# Supplementary material for: Therapy-induced secretion of spliceosomal components mediates pro-survival crosstalk between ovarian cancer cells
Source: Nat Commun. 2024 Jun 19;15:5237. doi: 10.1038/s41467-024-49512-6 (PMC11187153; doi:10.1038/s41467-024-49512-6)
Supplement: Supplementary file 4 — Supplementary Data 1 [file 41467_2024_49512_MOESM4_ESM.xlsx]

## Sheet: Sheet 1
Therapy-induced Secretion of Spliceosomal Components Mediates Pro-Survival Crosstalk Between Ovarian Cancer Cells
Corresponding author: Victoria Shender, victoria.shender@gmail.com
Supplementary Data 1. Information about patient samples and oligonucleotides
Detailed information about ovarian cancer patients
*Response evaluation criteria in solid tumors (RECIST):
Complete Response (CR): Disappearance of all target lesions.
Partial Response (PR): At least a 30% decrease in the sum of the longest diameter of target lesions.
Stable Disease (SD): Neither sufficient shrinkage to qualify for PR nor sufficient increase to qualify for progressive disease.
Progressive Disease (PD): At least a 20% increase in the sum of the longest diameter of target lesions or the appearance of new lesions.
Number of patient	Age, years old	Specimen type	Diagnosis	Stage	Neoajuvant chemotherapy Scheme	Number of neoadjuvant chemotherapy courses	BRCA status	Relapse after ... month	Death after ... month	RECIST*
1	45	ascitic fluid	small-cell carcinoma of the ovary (neuroendocrine tumor of the ovary), hypercalcemic type	III	Carboplatin + Taxanes	3 courses	WT	1	10	PD
2	58	ascitic fluid	serous ovarian adenocarcinoma	IV	Carboplatin + Taxanes	4 courses	BRCA1 mutation	11	alive	PR
3	68	ascitic fluid	serous ovarian adenocarcinoma	III	Carboplatin + Taxanes	4 courses	WT	4	10	PR
4	50	ascitic fluid	serous ovarian adenocarcinoma	III	Carboplatin + Taxanes	6 courses	No information	7	18	PR
5	57	ascitic fluid	serous ovarian adenocarcinoma	III	Carboplatin + Taxanes	6 courses	BRCA1 mutation	0 (death without recurrence)	11	PR
6	49	ascitic fluid	serous ovarian adenocarcinoma	IV	Carboplatin + Taxanes	3 courses	WT	29	45	PR
7	64	ascitic fluid	serous ovarian adenocarcinoma	IV	Carboplatin + Taxanes	3 courses	WT	17	alive	PR
8	55	ascitic fluid	serous ovarian adenocarcinoma	IIIC	Carboplatin + Taxanes	2 courses	No information	without relapse	alive	PR
9	62	ascitic fluid	serous ovarian adenocarcinoma	III	Carboplatin + Taxanes	3 courses	No information	without relapse	alive	SD
10	58	ascitic fluid	serous ovarian adenocarcinoma	III	Carboplatin + Taxanes	8 courses	WT	4	27	SD
11	44	ascitic fluid	serous ovarian adenocarcinoma	III	Carboplatin + Taxanes	2 courses	BRCA1 mutation	8	27	PR
12	76	ascitic fluid	serous ovarian adenocarcinoma	IV	Carboplatin + Taxanes	4 courses	WT	4	39	PR
13	59	ascitic fluid	serous ovarian adenocarcinoma	IV	Carboplatin + Taxanes	3 courses	WT	9	35	PR
14	42	ascitic fluid	serous ovarian adenocarcinoma	III	Carboplatin + Taxanes	4 courses	BRCA1 mutation	without relapse	alive	PR
15	59	ascitic fluid	serous ovarian adenocarcinoma	III	Carboplatin + Taxanes	3 courses	WT	3	23	PR
16	39	ascitic fluid	serous ovarian adenocarcinoma	III	Carboplatin + Taxanes	6 courses	BRCA1 mutation	15	93	PR
17	50	ascitic fluid	serous ovarian adenocarcinoma	III	Carboplatin + Taxanes	4 courses	WT	7	48	PR
18	67	ascitic fluid	serous ovarian adenocarcinoma	IV	Carboplatin + Taxanes	6 courses	WT	1	27	SD
19	48	ascitic fluid	serous ovarian adenocarcinoma	IIIC	Carboplatin + Taxanes	2 courses	No information	1	17	SD
20	77	ascitic fluid	serous ovarian adenocarcinoma	III	Carboplatin + Taxanes	4 courses	WT	12	58	PR
21	57	ascitic fluid	serous ovarian adenocarcinoma	IV	Carboplatin + Taxanes	6 courses	No information	0 (death without recurrence)	24	SD
22	50	ascitic fluid	serous ovarian adenocarcinoma	III	Carboplatin + Taxanes	6 courses	WT	6	35	PR
23	65	ascitic fluid	serous ovarian adenocarcinoma	IIIC	Carboplatin + Taxanes	4 courses	WT	18	52	PR
24	77	ascitic fluid	serous ovarian adenocarcinoma	III	Carboplatin + Taxanes	3 courses	WT	3	alive	PR
25	68	ascitic fluid	mucinous ovarian adenocarcinoma	III	Carboplatin + Taxanes	4 courses	WT	without relapse	alive	PR
26	57	ascitic fluid	serous ovarian adenocarcinoma	IIIC	Carboplatin + Taxanes	5 courses	WT	11	alive	CR

## Sheet: Sheet 2
Therapy-induced Secretion of Spliceosomal Components Mediates Pro-Survival Crosstalk Between Ovarian Cancer Cells
Corresponding author: Victoria Shender, victoria.shender@gmail.com
Supplementary Data 1. Information about patient samples and oligonucleotides
List of experiments with ovarian cancer ascitic fluids
By columns - the name of experiment; by rows - the name of patient sample
Number of patient	Primary cultures		Incubation with autologous ascites				Proteome of ascites	Experiment with Immunodepletion	PCR of ascites	NTA	Western blot	Establishment of primary culture of ovarian cancer cells
	RNAseq	МТТ assay	Scratch test	МТТ assay	RNAseq	Proteome
1 before		+	+	+	+		+		+	+	+	+
1 after		+	+	+	+		+	+	+	+	+	+
2 before	+	+					+		+	+		+
2 after	+	+					+		+	+		+
3 before	+	+	+	+	+		+		+			+
3 relapse	+	+	+	+	+		+	+	+			+
4 before	+	+					+		+			+
4 relapse	+	+					+	+	+			+
5 before	+	+							+			+
5 after	+	+							+			+
6 before	+	+	+	+	+							+
6 after	+	+	+	+	+							+
7 before	+											+
7 after	+											+
8 before	+											+
8 after	+											+
9 before		+										+
9 after		+										+
10 before				+		+			+			+
10 after				+		+			+
11 before				+			+		+			+
11 after				+			+		+
12 before				+	+	+	+				+	+
12 after				+	+	+	+				+
13 before				+		+						+
13 after				+		+
14 before				+		+				+		+
14 after				+		+				+
15 before							+		+		+
15 after							+		+		+
15 relapse							+
16 before							+
16 after							+
17 before							+				+
17 after							+				+
18 after							+
19 before									+	+
19 after									+	+
20 before									+	+
20 after									+	+
21 before									+	+
21 after									+	+
22 before									+
22 after									+
23 before									+
23 after									+
24 before									+
24 after									+
25 before									+
25 after									+
26 before												+

## Sheet: Sheet 3
Therapy-induced Secretion of Spliceosomal Components Mediates Pro-Survival Crosstalk Between Ovarian Cancer Cells
Corresponding author: Victoria Shender, victoria.shender@gmail.com
Supplementary Data 1. Information about patient samples and oligonucleotides
List of oligonucleotides and their sequences used in this study
Nucleotide name	Nucleotide sequence	Application
18S rRNA Forward	CCAAGATCCAACTACGAGCTTTTT	RT-PCR
18S rRNA Reverse	GATCCATTGGAGGGCAAGTCT	RT-PCR
U1 snRNA Forward	CAGGGGAGATACCATGATCACGAAG	RT-PCR
U1 snRNA Reverse	CGCAGTCCCCCACTACCACAAAT	RT-PCR
U2 snRNA Forward	CCTTTTGGCTAAGATCAAGTGTAGTATCTGTT	RT-PCR
U2 snRNA Reverse	AGCAAGCTCCTATTCCATCTCCCTG	RT-PCR
U4 snRNA Forward	GCAGTATCGTAGCCAATGAGGTCTATCC	RT-PCR
U4 snRNA Reverse	TGCAAGTCGTCACGGCGGG	RT-PCR
U5 snRNA Forward	TACTCTGGTTTCTCTTCAGATCGCATAA	RT-PCR
U5 snRNA Reverse	CTCAAAAAATTGGGTTAAGACTCAGA	RT-PCR
U6 snRNA Forward	TCGCTTCGGCAGCACATATACTAAAAT	RT-PCR
U6 snRNA Reverse	GAATTTGCGTGTCATCCTTGCG	RT-PCR
U11 snRNA Forward	AAGGCTTCTGTCGTGAGTGGCACA	RT-PCR
U11 snRNA Reverse	GGCGCCGGGACCAACGA	RT-PCR
U12 snRNA Forward	GACGCCCGAATCCTCACTGCTAA	RT-PCR
U12 snRNA Reverse	CTCCCAGGCATCCCGCAAAGTA	RT-PCR
U4atac snRNA Forward	CCATCCTTTTCTTGGGGTTGCG	RT-PCR
U4atac snRNA Reverse	CAAAAGCTCTAGTTGATGCGGGTGTG	RT-PCR
U6atac snRNA Forward	TGTTGTATGAAAGGAGAGAAGGTTAGCACT	RT-PCR
U6atac snRNA Reverse	CGATGGTTAGATGCCACGAAGTAGGT	RT-PCR
U35a snoRNA Forward	GTCCTTATCTCACGATGGTC	RT-PCR
U35a snoRNA Reverse	CTCCTGGCATCAGCTAAGC	RT-PCR
SNORD114 snoRNA Forward	ATCGATGATGACTGCTGGTG	RT-PCR
SNORD114 snoRNA Reverse	CTCAGAGTTCCAGACACGTATT	RT-PCR
HY1 snoRNA Forward	GGCTGGTCCGAAGGTAGTGA	RT-PCR
HY1 snoRNA Reverse	AAAGACTAGTCAAGTGCAGT	RT-PCR
IFIT1 Forward	AAAAGCCCACATTTGAGGTG	RT-PCR
IFIT1 Reverse	GAAATTCCTGAAACCGACCA	RT-PCR
IFIT3 Forward	GGCAGACAGGAAGACTTCTG	RT-PCR
IFIT3 Reverse	TTTCTGCTTGGTCAGCATGT	RT-PCR
PKR Forward	TCGCTGGTATCACTCGTCTG	RT-PCR
PKR Reverse	GATTCTGAAGACCGCCAGAG	RT-PCR
GAPDH Forward	GAAGATGGTGATGGGATTTC	RT-PCR
GAPDH Reverse	GAAGGTGAAGGTCGGAGT	RT-PCR
mRNA GFP (89nc) (as internal control)	ACGTGCACGGCCACAAGTTCAGCGTGCGCGGCGAGGGCGAGGGCGACGCCGACTACGGCAAGCTGGAGATCAAGTTCATCTGCACCACC	RT-PCR; Synthetic analog
T7_U12 Forward	ATGCAGCTAATACGACTCACTATAGGGTGCCTTAAACTTATGAG	In vitro synthesis
U12 Reverse	CGGGCAGATCGCAACTCCCAGGCATCCCGCAAAG	In vitro synthesis
T7_U6atac Forward	ATGCAGCTAATACGACTCACTATAGGGGTGTTGTATGAAAGGAGAG	In vitro synthesis
U6atac Reverse	AAAAACGATGGTTAGATGCCACGAAGTAGG	In vitro synthesis
T7_GFP89 Forward	ATGCAGCTAATACGACTCACTATAGGGACGTGCACGGCCACAAGTT	In vitro synthesis
GFP Reverse	GGTGGTGCAGATGAACTTGA	In vitro synthesis
mRNA U6atac (125nc)	GUGUUGUAUGAAAGGAGAGAAGGUUAGCACUCCCCUUGACAAGGAUGGAAGAGGCCCUCGGGCCUGACAACACGCAUACGGUUAAGGCAUUGCCACCUACUUCGUGGCAUCUAACCAUCGUUUUU	Synthetic analog
mRNA U12 (150nc)	GAUGCCUUAAACUUAUGAGUAAGGAAAAUAACGAUUCGGGGUGACGCCCGAAUCCUCACUGCUAAUGUGAGACGAAUUUUUGAGCGGGUAAAGGUCGCCCUCAAGGUGACCCGCCUACUUUGCGGGAUGCCUGGGAGUUGCGAUCUGCCCG	Synthetic analog
U6atac 1F	GTGTTGTATGAAAGGAGAGAAGGTTAGCACTCCCCTTGAC	Cloning
U6atac 1R	CGAGGGCCTCTTCCATCCTTGTCAAGGGGAGTGCTAACCT	Cloning
U6atac 2F	AAGGATGGAAGAGGCCCTCGGGCCTGACAACACGCATACG	Cloning
U6atac 2R	GTAGGTGGCAATGCCTTAACCGTATGCGTGTTGTCAGGCC	Cloning
U6atac 3F	GTTAAGGCATTGCCACCTACTTCGTGGCATCTAACCATCGTTTTT	Cloning
U6atac 3R	AAAAACGATGGTTAGATGCCACGAA	Cloning
U6F BsmBI	AGCGTCTCACACCGTGTTGTATGAAAGGAGAGA	Cloning
U6R BamHI	ATGCGGATCCAAAAAAACGATGGTTAGATGCCA	Cloning
GFPF BsmBI	AGCGTCTCACACCGACGTGCACGGCCACAAGTTC	Cloning
GFPR BamHI	ATGCGGATCCAAAAAAAGGTGGTGCAGATGAACTTG	Cloning
U2F NheI	ATGCGCTAGCGGAGTCAACGGCGGAGGCAC	Cloning
U2 R2	ATGCGCTCGCCTTCGCG	Cloning
U12 F	CGCGAAGGCGAGCGCATATGCCTTAAACTTATGAGTAAG	Cloning
U12 R	AACACGTTGTATCCCGGAGGCGGGCAGATCGCAACTCCC	Cloning
U2 3BOX F2	CCTCCGGGATACAACGTGTTTC	Cloning
U2 3BOX R2	ATGCGGATCCGCGTGCCGCATAAGCCTACC	Cloning
U2 3BOX R1	CAAAGCGCAGTAGCCACGGTG	Cloning
GFP U2F	CGCGAAGGCGAGCGCATACGTGCACGGCCACAAGTTC	Cloning
GFP U2R	AACACGTTGTATCCCGGAGGGGTGGTGCAGATGAACTTGA	Cloning
EcoRI-SNU13	AAGAATTCCATGACTGAGGCTGATGTG	Cloning
SNU13-BamHI	AAGGATCCATACACAACCTCAGGGGGG	Cloning
NheI-SYNCRIP	AAAAGCTAGCTGGAAACATGGCTACAGAACAT	Cloning
SYNCRIP-BstBI	ATATTTCGAATTTTACAGAGGCCCTACTGTTTCTA	Cloning
SalI-SYNCRIP	AAGTCGACATGGCTACAGAACATGTTAATGGAA	Cloning
SYNCRIP-KpnI	AAAAGGTACCTCCCACATAGCAAGTCAGTCTTCA	Cloning
SNU13 OE check Forward	TGGACCTCGTTCAGCAGTCATG	RT-PCR
SNU13 OE check Reverse	GGTGCAGAATGATCTCCAGTGG	RT-PCR
SYNCRIP OE check Forward	TTTACGTTGCAGGGCTAGTTGC	RT-PCR
SYNCRIP OE check Reverse	AGGCACTTTTGTTCTGAACATGAGA	RT-PCR

## Sheet: Sheet 4
Therapy-induced Secretion of Spliceosomal Components Mediates Pro-Survival Crosstalk Between Ovarian Cancer Cells
Corresponding author: Victoria Shender, victoria.shender@gmail.com
Supplementary Data 1. Information about patient samples and oligonucleotides
Determination of cisplatin in secretomes by LC-MS/MS
Chromatographic gradient conditions
Time [min]	Flow [mL/min]	B.Conc [%]	B.Curve							Sample	Precursor Mz	Product Mz	Analyte Concentration, nM	Calculated Concentration, nM	Area, coun per second	Retention Time, minutes
0	0.45	25	0							Calibration Curve (Cisplatin, 8 ng/mL)	641.048	641.048	12.48	16	322002	44964
6	0.45	98	0							Calibration Curve (Cisplatin, 40 ng/mL)	641.048	641.048	62.402	66.4	453071	44964
9	0.45	98	0							Calibration Curve (Cisplatin, 200 ng/mL)	641.048	641.048	312.012	298	690798	44378
9.1	0.4	25	0							blank_H2O_replicate 1	641.048	641.048		-229	287	44378
11	0.4	25	0							blank_H2O_replicate 2	641.048	641.048		-229	355	44378
										CtrlS_1_replicate 1	641.048	641.048		-191	54519	45839
Chromatogram for ULOQ sample										CtrlS_1_replicate 2	641.048	641.048		-192	49510	45108
										CtrlS_2_replicate 1	641.048	641.048		-188	58897	44743
										CtrlS_2_replicate 2	641.048	641.048		-165	85239	44378
										TIS_1_replicate 1	641.048	641.048		-137	123416	44378
										TIS_1_replicate 2	641.048	641.048		-112	154775	44378
										TIS_2_replicate 1	641.048	641.048		-12.5	281794	44378
										TIS_2_replicate 2	641.048	641.048		-19.4	275824	44743
										*TIS - therapy-induced secretome
										**CtrlS - control secretome
Chromatogram for blank sample
