# Supplementary material for: Therapy-induced secretion of spliceosomal components mediates pro-survival crosstalk between ovarian cancer cells
Source: Nat Commun. 2024 Jun 19;15:5237. doi: 10.1038/s41467-024-49512-6 (PMC11187153; doi:10.1038/s41467-024-49512-6)
Supplement: Supplementary file 5 — Supplementary Data 2 [file 41467_2024_49512_MOESM5_ESM.xlsx]

## Sheet: Sheet 1
Therapy-induced Secretion of Spliceosomal Components Mediates Pro-Survival Crosstalk Between Ovarian Cancer Cells
Corresponding author: Victoria Shender, victoria.shender@gmail.com
Supplementary Data 2. Transcriptomic profiles of ovarian cancer cells isolated from paired cancer ascites before and after chemotherapy
Analysis of differentially expressed genes in ovarian cancer cells after chemotherapy
GeneID - Ensembl gene identifier
Gene_name - gene name
Log2FoldChange - log2 fold change (cancer cells after therapy vs cancer cells before therapy)
pvalue - p-value. The Wald test via DESeq2 was used for counting p-value
padj - adjusted p-value. A p-value correction for multiple testing was applied using the False Discovery Rate (FDR) method
1_before/after… etc: by columns - the name of sample; by rows - TPM
GeneID	Gene_name	Log2FoldChange	pvalue	padj	2_before	2_after	3_before	3_relapse	4_before	4_relapse	5_before	5_after	6_before	6_after	7_before	7_after	8_before	8_after
ENSG00000163395.16	IGFN1	7.97418	1.25157e-06	0.00153172	0.022858	0.089563	0	126.068	0.005434	1.19501	0.332705	32.9691	0	1.48768	0.081096	0.311768	0	0.968267
ENSG00000180730.4	SHISA2	7.10292	4.71807e-07	0.000787313	0.16302	0.076454	0.015081	9.29466	0.096936	0.190877	0.225955	117.076	0.354556	0.688833	0	2.00168	0.072535	0.19346
ENSG00000283486.2	FAM95C	6.67815	0.00360512	0.134153	0	0	0	1.44773	0	0	0	2.09787	0	0.067696	0	0	0	0.092524
ENSG00000011677.12	GABRA3	6.47024	0.00399426	0.140719	0.015332	0.057562	0	0	0	0.014377	0	2.16757	0	0	0	0	0	0.029046
ENSG00000138435.15	CHRNA1	6.26742	0.000721732	0.0562881	0	0.248946	0	0.110656	0	0	0	0.418325	0	3.7804	0.025927	0	0	0.084737
ENSG00000157542.10	KCNJ6	6.21136	4.82067e-05	0.0127828	0	0	0.013234	0.07537	0	0.184057	0	0.706622	3e-06	0.127078	0	0.011997	0	0.00513
ENSG00000215695.1	RSC1A1	6.20285	0.0273436	0.344175	0	1.40392	0	0	0	0.765492	0	0	0	0	0	1.27425	0	0
ENSG00000106852.15	LHX6	6.19798	0.0081354	0.207759	0	0	0.014618	2.18904	0	0	0	1.28779	0	0.026976	0	0	0	0
ENSG00000012504.14	NR1H4	6.15927	0.000821004	0.0610583	0	0.265139	0.019483	11.5399	0	0	0	0	0.039528	0.363738	0	0.083946	0	0
ENSG00000124882.3	EREG	6.11749	5.32653e-10	2.82484e-06	0.012133	0.224374	0.008986	1.63749	0.072126	0.182165	0.044868	11.0585	0.011125	3.19415	0.043448	0.320335	0.1513	0.149198
ENSG00000126778.9	SIX1	6.01899	1.10899e-05	0.00517803	0	0	0.047707	6.0945	0.048868	0.229756	0.039712	9.46973	0.028574	0.062785	0.034497	0	0.036455	0.118036
ENSG00000144035.3	NAT8	5.97363	0.0472635	NA	0	0	0	0.893219	0	0	0	0	0	0	0	0	0.138038	0
ENSG00000007372.22	PAX6	5.90338	9.97998e-05	0.0178406	0	0.138813	0.081118	0.951787	0	0.070494	0	5.55712	0	0	0.043082	0.216476	0	0.305873
ENSG00000133116.7	KL	5.79623	0.000865572	0.0619184	0	0.03364	0	2.0825	0.026491	0.365992	0	0	0	0.325973	0	0	0	0.010534
ENSG00000224659.2	GAGE12J	5.69379	0.0571917	0.451605	0	0	0	0	0	0	0	12.0277	0	0	0	0	0	0
ENSG00000249751.3	ECSCR	5.67246	0.0533729	0.440826	0	0	0	4.93341	0	0	0	0.423002	0	0	0	0	0	0.268127
ENSG00000154478.3	GPR26	5.64572	0.0593444	0.456561	0	0	0	0	0	0	0	0.442978	0	0	0	0	0	0
ENSG00000079112.9	CDH17	5.55716	0.00061087	0.0539192	0	0.32535	0	7.33419	0	0.187931	0	0.010529	0.020517	0.240941	0.142699	0.059367	0.264178	0
ENSG00000123500.9	COL10A1	5.5106	0.00031798	0.0377622	0	0.032806	0.02588	0	0	0.660393	0	0	0	2.10407	0.014752	0.076431	0.015561	2.3718
ENSG00000004948.14	CALCR	5.49265	0.0396586	0.395388	0	0	0	1.61069	0	0.229994	0	0.04429	0	0	0	0	0	0
ENSG00000198203.9	SULT1C2	5.46485	0.000999872	0.0685688	0	0	0.124908	10.0485	0	0.737551	0	1.66572	0	0.801184	0	0	0.077541	0
ENSG00000221878.12	PSG7	5.45311	0.00416293	0.144297	0	0	0	1.59939	0.028177	0.139238	0	0	0	1.12369	0	0.065332	0.021074	0
ENSG00000171303.6	KCNK3	5.36338	7.79144e-14	1.23962e-09	0.05373	0.1346	0.039804	11.6558	0.042582	1.86675	0.066244	2.41698	0.024646	2.63519	0.19682	3.22134	0.111709	0.634398
ENSG00000182836.9	PLCXD3	5.36189	0.0462696	0.419535	0	0	0	0	0	0.020457	0	0	0	0.425174	0	0.015955	0.006469	0
ENSG00000157404.15	KIT	5.2886	5.22819e-05	0.0132033	0.010733	0.080646	0.047701	5.86235	0	0.030224	0.138934	4.07017	0	1.91786	0.02784	0.023548	0.028686	0
ENSG00000112238.11	PRDM13	5.2708	0.0785658	0.498715	0	0	0	0.075051	0	0	0	0.790847	0	0	0	0	0	0
ENSG00000118785.13	SPP1	5.24746	3.45231e-05	0.0103634	1.22913	14.005	2.84614	1663.78	10.6223	330.234	9.80727	4.06504	1.37569	235.139	28.7796	4.41626	139.182	2.75104
ENSG00000196427.13	NBPF4	5.23754	0.0802339	0.502064	0	0	0	0	0	0	0	1.46954	0.02181	0	0	0	0	0
ENSG00000283932.1	AL121722.1	5.11026	0.0881913	0.51417	0	0	0	0.097394	0	0	0	0.370011	0	0	0	0	0	0.021794
ENSG00000120057.4	SFRP5	5.10785	0.0715461	0.485002	0	0	0	1.46501	0	0.125958	0	0.551915	0	0	0	0	0	0
ENSG00000189186.10	DCAF8L2	5.09728	0.0890338	0.51679	0	0	0	0	0	0	0	1.21446	0	0	0	0	0	0
ENSG00000170498.8	KISS1	5.08122	0.00235715	0.111614	0	0	0	63.6081	0	1.05875	0.220975	4.57113	0.650399	3.61663	0	0	0	0.119511
ENSG00000144837.8	PLA1A	5.07278	0.0252162	0.333491	0	0	0	6.63179	0.082876	0.207471	0	0.257329	0	0	0	0	0	0
ENSG00000102290.22	PCDH11X	5.05477	0.0324598	0.367577	0.011734	0	0	1.07327	0	0.027925	0	0	0	0.018066	0	0	0	0
ENSG00000052850.6	ALX4	5.04754	0.00219618	0.108177	0.009621	0	0.014255	1.57911	0	0	0.017793	0.677118	0	0.059285	0	0	0.025717	0.018182
ENSG00000120738.7	EGR1	5.0468	3.47602e-06	0.0025138	0.220817	0.725115	0.926197	248.894	0.306354	0.448344	1.76858	0.540309	0.404555	1.18807	0.822903	2.65381	0.376713	3.90982
ENSG00000136944.17	LMX1B	5.02572	0.0211508	0.312451	0	0	0.007072	0.403835	0	0	0.017654	0.537336	0	0	0	0	0	0.00902
ENSG00000171873.7	ADRA1D	5.0235	0.00167343	0.0956177	0	0	0	2.1306	0	0.160869	0.03968	0.307843	0	0.032984	0.018107	0	0	0.020395
ENSG00000100362.12	PVALB	4.9426	0.00858962	0.211986	0	1.64861	0	18.5038	0	21.1259	0	0	0.222593	0	1.29714	0	1.54236	0.178736
ENSG00000188848.15	BEND4	4.92923	0.0199121	0.306774	0	0	0.004642	0.975707	0	0.005886	0.011587	0	0	0.067604	0	0	0	0
ENSG00000159217.9	IGF2BP1	4.9075	5.96189e-05	0.0143718	0.019775	0	0.170949	13.9472	0.405981	0.3342	0.060961	20.8051	0.072594	0.304896	0.156083	0.4562	0.452371	0.01244
ENSG00000179111.8	HES7	4.88018	0.00457603	0.152188	0	0.422316	0	0.929722	0	0	0.48941	15.2296	0.116368	0.388314	0	0.282859	0.113692	0
ENSG00000230453.9	ANKRD18B	4.87853	0.000324458	0.0377622	0.211528	0.244946	0.011154	3.31239	0.157893	0.728595	0.299001	24.3634	0	3.77865	0.354402	0	0.134346	0
ENSG00000125726.10	CD70	4.87006	2.55493e-05	0.00829572	0.246593	0.152925	1.83035	183.58	0.097957	3.50152	10.3399	234.996	1.04818	2.07536	0.484234	3.12929	0.439602	8.69844
ENSG00000256966.6	AL513165.2	4.86917	0.00797786	0.205385	0	1.59376	0.099434	0	0	0.050903	0	1.05999	0	0	0	0.154972	0	0.260109
ENSG00000101331.15	CCM2L	4.84547	0.00907664	0.219467	0	0	0	3.23202	0.199923	0.6278	0.124113	4.85447	0	0	0	0	0	0.032094
ENSG00000217236.1	SP9	4.83689	0.1069	0.546851	0	0	0	0.213576	0	0	0	0.662542	0	0	0	0	0	0
ENSG00000137672.12	TRPC6	4.83339	0.0304432	0.361456	0	0	0	0.755694	0	0	0	0	0	0.037203	0	0.079925	0.021557	0.069142
ENSG00000128606.12	LRRC17	4.82373	1.66061e-05	0.00609964	0.686014	0.700943	0.948079	0.282373	0.59101	2.27916	0.172769	0.667746	1.02625	129.508	1.41733	1.1098	0.277153	0.942665
ENSG00000117834.12	SLC5A9	4.81717	0.10736	0.547641	0	0	0	1.7207	0	0	0	0	0	0	0	0	0.054595	0
ENSG00000285471.1	AC007846.2	4.80794	0.108999	0.550204	0	0	0	0	0	0	0	3.66208	0	0	0	0	0	0
ENSG00000103742.11	IGDCC4	4.80612	6.43448e-05	0.0150548	0	0.093972	0.059418	4.0971	0.020004	0.046961	0.091527	3.16687	0	0.01541	0.067641	0.021957	0.044929	0.325934
ENSG00000128714.5	HOXD13	4.78016	0.106964	0.546851	0.026795	0	0	1.21341	0	0	0	0.694873	0	0	0	0	0	0
ENSG00000123689.5	G0S2	4.74343	1.98348e-06	0.00189055	0.886879	1.97826	2.08746	115.084	2.8541	82.6173	0.489638	223.638	0.160686	3.88948	8.19706	1.6827	20.9098	25.7897
ENSG00000186684.12	CYP27C1	4.73618	0.00779867	0.20274	0	0	0	0.409985	0	0	0.047235	2.25097	0	0.25561	0.100147	0	0.025758	0.082837
ENSG00000227877.6	MRLN	4.73076	0.114454	0.560168	0	0	0	12.1139	0	0	0	0	0	0	0	0	0.198067	0
ENSG00000134830.5	C5AR2	4.72582	0.003653	0.134536	0	0	0.00604	0.041387	0	1.16756	0.015068	0.00774	0	0.037664	0.020666	0	0.123423	0.030772
ENSG00000162896.5	PIGR	4.72026	0.000577576	0.052598	0.013162	0	0	1.44499	0.01565	3.35878	0	0.14386	0.048269	0	0.033351	0.02884	0.011723	0.049825
ENSG00000081138.13	CDH7	4.71592	0.116002	NA	0.004411	0.016584	0	0	0	0.103112	0	0	0	0	0	0.233804	0.003932	0
ENSG00000144285.19	SCN1A	4.6885	0.118329	0.566357	0	0.663152	0	0.118848	0	0	0	0	0	0	0	0	0	0.029972
ENSG00000138136.6	LBX1	4.6771	0.0149314	0.270987	0	0	0.014852	0	0.023865	0.056396	0	0	0	0.616728	0	0.350495	0	0.076196
ENSG00000164400.5	CSF2	4.67674	0.00256122	0.115764	0	0	0.751048	9.00284	0	1.41207	0	12.8418	0	4.31665	0.424656	0	0	0.906498
ENSG00000198535.5	C2CD4A	4.67226	0.0307985	0.363073	0	0	0	0.196159	0	0.015582	0	0.374591	0	0.051124	0	0	0.014797	0
ENSG00000278848.2	TP53TG3F	4.666	0.117819	0.5658	0	0	0	1.33696	0	0	0	0.117225	0	0	0	0	0.196742	0
ENSG00000172156.3	CCL11	4.64771	0.00776667	0.20274	0	0	0	0.42974	0	0.060594	0.12037	0.622321	0	1.29087	0	0	0	0.189815
ENSG00000158955.10	WNT9B	4.62951	0.122994	0.570923	0	0.178503	0	1.04383	0	0	0	0	0	0	0	0	0	0.105176
ENSG00000027644.4	INSRR	4.62353	0.124182	0.572008	0	0	0	0.683323	0	0	0	0	0	0	0	0	0	0
ENSG00000284299.1	AL590132.1	4.62156	0.123667	NA	0	0	0	0.043574	0	0	0	0.361227	0	0	0	0	0	0
ENSG00000102794.9	ACOD1	4.61876	0.0910863	0.52065	0	0	0	0	0.034372	1.38072	0	0	0	0	0	0	0.025688	0.110143
ENSG00000056487.15	PHF21B	4.60655	0.0605325	0.46036	0	0	0	1.72901	0.019482	0	0	0.436381	0	0	0.01383	0	0	0
ENSG00000111186.12	WNT5B	4.57918	5.92502e-08	0.000157112	0.524011	7.15557	0.979073	10.311	0.107728	3.61099	0.282678	44.1104	0.327957	57.8615	2.9684	4.63267	0.490458	0.840567
ENSG00000145850.8	TIMD4	4.54008	0.066718	NA	0	0	0	0.996729	0	0.506259	0	0.065494	0	0	0	0	0	0.092387
ENSG00000164690.7	SHH	4.52641	0.0222425	0.319362	0	0	0	0.735269	0	0	0.023319	0.198154	0	0	0.010653	0	0.022466	0.071592
ENSG00000145107.15	TM4SF19	4.51547	2.0897e-05	0.00707387	0.040247	0.261889	0.155319	0.654712	0.095794	1.05728	0.123103	19.1228	0.197679	2.05366	0.234844	0.142383	0.526869	0.231424
ENSG00000269711.1	AC008763.3	4.5091	0.134358	0.588719	0	6.16279	0	0	0	0.661507	0	0	0	0	0	0	0	0
ENSG00000176406.22	RIMS2	4.49991	0.000181431	0.0266684	0.030069	0.084672	0	1.82508	0.056778	0	0.037863	1.89938	0	0.190964	0.012694	0.168252	0.053548	0.04183
ENSG00000125820.5	NKX2-2	4.48252	0.135547	NA	0	0	0	0	0	0	0	0.790783	0	0	0	0	0	0
ENSG00000081248.10	CACNA1S	4.47951	0.135263	0.589624	0	0.017312	0	0.436647	0	0	0	0	0	0	0	0	0.00821	0
ENSG00000219435.5	CATSPERZ	4.46723	0.0262028	0.337579	0	0.20701	0	0.434552	0.133167	0	0	4.73036	0.100808	0	0	0	0	0.11054
ENSG00000061337.15	LZTS1	4.43975	3.87456e-05	0.0114156	0.152528	0.019102	0.294796	28.4318	0.108798	0.054677	0.188039	2.6133	0.027981	0.07831	0.060153	0.745708	0.090592	0.124931
ENSG00000183778.17	B3GALT5	4.43845	0.000452703	0.0470752	0	0.095558	0.037706	1.96039	0.060631	0.023846	0	2.4787	0	0.078513	0.064428	0.02701	0.003646	0.003855
ENSG00000100867.14	DHRS2	4.43726	5.53601e-06	0.00352839	2.20364	4.52417	1.77429	345.285	0.450719	2.41841	0.635472	1.10026	0.907396	3.69456	3.71802	5.72116	0.333093	4.6367
ENSG00000107807.12	TLX1	4.42398	0.141573	0.594837	0	0	0	1.59908	0	0	0	0.041011	0	0	0	0	0	0
ENSG00000205927.4	OLIG2	4.41177	0.14132	0.594657	0	0	0	0	0	0.749345	0	0	0	0.035118	0	0	0.020345	0
ENSG00000165966.15	PDZRN4	4.39592	0.143377	NA	0	0	0	0.559194	0	0	0	0	0	0	0	0	0	0.055631
ENSG00000125462.16	C1orf61	4.39123	0.02098	0.312451	0	0	0	0.896715	0	0.191122	0.021662	0.323222	0.019911	0.072152	0	0	0	0
ENSG00000167654.17	ATCAY	4.39115	0.144691	0.600427	0	0.058619	0	0.73418	0	0	0	0.015021	0	0	0	0	0	0
ENSG00000135447.16	PPP1R1A	4.38506	0.000205956	0.0282906	0.067861	0.127071	0.05016	24.885	0.201854	1.96482	0	1.42402	0.062011	0.155905	0.313992	0	0.120593	0.129634
ENSG00000179008.8	C14orf39	4.37287	0.145953	0.602445	0	0	0	1.84672	0	0	0	0.598548	0	0	0	0	0	0
ENSG00000186188.10	FFAR4	4.33247	0.0587596	0.453776	0	0	0	0.480397	0	0.51928	0	0.082498	0	0	0.053432	0	0.140885	0
ENSG00000241945.7	PWP2	4.31039	0.000194548	0.0273819	0.256672	0.072109	0.070935	8.89189	0.598547	0.786429	0.371346	38.5954	0.082416	0	0.9439	1.28436	0.160442	0.259442
ENSG00000130829.17	DUSP9	4.30936	0.000328567	0.0377622	0.130721	0.091507	0.090265	8.7831	0	0.068515	0.289798	6.34157	0.04784	0.160467	0.044054	0	0.02325	0.046418
ENSG00000145040.3	UCN2	4.30527	2.63937e-05	0.00839848	0.130821	0.3262	0.933943	5.22687	0.311412	0.243868	0	30.4492	0.299348	1.13284	0.183091	0.564326	0.193523	1.12948
ENSG00000198400.11	NTRK1	4.30417	0.00081597	0.0610583	0	0.081443	0.070297	5.12175	0.067679	0.06623	0.045108	0.049992	0	0.037477	0	0.051762	0.021716	0.04644
ENSG00000243130.7	PSG11	4.30278	0.152313	NA	0	0	0	0.963737	0	0	0	0	0	0.69489	0	0	0	0
ENSG00000167711.13	SERPINF2	4.28828	0.00794877	0.2053	0.044303	0.511006	0.039141	7.50367	0	0.148512	0	0.306973	0.121255	0	0	0	0.070589	0
ENSG00000164707.15	SLC13A4	4.28145	0.022961	0.322142	0.02009	0.617808	0.014868	1.92009	0	0.131979	0	0	0	0	0.016946	0	0.18854	0
ENSG00000243709.1	LEFTY1	4.28059	0.0649972	0.472565	0	0	0	1.08102	0	0.217983	0	0.039978	0	0.297852	0	0	0.371546	0
ENSG00000221852.4	KRTAP1-5	4.27243	0.0093004	0.223181	0.232976	0.108709	0	0	0.208075	0.595303	0	0	0.053021	12.1519	0.097548	0.249375	0.154834	0
ENSG00000117322.17	CR2	4.25422	0.0323315	0.367399	0.01463	0	0	0.076276	0	0.041163	0	0.009503	0	0	0	0.788282	0.039082	0
ENSG00000075043.18	KCNQ2	4.25157	0.0983778	0.533254	0	0	0	2.18656	0	0	0.041966	1.92185	0	0	0.061795	0	0	0
ENSG00000198021.7	SPANXA1	4.24972	0.117493	0.565507	0	0	0	0.902748	0	0	0	0	0	2.44841	0	0.519468	0.220537	0
ENSG00000145708.10	CRHBP	4.24848	0.101902	0.538603	0	0	0	0.442352	0	0.967993	0	0	0	0.047319	0	0	0.054881	0
ENSG00000239620.2	PRR20G	4.20743	0.161712	NA	0	0	0	1.65533	0	0	0	0.044179	0	0	0	0	0	0.125742
ENSG00000084453.16	SLCO1A2	4.20619	0.0034498	0.130993	0	0.640658	0.061512	2.96773	0	0.329212	0.0561	0.129495	0	3.18363	0.139313	0	1.23283	0
ENSG00000185742.6	C11orf87	4.19254	0.0724638	0.487072	0	0	0	0	0	0.026473	0	0	0	0.477796	0.015888	0.020634	0.050244	0
ENSG00000187955.11	COL14A1	4.19013	0.00317511	0.127889	0	0.124591	0.018926	15.495	0.019733	0	0.84493	5.76527	0	0.734716	0.014007	0.21778	0.019974	0.143772
ENSG00000114270.17	COL7A1	4.18921	2.02008e-06	0.00189055	0.692889	5.77351	6.26709	52.9063	1.53549	2.76391	0.983643	226.124	2.47737	4.7398	3.03263	3.39808	2.89395	15.1107
ENSG00000222047.8	C10orf55	4.17807	0.000629651	0.0539192	0	0.047347	0.056047	0.296747	0.090121	0.070897	0	2.16458	0	0.503895	0.042564	0	0.022462	0.290837
ENSG00000128645.14	HOXD1	4.16801	0.00298213	0.124203	0.030963	0.174007	0	7.25502	0	0	0.11437	0.950593	0.056614	0.237283	0.078189	0	0.082562	0.029535
ENSG00000123700.4	KCNJ2	4.15707	4.55558e-05	0.0124964	0.072111	0.27092	0.053415	0.078409	0.036741	0.174067	0.095249	2.73595	0	1.80877	0.034823	0.045211	0.027533	0.009736
ENSG00000274226.5	TBC1D3H	4.15101	0.160967	0.619791	0	0	0	1.46213	0	0	0	0	0.093682	0	0	0	1.251	0
ENSG00000189052.6	CGB5	4.1462	0.114607	0.560168	0	0	0.153501	0.639599	0	0	0	2.08352	0	0	0	0	0	0.601517
ENSG00000143167.11	GPA33	4.14467	0.0842979	0.509373	0	0.086861	0	0.901311	0	0.021681	0	0.047428	0	0	0	0	0	0
ENSG00000143469.18	SYT14	4.13757	0.00189812	0.102835	0.010936	0.239196	0	2.99561	0.027006	0.017083	0	0.85573	0	1.02763	0.165484	0.288601	0.004051	0
ENSG00000105549.10	THEG	4.13193	0.170289	0.631751	0	0	0	1.51969	0	0	0	0.144247	0	0	0	0	0	0
ENSG00000137766.17	UNC13C	4.13136	0.0231394	0.323221	0	0	0.009254	0.599332	0	0.005541	0.076359	1.03841	0	0	0.009976	0	0	0.022252
ENSG00000196092.12	PAX5	4.12913	0.0290015	0.353845	0	0	0.004685	0.016073	0	0.053485	0	0.201165	0	0	0.005348	0	0	0.023879
ENSG00000146049.1	KAAG1	4.11485	0.0449563	0.415034	0	0	0	0.906515	0	0.044231	0.087628	0.550209	0	0.217533	0	0	0	0
ENSG00000253649.5	PRSS51	4.11414	0.170853	0.632303	0	0	0	3.41922	0	0	0	0.042165	0	0	0.05183	0	0	0
ENSG00000143473.12	KCNH1	4.10804	0.159005	0.61721	0	0	0	0.862295	0	0.00635	0.283006	4.20307	0	0.072941	0	0	0	0
ENSG00000106714.17	CNTNAP3	4.09517	0.000152128	0.0242834	0.4086	0.650749	0.218137	2.31118	0	0.014804	0.162069	9.4101	0.235884	0.322039	0.036105	0.772996	0	0.062029
ENSG00000012223.12	LTF	4.09369	0.000442128	0.0468951	0.085142	0.614076	0.104942	2.45695	0	16.2298	0.46683	0.0162	0.05353	0.087051	0.023901	0.308477	0.086693	0.090261
ENSG00000181778.4	TMEM252	4.08208	0.175887	0.638313	0	0	0	2.24042	0	0	0	0	0	0	0	0	0	0
ENSG00000234965.2	SHISA8	4.07134	0.176349	NA	0	0	0	0.811289	0	0	0	0.475661	0	0	0	0	0	0
ENSG00000187957.7	DNER	4.06487	4.31771e-06	0.00298673	0.070601	0.707732	0.052262	5.6293	0.041977	6.87794	0.855137	0.168742	0.442223	19.8918	0.600638	1.04636	0.282808	1.43933
ENSG00000060718.21	COL11A1	4.06414	0.000613647	0.0539192	0.185926	0	0.730497	38.5543	0.269139	0.049342	1.52691	0.50757	0.353625	5.13168	0.008884	0.359517	0.021616	2.95609
ENSG00000067842.17	ATP2B3	4.0442	0.178234	0.639115	0.013909	0.026115	0	1.02331	0	0	0	0	0	0	0	0	0	0
ENSG00000182111.8	ZNF716	4.02792	0.181826	0.641699	0	0	0	0.425591	0	0	0	0	0	0	0	0	0	0
ENSG00000186047.9	DLEU7	4.02734	0.0924297	0.523386	0	0	0	0	0.062135	1.41724	0	0	0	0	0	0.125928	0.09291	0.07458
ENSG00000273331.1	TM4SF19-TCTEX1D2	4.01172	0.182528	NA	0	0	0	0	0	0	0	1.46906	0	0	0	0	0	0
ENSG00000144834.13	TAGLN3	3.98591	0.00398197	0.140719	0.325244	0.302587	0	6.16199	0	0	0	0.442234	0.161357	0.12317	0	0.379346	0.136295	2.91611
ENSG00000168959.14	GRM5	3.98217	0.185762	NA	0	0	0	0	0	0	0	0.144802	0.006323	0.080702	0	0.015147	0	0.023744
ENSG00000115596.3	WNT6	3.971	1.85242e-05	0.00654934	0.073691	0.068967	0.081683	4.48827	0.131531	1.75398	0.068025	3.71884	0.067308	0.169183	0.09294	0.558228	0.032728	0
ENSG00000260903.2	XKR7	3.96611	0.00693165	0.190471	0	0.026183	0.005161	0.424892	0.016561	0.013088	0	0.242785	0	0	0.00589	0	0.018625	0.006574
ENSG00000124491.15	F13A1	3.95745	0.161339	0.620646	0	0	0	0	0	0.384922	0	0	0.012972	0	0	0	0.025204	0.066988
ENSG00000171487.14	NLRP5	3.95149	0.190394	0.652699	0	0	0	0.685913	0	0	0	0	0	0	0	0	0	0
ENSG00000165682.14	CLEC1B	3.93682	0.190921	NA	0	0	0	0	0	0	0	0	0	1.40982	0	0	0	0
ENSG00000185585.19	OLFML2A	3.93172	0.000374253	0.0419322	0.112628	0	0.08891	13.7555	0.05508	0.034803	0.380486	5.483	0.16516	0.430903	0.093988	0.04069	0.076385	0.230582
ENSG00000131914.10	LIN28A	3.91254	0.113668	0.559846	0	0	0	1.37048	0.03357	0.031037	0	0.011305	0	0	0	0	0	0
ENSG00000164509.13	IL31RA	3.90691	1.17165e-05	0.00517803	0.191507	0.109429	0.174946	3.75485	0.117131	0.138012	0.045486	8.01854	0.134806	0.29484	0.118176	0.302501	0.143236	0.86641
ENSG00000169297.7	NR0B1	3.9048	0.126855	0.575826	0.030149	0	0.022292	0.73196	0	0	0	0.637673	0	0	0	0	0	0
ENSG00000172548.14	NIPAL4	3.90302	0.000492709	0.0489331	0.052704	0	0.117041	3.10845	0.125344	0.08233	0	2.38738	0.048285	0.054023	0.033363	0.192024	0	0.016658
ENSG00000176887.6	SOX11	3.90016	0.00037914	0.0421827	0	0.492936	0.037017	4.39236	0.096494	0.029335	0.057751	0.004269	0.005731	0.577613	0.04753	0.027463	0.005566	0.035347
ENSG00000145002.12	FAM86B2	3.89639	0.145159	NA	0	0	0	0.932181	0	0	0	0.59217	0	0	0	0	0.140344	0.361564
ENSG00000170482.16	SLC23A1	3.89187	0.197046	NA	0	0	0	0.697056	0	0	0	0.10653	0	0	0	0	0	0
ENSG00000196549.10	MME	3.88633	2.8095e-05	0.00876455	0.743858	0.622862	0.500007	9.72538	0.167178	1.28233	0.668694	0.120411	0.525165	63.8746	2.52754	3.79816	1.15332	5.07998
ENSG00000269307.1	AC010463.1	3.86456	0.199418	NA	0	0	0	0.208501	0	0.162023	0	0	0	0.72179	0	0	0	0
ENSG00000178776.4	C5orf46	3.86153	0.000495175	0.0489331	0.518697	3.17398	0.378194	2.31216	0.204572	1.92894	0	0	0.656089	46.3811	2.13925	10.2231	1.20968	0.878616
ENSG00000101187.15	SLCO4A1	3.84692	0.00028618	0.0357933	0.800315	0.178787	1.12431	37.894	1.36371	6.88753	4.67206	93.3595	0.121055	1.24316	0.167235	0.624831	1.70885	1.07576
ENSG00000135220.10	UGT2A3	3.84116	0.203285	NA	0	0	0	0.659327	0	0	0	0	0	0	0	0	0	0
ENSG00000088926.13	F11	3.83715	0.0995026	NA	0	0	0	0.695402	0	0	0	0.02188	0	0.613861	0.047377	0	0.028505	0
ENSG00000196091.13	MYBPC1	3.82104	0.157069	NA	0	0.981634	0	0.027052	0	0	0	0	0	0.198259	0	0	0.028748	0
ENSG00000179256.2	SMCO3	3.81519	0.103791	0.54197	0	0.431482	0	0	0	0.242218	0	0	0	1.32416	0.193908	0	0.10236	0
ENSG00000198336.9	MYL4	3.81265	0.00525353	0.163979	0.569273	0.16935	0.335096	31.7169	0	0.672793	0	0	0.127477	1.37749	0.151706	0.383788	0.659854	0.178662
ENSG00000124440.15	HIF3A	3.81106	0.0647018	0.471555	0	0	0	6.97588	0.103376	0	0.034961	0.039345	0	1.17231	0.480622	0	0	0.789042
ENSG00000171476.21	HOPX	3.80197	0.0845901	0.509844	0	0	0	1.32197	0.258389	0.077052	0	1.25614	0	0	0	0	0	0.407129
ENSG00000189056.13	RELN	3.79932	0.00142595	0.0843376	0	0.052685	0.010384	4.30108	0.405753	0.013169	0.060483	0.167385	0.004289	2.92819	0.035563	0.092518	0.020819	0.026421
ENSG00000174827.13	PDZK1	3.79289	0.00669688	0.187087	0.064897	0.060773	0.129118	70.2923	0.084703	0.242313	1.94371	2.20304	0	0.35698	0.171531	0.316187	0.206971	0
ENSG00000144355.14	DLX1	3.78624	0.0192729	0.301193	0.141904	0	0.047976	0.318224	0.115817	0	0	12.6141	0	0.516535	0.680463	0.281559	0.490396	0
ENSG00000177138.15	FAM9B	3.78546	0.209545	NA	0	0	0	0.558182	0	0	0	0	0	0.122173	0	0	0	0
ENSG00000100557.9	CCDC198	3.78219	0.194337	0.655621	0.320484	0	0	9.56002	0	0.158082	0	8.38596	0	0	0.480266	0	0.016704	0.053416
ENSG00000133863.8	TEX15	3.7803	0.0317807	0.364851	0.021446	0	0.003973	0.022729	0	0	0.039922	1.03912	0.024607	0.01664	0	0	0	0.005056
ENSG00000148482.11	SLC39A12	3.77953	0.0266857	0.339928	0	0.406533	0	0	0	0.608794	0	0	0	0.11095	0.122768	0.157457	0.214291	0.183273
ENSG00000250305.8	TRMT9B	3.77589	0.0279424	0.347859	0	0	0.013636	1.03656	0	0.054745	0.05106	0.096288	0	0.070893	0	0	0	0
ENSG00000174607.10	UGT8	3.76288	0.00234382	0.111614	0.027671	0	0	4.17439	0.028949	0.195711	1.02318	6.12414	0.012683	3.04472	0.046737	0.393959	0.012321	0.196457
ENSG00000162594.15	IL23R	3.76258	0.211756	NA	0	0	0	0	0	0.018813	0	0	0	0.471595	0	0	0	0
ENSG00000101230.5	ISM1	3.76036	0.000415063	0.0443198	0.272652	0.21305	0.386661	0.019094	0.135116	0.340355	0.041984	10.9813	0.041598	0.209352	0.21071	0.247685	0.040428	0.388681
ENSG00000276612.3	FP565260.2	3.75428	0.213436	NA	0	0	0	0	0	0.629185	0	0.200604	0	0	0	0	0	0
ENSG00000133475.17	GGT2	3.75356	0.154573	NA	0	0	0	0.708288	0.039883	0	0	0.017205	0	0.205384	0	0	0	0
ENSG00000170703.15	TTLL6	3.75102	0.214281	NA	0	0	0	1.14313	0	0	0	0	0	0	0	0	0	0
ENSG00000124467.18	PSG8	3.73853	0.214835	NA	0	0	0	0.562904	0	0	0	0	0	0	0	0.472327	0.021264	0
ENSG00000114248.9	LRRC31	3.71937	0.218244	NA	0	0	0	0.738221	0	0	0	0	0	0	0	0	0	0
ENSG00000135697.9	BCO1	3.71393	0.0515742	0.437391	0	0	0.114614	2.97162	0	0	0	0.360581	0.080535	0	0	0.072135	0	0.075832
ENSG00000102466.15	FGF14	3.71285	0.000307978	0.037404	0	0.204405	0.0062	0.007098	0.009944	0.003932	0.007738	0.005718	0.00384	0.077428	0.007078	0.018417	0.011188	0.604409
ENSG00000144681.10	STAC	3.71246	1.51092e-06	0.00171705	0.535419	0.066984	0.660553	6.93016	0.127339	2.62364	0.296894	20.3817	0.799528	3.1061	0.301211	1.84869	0.174753	1.47239
ENSG00000188581.8	KRTAP1-1	3.7028	0.218317	NA	0.083498	0	0	0.06806	0	0	0	0	0	1.64345	0	0	0	0
ENSG00000178772.6	CPN2	3.69519	0.177896	NA	0	0	0	0.04833	0	0	0	0.143726	0	0	0	0.041798	0	0.072628
ENSG00000261787.1	TCF24	3.69084	0.215899	0.679527	0	0	0	2.43977	0	0	0.134207	0.320872	0	0	0	0	0	0
ENSG00000168546.10	GFRA2	3.68562	0.177863	0.639115	0	0	0	0.285462	0	1.21334	0	0	0	0	0.084759	0	0.02559	0
ENSG00000198798.5	MAGEB3	3.67876	0.222741	NA	0	0	0	0.217618	0	0	0	0.265541	0	0	0	0	0	0
ENSG00000174332.5	GLIS1	3.67069	0.000991266	0.0685688	0.104017	0.429264	0.061581	0.139995	0.074223	0.370214	0	6.46074	0	1.34007	0.385995	0.136204	0.499821	0.059262
ENSG00000115297.10	TLX2	3.67054	0.223523	NA	0	0	0	0	0	0	0	0.424688	0	0	0	0	0	0
ENSG00000151224.12	MAT1A	3.654	0.0142973	0.266357	0.154521	0	0	6.78642	0.139895	0.03151	0.248535	0.241031	0	0	0.018613	0.07351	0	0.095584
ENSG00000043591.5	ADRB1	3.65336	0.0490644	0.427968	0.020433	0.076661	0.015121	0.361006	0	0	0.037761	0.544068	0	0	0	0	0	0
ENSG00000180638.17	SLC47A2	3.63961	0.066874	0.47725	0	0.09925	0	0.987002	0	0.09803	0	0	0	0	0.044738	0	0.047115	0.052067
ENSG00000163734.4	CXCL3	3.63521	9.67143e-06	0.0046628	0.497804	1.29202	1.2924	37.4726	0.547268	58.9748	2.00428	12.2704	0.358084	2.29505	5.49466	2.09978	1.89269	21.6118
ENSG00000184845.3	DRD1	3.62524	0.0597011	NA	0	0.026184	0	0	0	0.013081	0	0.19051	0	0	0.023553	0.09163	0	0.039605
ENSG00000258555.6	SPECC1L-ADORA2A	3.62361	0.196301	0.659165	0	0.041393	0	0	0	0.032062	0	0	0	0	0.026137	0.267198	0	0
ENSG00000248746.5	ACTN3	3.62226	0.145585	0.602445	0.019774	0	0	1.61429	0.047032	0	0	0.040504	0	0	0	0	0	0
ENSG00000179520.10	SLC17A8	3.61893	0.231167	NA	0	0	0	0.395844	0	0	0	0	0	0	0	0	0	0
ENSG00000143387.12	CTSK	3.61288	0.000329915	0.0377622	6.42359	25.4365	8.72324	3.12849	9.1018	52.1435	4.79852	1.01285	8.3426	668.629	17.5133	4.25868	15.5477	8.52388
ENSG00000172927.7	MYEOV	3.61225	4.49495e-05	0.0124964	0.197179	0.291596	1.81061	22.2333	0.578973	1.50711	1.75428	21.7391	0.148795	1.44607	0.137229	1.79162	0.138341	1.68342
ENSG00000203907.9	OOEP	3.61013	0.228097	NA	0	0	0	0	0.085426	0	0	1.89451	0	0	0	0	0.134682	0
ENSG00000165197.4	VEGFD	3.60345	0.101451	NA	0	0	0	0.250148	0	0	0	0.244609	0	0.476293	0.050306	0.064895	0	0
ENSG00000189068.10	VSTM1	3.59629	0.0219951	0.318463	0	0	0.100554	2.15078	0.245088	0.195122	0.503907	14.1229	0	0	0.478917	0	0.364804	0.068136
ENSG00000128710.5	HOXD10	3.59613	0.00340358	0.130842	0.214973	0.575314	0	2.81067	0	0	0.648783	14.4985	0.196543	0.611943	0.386501	0.133359	1.21685	1.05779
ENSG00000172497.8	ACOT12	3.589	0.235148	NA	0	0	0	0.68178	0	0	0	0	0	0.044574	0	0	0	0
ENSG00000185332.7	TMEM105	3.58887	0.111744	NA	0	0	0	0.072975	0	0.016234	0	0.295263	0	0	0.014617	0	0	0.049262
ENSG00000196407.11	THEM5	3.57522	0.236991	NA	0	0	0	0	0	1.50791	0	0	0	0	0	0	0	0
ENSG00000101197.12	BIRC7	3.57161	0.0595948	NA	0.05118	0	0	0.950805	0	0.047627	0	0.196662	0.046642	0	0	0	0	0.194034
ENSG00000205359.9	SLCO6A1	3.56579	0.236139	NA	0	0	0	0.131243	0.028971	0	0	0	0	0.787852	0	0	0	0
ENSG00000166743.9	ACSM1	3.56396	0.237595	NA	0	0	0	0.372314	0	0	0	0	0	0.55228	0	0	0	0
ENSG00000196844.8	PATE2	3.55694	0.139	0.592968	0	0	0	0	0.13458	0	0	0	0	1.81366	0.032001	0.247027	0	0.111776
ENSG00000182132.13	KCNIP1	3.55419	0.0867993	0.511696	0.04483	0	0	1.54573	0.144044	0	0.913392	9.78315	0	0.589767	0	0	0	0
ENSG00000178343.4	SHISA3	3.5525	0.00117004	0.0769231	0.4345	0.523243	0.298303	0.67524	0.147692	0.17403	0.745149	0	0.056747	10.7502	0.026124	1.34749	0.027585	0.828947
ENSG00000164266.10	SPINK1	3.54711	0.181506	NA	0	0	0	6.29649	0	0.173878	0	0.129945	0	0	0.157382	0	0	0
ENSG00000183629.13	GOLGA8G	3.54667	0.0685454	NA	0	0.056872	0	0.025783	0	0.042993	0	0	0	0.211595	0	0.033449	0.053968	0
ENSG00000162897.14	FCAMR	3.54592	0.0650482	0.472565	0	0	0	1.52841	0	2.68018	0.093954	0.046292	0.083092	0	0	0	0	0.030953
ENSG00000151025.10	GPR158	3.54014	0.00705152	0.191777	0.035045	0.02194	0	3.48887	0.009446	0.021926	0.129601	0.986622	0.021425	0.125904	0.029608	0	0.020811	0
ENSG00000155495.8	MAGEC1	3.53965	0.231325	NA	0	0	0	0	0	0.012376	0	0.009011	0	0.295006	0.011142	0	0	0
ENSG00000266524.2	GDF10	3.53925	0.203322	NA	0	0	0.017847	0.263353	0	0	0	0	0	0.222204	0	0.052557	0	0
ENSG00000143768.12	LEFTY2	3.53721	0.159818	0.618031	0.029085	0	0	2.18858	0.0692	0	0	0.039691	0	0	0	0	0	0
ENSG00000188676.13	IDO2	3.53622	0.239843	0.700834	0	0	0	1.32922	0.045864	0	0	0	0	0	0	0	0	0
ENSG00000276076.4	CRYAA2	3.5357	0.241551	NA	0	0	0	0.205752	0	0	0	0.710023	0	0	0	0	0	0
ENSG00000149403.12	GRIK4	3.5302	0.00318491	0.127913	0.058837	0.089429	0.034271	1.77775	0	0.05956	0	0.966044	0	0.03014	0.136252	0.171314	0	0.074453
ENSG00000158089.14	GALNT14	3.52901	6.98354e-05	0.015649	0.675826	0.625138	0.664055	72.3102	0.363947	0.782651	4.69991	15.8364	0.725952	2.55203	0.289128	2.40748	0.241399	3.43806
ENSG00000267631.4	CGB1	3.52032	0.243895	NA	0	0.573928	0	0.44416	0	0.06291	0	1.43484	0	0	0	0	0	0
ENSG00000188536.13	HBA2	3.51998	0.244442	NA	0	0.943514	0	2.63462	0	0	0	0.519429	0	0	0	0	0	0
ENSG00000150048.10	CLEC1A	3.51296	0.24541	NA	0	0	0	0.405707	0	1.02514	0	0	0	0	0	0	0	0
ENSG00000127831.10	VIL1	3.51121	0.236459	0.698849	0	0	0.006243	1.547	0.010018	0	0.031171	0.005758	0	0	0	0.01851	0	0
ENSG00000134545.13	KLRC1	3.50869	0.00609066	0.177803	0	0	0.278298	0.068898	0	1.05071	0.185233	0.128082	0.183045	6.56923	0.252642	0.910506	0	0.496574
ENSG00000170927.14	PKHD1	3.5032	0.245195	NA	0	0	0	0.126526	0	0	0.008618	0.022299	0	0	0	0	0	0
ENSG00000115468.11	EFHD1	3.50077	0.0129039	0.255226	0.043285	0	0.043973	32.3905	0.071008	0.055387	2.58142	18.4313	0.118488	2.05067	0.249593	0.18675	0.192101	0
ENSG00000163645.14	ERICH6	3.48917	0.121166	NA	0.029624	0	0	0.178101	0	0.066391	0	0	0	0.381041	0	0.064356	0	0
ENSG00000127318.11	IL22	3.48497	0.247063	NA	0	0	0	0	0.070292	0	0	0	0	1.41255	0	0	0	0.05702
ENSG00000162881.6	OXER1	3.46429	0.107781	NA	0.034942	0	0	0.087544	0	0.163141	0	0.238322	0	0	0	0	0	0.100169
ENSG00000160180.15	TFF3	3.46145	0.250521	NA	0	0	0	0.051854	0	0	0.116076	1.40293	0	0	0	0	0	0
ENSG00000198829.6	SUCNR1	3.46114	0.00152098	0.0896252	0.620651	1.82409	0.649437	0.455679	0.144379	5.35394	0.224509	0	0.371075	76.499	6.30149	1.86215	7.55809	68.972
ENSG00000163736.3	PPBP	3.45398	0.124125	0.572008	0	0	0	0	0	2.28851	0	0	0	0	0.295083	0.246614	0.313349	2.47433
ENSG00000081041.8	CXCL2	3.44948	6.57181e-06	0.00373419	0.780101	4.29851	1.43876	133.38	1.65872	60.3462	3.59648	25.511	5.48041	8.15123	9.56286	2.50826	1.58048	34.8642
ENSG00000205846.3	CLEC6A	3.44584	0.250724	NA	0	0	0	0.093572	0	0.523496	0	0	0	0	0	0	0.099639	0
ENSG00000204970.9	PCDHA1	3.441	0.133002	0.586979	0	0	0	0.98854	0	0.0238	0	0.013158	0.049139	0	0	0	0	0.022385
ENSG00000107736.20	CDH23	3.44079	0.000767661	0.0590024	0.341722	0.604794	0.119246	25.1935	0.370842	1.29295	0.499646	0.020819	0.042509	1.03366	0.155451	1.00987	0.619279	0.094936
ENSG00000163239.12	TDRD10	3.44058	0.0185419	0.297963	0.025611	0.093367	0.018945	0.150435	0.121855	1.08675	0	0.034959	0	0	0	0	0	0.097486
ENSG00000164283.12	ESM1	3.43934	0.00252341	0.115036	0.219951	1.18458	0.061675	0	0.330669	1.43289	0.205395	0.018969	0.250729	16.3726	0.723642	0.362674	0.197729	0.32234
ENSG00000215018.9	COL28A1	3.43703	0.252639	NA	0	0	0	0.376596	0	0	0	0	0	0.060807	0	0	0.034594	0
ENSG00000183668.17	PSG9	3.43689	0.00686163	0.189517	0.110382	0.08578	0	4.24424	0.054615	0.137377	0.507496	0	0.122376	8.85722	0.373056	0.190853	0.122142	0.130537
ENSG00000164591.13	MYOZ3	3.43511	0.0177845	0.294156	0.052425	0	0.012936	4.01422	0.14938	0	0.0323	0.811658	0	0.026869	0.029495	0	0.168621	0.110275
ENSG00000101746.15	NOL4	3.43392	0.043654	0.41252	0.028625	0.856495	0	0.055751	0	0	0	0	0	0.110115	0.036257	0.069012	0	0.031847
ENSG00000244588.5	RAD21L1	3.42509	0.205694	NA	0	0	0	0.491585	0	0.068594	0	0.023414	0	0	0	0.074394	0	0
ENSG00000178297.13	TMPRSS9	3.42241	0.238778	NA	0	0	0	0.139547	0	0	0	0	0	0.322724	0.019363	0	0.016143	0
ENSG00000258881.6	AC007040.2	3.41902	0.00287501	0.122303	0.013875	0.110922	0.067519	0.189404	0	0	0.025991	0.12928	0.064895	1.8814	0.023891	0.030866	0.025243	0.067388
ENSG00000165349.11	SLC7A3	3.41134	0.231281	NA	0	0	0	0.090108	0	0	0	0.146661	0	0	0	0.058442	0	0.051155
ENSG00000205810.8	KLRC3	3.40862	0.259135	NA	0	0	0	0	0	0	0	0.91089	0	0	0	0.209861	0	0
ENSG00000127743.5	IL17B	3.40812	0.237105	NA	0	0	0.107311	1.19037	0	0	0	0	0	0	0	1.02757	0	0.123328
ENSG00000166928.10	MS4A14	3.40541	0.105982	0.545202	0	0	0.017226	0	0	1.33792	0	0.122676	0	0	0.120996	0	0.207321	0.066398
ENSG00000187726.8	DNAJB13	3.40041	0.198207	NA	0	0	0	0.971603	0	0	0	0.254502	0.060126	0.157442	0	0	0	0
ENSG00000122861.15	PLAU	3.39515	8.9574e-09	3.56281e-05	8.06303	6.29175	11.6265	278.748	3.80329	31.059	14.8512	173.48	6.37214	76.2362	13.8305	55.6024	3.9573	36.0813
ENSG00000175471.19	MCTP1	3.38422	1.23991e-05	0.00533161	1.07661	2.09248	0.323611	50.5331	1.02273	9.98426	0.711557	10.2361	0.508855	2.56918	1.21908	0.847067	3.02304	1.44083
ENSG00000132677.12	RHBG	3.38307	0.263644	NA	0	0	0	0.730808	0	0.064915	0	0	0	0	0	0	0	0
ENSG00000188107.14	EYS	3.3825	2.05306e-05	0.00707387	0.022441	0.100338	0.024259	0.252922	0	0.169344	0.028661	0.022379	0.028446	0.161874	0	0.113465	0.013672	0.278096
ENSG00000250709.1	CCDC169-SOHLH2	3.38177	0.0909697	0.52065	0	0.776151	0	0	0	0.16225	0	0.040448	0	0	0.066737	0	0.088149	0.093568
ENSG00000150556.16	LYPD6B	3.38066	0.000234717	0.0313811	0.190968	1.89959	0.119383	17.0984	0.336563	0.959659	2.71113	3.6833	0.173695	21.2674	0.543175	1.25367	0.338237	0.184866
ENSG00000136695.14	IL36RN	3.37244	0.0256898	0.336236	0.021973	0.123636	0	0.055417	0	0.123453	0	0.015001	0.020117	1.57919	0.111166	0	0.386509	0
ENSG00000132026.13	RTBDN	3.36406	0.264738	NA	0	0	0.04323	0.146893	0	0	0	0.737326	0	0	0	0	0	0
ENSG00000179331.2	RAB39A	3.36298	0.0202306	0.308009	0.033843	0	0.025016	0.226238	0.040267	1.5805	0	0.53095	0	0	0.056944	0	0.090214	0.032324
ENSG00000153303.17	FRMD1	3.35785	0.181823	NA	0	0	0.016409	0.015209	0.023245	0	0	0	0	0.468178	0.016525	0	0	0
ENSG00000186198.3	SLC51B	3.34447	0.269243	NA	0	0	0	1.67552	0	0	0	0	0	0	0	0	0	0
ENSG00000221874.4	ZNF816-ZNF321P	3.34447	0.269243	NA	0	0	0	1.18263	0	0	0	0	0	0	0	0	0	0
ENSG00000111704.10	NANOG	3.34219	0.266883	NA	0	0	0	0	0	0	0	0.007338	0	0	0	0.392847	0.009568	0
ENSG00000168505.6	GBX2	3.33567	0.0713088	0.484757	0.028488	0	0.191213	1.14575	0	0.026639	0	3.31925	0	0	0.140719	0	0.025328	0
ENSG00000163121.9	NEURL3	3.33265	0.254146	0.715849	0	0.068633	0	36.0074	0.353459	0.649755	0.900071	1.7799	0.033491	0	0	0	0	0
ENSG00000165694.9	FRMD7	3.32627	0.0453495	NA	0	0	0.015057	0	0.048393	0.026972	0	0.194479	0	0.221174	0	0.133241	0	0.05498
ENSG00000005981.12	ASB4	3.32603	0.0695475	0.483088	0	0	0	0.08137	0	0	0.137211	0.124144	0.027211	1.25603	0	0	0.013218	0.056232
ENSG00000104237.9	RP1	3.32366	0.0240535	0.326418	0.062972	0.029316	0.005723	4.7484	0.121876	0.121997	0.116076	3.79576	0.028625	0	0.223929	0.168661	0	0
ENSG00000170689.9	HOXB9	3.32258	6.93666e-05	0.015649	0.753688	1.02794	1.25049	46.1944	1.52117	0.277968	1.39266	28.4842	0.585393	3.96318	0.616145	1.24478	1.11752	1.3024
ENSG00000255071.3	SAA2-SAA4	3.32143	0.00771282	0.20216	0.122204	0.723235	0.093991	3.25886	0	1.94567	0.224878	0.800458	0	0	0	0	0.213893	0.13498
ENSG00000135973.2	GPR45	3.31527	0.271808	NA	0	0	0	0.759506	0	0	0	0.347006	0	0	0.042711	0	0	0
ENSG00000134569.9	LRP4	3.30118	8.23664e-06	0.00436816	0.737014	0.201187	0.339375	10.256	0.246083	0.216486	0.468195	5.78144	0.325933	0.839868	0.108597	0.86251	0.072287	1.51609
ENSG00000096088.16	PGC	3.29942	0.275884	NA	0	0	0	1.84647	0	0	0	0	0	0	0	0	0	0
ENSG00000187783.11	TMEM72	3.29942	0.275884	NA	0	0	0	0.405521	0	0	0	0	0	0	0	0	0	0
ENSG00000260869.1	AC002310.4	3.29889	0.27522	NA	0	0	0	0	0	0	0	0	0	2.56345	0	2.31402	0	0
ENSG00000154342.5	WNT3A	3.29885	0.275962	NA	0	0.037196	0	0.383767	0	0	0	0	0	0	0	0	0	0
ENSG00000151789.11	ZNF385D	3.29857	0.0122283	0.25074	0.005084	0	0.094838	1.02231	0.434203	0.086263	0	2.45635	0.009786	0.761716	0.060936	0	0.009567	0.162697
ENSG00000229183.8	PGA4	3.28788	0.269691	0.724068	0	0	0.103691	0	0	2.07194	0	0	0	0	0	0	0.261146	0
ENSG00000142319.17	SLC6A3	3.28649	0.275873	NA	0	0	0	0.56375	0	0.040502	0.026612	0	0	0	0	0	0	0
ENSG00000101938.14	CHRDL1	3.28374	0.00423245	0.145754	0.146993	0.298731	0.054664	0.111537	0.383677	0.206785	1.72123	23.9424	0.067365	1.15129	0.49553	0.032182	0.182796	0.485332
ENSG00000261247.1	GOLGA8T	3.2825	0.277971	NA	0	0	0	0.129038	0	0	0	0.28614	0	0	0	0	0	0
ENSG00000177398.18	UMODL1	3.27934	0.243828	NA	0	0	0	0.66977	0	0	0.041467	0.015646	0	0	0	0	0.019965	0
ENSG00000186009.4	ATP4B	3.27823	0.279107	NA	0	0	0	0.612936	0	0	0	0.14777	0	0	0	0	0	0
ENSG00000157890.17	MEGF11	3.27749	0.0140548	0.264629	0.028046	1.56058	0.024781	1.41102	0.019903	0.050367	0	0.050806	0	0.027541	0.086865	0.078308	0.258396	0
ENSG00000132744.7	ACY3	3.27592	0.279067	NA	0	0	0	0.588716	0	0	0	0.187918	0	0	0	0.11017	0	0
ENSG00000170166.5	HOXD4	3.27198	0.00493868	0.159289	0.265372	0.229854	0.440695	6.33953	0.06903	0.041219	0.445207	12.4074	0.080702	0	0.321347	0.286093	0.456875	0.127322
ENSG00000215644.9	GCGR	3.25609	0.282401	NA	0	0	0	1.18372	0	0	0	0.08588	0	0	0	0	0	0
ENSG00000185736.15	ADARB2	3.25042	0.282464	NA	0	0	0	0	0	0	0	0.008847	0	0.164846	0	0	0	0
ENSG00000124602.9	UNC5CL	3.24755	0.0266444	0.339674	0	0.034553	0.02726	3.09867	0.087591	0.138048	0.102105	0	0.050605	0.239332	0	0.080474	0.371126	0
ENSG00000173227.13	SYT12	3.2452	0.00374535	0.136249	0.012375	0.06972	0.18084	7.33199	0.17965	0.066663	0.205931	5.2607	0.371147	0.057152	0.020907	0.244135	0.548007	0.058041
ENSG00000148346.11	LCN2	3.22967	0.00277078	0.120239	1.24493	0.711309	0.774274	525.034	6.70833	3.40461	4.22755	9.54234	1.25936	1.61122	6.0313	3.62108	0.16897	0.493893
ENSG00000255398.2	HCAR3	3.22493	0.100429	0.535004	0	0.10597	0	0.094773	0	5.51786	0.104456	0.077175	0.129301	0	0	0	0	0
ENSG00000255501.2	CARD18	3.22233	0.286906	NA	0	0	0	0	0	0	0	0.410035	0	0	0	0	0	0
ENSG00000285505.1	AC010616.2	3.21698	0.188624	0.650439	0	0	0	0	0	0	0	0	0	0.374555	0	0.112385	0.595346	0.031418
ENSG00000177108.5	ZDHHC22	3.21631	0.286655	NA	0	0	0	0.113402	0	0	0.031087	0.18376	0	0	0	0	0	0
ENSG00000180525.11	PRR26	3.21249	0.167419	0.628646	0	0	0	0.25234	0	0	0.01398	0.046489	0	0	0.006391	0	0.006736	0
ENSG00000203837.4	PNLIPRP3	3.20755	0.192611	NA	0	0	0	0.021256	0	0.0237	0	0	0	0.466466	0.021343	0	0.045054	0
ENSG00000170961.6	HAS2	3.19974	0.00426321	0.146028	0.174998	0.07897	2.66157	0.05683	0.03201	1.08602	0	10.9883	0.419588	8.18348	0.738985	12.2091	0.131873	20.2705
ENSG00000105246.5	EBI3	3.19617	0.00046186	0.0475714	1.32643	1.50707	0.680609	3.38068	1.09879	24.9205	2.76481	49.0811	0.42003	0.966229	1.44898	0.246993	1.73763	1.28057
ENSG00000164100.8	NDST3	3.19575	0.00620989	0.180291	0.02758	0.051688	0.040795	0.046238	0	0.12897	0.068583	1.04212	0	0	0.031066	0.280625	0.049046	0.105071
ENSG00000078549.14	ADCYAP1R1	3.1952	0.28826	NA	0	0	0	0.114944	0	0	0	0	0	0	0.021523	0.173266	0	0
ENSG00000143184.4	XCL1	3.19182	0.107171	0.547554	0	0	0.035541	1.39791	0.057311	0.224151	0	0	0	0	0	0	0.04271	0.04628
ENSG00000214510.9	SPINK13	3.19175	0.292248	NA	0	0	0	1.31379	0	0.390477	0	0.143431	0	0	0	0	0	0
ENSG00000166111.9	SVOP	3.19033	0.251822	NA	0	0	0	0.061447	0	0.015147	0	0	0.007399	0.062132	0	0	0	0
ENSG00000181781.9	ODF3L2	3.18861	0.0483814	NA	0	0	0	0.663618	0	0.178647	0.086771	0.400929	0	0	0	0.395303	0.125175	0.045184
ENSG00000163909.7	HEYL	3.18566	0.0289325	0.353545	0	0	0	0.656283	0.092522	0.058369	0	0.945955	0.028524	0.023939	0.026276	0.034056	0.027712	0
ENSG00000187026.2	KRTAP21-2	3.18504	0.292578	NA	0	0	0	0	0	0.258745	0	0	0	2.59448	0	0	0	0.30627
ENSG00000212724.3	KRTAP2-3	3.1828	0.000383839	0.0423518	1.65999	1.29944	0.89977	26.7971	1.35369	3.63074	6.75344	0.296858	0.316659	69.7634	2.83785	31.6928	2.70059	3.2486
ENSG00000163286.8	ALPG	3.18068	0.248408	0.711013	0	0	0	0.622632	0	0	0.188053	1.20013	0	0	0	0	0.021121	0
ENSG00000167774.2	AC010323.1	3.17664	0.17739	0.638969	0	0	0.854674	2.41583	0	6.95249	0	0.839564	0	0	0	0	0	0
ENSG00000131650.13	KREMEN2	3.17654	0.0116903	0.246021	0.128367	0	0.097143	5.24674	0.32141	0.032268	0.255203	2.47995	0.029933	0	0.027558	0.074873	0	0.033012
ENSG00000138079.13	SLC3A1	3.16649	0.0476867	0.423795	0	0	0.033967	12.8327	0.109507	0.21077	0.339538	0.22076	0	0	0.077225	0.0466	0	0
ENSG00000169432.15	SCN9A	3.16605	0.00067826	0.0552473	0.724708	0.497725	0.097184	0.186215	0.302618	0.300083	0.728677	0.503186	0.14912	20.1925	0.355736	1.34574	0.500351	0.463661
ENSG00000156966.6	B3GNT7	3.15922	0.000326778	0.0377622	0.1843	0.115324	0.113712	12.5405	0.401759	1.33936	1.33442	8.72735	0.070378	0.637915	0.194495	0.268904	0.109399	0.378257
ENSG00000256713.7	PGA5	3.15338	0.124644	0.572816	0	0	0.031228	0.071992	0	1.22097	0.16294	0	0	0	0	0	0.179058	0.502862
ENSG00000184144.11	CNTN2	3.152	0.127431	0.576933	0	0	0	1.03908	0.024423	0.060373	0	0	0	0	0.051962	0.184013	0.049155	0
ENSG00000285920.1	AC087721.2	3.15136	0.297815	NA	0	0	0	0	0	0	0	0	0	0.320821	0	0	0	0
ENSG00000108932.11	SLC16A6	3.13783	0.00271418	0.118511	0.044759	0	0.044187	0.62939	0.157654	4.71101	0.110327	3.75759	0.079857	0.275447	0.491284	0.130641	0.212559	0.041981
ENSG00000095587.8	TLL2	3.13391	0.000126364	0.0211626	0.140465	0.311319	0.060268	2.48026	0.238841	0.198637	0.240716	7.40665	0.052232	0.969855	0.55993	0.620897	0.176969	0.252213
ENSG00000167080.8	B4GALNT2	3.13204	0.0935074	0.526434	0	0	0	0.214086	0.040554	0.017731	0.125874	1.32668	0	0	0.031921	0	0	0.01187
ENSG00000126550.8	HTN1	3.12706	0.0995336	NA	0	0	0	0.051567	0	0.177431	0.028252	0.020876	0	0	0	0.033449	0	0.014476
ENSG00000138669.9	PRKG2	3.12702	0.0133733	0.258354	0.014732	0.138288	0.043633	0.451732	0.070067	0.1403	0.081706	0	0.013503	2.1092	0.084548	0	0.029726	0
ENSG00000155886.11	SLC24A2	3.12673	0.260117	NA	0	0.028393	0	0.012808	0	0.077949	0	0	0	0	0	0	0.004488	0
ENSG00000232810.3	TNF	3.12654	0.0114922	0.246021	0.075107	0	0.166495	9.52166	0.446874	7.81562	1.80256	11.0887	0	2.24128	0.378854	0	0.867209	0.14371
ENSG00000179673.4	RPRML	3.12225	0.285356	NA	0	0	0	0.369821	0	0.059575	0	0.218488	0	0	0	0	0	0.062162
ENSG00000164651.16	SP8	3.11995	0.211972	0.67666	0	0	0	0.032643	0	0.109633	0.302391	0	0.107295	2.64249	0	0	0	0
ENSG00000159261.10	CLDN14	3.11125	0.185479	NA	0	0	0	0	0	0.408871	0	0.037438	0.050063	0.25132	0	0	0	0.053001
ENSG00000007312.12	CD79B	3.10594	0.114762	0.560168	0	0	0.288489	1.50266	0	1.09838	0	0	0.054086	0	0.049752	0	0	1.4831
ENSG00000166450.12	PRTG	3.10579	2.96317e-06	0.00224496	0.527705	1.53156	0.174739	8.62458	0.642902	0.751175	0.41576	6.98386	0.332177	2.86195	0.35648	0.108927	0.084846	0.676855
ENSG00000196666.4	FAM180B	3.10243	0.305607	NA	0	0	0	0	0	0	0	0.032192	0	0.360629	0	0.101698	0	0
ENSG00000135100.17	HNF1A	3.09958	0.30669	NA	0	0	0	0.40898	0	0	0	0	0	0	0	0	0	0
ENSG00000172461.10	FUT9	3.09935	0.30521	NA	0	0	0	0.197576	0	0	0	0	0	0	0.003567	0	0	0
ENSG00000162747.10	FCGR3B	3.09794	0.278516	0.732186	0	0	0.150287	0	0	4.53768	0	0	0	0	0.211407	0	0.272414	0
ENSG00000179455.8	MKRN3	3.09585	0.0206089	0.310206	0.076241	0.238213	0	2.90515	0.759085	0.638279	0	3.58826	0.116272	0.039002	0	0.05533	0	0
ENSG00000197046.11	SIGLEC15	3.09162	0.00388444	0.139507	0	0.075818	0.132843	0.307631	0	0.933577	0.168881	2.8457	0.062748	0.14035	0.133392	0.049813	0.121964	0.137854
ENSG00000267059.2	AC005943.1	3.08499	0.0836218	0.507693	0	1.93074	0	2.06746	0	0.562139	0	0	1.00271	0	0.664913	7.65856	2.97512	0
ENSG00000184709.7	LRRC26	3.07624	0.310564	NA	0	0.105027	0	0.325362	0	0	0	0.306504	0	0	0	0	0	0
ENSG00000185610.6	DBX2	3.07141	0.308933	NA	0	0	0	0.017506	0	0	0	0	0.019057	0.223821	0	0.045419	0	0
ENSG00000165300.7	SLITRK5	3.06977	0.00357132	0.134153	0.002532	0.124581	0.003754	0.18061	0.018058	0.011906	0.084328	1.15981	0	0.164115	0.109299	0.122745	0.009032	0.033393
ENSG00000145920.14	CPLX2	3.06937	0.235052	NA	0	0	0	0.056309	0	0.104196	0.020528	0.045507	0	0	0	0	0	0
ENSG00000249590.7	AC004832.3	3.06871	0.159894	0.618031	1.92487	0	0	4.32397	0.395818	0.374508	0	0	0	4.4235	0	0	0	0
ENSG00000179399.14	GPC5	3.06763	0.154353	0.611491	0.019642	0.110551	0	1.074	0	0.036802	0.072601	0	0	0	0	0	0.067728	0
ENSG00000135898.9	GPR55	3.06594	0.188864	NA	0	0	0	0.292916	0	0.041728	0	0.112248	0	0	0.025046	0	0.052827	0
ENSG00000203877.8	RIPPLY2	3.04877	0.101504	0.538465	0	0	0.149739	0	0	0	0.376581	5.18708	0.36613	2.155	0.169353	0	0	0.212433
ENSG00000100665.11	SERPINA4	3.04378	0.315685	NA	0	0	0	0.582491	0	0	0	0	0	0	0	0	0	0
ENSG00000113889.13	KNG1	3.04378	0.315685	NA	0	0	0	0.41568	0	0	0	0	0	0	0	0	0	0
ENSG00000101204.16	CHRNA4	3.0432	0.287081	NA	0	0.0201	0	0.29139	0	0.010044	0	0	0	0	0	0	0.024421	0
ENSG00000124205.16	EDN3	3.04109	0.315537	NA	0	0	0	0.021625	0	0	0	0	0	0.364322	0	0	0	0
ENSG00000180071.19	ANKRD18A	3.03912	0.0393034	0.394024	0.013993	0	0.020724	0.372162	0.049914	0.026251	0.232839	2.76235	0.038483	0	0.023634	0.030648	0	0
ENSG00000160867.14	FGFR4	3.03693	0.000229702	0.0309708	0.27757	1.03364	1.35814	42.1156	0.462112	0.345818	2.17654	11.813	0.594941	2.17131	0.28104	1.49096	0.148235	0.386173
ENSG00000268870.1	AC008758.5	3.03529	0.316651	NA	0	0	0	0	0	0	0	1.43851	0	0	0	0	0	0
ENSG00000153822.13	KCNJ16	3.03224	0.310216	0.753466	0	0	0	19.207	0	0.014494	0.231551	25.0218	0	0.678309	0.065249	0	0	0.014643
ENSG00000117215.14	PLA2G2D	3.0315	0.315672	NA	0.033288	0	0	0	0	0.638792	0	0	0	0	0	0	0	0
ENSG00000168427.8	KLHL30	3.0299	0.0850378	0.509844	0	0.028664	0	4.58593	0.036314	0.057277	0.25405	0.29201	0	0	0.012892	0	0.040789	0
ENSG00000196834.11	POTEI	3.02701	0.0316895	0.364851	0	0.01471	0.011582	0.132379	0	0.007342	0.014457	0.218369	0.007172	0.012046	0.006609	0	0	0
ENSG00000119547.5	ONECUT2	3.02269	0.0162657	0.28407	0.009985	0	0.009867	0.644056	0.007911	0	0.030786	0.22523	0.006112	0.020538	0.005633	0.01466	0.008902	0
ENSG00000128713.13	HOXD11	3.02194	0.00315128	0.127889	0.376288	0.782078	0.106369	5.49275	0.254358	0	0.392175	8.8745	0.437902	0.407141	0.044373	0.458472	0.267078	0.123384
ENSG00000213416.3	KRTAP4-12	3.00685	0.215427	0.679527	0.130946	0	0	0	0	0	0	0	0	2.09035	0.054753	0.418947	0.231882	0
ENSG00000080007.7	DDX43	3.00606	0.0268108	0.340703	0.235318	0.088252	0.49551	0	0.167931	0.252666	0.04348	11.5365	0.043077	0	0.119016	0.15385	0.80593	0.089488
ENSG00000144119.3	C1QL2	3.00518	0.250965	NA	0	0.11157	0	0.149588	0	0.334006	0	0	0	0	0.025068	0	0	0
ENSG00000164129.11	NPY5R	2.9994	0.314771	0.756154	0	0	0	2.25965	0.164274	0	0	0.068683	0	0	0	0	0	0
ENSG00000137745.11	MMP13	2.99777	0.0522152	0.438712	0.043156	0	0.015967	0.30844	0	0.080827	0.039875	0.044193	0	0.336215	0	0	0	0
ENSG00000134571.10	MYBPC3	2.9953	0.298895	NA	0	0	0	0.088708	0	0.087794	0	0	0	0	0.011292	0	0	0.025306
ENSG00000171431.3	KRT20	2.98518	0.325316	NA	0	0	0	0.570788	0	0	0	0	0	0	0	0	0	0
ENSG00000206043.6	C18orf63	2.98518	0.325316	NA	0	0	0	0.174514	0	0	0	0	0	0	0	0	0	0
ENSG00000242221.8	PSG2	2.98053	0.165956	0.626767	0	0	0	2.80929	0.16601	0.278199	0	0	0	0.191005	0.034983	0	0	0
ENSG00000267335.2	AC008687.1	2.97717	0.294646	NA	0	0	0.093797	0.348843	0	0.06291	0	1.05212	0	0	0	0	0	0
ENSG00000170848.15	PSG6	2.97538	0.281348	0.733965	0	0	0	2.50125	0	0	0	0	0	1.49805	0.346412	0.056023	0	0
ENSG00000181577.15	C6orf223	2.97486	0.0810587	0.504161	0	0	0.015704	1.6138	0	0	0.078435	0.043465	0.019432	0.097805	0.017897	0	0.028381	0
ENSG00000149948.13	HMGA2	2.96902	4.37375e-05	0.0124261	2.39482	5.25271	7.4911	93.752	1.55227	12.2184	2.40316	146.213	4.58068	19.8089	18.1577	13.1841	3.88496	19.7024
ENSG00000215595.1	C20orf202	2.95952	0.189713	NA	0	0.074063	0	0.428734	0	0.036925	0	0.053977	0	0	0	0	0.035148	0
ENSG00000196859.7	KRT39	2.95861	0.211908	0.67659	0	0.386742	0	0	0.088119	0.287866	0	0	0	1.72852	0.173149	0	0	0
ENSG00000224940.8	PRRT4	2.95695	0.100012	0.534847	0.080362	0	0.205517	1.75576	0.096344	0.162288	0	0	0.02364	0	0	0	0	0.620282
ENSG00000169507.9	SLC38A11	2.95652	0.0461068	0.419416	0.030442	0.057147	0	0	0	0.480611	0	0.020792	0.01395	0.641849	0.103016	0	0.054211	0.079574
ENSG00000205309.13	NT5M	2.95649	0.000271316	0.035008	0.524618	1.53988	0.511667	6.42169	0.477583	0.073143	0.171258	8.70597	0.253946	0.425224	0.353763	0.336789	0.092968	0.561801
ENSG00000253831.1	ETV3L	2.95367	0.33063	NA	0	0	0	0	0	0.377558	0	0	0	0	0	0	0	0
ENSG00000240891.7	PLCXD2	2.95319	0.00167677	0.0956177	0.425487	0.639697	0.304752	59.0336	0.556356	1.03254	1.39725	2.82525	0.540137	0.546525	1.09735	0.374097	0.594083	0.321257
ENSG00000004848.7	ARX	2.94946	0.331342	NA	0	0	0	0.238568	0	0	0	0.041482	0	0	0	0	0	0
ENSG00000153707.16	PTPRD	2.94921	0.000470413	0.0476705	0.131868	0.099731	1.06087	8.65149	0.09541	0.105364	0.356203	9.33723	0.29111	2.25006	0.602157	0.844951	0.327071	1.20843
ENSG00000108984.14	MAP2K6	2.94897	0.00482239	0.156917	0.199154	0.015108	0.029779	11.8415	0.449152	0.358509	0.342731	1.31713	0.273252	0.018593	0.247371	0.04423	0.255689	1.46783
ENSG00000162669.15	HFM1	2.94336	0.0323222	NA	0	0.041298	0	0.026634	0.026918	0	0	0.051786	0.020764	0.097586	0	0.049657	0	0.091154
ENSG00000115009.12	CCL20	2.94115	0.010139	0.231437	0.230754	0.517747	0.854798	402.987	0.460111	5.07875	9.3975	4.7466	5.81271	5.19325	1.39133	1.56348	0.327959	0.39257
ENSG00000188626.6	GOLGA8M	2.93546	0.156598	NA	0	0	0	0.097389	0	0.060558	0	0	0	0.198622	0	0	0.057602	0.348823
ENSG00000198542.13	ITGBL1	2.93239	0.00301303	0.124837	5.81527	10.1433	14.4034	0.036084	5.65307	13.9783	1.37153	4.19685	3.94746	206.257	2.46742	5.86213	3.44846	8.52866
ENSG00000189325.6	C6orf222	2.92611	0.335301	NA	0	0	0	0.166969	0	0.014277	0	0	0	0.023423	0	0	0	0
ENSG00000184032.2	KRTAP20-2	2.92585	0.334798	NA	0	0	0	0	0	0	0	0	0	3.49221	0	0	0	0
ENSG00000187048.12	CYP4A11	2.92291	0.309234	NA	0	0	0	0.087887	0	0	0.064775	0	0	0.260041	0	0	0	0.100575
ENSG00000173557.14	C2orf70	2.92282	0.0891966	0.516924	0	0	0	0.728886	0.059995	0.047197	0.210578	2.77426	0.046154	0	0.095027	0	0.02243	0
ENSG00000273003.1	ARL2-SNX15	2.92047	0.327384	0.76284	0	0.204254	0	0	0	0.141596	0	0	0	0	0	0	0.816399	0
ENSG00000164220.6	F2RL2	2.91778	2.28187e-06	0.00201692	0.467757	1.16011	0.878071	21.7709	0.317835	1.00228	0.439198	3.22866	0.551056	4.44452	1.14211	4.34779	1.45748	2.59678
ENSG00000141485.16	SLC13A5	2.9176	0.0863911	0.511051	0.030869	0.019329	0	1.36821	0.021596	0	0.019027	0.132511	0	0	0.030556	0	0	0
ENSG00000268223.5	ARL14EPL	2.91476	0.0466415	0.42066	0.283514	0	0.103691	7.52789	0	0	0.415129	0.21907	0	1.69831	0.11706	0	0.085617	0.122589
ENSG00000187260.15	WDR86	2.91324	0.0104066	0.235184	0.09121	0.085264	0	10.6093	0.307368	0.084978	0.153244	1.28992	0.44982	0.069658	0.657771	0.089635	0.943235	3.56576
ENSG00000171126.7	KCNG3	2.90857	0.0425399	0.408948	0.015585	0	0	0.999012	0.018532	0.043841	0.201677	0.949997	0.014283	0	0	0.034106	0.013877	0.029529
ENSG00000113296.14	THBS4	2.90291	0.00244735	0.11352	0.037376	0.350662	0.013832	2.51735	0.044448	0.390658	0.103622	0.162511	0.034237	0	0.078838	0.08166	0.19895	0.195018
ENSG00000039537.13	C6	2.90215	0.335381	NA	0	0	0	0	0	0	0.029733	0.416061	0	0	0	0	0.01432	0
ENSG00000069482.6	GAL	2.90178	0.0108413	0.24052	1.92926	0.716435	3.7576	5.86019	0	0.889166	0.354853	35.4424	0.349078	0	1.12292	1.01284	0.255284	2.27469
ENSG00000163106.10	HPGDS	2.89914	0.165284	0.625958	0	0.217007	0	0	0	1.42062	0	0	0	0.413965	0.422521	0	0.557541	0.073998
ENSG00000100191.5	SLC5A4	2.89344	0.13659	NA	0	0	0	0.452031	0.035683	0.056077	0.110799	0	0	0.275897	0	0	0	0.028599
ENSG00000197921.5	HES5	2.89313	0.340972	NA	0	0	0	0.38011	0	0	0	0.208404	0	0	0	0	0	0
ENSG00000239605.10	STPG4	2.89238	0.0139599	0.263507	0.195419	0	0.088988	2.84897	0	0.235916	0	0.568491	0	1.05265	0.21615	0.084494	0.069415	0.037417
ENSG00000172752.14	COL6A5	2.88914	0.162232	0.621354	0	0.088699	0	0.224998	0	0.005543	0	0	0	0.109137	0.05488	0	0.021031	0
ENSG00000106536.19	POU6F2	2.8865	0.341918	NA	0	0.046395	0	0	0	0	0	0.127045	0	0	0	0	0	0
ENSG00000106689.10	LHX2	2.88632	0.0914254	0.52065	0	0	0.078266	0.616958	0.137427	0.259606	0	3.07038	0.105766	0	0.116239	0	0	0
ENSG00000108924.13	HLF	2.8796	0.0442487	0.413386	0.019496	0.073157	0.028859	0.640497	0	0.037548	0	0.624162	0	0	0.084336	0.021945	0.014156	0
ENSG00000255663.1	AP002373.1	2.87669	0.0542385	0.442661	0	0	0	1.26306	0	0.481476	0	0.413891	0.292348	1.16346	0.309565	0	0	1.14646
ENSG00000005471.17	ABCB4	2.87181	0.00233448	0.111614	0.071484	0.173338	0	1.97854	0.036598	0.282368	0.556041	0.094599	0.068008	2.77854	0.064964	0.156536	0.118926	0.61888
ENSG00000138100.13	TRIM54	2.87047	0.166105	NA	0	0	0	0.620264	0.03701	0.029073	0	0.021224	0	0	0	0	0.106801	0.089028
ENSG00000179826.6	MRGPRX3	2.86988	0.0492899	0.428672	0	0.937096	0.028497	0.227671	0	2.87861	0	0.0263	0.066563	0.208797	0.291771	0	0.129674	0
ENSG00000146038.11	DCDC2	2.86941	0.00224097	0.109367	0.39245	1.18376	0.114501	75.2895	0.862476	3.14712	14.7989	22.0333	0.588878	17.1745	1.01474	3.20718	0.434314	6.82747
ENSG00000079263.18	SP140	2.86843	0.00586116	0.174513	0.167272	1.23036	0.413184	9.28669	0.271678	1.76164	0.115457	0.288258	0.018929	0	0.080788	0.765368	0.431894	0.164768
ENSG00000130720.12	FIBCD1	2.86327	0.00461631	0.153011	1.87075	1.31692	1.23982	1.38174	1.30735	0.04553	0.125477	20.6671	0.033937	0.683408	1.25732	2.39045	0.065952	5.15434
ENSG00000259823.5	LYPD8	2.85956	0.346462	NA	0	0	0	0	0	0.255019	0	0	0	0.250804	0	0	0	0
ENSG00000172724.11	CCL19	2.85947	0.346676	NA	0	0	0	0	0	1.56604	0	0	0	0	0	0	0	0
ENSG00000084628.9	NKAIN1	2.85817	0.0120658	0.249631	0.04552	0.12805	0.033681	2.50553	0.02707	0.021309	0.168226	0.916682	0	0	0.11513	0.34735	0.040497	0.021631
ENSG00000115507.9	OTX1	2.8449	0.0584955	0.453319	0.02037	0.038212	0.085238	0.762113	0.064572	0	0.301157	2.04341	0.0494	0	0	0	0	0.038677
ENSG00000141750.6	STAC2	2.84422	0.0345468	0.376003	0.120795	0.099889	0.05054	4.89069	0.031696	0	0	0.023311	0.078192	0.040882	0.028829	0.057977	0	0
ENSG00000198028.3	ZNF560	2.84262	0.067912	0.479787	0.022139	0	0.016382	0.409427	0	0.186572	0	0	0	0.10201	0.037334	0.41976	0.177279	0
ENSG00000180815.14	MAP3K15	2.83998	0.0200881	0.307309	0.089022	0.111195	0.021942	1.07276	0	0	0.165025	0.494464	0.013105	0	0.074953	0.19339	0	0.376086
ENSG00000002746.14	HECW1	2.83407	0.0108775	0.240696	0.030929	0.020231	0	1.348	0.30833	0.407318	0.039833	2.8495	0.069147	0.016587	0.097711	0.070886	0.115556	0.040727
ENSG00000234511.9	C5orf58	2.83158	0.30745	NA	0	0.609658	0.243068	0	0.380055	7.04155	0	0	0	0	0	0	0	0
ENSG00000188056.11	TREML4	2.83104	0.224934	NA	0	0.219803	0	0.46045	0	0.109675	0	0	0	0	0.065596	0	0.046159	0
ENSG00000069812.11	HES2	2.83061	0.00141779	0.0843376	0.026437	0.024821	0.009789	0.390681	0.047149	0.012401	0.15362	0.168235	0.048475	1.02265	0.078151	0.565007	0.023545	0.224779
ENSG00000196946.10	ZNF705A	2.82979	0.250967	0.71246	0	0	0	0	0.020191	0	0	0	0	0	0.041956	0.948742	0.015116	0.032192
ENSG00000173567.14	ADGRF3	2.82904	0.033279	0.371557	0	0	0.122166	1.74368	0.051912	0.088622	0.032844	0.705335	0	0.081959	0.028816	0	0.015238	0
ENSG00000124721.17	DNAH8	2.8286	0.348057	NA	0	0.007828	0	0	0.004613	0	0.007179	0	0	0.057802	0	0	0	0
ENSG00000259224.2	SLC35G6	2.82742	0.350123	NA	0	0	0	0.493897	0	0	0.06831	0	0	0	0	0	0	0.03539
ENSG00000130287.13	NCAN	2.82685	0.133599	0.588242	0	0	0.01278	0.789791	0.030026	0	0.047856	0.128201	0	0.026581	0	0	0	0
ENSG00000086696.10	HSD17B2	2.82629	0.343795	0.774752	0	0.025906	0	1.09418	0	0	0	0	0	0.134341	0.07397	0	0	0
ENSG00000188816.3	HMX2	2.82011	0.353285	NA	0	0	0	0	0	0	0	0.318151	0	0	0	0	0	0
ENSG00000157554.18	ERG	2.81579	0.047602	0.423777	0.10813	0.135721	0.017841	0.122124	0	0.011302	0.615773	4.96723	0.011044	0	0.231768	0.412004	0	0.076331
ENSG00000164362.19	TERT	2.81462	0.340628	0.772668	0	0	0	0.132839	0	0	0.135952	0.846913	0	0	0	0	0	0
ENSG00000245848.2	CEBPA	2.80972	0.00873486	0.213147	0.04471	0.167704	0.132329	4.56588	0.372228	3.55832	0.123927	1.63291	0.061396	0	0.301572	0	0.437561	0.276148
ENSG00000118473.21	SGIP1	2.80526	0.00524873	0.163979	0.031263	0.1595	0.263355	8.89719	0.875187	0.132971	1.57199	0.877575	0.417355	19.2658	1.16188	0.414295	0.246602	0.694278
ENSG00000136250.11	AOAH	2.80462	0.0293619	0.355786	0	0.698497	0.481774	2.87675	0.148706	10.826	0.378045	2.03256	0	0	0.969274	0	1.06749	0.992535
ENSG00000182459.4	TEX19	2.7978	0.320385	NA	0	0	0	0.715717	0	0	0	0.086472	0	0	0.10668	0	0	0.09071
ENSG00000151655.18	ITIH2	2.79299	0.35819	NA	0	0	0	0.24334	0	0	0	0	0	0	0	0	0	0
ENSG00000249481.6	SPATS1	2.79299	0.35819	NA	0	0	0	0.825094	0	0	0	0	0	0	0	0	0	0
ENSG00000124493.13	GRM4	2.78682	0.160967	NA	0.047685	0.042961	0	0.065619	0	0.008923	0	0	0	0.175892	0	0	0	0.01506
ENSG00000126759.13	CFP	2.786	0.0269551	0.341174	0.108315	0.052561	0.727964	0.199639	0.283583	19.8376	0.597491	0.752559	0.019478	0.05422	0.491155	0	1.02188	0.267776
ENSG00000221818.8	EBF2	2.77542	0.361353	NA	0	0	0	0.07604	0	0	0	0	0	0.066674	0	0	0	0
ENSG00000169548.3	ZNF280A	2.77445	0.119375	NA	0	0.052676	0	0.094225	0.033437	0.236573	0	0.191808	0	0	0.023673	0	0	0
ENSG00000179388.8	EGR3	2.77321	0.00425644	0.146028	0.012978	0.02437	0.153772	3.59503	0.065517	0.381198	0	0.035461	0.118985	0.199758	0.098655	0.253855	0.034675	0.110524
ENSG00000214518.3	KRTAP2-2	2.76622	0.362703	NA	0	0.211387	0	0	0	0	0	0	0	0.538547	0	0.247269	0	0
ENSG00000105352.10	CEACAM4	2.7572	0.360869	NA	0	0	0	0	0	1.42174	0	0	0	0	0	0	0.306211	0.178127
ENSG00000138347.15	MYPN	2.75621	0.0198659	0.306564	0.024395	1.10632	0.014378	0.3605	0.029004	1.70571	0	2.36902	0.100661	6.27718	2.10752	0.080219	0.185788	0.069229
ENSG00000175445.15	LPL	2.75282	0.0800863	0.502038	0.180221	0	0.071144	0.177949	0.038088	0.420452	0	1.81348	0	0	0.081118	0	0.02366	0
ENSG00000276231.4	PIK3R6	2.75174	0.0455478	0.417206	0.052918	0	0.078282	1.66247	0.096524	1.92969	0	0.260096	0	0	0.176751	0	0.165531	0.151127
ENSG00000119283.15	TRIM67	2.75159	0.0380969	0.38962	0	0.109577	0	0.234203	0.034647	0.021911	0	0.282884	0	0.067299	0.049307	0.012822	0.010393	0
ENSG00000082556.10	OPRK1	2.74638	0.257337	NA	0	0	0	0.080889	0	0	0.022114	0.267965	0	0	0.025096	0	0.035201	0
ENSG00000258529.5	AP001781.2	2.74614	0.154272	0.611371	0	0	0	0.386068	0.156626	0.218096	0	0	0	0.41638	0	0.180682	0.044096	0
ENSG00000165905.17	LARGE2	2.73732	0.106939	0.546851	0.087722	0.097773	0.052161	0.759176	0	0.02194	1.31533	10.3022	0	0	0.181471	0.094589	0	0
ENSG00000214866.8	DCDC2C	2.73459	0.366326	NA	0	0	0	0	0	0	0	0.160363	0	1.06609	0.097932	0	0	0
ENSG00000121769.7	FABP3	2.72891	0.00670268	0.187087	2.24997	1.97818	1.59223	125.859	4.29042	36.058	9.17243	0.233758	1.67507	39.2818	2.79127	0.394029	12.4685	2.76293
ENSG00000225899.7	FRG2B	2.72691	0.369891	NA	0	0	0	0.367632	0	0	0	0	0	0	0	0	0	0
ENSG00000104112.8	SCG3	2.72625	0.0752743	0.492422	0	0	0.06187	1.30949	0.066344	0.487348	0.032035	0	0	0.085542	0.117433	0	0	0.106252
ENSG00000188505.4	NCCRP1	2.72259	0.039166	0.393701	0.061817	0.231603	0.022853	10.7861	0.073543	0.173321	0	0.063262	0.508638	0	0.416279	0.067102	0.494507	0.206375
ENSG00000163235.15	TGFA	2.72103	0.000114209	0.0195383	1.04492	2.35457	0.502974	15.3448	1.13947	6.87006	3.45	35.5348	0.754419	1.66337	2.79202	9.60813	1.83682	0.753958
ENSG00000104848.1	KCNA7	2.71946	0.139095	0.592968	0	0	0	0.325946	0.03061	0.012069	0	0	0	0.079204	0.010866	0	0.034372	0.012172
ENSG00000161609.9	CCDC155	2.71869	0.369336	NA	0	0	0	0	0	0	0	0.745459	0	0	0	0	0.080721	0
ENSG00000146054.17	TRIM7	2.71109	0.0313741	0.364623	0.283254	0	0.295689	4.36035	0.594127	0.145702	3.20448	26.3933	0.61762	0	0.298017	0.272176	0.122564	0.647221
ENSG00000141622.13	RNF165	2.70478	0.0655806	0.473836	0	0.040603	0.021344	3.69791	0.027261	0.04323	0.362368	1.07315	0	0	0.115722	0	0.122622	0.065788
ENSG00000168811.6	IL12A	2.70367	0.0017401	0.0981342	0.333333	0.710026	0.623064	3.46283	1.28764	20.7055	0	1.1073	0.692857	9.55852	1.8892	1.18349	2.09674	1.33081
ENSG00000170367.4	CST5	2.69978	0.372529	NA	0	0	0	2.10219	0.129625	0	0	0	0	0	0	0	0	0
ENSG00000277775.1	HIST1H3F	2.69903	0.375025	NA	0	0	0	0	0	0	0	2.51347	0	0	0	0	0	0
ENSG00000213030.5	CGB8	2.69535	0.144541	0.600427	0.678508	0	1.42093	1.77914	0.109945	0	0	10.1813	0	0	0	1.24127	0.12385	0
ENSG00000223638.3	RFPL4A	2.68982	0.235945	NA	0.069074	0.257472	0	0.836283	0	0	0	0	0	0.209853	0	0	0.061134	0
ENSG00000182508.13	LHFPL1	2.68971	0.13253	NA	0	0	0	0.219402	0.044719	0.035072	0.069379	0	0	0.439371	0	0.081307	0.033378	0
ENSG00000160808.9	MYL3	2.68484	0.0624887	0.467313	0	0.265391	0.059485	1.37531	0	3.06705	0	0	0	0.612148	1.00901	0.17104	1.89126	0.447344
ENSG00000163618.17	CADPS	2.68449	0.0233162	0.323766	0.042899	0.024162	0	0.083986	0.327608	0.160424	0.063551	0.013042	0	4.29166	0.168652	0.278168	0.42192	0.646354
ENSG00000229314.5	ORM1	2.68393	0.375857	NA	0	0	0	1.66458	0	0	0.182728	0.067471	0	0	0	0	0	0
ENSG00000088053.11	GP6	2.68279	0.000581851	0.052598	0.054419	0.101994	0.100622	2.21705	0.213935	0.173351	0.050265	1.98714	0.145313	1.42512	0.245323	0.710225	0.753322	0.226806
ENSG00000204020.5	LIPN	2.6822	0.374018	NA	0	0	0.08407	0	0	1.05927	0	0	0	0	0	0	0	0
ENSG00000111404.6	RERGL	2.68178	0.0796712	0.500403	0	0.591101	0.234658	1.20287	0	1.75022	0	0	0	0.480465	0.125501	0.327474	0.60835	0
ENSG00000136842.13	TMOD1	2.67851	0.000691882	0.0554367	0.583893	0.757779	0.56574	12.2414	0.653477	6.48306	9.44405	1.92335	1.01138	52.4777	2.31493	15.8085	2.35153	8.99946
ENSG00000156234.7	CXCL13	2.67166	0.37098	0.789288	0	0	0.208829	0	0.067419	2.15768	0	0	0	0	0	0	0	0
ENSG00000188305.5	PEAK3	2.66902	0.155847	0.612902	0	0	0.016961	0.038499	0	0.664852	0	0.015638	0	0	0.077251	0.049941	0.04076	0
ENSG00000174721.9	FGFBP3	2.66605	0.00542708	0.165729	0.046401	0.13052	0.034331	0.389839	0.027594	0.108595	0.042869	0.728509	0.021237	0	0.019558	0.05057	0.041279	0.044108
ENSG00000105641.3	SLC5A5	2.66578	0.378415	NA	0	0	0	0.040382	0	0.014966	0	0.054509	0	0.024552	0	0	0	0
ENSG00000167769.4	ACER1	2.66152	0.265337	NA	0	0.252109	0	0	0	0.167518	0	0	0	0.686601	0.188659	0.096873	0	0
ENSG00000146090.15	RASGEF1C	2.66147	0.166632	0.62763	0.080263	0	0	1.61545	0	0	0.049425	0.364509	0.029749	0	0.022538	0	0	0
ENSG00000064300.8	NGFR	2.66071	0.00426795	0.146028	0.033539	0.031474	0.0869	0.819832	0	2.04361	0.092993	0.16033	0.015365	0.361039	0.268922	0.145806	0.059716	0.190739
ENSG00000205336.11	ADGRG1	2.65852	0.00398205	0.140719	1.02125	1.52762	1.27352	169.307	1.31105	5.02211	35.8645	58.2212	0.991891	25.7201	4.40864	8.64765	2.12709	21.6679
ENSG00000100652.4	SLC10A1	2.65847	0.382304	NA	0	0	0	0	0	0	0	0	0	0.227474	0	0	0	0
ENSG00000282301.2	CYP3A7-CYP3A51P	2.65847	0.382304	NA	0	0	0	0	0	0	0	0	0	0.301826	0	0	0	0
ENSG00000077009.13	NMRK2	2.65641	0.382635	NA	0	0	0	0.711965	0	0	0	0	0	0	0	0	0	0
ENSG00000102032.12	RENBP	2.65581	0.00739656	0.19778	0.572586	0.281424	0.349597	25.322	0.668949	14.4721	1.17498	0.216618	0.093105	4.49427	2.25951	0.329262	2.1835	0.386454
ENSG00000164778.4	EN2	2.65081	0.235445	0.697865	0	0	0	1.40914	0	0.031661	0.156079	0.518973	0	0	0.014253	0	0	0
ENSG00000148965.9	SAA4	2.64879	0.142283	0.596295	0	0	0	8.20201	0.275599	1.16396	0.212393	1.11991	0.312736	0	0	0	0	0
ENSG00000147614.3	ATP6V0D2	2.64356	0.0309681	0.363073	0.024257	0.591252	0.035891	0.040737	0.115406	7.99133	0.403361	0.033114	0.0222	2.49489	1.26754	0	0.453107	0.599789
ENSG00000081985.11	IL12RB2	2.64119	0.383665	NA	0	0	0	0.431473	0	0.116075	0.044654	0	0	0	0	0	0	0
ENSG00000198910.13	L1CAM	2.64027	0.0047883	0.156917	3.51334	4.74828	2.11133	485.28	0.96756	10.9501	49.5571	75.2925	3.90089	37.549	4.669	12.2927	4.65606	4.6694
ENSG00000163739.4	CXCL1	2.63928	0.000167825	0.0254294	38.3578	129.841	71.6528	1321.29	19.0732	910.361	28.0701	455.801	82.08	721.453	578.901	104.339	161.341	1898.67
ENSG00000136928.6	GABBR2	2.62682	0.0115893	0.246021	0.116113	0	0.0425	1.23433	0	0.099184	0.28293	0.740068	0	0.1473	0.049002	0.252296	0.042771	0.578209
ENSG00000163661.3	PTX3	2.62571	9.27502e-06	0.00461143	19.7261	28.0672	12.9244	56.6198	7.44673	41.2973	20.4921	68.9909	6.21306	321.478	17.4006	16.5339	13.9356	27.9611
ENSG00000273025.1	AC009690.3	2.62505	0.388628	NA	0	0	0	0	0	0	0	0	0	0	0	0.29891	0	0
ENSG00000168032.9	ENTPD3	2.62388	0.00195535	0.104352	0.082822	0.660292	0.137905	8.09927	0.196995	2.34165	0.382645	0.339273	0.392065	1.17704	0.41911	0	0.773846	0.92403
ENSG00000112320.11	SOBP	2.62181	0.00207277	0.105624	0.454295	0.312339	0.094272	1.51274	0.037827	0.069689	0.019612	0.449341	0.058365	0.127636	0.053774	0.325777	0	0.607462
ENSG00000171049.8	FPR2	2.62073	0.0298408	0.358585	0.052998	0.248349	0.282301	0.190063	0.47281	9.40212	0.153004	0.078529	0.067116	0.063371	0.188415	0	1.1247	0.392227
ENSG00000173991.5	TCAP	2.61745	0.00257896	0.116236	0.113952	0.160152	0.08427	7.20868	0.237224	0.319664	0.105244	0.388785	0.39112	1.76662	0.143947	0.12385	0.126641	0.108576
ENSG00000115844.10	DLX2	2.61594	0.0314991	0.36464	0.411043	0.226677	0.089439	1.0558	0.202357	0.062346	0.695586	9.89613	0	0	0.61137	2.00168	0.408642	0.022994
ENSG00000166342.18	NETO1	2.61585	0.353143	0.779807	0	0	0	0	0.067533	0.248318	0.069973	0	0	0.465799	0	0	0	0
ENSG00000231738.10	TSPAN19	2.61479	0.388248	NA	0	0	0	0	0	0.23215	0	0	0.13186	0	0	1.08647	0	0
ENSG00000137726.16	FXYD6	2.6142	0.025742	0.336236	0.258636	0	0.287116	8.43743	0.328681	4.47778	0.382554	1.83042	0	0	0.536339	0.14965	1.80367	0.918828
ENSG00000211448.11	DIO2	2.61329	0.0036089	0.134153	2.16093	5.17837	1.53274	0.583004	0.783366	28.0572	0.116441	0.238536	0.912947	31.7405	4.79474	1.95704	4.68919	7.10717
ENSG00000161911.11	TREML1	2.613	0.356816	0.782129	0	0	0	1.98447	0	0.287346	0	0	0	0	0.19154	0	0.050667	0
ENSG00000180613.10	GSX2	2.60988	0.391466	NA	0	0	0	0.105731	0	0.063953	0	0.108813	0	0.17663	0	0	0	0
ENSG00000100031.18	GGT1	2.60795	0.000699884	0.0554367	1.46213	0.773231	1.52222	62.6732	1.52314	4.81432	2.36937	13.1611	1.63654	4.50603	1.35933	0.670662	2.52471	2.26639
ENSG00000166825.13	ANPEP	2.60397	0.000280858	0.0354639	4.91627	0.552281	1.33767	0.77058	3.33457	30.6964	5.77331	40.2255	2.17153	18.1252	2.14391	9.13338	3.05356	27.2776
ENSG00000103449.11	SALL1	2.60174	0.0202724	0.308056	0.33786	0.081968	0.891953	5.22561	0.077191	0.182831	0	3.01642	0.01334	0.216645	0.158247	0	0.125323	0.695645
ENSG00000109832.13	DDX25	2.6003	0.164127	0.625136	0.076746	0	0	1.14887	0.027128	0	0.013395	0.009899	0.041	0	0	0	0.040585	0.086284
ENSG00000125618.16	PAX8	2.5999	0.00114149	0.0759879	4.16011	3.81737	1.14214	148.244	7.15458	24.0345	56.4183	184.936	3.45307	48.2995	7.39752	22.8822	5.56344	37.1443
ENSG00000103710.10	RASL12	2.59206	0.141678	0.594904	0	0.236487	0.031128	8.11445	0.026487	0	0.370369	0.228045	0	0	0.037554	0	0	0
ENSG00000148584.14	A1CF	2.59032	0.286266	0.737248	0	0	0	0.306956	0	0.178321	0	0	0	0.03635	0.128166	0	0.213802	0
ENSG00000105467.8	SYNGR4	2.58181	0.3476	NA	0	1.5109	0	0.177994	0	0	0	0.098493	0.131508	0	0	0	0	0
ENSG00000171855.6	IFNB1	2.58084	0.396588	NA	0	0	0	0.94807	0	0	0	0	0	0	0	0	0	0
ENSG00000175097.7	RAG2	2.58084	0.396588	NA	0	0	0	0.80951	0	0	0	0	0	0	0	0	0	0
ENSG00000146966.12	DENND2A	2.58049	0.000147182	0.0238946	0.595896	0.837268	0.79616	20.0169	1.14541	0.60636	0.41388	7.04494	0.908856	1.41187	1.10975	0.831925	0.339593	2.50184
ENSG00000183148.6	ANKRD20A2	2.57921	0.397177	NA	0	0	0	0	0	0	0	0.107133	0	0	0	0	0	0
ENSG00000168671.9	UGT3A2	2.57139	0.392559	NA	0	0	0	0.849855	0	0	0.187089	0.235251	0	0	0	0	0	0
ENSG00000099715.14	PCDH11Y	2.56955	0.398912	NA	0	0.023263	0	0.030128	0	0	0	0	0	0.009276	0	0	0	0.01124
ENSG00000103375.10	AQP8	2.56913	0.399052	NA	0	0	0	0.130387	0	0.146536	0	0	0	0	0	0	0	0.101142
ENSG00000163092.19	XIRP2	2.56626	0.207451	NA	0	0	0	0	0	0	0.037222	0.027505	0	0.155523	0.016988	0.175904	0.017923	0
ENSG00000143341.11	HMCN1	2.5633	0.00224927	0.109437	0.366806	2.91016	0.093735	0.234683	0.140449	0.839726	0.66946	0.881253	0.224152	17.7965	2.58967	0.928552	4.46863	1.96709
ENSG00000275221.1	HIST1H2AK	2.56188	0.262591	NA	0	1.30186	0	1.41733	0	0	0	0.252387	0	2.21114	0.593135	0	0	0
ENSG00000116329.10	OPRD1	2.56185	0.188568	NA	0	0	0	0.083776	0	0.027314	0	0.003973	0	0.026891	0.019669	0	0	0.005484
ENSG00000008277.14	ADAM22	2.55851	0.000529189	0.0504155	0.023283	0.033524	0.016092	0.554912	0.007067	0.050277	0.0646	0.586823	0.085092	0.064165	0.100568	0.143836	0.123178	0.874506
ENSG00000153789.12	FAM92B	2.55345	0.34785	NA	0	0.443763	0.075831	0.437085	0	0	0	0.194071	0	0	0	0	0	0
ENSG00000248905.8	FMN1	2.54979	0.00063013	0.0539192	0.22792	3.37451	0.282134	16.8829	0.913864	0.842042	0.883355	0.825541	0.108211	2.83166	0.285464	0.631708	0.445936	0.09917
ENSG00000072858.10	SIDT1	2.54699	0.262703	0.720624	0	0	0	0	0.039125	0.851669	0.060855	0.052609	0	0	0.009269	0	0	0
ENSG00000225940.6	C5orf67	2.54685	0.255326	0.71705	0	0.803553	0.078406	5.43598	0	0	0.196267	0	0	0	0.088631	0	0	0
ENSG00000169429.10	CXCL8	2.54455	1.48407e-05	0.00605424	33.1223	30.028	40.4056	659.14	24.8684	511.687	24.2626	135.075	39.6887	117.377	122.966	83.1692	82.1556	419.288
ENSG00000187664.8	HAPLN4	2.53988	0.0753024	0.492422	0.185446	0.755092	0.10674	7.48943	0	0.109095	0.092058	0.170055	0.076055	0	0.356604	0	0.435676	0
ENSG00000184293.7	CLECL1	2.53692	0.229024	NA	0	0	0.096645	0.142858	0	2.03423	0.242109	0	0	0	0	0	0.270401	0.263451
ENSG00000274209.4	ANTXRL	2.53467	0.37116	NA	0	0	0	0.02286	0	0.870899	0.052565	0	0.02849	0	0	0	0	0
ENSG00000152049.6	KCNE4	2.53466	0.007797	0.20274	0.087345	0.065568	0.245698	0.947293	0.32723	0.163736	0.184804	0.056315	0.176052	10.6097	0.737121	0.649239	1.49931	0.480335
ENSG00000106541.11	AGR2	2.53463	0.146856	0.603963	0	0	0	2.12743	0.166634	0.36167	0.483034	1.93057	0	0	0	0	2.58818	0.529989
ENSG00000255819.7	KLRC4-KLRK1	2.53424	0.405573	NA	0	0	0	0.373644	0	0	0	0.16451	0	0	0	0	0	0
ENSG00000167244.19	IGF2	2.53065	0.00409819	0.142939	0.720416	3.39899	0.760749	5.86915	0.247148	0.568246	0.148433	18.4908	0.756387	17.8231	7.51831	1.41648	0.157124	7.96517
ENSG00000184012.11	TMPRSS2	2.52878	0.0275848	0.345399	0.036897	0.033743	0.14641	1.52696	0	0.084258	0.432059	3.55143	0.230616	0.248797	0.030346	0.275097	0.048017	0
ENSG00000180061.9	TMEM150B	2.52791	0.157805	0.615724	0	0.17532	0.069392	0.256666	0.112518	6.80081	0	0	0	0	1.11025	0	0.694263	0.2296
ENSG00000106538.9	RARRES2	2.52498	0.000858091	0.0619184	36.864	14.5467	49.7992	1475.02	75.8035	46.4587	54.9507	30.2853	26.0262	157.932	35.9422	110.32	129.094	399.888
ENSG00000166923.10	GREM1	2.52443	0.00262284	0.117218	14.6363	327.073	95.1171	9.57011	12.333	389.511	6.27227	41.3954	89.7371	873.95	70.4823	170.066	15.8	17.0217
ENSG00000166866.12	MYO1A	2.52103	0.248546	NA	0	0.035004	0	0.013281	0	0.339616	0.029112	0	0	0	0.03148	0	0.128007	0
ENSG00000223802.7	CERS1	2.51937	0.0195523	0.303515	0.308445	1.5502	0.098037	16.72	0.979703	0	0.915378	10.3994	0.201445	1.07813	0.884235	0.092892	0.108142	0.030035
ENSG00000174358.15	SLC6A19	2.51816	0.408595	NA	0	0	0	0.081876	0	0	0	0	0	0.01657	0	0	0	0
ENSG00000187193.8	MT1X	2.51757	0.000696293	0.0554367	31.5697	320.53	17.3705	235.157	136.916	587.765	14.4103	92.7355	11.6259	70.1644	66.4102	883.673	384.736	56.6721
ENSG00000198739.10	LRRTM3	2.51521	0.31385	0.755735	0	0	0.076473	0	0	0	0	0	0	0.059606	0	0.540955	0.011496	0.012214
ENSG00000285897.1	AC004687.2	2.51483	0.285448	0.737128	0	0	0	0.225221	0	0	0	0.185372	0	0	0.104974	0	0.062147	0.040183
ENSG00000268107.5	AC003005.1	2.51299	0.407452	NA	0	0	0	0	0	0	0	0	0.159254	1.56387	0	0	0	0
ENSG00000164007.10	CLDN19	2.51174	0.409879	NA	0	0	0	0.082219	0	0.037426	0	0.069591	0	0	0	0	0	0
ENSG00000133019.11	CHRM3	2.50893	0.0441538	0.413074	0.02608	0.266719	0	0.066653	0.072396	0	0.090599	0.797514	0.047722	0.04779	0.01573	0.113521	0	0
ENSG00000182566.13	CLEC4G	2.50574	0.406359	NA	0	0	0	0	0	0.857194	0	0	0	0	0.081301	0	0	0
ENSG00000255823.4	MTRNR2L8	2.50453	0.268637	NA	0	0.095558	0	0.042216	0	0.285612	0	0.139346	0	0	0.042876	0	0	0
ENSG00000155011.8	DKK2	2.50164	0.156922	0.614061	0	0	0	0.079288	0	0.073458	0.028965	0	0	0.313325	0.079365	0.068573	0.041852	0
ENSG00000161944.16	ASGR2	2.50143	0.411868	NA	0	0	0	0	0	0.351072	0	0	0	0	0	0	0	0.077852
ENSG00000186451.1	SPATA12	2.50051	0.0663619	0.476053	0.049261	0	0	0.062035	0	0.39186	0	0.268985	0.045081	0	0.020758	0.053647	0.021908	0.023428
ENSG00000131183.10	SLC34A1	2.49941	0.411961	NA	0	0	0	0.339646	0	0	0	0	0	0	0	0	0	0
ENSG00000187689.9	AMTN	2.49826	0.164918	0.625632	0	0	0.158073	4.11329	0	0.255476	0	0	0	1.66015	0.633333	0.22481	0	0.066851
ENSG00000145936.8	KCNMB1	2.49514	0.0879131	0.51417	0.055203	0	0.026671	0.58799	0.026236	0.549826	0	0.007548	0	0.050497	0	0	0.098362	0.020875
ENSG00000139800.8	ZIC5	2.49319	0.410142	0.810966	0.024155	0	0	7.14336	0	0	0	8.5808	0	0	0	0.026478	0	0
ENSG00000129159.7	KCNC1	2.49281	0.269365	0.723674	0.006856	0	0	0.220734	0.00815	0	0.012682	0.009371	0	0	0	0	0	0
ENSG00000178752.15	ERFE	2.4887	0.0206628	0.310724	1.8345	0.283286	3.36332	56.5703	2.90554	2.8969	1.55838	50.2643	6.08666	0	0.240167	0.753494	2.48277	3.99304
ENSG00000197479.6	PCDHB11	2.48823	0.0140778	0.264749	0	0.278714	0.019965	1.61856	0.048134	0.063012	0.024838	0.12931	0.049263	0.165405	0.170343	0	0.108078	0.127146
ENSG00000122787.14	AKR1D1	2.48607	0.366041	NA	0	0.210277	0	0.27129	0	0	0	0.09171	0.049806	0	0	0	0	0
ENSG00000157399.14	ARSE	2.48504	0.00279306	0.120476	0.970766	3.0355	0.912168	43.7217	1.50026	1.38375	0.246347	12.9568	1.3926	0.906073	2.34665	0.666265	1.69944	0.987255
ENSG00000243284.1	VSIG8	2.48492	0.208613	NA	0	0.47328	0	0.048055	0.114436	0.074229	0	0	0	0	0	0	0.046988	0.34952
ENSG00000011332.19	DPF1	2.48472	0.00112704	0.075341	0.85541	0.769756	0.662611	2.73727	0.62626	0.555608	0.519992	7.70862	0.181102	0.082761	0.252584	0.784271	0.108442	1.31986
ENSG00000273706.4	LHX1	2.48243	0.407501	0.809824	0	0	0.012383	10.2742	0	0.1931	0.154596	18.782	0	0	0	0.146328	0.029782	0
ENSG00000273088.1	AL713999.1	2.48098	0.41558	NA	0	0	0	0.18558	0	0.675196	0	0	0	0	0	0	0	0
ENSG00000233232.6	NPIPB7	2.47799	0.416184	NA	0	0	0	0.382466	0	0	0	0.063366	0	0	0	0	0	0
ENSG00000138411.12	HECW2	2.47743	5.16727e-05	0.0132033	0.439393	0.069197	0.753037	2.23782	0.311123	0.915225	0.311863	2.79446	0.365426	3.46692	0.222262	3.33228	0.200724	0.524629
ENSG00000274749.1	KRTAP7-1	2.47691	0.41257	NA	0	0.216886	0	0	0	0.107566	0	0	0	1.05688	0.194167	0	0	0
ENSG00000109321.10	AREG	2.47624	0.0122868	0.25074	0.490104	0.711836	0.482139	14.1405	1.03743	0.860872	11.3652	58.5001	0.942437	2.57315	0.456345	1.40164	1.93101	3.93725
ENSG00000182557.7	SPNS3	2.47254	0.0392259	0.393701	0.109163	0	0	1.92403	0.033707	0.101904	0.525176	0.792737	0.051831	0.1671	0.030598	0	0.032323	0.828848
ENSG00000123388.4	HOXC11	2.47252	0.10597	0.545202	0.070577	0.167732	0.039183	0	0	0	0.110236	1.91045	0.081861	0	0.050249	0	0.227201	0.114396
ENSG00000054179.11	ENTPD2	2.47064	0.0138868	0.263507	0.045645	0.216802	0	1.29535	0.10323	0.085051	0.160286	0.789485	0.11753	0.656177	0.072113	0.098346	0.128579	0
ENSG00000159674.11	SPON2	2.46947	0.000879712	0.0624831	13.716	21.9142	8.24067	2.53083	4.04067	20.7038	1.45463	3.21525	9.1727	168.497	4.10142	33.5658	13.6633	47.3083
ENSG00000163131.10	CTSS	2.46519	0.0485318	0.427073	2.26085	6.79542	10.0478	12.8724	21.7361	582.315	10.2683	9.23064	0.126073	14.8718	50.0579	1.50391	43.7427	9.2545
ENSG00000248485.1	PCP4L1	2.46265	0.268186	0.723291	0	0	0.033791	2.28064	0.163418	0.08527	0	0	0.041741	0	0	0	0	0
ENSG00000175161.13	CADM2	2.46177	0.323302	NA	0	0.144527	0	0	0	0	0.021174	0	0	0	0.004841	0	0.010203	0.010797
ENSG00000197532.2	OR6Y1	2.45889	0.27756	NA	0	0.115458	0.011385	0	0	0.043255	0	0.013076	0	0.024476	0	0	0	0
ENSG00000036828.16	CASR	2.45646	0.0719673	NA	0.006188	0	0.006849	0.010185	0.008739	0.022597	0	0.012668	0	0.021157	0	0.030034	0	0
ENSG00000044524.10	EPHA3	2.45211	0.114189	0.560168	0.018748	0	0	0	0	0.008944	0.052848	0.05207	0	0.264138	0	0.040959	0.05006	0.044088
ENSG00000243137.7	PSG4	2.45117	0.106397	0.546073	0.116561	0.106265	0.294239	5.13314	13.6519	29.4055	0.555244	0	2.35814	93.0807	0.098893	0.438042	19.5299	1.1523
ENSG00000254673.1	AC110275.1	2.44937	0.422012	NA	0	0	0	0	0	0	0	0.876804	0	0	0	0	0	0
ENSG00000196074.12	SYCP2	2.44762	0.0410085	0.401258	0.12322	0.096753	0.052523	8.07255	0.517583	0	0.243512	0.408331	0.240889	1.77062	0.068483	0	0.76446	0.114876
ENSG00000172969.7	FRG2C	2.44722	0.417739	NA	0	0	0	0.293947	0	0	0.10804	0	0	0.179374	0	0	0	0
ENSG00000182676.4	PPP1R27	2.44649	0.179858	NA	0	0.569858	0.075831	0	0.123065	0	0	0.350442	0.093291	1.91042	0	0	0.090999	0
ENSG00000092345.13	DAZL	2.44552	0.164647	0.625632	0	0.03562	0	0	0	0.035576	0	0	0	0	0.032033	0	0.016896	3.22196
ENSG00000278961.2	SMIM34B	2.44549	0.422413	NA	0	0	0	0.120249	0	0.271512	0	0	0	0	0	0	0	0
ENSG00000136541.14	ERMN	2.44458	0.0475688	0.423777	0.366806	2.95261	0.033586	0.012756	0.178104	0.860086	0.027953	0.030982	0.013858	11.7068	2.38275	0.364065	1.27904	0.052166
ENSG00000013619.13	MAMLD1	2.44372	0.00101078	0.0687645	0.24574	0.139506	0.459546	4.4048	1.00613	0.182667	0.697383	7.03735	0.129233	1.83022	0.271346	0.787023	0.260089	0.771084
ENSG00000243509.5	TNFRSF6B	2.44244	0.00942451	0.224934	6.20058	4.66731	4.15239	2.54033	0	10.1254	1.60175	22.5361	1.94704	4.84551	1.4955	5.47476	0	29.3888
ENSG00000064787.13	BCAS1	2.44176	0.00504252	0.160774	0	0.341039	0.071021	2.19005	0.068467	0.197793	0.03547	0.075377	0.622677	1.95969	0.18573	0.570611	0.42115	1.1479
ENSG00000166415.14	WDR72	2.44012	0.0430358	0.410309	0.108734	0.897397	0.009883	7.35511	0.470313	0.01252	0.400759	1.53544	0.04894	0	0.056357	0	0.011886	0.01263
ENSG00000173988.12	LRRC63	2.43709	0.0586637	0.453712	0.033121	0	0	0.623602	0.039406	0.262305	0.052879	0.067779	0	0.101476	0.086488	0	0	0.054557
ENSG00000196581.10	AJAP1	2.43448	0.404585	0.807748	0.149474	0.140499	0.034679	4.11216	0.212021	0.106161	17.3919	0.017049	0.004255	2.12706	0.003921	0.812594	0	0.287545
ENSG00000165164.13	CFAP47	2.43122	0.41852	NA	0	0.1879	0	0.054156	0	0	0	0	0	0	0	0	0.060986	0.015639
ENSG00000161381.13	PLXDC1	2.42715	0.00190675	0.102835	0.167745	0.916991	0.069843	1.16581	0.020975	0.370349	0.083644	0.099393	0.026642	1.49407	0.295707	0.736051	1.04485	0.277677
ENSG00000267228.7	AC012254.2	2.42542	0.418126	NA	0	0	0.348152	0.525769	0	2.18764	0	0	0	0	0	0	0	0
ENSG00000267168.1	AC005837.2	2.42497	0.0968501	NA	0	0	0.747112	0.613278	0	0.536421	0	0.680298	0.227482	3.41518	0.2037	1.02718	0	0
ENSG00000121797.9	CCRL2	2.42374	0.00843045	0.209621	0.039912	0.149353	0.530886	0.637244	0.246997	8.88741	0.476017	0.14159	0.410961	2.20823	0.378335	0.172495	1.02387	1.30667
ENSG00000114487.9	MORC1	2.42308	0.427188	NA	0	0	0	0	0	0.053249	0	0.010316	0	0.058233	0	0	0	0
ENSG00000110786.17	PTPN5	2.41835	0.425952	NA	0	0	0	0.300842	0	0	0.038613	0	0	0	0	0	0	0
ENSG00000184659.5	FOXD4L4	2.41734	0.426158	NA	0	0	0	0.109418	0	0	0	0.055138	0	0	0	0.058589	0.025809	0
ENSG00000172061.8	LRRC15	2.41553	0.0164231	0.284941	0.056401	0.052981	0.083563	2.87918	0.02235	0.273606	0	0.025692	0.094856	0.202737	0.413152	0.082549	0.075379	0.639427
ENSG00000164588.6	HCN1	2.41486	0.385473	NA	0	0.09835	0	0.044231	0.031136	0	0	0	0	0.080615	0	0	0	0
ENSG00000124253.10	PCK1	2.41458	0.319174	NA	0	0.04868	0	0.142312	0	0	0	0	0.023768	0.039903	0	0	0.023089	0
ENSG00000170523.3	KRT83	2.41409	0.428642	NA	0	0	0	0.192497	0	0	0	0.067315	0	0	0	0	0	0
ENSG00000091138.12	SLC26A3	2.41114	0.429017	NA	0	0	0	0.192204	0	0	0	0	0	0	0	0	0	0
ENSG00000112164.5	GLP1R	2.41114	0.429017	NA	0	0	0	0.172442	0	0	0	0	0	0	0	0	0	0
ENSG00000115593.14	SMYD1	2.41114	0.429017	NA	0	0	0	0.243486	0	0	0	0	0	0	0	0	0	0
ENSG00000138653.9	NDST4	2.41114	0.429017	NA	0	0	0	0.243088	0	0	0	0	0	0	0	0	0	0
ENSG00000165828.14	PRAP1	2.41114	0.429017	NA	0	0	0	0.658358	0	0	0	0	0	0	0	0	0	0
ENSG00000285585.1	AC069444.2	2.41114	0.429017	NA	0	0	0	0.206821	0	0	0	0	0	0	0	0	0	0
ENSG00000066735.14	KIF26A	2.4091	0.00753652	0.200177	0.275636	0.128995	0.066726	4.08535	0.177315	0.107654	0.317999	0.687116	0.053987	0.03022	0.055376	0.035974	0	0.055614
ENSG00000165521.15	EML5	2.4087	0.000468284	0.0476705	0.112071	1.70113	0.029427	0.308532	0.170529	0.037315	0.115534	0.461154	0.046864	0.862144	0.094897	0.112308	0.040453	0.06087
ENSG00000137501.17	SYTL2	2.40661	0.000208754	0.028387	2.60165	4.08578	1.64231	43.6123	1.37462	6.4876	6.17714	27.2324	1.84719	47.9099	11.0569	5.92786	3.34581	6.20956
ENSG00000168539.3	CHRM1	2.40448	0.428589	NA	0	0	0	0.032978	0	0	0.052622	0	0	0	0	0.376879	0	0
ENSG00000137473.17	TTC29	2.40273	0.431179	NA	0	0	0	0.060407	0	0	0	0.166386	0	0	0	0	0	0
ENSG00000175175.5	PPM1E	2.39889	0.0522097	0.438712	0	0.063226	0.074788	2.74882	0.030001	0	0.186695	0.114967	0.069464	0	0.056893	0.09239	0.014992	0.079441
ENSG00000183114.7	FAM43B	2.39626	0.0347375	0.377352	0.022928	0.171991	0	0.173393	0.02727	0.021465	0.042367	0.29738	0	0.105626	0.01933	0	0.081592	0.021793
ENSG00000174567.7	GOLT1A	2.39603	0.0203019	0.30821	0.431134	0.641332	0.063437	3.55173	0	0.955771	0.793531	3.48583	0.312583	2.66282	0.14366	0	0.152323	0
ENSG00000151572.17	ANO4	2.39441	0.0169209	0.288544	0.097757	0	0.0386	2.39783	0.32433	0.124374	0.549928	0.053423	0.227407	2.80265	0.205073	0.349836	0.029011	1.55264
ENSG00000182667.14	NTM	2.39274	8.78552e-06	0.00450896	2.44222	20	5.77751	5.40559	0.919168	10.8112	0.267248	6.36167	2.08049	22.059	3.38576	14.295	2.60335	9.6957
ENSG00000139219.18	COL2A1	2.39186	0.193493	NA	0	0.056836	0.011208	0.051082	0	0.030947	0	0.13441	0	0	0.025562	0	0	0
ENSG00000104332.11	SFRP1	2.38621	0.00208247	0.105624	1.50358	3.66449	0.749732	29.5718	1.56916	1.45414	2.32774	5.41047	0.756598	48.1394	11.3486	6.49926	1.60698	3.67484
ENSG00000137491.14	SLCO2B1	2.38423	0.0320694	0.366332	0.325073	1.31129	0.763061	26.9486	1.27695	35.4271	1.09092	6.75357	0	0.495241	7.68702	0.156459	3.73811	1.30784
ENSG00000141668.9	CBLN2	2.38099	0.0209919	0.312451	0.321248	0.04633	0.23765	1.47622	0.088178	0.046252	0.639189	0.806484	0	0.883451	0	3.29119	0.175838	0.311236
ENSG00000198846.5	TOX	2.37637	0.000289647	0.0357933	0.054669	0.230959	0.313739	2.59617	0.11375	0.44872	0.075805	0.158706	0.062645	0.862367	0.15005	0.808331	0.206915	0.245797
ENSG00000166527.7	CLEC4D	2.37623	0.434156	NA	0	0	0	0.026508	0.0377	0.325719	0	0	0	0	0	0	0	0
ENSG00000085563.14	ABCB1	2.37454	0.000680608	0.0552473	0.79625	8.5692	0.585341	18.8312	0.53056	2.99906	0.868184	0.343975	1.14423	9.63781	1.92681	1.72025	1.65827	0.56835
ENSG00000196209.12	SIRPB2	2.3738	0.0867049	0.511674	0.044503	0.083464	0.125725	0.173384	0.18525	4.23075	0.205587	0.060761	0	0	0.093806	0	1.0486	0.042285
ENSG00000129450.8	SIGLEC9	2.37334	0.0784622	0.498715	0.111549	0.069596	0.302239	0.31018	0.427656	10.4371	0.20594	0	0	0.967413	0.998236	0	2.46714	0.782475
ENSG00000186193.8	SAPCD2	2.36844	0.0258412	0.336236	2.00581	0.083066	1.11387	9.53256	1.77117	0.138318	2.97197	27.1685	1.40588	0.090767	0.037359	0.452043	0.078797	0.558679
ENSG00000104918.7	RETN	2.36761	0.423883	0.817703	0	0	0.300539	0	0.242573	4.69009	0	0	0	0	0	0	1.44347	0
ENSG00000198885.9	ITPRIPL1	2.36741	0.0506483	0.43455	0.8164	0	0.333827	1.92734	0.482727	0.294119	1.20477	10.0952	0.225142	0	0	0.698703	0.114839	0.317529
ENSG00000154027.18	AK5	2.3667	0.00208019	0.105624	0.837292	5.13653	1.25669	2.65399	0.168417	3.02765	3.33723	9.09175	2.27	44.855	6.12286	2.85023	1.20335	4.1133
ENSG00000006611.15	USH1C	2.36572	0.358761	0.783091	0	0	0	3.47751	0.100258	0.218282	0.250244	0	0	0	0	0	0	0
ENSG00000174482.10	LINGO2	2.36561	0.00185318	0.102044	0.233611	0.428363	0.140815	0.147481	0.092605	1.90741	0.210978	0.146216	0.315145	4.77939	1.04758	2.86784	0.338659	1.19139
ENSG00000115165.9	CYTIP	2.36532	0.0304249	0.361456	0.285741	0.94467	0.608211	0	1.66712	14.2138	1.20168	0.943624	0.072802	17.5027	1.60897	0.36326	6.52708	0.479788
ENSG00000162456.9	KNCN	2.36151	0.439237	NA	0	0	0	0	0	0	0	0	0	0.158054	0	0	0	0
ENSG00000188379.6	IFNA2	2.36151	0.439237	NA	0	0	0	0	0	0	0	0	0	0.371807	0	0	0	0
ENSG00000282815.1	TEX13C	2.36151	0.439237	NA	0	0	0	0	0	0	0	0	0	0.067363	0	0	0	0
ENSG00000179058.6	C9orf50	2.36147	0.183355	NA	0	0	0.057795	0	0.046545	0.036491	0	0.483804	0	0	0	0.210618	0.034733	0.112337
ENSG00000179774.8	ATOH7	2.36133	0.0917416	NA	0.087286	0.652936	0.032231	0.108865	0	0.040678	0	0.029749	0	0.266769	0.036648	0	0	0
ENSG00000228278.3	ORM2	2.35854	0.437692	NA	0	0	0	1.4158	0	0	0.19825	0	0	0	0	0	0	0
ENSG00000117477.12	CCDC181	2.35768	0.0227939	0.32093	0.224788	0.286007	0.039932	3.36666	0	0.150023	0.245263	1.94812	0.148309	0.152595	0.279377	0	0.383839	0.317045
ENSG00000138152.8	BTBD16	2.35627	0.105908	0.545202	0.167178	0	0.123578	1.06244	0.079563	0.031232	0	0.679989	0	0	0.028131	0	0	0.031929
ENSG00000178999.12	AURKB	2.3536	0.0258606	0.336236	13.157	1.53879	8.04189	26.7798	13.7439	0.531444	17.321	170.974	6.20376	0.169204	0.197249	5.15973	1.12494	11.5617
ENSG00000142178.8	SIK1	2.35309	0.0218761	0.318031	0.724321	0.739542	0.8829	6.3685	1.58102	0.109938	0.04267	12.151	0.35052	0.250353	0	1.38984	0.47107	0.155955
ENSG00000168779.19	SHOX2	2.34781	0.0291714	0.354696	0.0572	0.365594	0.028224	5.72945	0.064119	1.62068	1.38967	7.97092	0.074158	5.73667	2.66846	0.088606	0.717236	0.077524
ENSG00000268655.2	AC008687.4	2.33643	0.146189	0.602445	0	0	0.358677	0.32528	0.422011	0.040512	0.080211	1.91997	0	0.132841	0	0	0	0.363532
ENSG00000144452.14	ABCA12	2.3352	0.0085802	0.211986	0.08365	0.033691	0.128398	3.15336	0.113635	0.039299	0.033156	0.114339	0.02742	0.354012	0.272886	0.086063	0.063908	0.318472
ENSG00000185055.10	EFCAB10	2.33394	0.402565	NA	0	0	0.272264	0.438236	0	0	0	0.807841	0	0	0	0.234272	0	0
ENSG00000273398.6	AC017083.3	2.32968	0.203084	0.668384	0	0	0	0.214777	0.074935	0	0.273443	0.17829	0	1.17032	0	0.123543	0.057575	0
ENSG00000285245.1	AL162417.1	2.32961	0.118815	0.566357	0	0	0	0.06036	0	0.149442	0	0.083815	0.050424	0	0.319992	1.16106	0.198466	0.143315
ENSG00000089225.19	TBX5	2.32572	0.363614	0.786479	0.166798	0	0	0	0	0	0	0	0	0.863194	0.013438	0.059397	0.014173	0
ENSG00000229544.8	NKX1-2	2.32513	0.439256	NA	0	0	0	0.02875	0	0	0.031528	0.034945	0	0.078686	0	0	0	0
ENSG00000198848.12	CES1	2.32367	0.0235365	0.325056	3.02411	1.04702	1.37426	15.9668	0.6645	0.846055	0.393153	0	0.339109	0.53948	0.255999	0.438793	0.029975	3.0809
ENSG00000135069.13	PSAT1	2.32328	0.00209284	0.105624	27.1642	7.03247	47.4013	211.735	14.6907	6.87273	39.6987	540.484	29.3024	42.7658	13.7468	58.4636	22.0002	51.9083
ENSG00000100505.13	TRIM9	2.32191	0.0161169	0.281781	0.021047	0.170468	0.022611	1.40054	0	0.25983	0.032067	0.390924	0.056322	0.04698	0.275839	0.037929	0.17148	0.164283
ENSG00000110848.8	CD69	2.3198	0.18503	0.646286	0.037554	0	0.332991	0.062643	0	0.210286	0.883101	3.56917	0	0	0	0.08125	0	0.179638
ENSG00000151838.11	CCDC175	2.31943	0.445505	NA	0	0	0	0	0	0.089139	0	0	0	0.258267	0.018968	0	0	0
ENSG00000144339.11	TMEFF2	2.31715	0.0725467	NA	0.022614	0	0	0.057014	0	0.148207	0.041786	0.044233	0.041403	0.243099	0.019065	0.08958	0	0
ENSG00000285528.1	AC097104.1	2.31709	0.260965	NA	0	0	0	0	0.063553	0	0	0.036461	0	0.327878	0.045009	0.116243	0	0.025433
ENSG00000143125.5	PROK1	2.3163	0.446258	NA	0	0	0	0.614985	0	0	0	0	0.04508	0	0	0	0	0
ENSG00000107984.9	DKK1	2.31559	0.00203469	0.105104	16.9616	120.375	14.8376	49.5326	15.2504	147.589	56.1829	39.8352	25.3764	966.664	165.807	94.3356	81.4924	39.0719
ENSG00000141161.11	UNC45B	2.31475	0.448099	NA	0	0	0	0.083148	0	0	0	0	0	0	0	0	0	0
ENSG00000198758.10	EPS8L3	2.31475	0.448099	NA	0	0	0	0.215527	0	0	0	0	0	0	0	0	0	0
ENSG00000165084.15	C8orf34	2.31447	0.0447613	0.415034	0	0.319711	0.429767	0.353888	0	0.194778	0.087242	0.021464	0.048741	4.80192	0.420779	0.273806	0.548579	0.2513
ENSG00000188710.2	QRFP	2.31387	0.448664	NA	0	0	0	0	0	0.141995	0	0	0	0	0	0	0	0.072804
ENSG00000196660.10	SLC30A10	2.31261	0.447296	NA	0.032093	0	0	0.121383	0	0.029986	0	0	0	0	0	0.139263	0	0
ENSG00000283567.1	C19orf85	2.3111	0.449064	NA	0	0	0	0.256792	0	0	0	0.105626	0	0	0	0	0	0
ENSG00000148600.14	CDHR1	2.31106	0.0423941	0.408091	0.030267	0.19887	0.006004	1.60965	0.035989	0.081225	0.328807	0.318805	0	0.585852	0.047956	0	0.305477	0.028668
ENSG00000105664.10	COMP	2.30949	0.449236	NA	0	0	0	0.1095	0	0.200358	0	0	0	0	0	0	0	0
ENSG00000160471.12	COX6B2	2.30636	0.0312832	0.364476	0.136968	0.087674	0.084023	0.258373	0	0.070745	0.193582	2.12563	0	0.058001	0.289707	0.163988	0.067329	0.708269
ENSG00000239732.3	TLR9	2.30607	0.447717	NA	0.014658	0	0	0.196203	0	0	0	0	0	0	0	0	0	0
ENSG00000166920.12	C15orf48	2.30175	0.000994495	0.0685688	3.27658	6.39403	3.65397	81.2237	11.6499	126.707	4.57232	60.7341	12.1286	90.1982	36.98	9.14501	17.9623	17.0492
ENSG00000197249.13	SERPINA1	2.30171	0.00977842	0.227265	3.17991	0.766373	3.87575	26.1158	5.61939	53.9825	8.65035	83.9684	4.2024	0.820463	2.72763	0.75001	12.9335	6.35799
ENSG00000175894.16	TSPEAR	2.30113	0.451444	NA	0	0	0	0.070465	0	0	0	0	0	0.043901	0	0.031324	0	0
ENSG00000248672.5	LY75-CD302	2.30066	0.209603	0.673831	0.019831	0	0	0.408688	0	0	0.047386	0.020799	0	0.122812	0	0	0.218353	0.031174
ENSG00000283496.1	ZNF511-PRAP1	2.29987	0.442616	0.82671	0.321415	0	0	2.08926	0	0.117719	0	0	0	0	0	0	0	0
ENSG00000170369.3	CST2	2.29885	0.441941	0.826439	0	0	0	3.38126	0	0.508193	0	0	0	0	0.275155	0	0	0
ENSG00000138650.8	PCDH10	2.29712	0.0030921	0.126792	2.60586	5.01926	2.45701	0.244813	1.73049	0.950876	4.5118	5.01716	2.65839	32.5583	3.67487	43.1847	1.47125	4.1558
ENSG00000185090.14	MANEAL	2.29581	0.0123242	0.25074	0.349831	0.507281	0.291093	19.3116	0.650664	3.56521	2.67109	12.8282	0.140064	0.536235	1.38126	0.572042	0.815391	0.097678
ENSG00000177301.14	KCNA2	2.29418	0.0545699	0.4431	0.039946	0.042724	0	0.132166	0.005935	0.046925	0	0.003413	0	0.332209	0.107669	0.260478	0.017805	0.018833
ENSG00000118298.11	CA14	2.28825	0.446859	NA	0	0	0	1.04551	0	0	0.155633	0	0	0	0	0	0	0
ENSG00000279486.5	OR2AG1	2.28659	0.452177	NA	0.007848	0	0	0	0	0	0	0.073788	0	0	0	0	0	0.007409
ENSG00000188064.9	WNT7B	2.28603	0.124239	0.572008	0.072308	0	0.032124	4.01517	0.03439	0.067817	2.33351	8.43805	0	0	0.061057	0.40654	0.025755	0.04108
ENSG00000104055.15	TGM5	2.28521	0.060412	0.459663	0	0.07145	0.034867	0.320793	0.045432	0.088228	0.140961	0.653718	0	0.144714	0.064186	0	0.033907	0
ENSG00000273259.3	AL049839.2	2.28443	0.45432	NA	0	0	0	0	0	0.120399	0	0	0	0	0	0	0	0
ENSG00000163449.10	TMEM169	2.28039	0.00450996	0.151378	0.068716	0.136926	0.55955	9.20543	0.163423	0.57826	0.539819	2.99181	0.737472	0.280439	0.289967	0.552969	0.529213	1.15631
ENSG00000005187.11	ACSM3	2.28016	0.00719512	0.193696	1.11015	0.71177	0.516702	17.1448	0.463506	0.167241	0.464453	0.647322	0.340347	1.79688	0.491663	0.075883	0.442713	1.18459
ENSG00000111087.9	GLI1	2.27943	0.0245922	0.328515	0.253393	1.15465	1.15757	1.31523	0.559893	0	0.187355	6.25687	0	0.436078	0.533144	0.426331	0.080273	1.15287
ENSG00000114948.12	ADAM23	2.27672	0.00517776	0.163979	0.260997	2.89714	0.422328	1.85208	0.331073	0.46408	0.096612	0.059494	0.111831	4.86024	1.9899	5.56797	0.353571	0.742878
ENSG00000179023.8	KLHDC7A	2.27616	0.214596	0.679512	0	0.020331	0	2.05902	0.012868	0	0.040029	0.192265	0	0.033337	0.091458	0	0	0
ENSG00000103257.8	SLC7A5	2.27422	0.00126837	0.0799061	24.6468	9.2829	49.6904	301.811	13.8672	9.79454	33.4466	331.483	24.6247	22.6601	9.3366	112.315	15.9337	34.0385
ENSG00000112759.17	SLC29A1	2.27325	0.00053601	0.0507615	6.10688	5.95227	4.84297	146.18	10.7079	17.0809	17.3959	102.664	4.46674	11.9846	7.35546	8.29679	7.26145	9.28619
ENSG00000182631.6	RXFP3	2.27317	0.457121	NA	0	0	0	0	0	0.093519	0	0	0	0.102241	0	0	0	0
ENSG00000177721.4	ANXA2R	2.27231	0.04072	0.399911	0.080631	0	0.159032	3.23503	0.389613	0.125704	0.195824	0.911804	0.048364	0.485655	0	0	0.094136	0.153543
ENSG00000108622.10	ICAM2	2.27164	0.0367644	0.384684	0.166636	0.158037	0.198173	6.44934	0	1.33937	0.584552	0	0.15406	0.128615	0.424492	0.74297	0.168513	0.43282
ENSG00000113248.5	PCDHB15	2.27094	0.0482136	0.425843	0.056333	0.079654	0.02104	2.45933	0.202012	0	0.026037	0	0.051638	0.173371	0.108205	0.092528	0.063136	0.159994
ENSG00000172828.12	CES3	2.26984	0.027849	0.34776	0	0.102153	0.026867	0.819783	0.070759	0.152745	0.134175	0.69659	0	0.182856	0.100493	0	0.079107	0.034425
ENSG00000148948.7	LRRC4C	2.26951	0.0151073	0.272824	0.717879	1.76205	0.051632	0.15375	0.19148	0.528091	0.3386	7.54715	0	0.281937	0.998689	1.59585	0.903981	1.04293
ENSG00000067840.12	PDZD4	2.26639	0.00344238	0.130993	0.899055	3.53758	1.18909	34.3836	2.0662	0.981431	0.418934	12.9556	0.353291	1.68445	4.71648	1.02513	0.591891	2.42121
ENSG00000008516.16	MMP25	2.26621	0.0107639	0.240188	0.064278	0.180978	0.059485	0.0542	0.095539	0.572518	0.207938	1.53647	0	0.395461	0.230604	0.070313	0.028614	0.121814
ENSG00000132386.10	SERPINF1	2.26464	0.000859829	0.0619184	1.31476	0.639571	0.399313	2.11429	0.45117	1.5744	0.693338	6.88585	0.215423	0.45523	0.217189	1.1599	0.440193	2.78811
ENSG00000184343.10	SRPK3	2.26461	0.0363912	0.382675	0.739273	0.289372	0.263118	7.91471	0.057235	0.046011	0.027512	0	0.128736	1.76274	0.251936	0.157172	0.151319	0.126812
ENSG00000122877.15	EGR2	2.26185	0.0526192	0.438712	0	0.116295	0.045879	5.06156	0.394437	0.897998	0.076379	0.134015	0	0.3175	0.309036	0	0.052227	0.078485
ENSG00000163563.7	MNDA	2.25999	0.15035	0.607963	0.17813	0.372285	0.105318	0.029743	1.01738	10.9101	0	0	0	0	0.509348	0.231469	3.3753	0.306486
ENSG00000115919.14	KYNU	2.25943	0.0211376	0.312451	0.526242	1.10535	1.98318	6.62031	1.54057	29.1687	0.373173	0.05526	1.95684	0.123658	2.79648	0.766445	4.93972	18.3423
ENSG00000103313.12	MEFV	2.25795	0.0849826	0.509844	0.039254	0	0.012099	1.03342	0	0.036775	0.030211	0.162554	0.033422	0	0.033113	0	0.183164	0.104971
ENSG00000155657.26	TTN	2.25773	0.0942498	0.528504	0.000562	0.001011	0.00446	0.096631	0.004258	0.052552	0.001042	0	0.007478	0	0.000895	0	0.019903	0.005538
ENSG00000004846.16	ABCB5	2.25764	0.175072	0.637981	0	0.300273	0	1.25126	0.103632	0	0.049325	0	0	0.506784	0.20976	0.058092	0.184148	0
ENSG00000072080.10	SPP2	2.25609	0.458465	NA	0	1.24261	0	0.788477	0	0	0	0	0	0	0	0	0.337952	1.2858
ENSG00000120659.14	TNFSF11	2.25562	0.454235	NA	0	0	0.070898	0	0	0	0.104568	0.522881	0	0	0	0	0	0
ENSG00000139973.16	SYT16	2.24771	0.0183839	0.297244	0.187705	1.48973	0.025671	5.47964	0.326544	0.072356	0.064076	0.020475	0.113074	0.106859	0.205149	0.321527	0.356217	0.10074
ENSG00000089169.14	RPH3A	2.24755	0.46043	NA	0	0	0	0.042614	0	0	0.04517	0.284023	0	0	0	0	0	0
ENSG00000154127.9	UBASH3B	2.24723	5.89451e-05	0.0143718	2.78821	5.29901	2.81322	4.49217	1.49198	10.1014	1.54261	41.6425	1.42859	10.4543	5.54693	9.52916	5.27364	4.13248
ENSG00000151012.13	SLC7A11	2.24652	0.000349614	0.0394493	0.598982	1.00491	1.23022	13.163	0.929796	2.01901	5.12148	14.1576	1.1674	16.8767	1.46613	4.27081	1.51831	2.06376
ENSG00000148053.15	NTRK2	2.24598	0.00539325	0.165718	0.140677	0.270928	0.06857	0.664746	0.108207	0.357488	0.091825	0	0.03616	1.47072	0.111932	0.153015	0.119495	0.115693
ENSG00000184058.14	TBX1	2.24526	0.455495	0.83365	0.121849	0	0.045047	6.46539	0	0.085418	0	14.3791	0	0.046695	0	0	0	0
ENSG00000226979.8	LTA	2.24456	0.228195	NA	0	0	0.067699	0.532689	0.163702	0.088858	0	0.174606	0	0	0	0	0	0.091704
ENSG00000109705.7	NKX3-2	2.24178	0.118164	0.566357	0.020853	0.117349	0.046295	0.192944	0	0	0	0.227789	0	0.032037	0.087933	0	0	0.13861
ENSG00000125384.6	PTGER2	2.23944	0.029454	0.356631	0	0.046833	0.452633	1.06938	0.445694	2.78178	1.19998	8.35791	0.091438	0.076683	0.568385	0.217598	0.55546	1.06941
ENSG00000084734.8	GCKR	2.23627	0.0181107	0.296137	0.10509	0.580285	0.061128	0.161668	0.065546	0.511487	0	0.414947	0	0.042261	0.292261	0.314027	0	0.314879
ENSG00000155629.14	PIK3AP1	2.23281	0.0322897	0.367399	0.373206	0.787056	0.879382	13.9991	2.96161	46.103	2.10935	0.49305	0.181468	0.412227	3.82563	0.178679	6.62574	1.25496
ENSG00000100122.6	CRYBB1	2.23256	0.298341	0.745804	0	0	0.140446	0	0.163286	3.12375	0	0	0	0	0.212499	0	0.363966	0.132986
ENSG00000164932.12	CTHRC1	2.23122	0.000244879	0.0321985	26.7604	34.1014	28.7729	73.5325	5.30989	11.9331	38.592	146.964	5.34053	219.459	11.4018	41.199	15.6926	37.4163
ENSG00000226887.7	ERVMER34-1	2.23101	0.0486997	0.427129	0.298669	0.222627	0.106527	2.42503	0.384152	0.039958	1.38374	6.88992	0.135863	0	0.053971	0.566698	0.018982	0.020262
ENSG00000151418.11	ATP6V1G3	2.22603	0.27262	0.726895	0	2.5212	0.397975	0	0	0.845028	0	0	0	2.76963	0.535209	0	0.742912	0
ENSG00000162571.13	TTLL10	2.22492	0.465077	NA	0	0	0	0.044517	0	0	0.049027	0.201627	0	0	0	0	0	0
ENSG00000174279.4	EVX2	2.22422	0.465128	NA	0	0	0	0.067972	0	0	0	0.009165	0	0.041299	0.011332	0	0	0
ENSG00000186583.11	SPATC1	2.22412	0.464713	NA	0	0	0.025589	0	0	0.312481	0	0	0	0	0	0	0	0
ENSG00000130477.15	UNC13A	2.22339	0.0131369	0.25557	0.011028	0.114013	0.114412	0.673165	0.045879	0.584472	0.061197	1.02792	0	0.200403	0.279651	0.023481	0.034406	0.088408
ENSG00000154646.8	TMPRSS15	2.22335	0.463091	NA	0	0	0	0	0	0	0	0.07842	0	0	0.024237	0.062851	0	0
ENSG00000278570.4	NR2E3	2.2226	0.349664	NA	0.03055	0	0	0.172947	0	0	0.054351	0.511924	0	0	0.025718	0	0	0
ENSG00000070886.11	EPHA8	2.22187	0.351004	NA	0	0	0	0.354202	0	0	0.020879	0.047012	0	0	0.057243	0	0	0.032924
ENSG00000164749.11	HNF4G	2.21952	0.123189	0.571079	0.013396	0	0.00992	1.35738	0	0.012567	0.049536	0.075781	0.036844	0	0.030452	0.058699	0	0
ENSG00000205057.5	CLLU1OS	2.21525	0.366794	NA	0	0	0	0.713277	0.151915	0.11689	0	0	0	0.574288	0	0	0.448345	0
ENSG00000128242.12	GAL3ST1	2.2151	0.0126832	0.253824	3.954	5.31121	1.78298	168.984	4.51568	1.37152	6.81022	1.12349	7.08351	8.99549	2.22561	2.79912	6.39561	6.22323
ENSG00000164929.16	BAALC	2.21412	0.0295321	0.356937	0.066196	0	0.061004	0.821714	0	0.350977	0.677009	0.030127	0.056615	1.37924	0.052144	0.406302	0.098159	2.14614
ENSG00000196169.14	KIF19	2.21262	0.468773	NA	0	0.058737	0	0.196928	0	0	0	0	0	0	0	0	0	0
ENSG00000163254.4	CRYGC	2.20858	0.469658	NA	0	0	0	1.04754	0	0	0	0	0	0	0	0	0	0
ENSG00000165588.16	OTX2	2.20858	0.469658	NA	0	0	0	0.146411	0	0	0	0	0	0	0	0	0	0
ENSG00000198681.6	MAGEA1	2.20858	0.469658	NA	0	0	0	0.275353	0	0	0	0	0	0	0	0	0	0
ENSG00000223572.9	CKMT1A	2.2077	0.270026	0.724378	0	0	0	10.5849	0	1.4023	2.26157	7.32745	0	0.275996	0.176572	0	0	0
ENSG00000135077.8	HAVCR2	2.20675	0.0800467	0.501988	0.060042	0.112642	0.340679	0.882272	1.32732	21.7432	0.443861	0.02733	0	0.246039	2.56627	0.786541	4.65623	0.379959
ENSG00000117400.17	MPL	2.20669	0.364434	NA	0	0.122295	0.05298	0.027299	0	0	0	0.135564	0	0	0	0	0	0.205113
ENSG00000186335.8	SLC36A2	2.20665	0.470569	NA	0	0	0	0	0	0.047101	0	0.080535	0	0	0	0	0	0
ENSG00000100346.17	CACNA1I	2.20526	0.097815	0.532539	0	0.034892	0	0.092972	0	0.017438	0	0.011242	0.008518	0.008454	0.027827	0	0.0391	0.010342
ENSG00000109061.9	MYH1	2.20409	0.469091	NA	0	0	0	0	0	0.04305	0	0	0	0.014127	0.007751	0	0	0.008662
ENSG00000166589.12	CDH16	2.19992	0.467761	0.839936	0	0	0	42.9982	0	0	0.222103	1.22347	0	0	0	0	0	0.341057
ENSG00000142619.4	PADI3	2.19984	0.208927	0.673831	0.01808	0	0	0.472111	0	0	0.100252	0.172843	0.033125	0	0.030512	0	0	0.120029
ENSG00000183117.18	CSMD1	2.19939	0.44724	0.828824	0	0.028755	0	0	0.016406	0	0.018295	1.45883	0.098761	0.030506	0.326226	0	0.053278	0.03755
ENSG00000184060.10	ADAP2	2.19838	0.00945277	0.224934	0.455658	0.811403	0.433818	7.07528	2.227	28.94	0.732277	2.93923	0.833414	0.984927	2.81013	0.668076	4.67179	1.57617
ENSG00000138166.5	DUSP5	2.19695	0.00201753	0.104898	2.76946	2.6833	3.53465	149.115	3.54095	7.77801	13.6462	27.3019	5.32365	17.4358	4.22191	5.1817	4.18841	4.32159
ENSG00000104879.4	CKM	2.19447	0.451116	NA	0	0	0.028128	0.25394	0	0.071049	0	0.051918	0	0	0	0	0	0
ENSG00000134962.6	KLB	2.19411	0.463121	NA	0.009078	0	0.006725	0	0	0	0.033578	0	0	0.15385	0	0	0	0
ENSG00000164744.12	SUN3	2.19152	0.0819673	0.504635	0.541569	0.369521	0	0.308654	0.252527	0.292376	0.389415	3.05414	0.095672	0	0.082199	0.148562	0	0
ENSG00000205364.3	MT1M	2.18798	0.0315881	0.364851	1.70215	20.1974	0.973205	0.690004	13.0755	37.1472	0.695819	4.56039	0.342317	0.285635	1.2585	50.2885	15.7701	1.76383
ENSG00000132915.10	PDE6A	2.18713	0.327547	0.76311	0	0.057986	0.007622	0.20885	0	0	0.07611	0.210904	0	0	0	0	0	0
ENSG00000169129.14	AFAP1L2	2.18621	0.0535951	0.441584	0.285706	0.086518	0.576535	10.6543	0.15975	0.763513	14.068	32.8585	0.052378	5.15813	0.466925	1.50739	0.095752	4.50503
ENSG00000171509.15	RXFP1	2.18533	0.0338756	0.37409	0.354561	1.79438	0.227549	5.51304	0.143379	0.463087	0.319863	0	0.755944	7.66939	1.04781	0.381484	2.55801	0.052787
ENSG00000258989.1	AL355916.2	2.17923	0.476325	NA	0	0	0	0	0	0.134179	0	0.440686	0	0	0	0	0	0
ENSG00000206073.10	SERPINB4	2.17878	0.124129	0.572008	0.035698	0.133661	0.046044	0.051438	0	4.26617	0.263647	0	0.032612	0	0.690507	0.07731	0.190278	0.465627
ENSG00000165606.8	DRGX	2.17612	0.0853327	NA	0	0.080225	0	0.017983	0.091929	0.060082	0	0.087599	0	0.197108	0	0.046657	0.057085	0.040624
ENSG00000173432.11	SAA1	2.17592	0.0070923	0.192557	17.0967	42.1398	10.4407	637.756	58.4774	284.993	34.2467	195.829	5.44016	23.5265	45.6499	7.69249	28.4113	4.92793
ENSG00000104888.9	SLC17A7	2.17551	0.0647519	0.471705	0	0.073265	0	0.394436	0.069659	0.844849	0.216516	0.859237	0	0.205856	0.234072	0	0.071591	0.092649
ENSG00000154736.5	ADAMTS5	2.17498	0.000112314	0.0194231	0.876715	10.9481	0.685253	4.44832	6.37403	3.32325	2.81012	26.6471	2.23216	27.7651	5.21586	12.6915	7.35945	8.05512
ENSG00000256660.5	CLEC12B	2.17446	0.473524	NA	0	0	0.047097	0	0	0	0	0	0	0.388662	0	0.043845	0	0
ENSG00000254709.7	IGLL5	2.17359	0.475653	NA	0	0	0.049923	0	0	0.24843	0	0	0	0	0	0.28865	0	0
ENSG00000167910.3	CYP7A1	2.17292	0.220862	NA	0.019693	0.036946	0	0.116022	0	0.036898	0	0	0	0	0	0.043002	0.070103	0.01869
ENSG00000089558.8	KCNH4	2.17268	0.358947	NA	0	0	0	0.103134	0.05157	0	0	0.158	0	0	0	0.033449	0.013608	0
ENSG00000102003.10	SYP	2.17253	0.0285787	0.350838	0.02369	0.088844	0.035054	3.74227	0.169063	0.177401	0.306409	1.09758	0.043367	0.036372	0.197817	0.206498	0.126444	0.022524
ENSG00000007062.11	PROM1	2.17102	0.270362	0.724561	0	0.111633	0	24.3251	0.532677	0.040055	1.27673	0.361223	0	0.162463	0.061646	0	0	0
ENSG00000268643.1	AC006486.1	2.171	0.438916	NA	0.234921	0	0	0.227079	0	0.793506	0	0.624312	0	0	0	0	0	0
ENSG00000174672.15	BRSK2	2.17096	0.0217537	0.317234	0.11054	0.99866	0.148091	14.0923	0.442408	0.362685	0.835625	0.922845	0.200259	1.96362	0.867568	0	0.426936	0.180945
ENSG00000119042.16	SATB2	2.16892	0.00140858	0.0843098	0.407711	0.268682	0.580628	2.52731	0.558385	0.649364	0.572042	8.2928	0.220619	2.15113	0.688658	0.758693	0.397664	0.253016
ENSG00000157388.16	CACNA1D	2.16823	0.0258287	0.336236	0.254179	0.224479	0	0.648265	0.084954	1.19597	0.548039	0	0.031515	0.526964	0.163091	1.9449	0.159767	0.542176
ENSG00000169607.12	CKAP2L	2.16789	0.0539731	0.44245	3.42491	0.301934	2.21841	7.8875	3.81717	0.182609	3.47809	38.8962	2.41721	0.07622	0	1.14447	0.410955	4.61755
ENSG00000188452.13	CERKL	2.16772	0.106668	0.546479	0.122467	0.033708	0.026593	0.287504	0	0.139141	0	0.085863	0	0.055232	0	0	0	0
ENSG00000157111.12	TMEM171	2.16764	0.000623736	0.0539192	1.08533	5.11442	0.493342	8.18446	1.30641	9.40395	1.10826	1.65059	0.640238	16.8772	3.91005	3.54977	4.9473	1.28027
ENSG00000120088.14	CRHR1	2.16693	0.419637	0.815515	0	0	0	1.63074	0	0.098077	0.215291	0	0	0	0	0.052462	0	0
ENSG00000111729.14	CLEC4A	2.16652	0.0692453	0.48193	0.18515	0.223378	1.14221	0.12686	0.497611	12.8672	0	0.062888	0.251426	1.95826	0.963596	0	1.21471	1.59427
ENSG00000141576.15	RNF157	2.16585	0.0167192	0.287397	0.183854	0.760436	0.076596	7.28024	0.355196	1.11706	0.229085	3.45984	0.073763	0.070773	1.42796	0.12963	0.812522	0.404675
ENSG00000180044.5	C3orf80	2.16264	0.00360488	0.134153	0.474324	0.849228	1.22847	0.924573	0.148036	0.222095	0.239052	1.72213	1.7174	5.23273	0.654509	12.3701	0.383673	5.77524
ENSG00000155875.14	SAXO1	2.16052	0.367319	NA	0	0	0	0	0	0.033829	0	0	0	0	0.021316	0.156913	0.016849	0.034648
ENSG00000163221.8	S100A12	2.15935	0.391739	NA	0.208174	0	0.151343	0	0	4.72382	0	0	0	0	0.342401	0	0.363482	0
ENSG00000162490.6	DRAXIN	2.15869	0.218946	0.681555	0	0.014118	0	0.075799	0	0.05603	0.055163	0.270885	0	0	0.05056	0	0	0.02115
ENSG00000171522.5	PTGER4	2.15567	0.00137785	0.0834483	0.575195	0.304574	0.294849	2.21514	0.420873	5.04859	0.627114	3.64664	0.310916	3.94737	0.722276	0.419754	0.472785	0.125703
ENSG00000179593.15	ALOX15B	2.1552	0.0990634	0.534229	0	0.127175	0.083625	0	0.070416	1.85268	0.125306	0	0.062693	0.956315	0.228688	0.074347	0.321763	0.023618
ENSG00000132874.14	SLC14A2	2.15481	0.479484	NA	0	0	0	0	0	0	0.02169	0.127518	0	0	0	0	0	0
ENSG00000120332.15	TNN	2.15446	0.479105	NA	0	0	0	0.157369	0	0	0.028285	0	0	0	0	0	0	0
ENSG00000204634.12	TBC1D8	2.15288	0.0108178	0.24052	0.701173	0.82623	0.813452	10.4521	1.19098	3.74041	4.88575	32.8876	0.791553	0.435251	1.79064	0.825549	1.31259	0.920959
ENSG00000138678.10	GPAT3	2.14873	0.0238803	0.325846	0.534131	0	0.215582	7.62166	0.612695	1.15414	1.61515	9.89891	0.476718	0.275362	0.264546	0.39097	0.219337	0.149078
ENSG00000197769.5	MAP1LC3C	2.14796	0.0447095	0.415034	0.115848	0.323785	0.213627	8.03688	0.206931	0.433386	0.427217	0.157785	0.158197	0.352878	0.048419	0	0.410639	0.056142
ENSG00000128564.6	VGF	2.14422	0.000732363	0.0568385	0.195274	0.179375	0.186367	1.86269	0.199119	0.53594	0.265133	1.9439	0.104806	0.649765	0.100791	0.260549	0.148919	0.090965
ENSG00000136883.14	KIF12	2.14369	0.0149017	0.270987	0.457461	0.685607	0.119165	10.6231	0.818196	0.868683	1.71806	8.45687	0.325568	0.070662	0.380041	0.936851	0.435668	0.173669
ENSG00000089250.18	NOS1	2.14279	0.46278	0.837885	0	0	0	0.240924	0	0	0.041047	0	0	0	0	0	0.003956	0.012266
ENSG00000161509.13	GRIN2C	2.14192	0.240577	NA	0	0	0.01469	0.007151	0	0	0.036683	0.200235	0	0	0.021423	0	0.017664	0.037538
ENSG00000139287.12	TPH2	2.14078	0.295285	0.744295	0.506851	0	0.01435	0.668118	0	0	0.035834	0	0	0.779676	0	0.042345	0	0
ENSG00000137285.9	TUBB2B	2.1392	0.00967901	0.226794	2.82922	2.522	7.24173	124.621	5.49915	0.734889	6.18841	64.2084	7.80512	11.1067	4.74265	3.98881	10.989	4.65128
ENSG00000157168.18	NRG1	2.13729	0.0133852	0.258354	2.19687	2.04848	2.06345	4.39967	11.2317	0.597724	3.24342	68.0915	4.38535	29.3241	1.11066	4.28743	3.4356	1.19173
ENSG00000113492.13	AGXT2	2.13679	0.484902	NA	0	0	0	0.102169	0	0	0	0	0	0	0	0	0	0.129212
ENSG00000139515.5	PDX1	2.13657	0.484613	NA	0	0	0	0.139104	0	0	0	0.016149	0	0	0	0	0	0
ENSG00000146006.7	LRRTM2	2.13586	0.373914	NA	0	0	0.020404	0.279429	0.043677	0	0.016979	0	0	0	0	0	0	0.026019
ENSG00000100055.20	CYTH4	2.13574	0.0311833	0.364263	0.271347	0.101193	0.94614	0.69017	0.588054	20.1745	1.16219	1.19925	0.16467	0.138174	1.09106	0.297854	1.36197	0.934997
ENSG00000077327.15	SPAG6	2.13454	0.462176	NA	0	0	0	0	0	0.299158	0.046306	0.123201	0	0	0.021121	0	0	0
ENSG00000101162.3	TUBB1	2.13436	0.478341	NA	0	0	0	0	0	0	0	0.011172	0	0.201273	0.041424	0	0	0
ENSG00000185689.16	C6orf201	2.13035	0.485944	NA	0.024746	0	0	0	0	0.538451	0	0	0	0	0	0	0	0
ENSG00000138395.14	CDK15	2.12959	0.00917005	0.221054	1.04234	5.37301	0.283216	0.279898	0.35179	0.720107	0.143928	12.4258	0.206567	2.53903	3.45649	1.87736	1.27001	2.22806
ENSG00000172164.14	SNTB1	2.12772	0.0139488	0.263507	0.787058	0.445542	0.736734	10.771	1.66631	3.63308	5.13806	33.1252	0.880058	0.630947	1.06851	0.520363	1.19973	0.733843
ENSG00000188060.7	RAB42	2.12713	0.00157452	0.092438	1.42182	0.176587	1.78828	21.9862	1.61562	9.65876	3.18356	18.807	1.55704	2.21707	2.38499	3.19929	1.04779	2.43496
ENSG00000106927.11	AMBP	2.12459	0.366716	0.787766	0.048632	0	0.247546	1.20612	0	0	0	0.989514	0	0	0	0	0.086281	0
ENSG00000038945.14	MSR1	2.12151	0.0456448	0.417842	0.346021	1.00753	1.44886	9.24707	4.47409	59.5465	1.84948	4.38003	0.043937	1.99737	7.59725	0.12326	16.0482	3.04316
ENSG00000113555.5	PCDH12	2.12038	0.230762	0.69355	0	0	0.018637	0.007099	0	0.149626	0	0.00573	0.007694	0	0	0	0.150347	0.079188
ENSG00000116039.12	ATP6V1B1	2.12017	0.240926	0.702218	0.090668	0.920832	0	1.06205	0.040924	0	0.440599	0.434672	0	0	0	0.149074	0	0
ENSG00000215372.6	ZNF705G	2.11939	0.486678	NA	0	0	0	0.013191	0	0.014666	0	0	0	0.072178	0	0	0.013926	0
ENSG00000176692.6	FOXC2	2.11937	0.0034381	0.130993	0.454196	2.83822	4.91557	6.34959	1.38417	2.26128	0.309182	26.8769	1.07634	4.89365	1.85363	8.73742	2.95432	0.917149
ENSG00000166165.12	CKB	2.11863	0.00938351	0.224499	11.052	14.5303	8.0714	617.433	6.27156	32.1696	33.821	61.0861	16.2686	37.6316	27.3019	6.46929	14.3793	4.45078
ENSG00000171791.12	BCL2	2.1176	0.00243322	0.113195	0.101992	0.069385	0.14827	1.64332	0.370907	1.01533	0.170751	1.66028	0.05995	0.151656	0.120854	0.097199	0.131626	0.180869
ENSG00000005421.8	PON1	2.11705	0.483815	NA	0	0	0.049418	1.01997	0.079875	0	0.04244	0	0	0	0	0	0	0
ENSG00000120322.3	PCDHB8	2.11528	0.036886	0.384684	0.04707	0.127045	0.126498	6.49121	0.381194	0.246074	0.078975	0.069241	0.029575	0.395139	0.646888	0.171949	1.22381	0.446498
ENSG00000248329.5	APELA	2.11131	0.489602	NA	0	0.340194	0	0.076083	0	0	0	0	0	0	0	0	0	0
ENSG00000267221.2	C17orf113	2.11111	0.134651	0.588987	0	0.113999	0	0.268948	0.018051	0.014236	0.140327	0.279962	0.013914	0	0.012818	0	0	0.028759
ENSG00000137757.10	CASP5	2.11071	0.265793	NA	0.086794	0	0.06385	0.813051	0.177295	1.34217	0	0	0	0	0	0	0.076657	0
ENSG00000153446.15	C16orf89	2.10979	0.38707	NA	0	0	0	0.282487	0	0	0	0	0	0.251206	0.037764	0	0.03992	0.129538
ENSG00000090402.7	SI	2.10922	0.490097	NA	0	0.034534	0	0.031108	0	0	0	0	0	0	0	0	0	0
ENSG00000139269.2	INHBE	2.10849	0.0303955	0.361429	0.048896	0	0.343641	8.72389	0.40993	0.274567	1.30994	1.25153	0.156618	0.487875	0.123628	0.159763	0.195714	0.90685
ENSG00000115353.10	TACR1	2.10834	0.390621	NA	0	0	0	0.038049	0.053514	0	0	0	0.01032	0.155952	0	0.024681	0	0
ENSG00000123307.3	NEUROD4	2.10614	0.491428	NA	0	0	0	0.036277	0	0	0	0.019573	0	0.022047	0	0	0	0
ENSG00000159182.4	PRAC1	2.10583	0.491608	NA	0	0	0	0.884517	0	0	0	0.525579	0	0	0	0.725957	0	0
ENSG00000263155.5	MYZAP	2.10461	0.0301408	0.360286	0.400453	1.27776	0.240661	24.8282	1.10772	1.31754	3.22236	0	1.47472	10.3588	1.02673	2.13398	7.05635	2.10631
ENSG00000095596.11	CYP26A1	2.10421	0.10837	0.549908	0.133582	0.15998	0.145887	1.18925	0	3.27446	0.4212	0.542201	0	0	0.323368	0	0	0.093926
ENSG00000233198.3	RNF224	2.10411	0.488003	NA	0	0.129391	0.025539	0	0	0	0	0	0	0	0.029065	0.224619	0	0
ENSG00000112212.11	TSPO2	2.10127	0.491888	NA	0	0	0	0.502548	0	0	0	0	0	0	0	0	0	0
ENSG00000183036.10	PCP4	2.10127	0.491888	NA	0	0	0	0.862063	0	0	0	0	0	0	0	0	0	0
ENSG00000205669.3	ACOT6	2.10127	0.491888	NA	0	0	0	0.423838	0	0	0	0	0	0	0	0	0	0
ENSG00000272442.2	AL353588.1	2.10127	0.491888	NA	0	0	0	0.113384	0	0	0	0	0	0	0	0	0	0
ENSG00000148426.12	PROSER2	2.09995	0.0041058	0.142939	4.68332	3.31239	6.27237	30.4221	3.44154	2.97299	8.86225	87.4688	5.21124	2.86522	1.96671	6.79176	2.29483	3.18877
ENSG00000158516.11	CPA2	2.09893	0.181111	0.641611	0	0	0.035574	0.639893	0	0.224354	0.088905	0	0.087872	0.809149	0.12129	0	0.170995	0
ENSG00000160221.17	GATD3A	2.09886	0.0119075	0.247736	2.56739	1.32526	4.84754	11.6759	2.05264	1.12288	4.81541	54.5156	1.72575	0.803875	2.27462	1.62703	1.3935	4.27972
ENSG00000062524.15	LTK	2.09854	0.165992	0.626767	0.136159	0	0.062474	1.62276	0.060272	0	0.036532	0	0.034827	0	0	0.073781	0.030245	0.063035
ENSG00000197587.10	DMBX1	2.09838	0.476148	0.843963	0	0	0	1.02584	0	0	0.224749	0.470626	0	0	0	0	0	0
ENSG00000229676.2	ZNF492	2.09711	0.0262166	0.337579	0.477904	0.224345	0.183686	2.02619	0.236753	0.024908	0.267233	1.72248	0.024341	0	0.100908	0.116341	0.023646	0.263817
ENSG00000130234.10	ACE2	2.09635	0.210523	NA	0	0	0.050038	0.204165	0	0.066342	0.133721	0	0	0.261199	0	0	0.015043	0.100926
ENSG00000182103.4	FAM181B	2.09619	0.0240883	0.326418	0.072209	0.027114	0.03208	0.195001	0.068685	0.013545	0.026699	0.581988	0.026475	0.022221	0.024389	0.063244	0.01286	0.041023
ENSG00000100490.9	CDKL1	2.09545	8.11786e-05	0.0163795	0.609	4.79787	0.504264	3.02443	0.501281	1.00273	0.532045	3.22716	0.256411	0.537164	0.714121	0.855464	1.01877	2.69224
ENSG00000285304.1	Z83844.3	2.09307	0.106902	0.546851	0	1.24524	0.691419	7.10378	0.164671	0.358917	0.721068	1.61819	0	0	0.539651	0	1.47499	2.21259
ENSG00000143520.6	FLG2	2.09134	0.405142	NA	0.005959	0	0	0.005051	0	0	0.011022	0	0	0.082684	0	0	0.015934	0
ENSG00000107954.10	NEURL1	2.08876	0.0214411	0.314233	0.450565	0.147015	0.106293	7.16389	0.310281	0.265319	1.28266	5.86239	0.395318	0.200842	0.165317	0.142961	0.694228	0.642186
ENSG00000148798.10	INA	2.08847	0.0392254	0.393701	0.534696	0.735832	0.44857	19.5499	0.3815	0.701577	5.46865	19.8387	0.032657	4.54878	1.63939	0.311661	0.682204	0.084509
ENSG00000239590.1	OR1J4	2.08677	0.495447	NA	0	0	0	0.321292	0	0	0	0	0	0	0	0	0	0.076652
ENSG00000100312.10	ACR	2.08645	0.490097	NA	0	0	0	1.00638	0	0	0	0.061898	0.10864	0	0	0	0	0
ENSG00000205863.10	C1QTNF9B	2.08503	0.258657	0.719567	0	0	0.062927	1.72974	0	0	0.10341	0	0	0	0.270897	0.239549	0.125221	0.378692
ENSG00000168676.10	KCTD19	2.08476	0.338085	0.770445	0.034094	0	0.250582	0	0.046699	0	0	0.87251	0.035965	0	0	0	0	0.018634
ENSG00000136869.14	TLR4	2.08407	0.0452619	0.415953	0.512241	4.79367	0.90228	0.008645	1.4756	13.1596	0.43682	0.047702	1.28016	20.9629	3.95342	0.695825	5.06907	0.609751
ENSG00000149781.12	FERMT3	2.08256	0.0217133	0.316934	1.49043	0.448478	1.66342	1.04652	1.96921	46.1484	1.64197	1.77499	0.565201	1.22197	2.71181	2.0088	6.16561	2.60164
ENSG00000205835.8	GMNC	2.08104	0.154104	0.611266	0	0	0	0.072975	0.226552	0.016234	0	0	0.079342	1.00896	0.058468	0.757349	0.107927	0.082104
ENSG00000128652.11	HOXD3	2.07829	0.0659714	0.474935	0.373101	0.376441	0.049606	9.64151	0.561267	0	0.868292	1.80246	0	1.04973	0.393891	0.430307	1.14933	0.164114
ENSG00000244474.5	UGT1A4	2.07717	0.489439	NA	0.100083	0	0	0.647211	0	0	0	0	0	0	0	0	0	0
ENSG00000165376.10	CLDN2	2.07283	0.488414	0.849903	0.019923	0	0.014745	14.1175	0	0.111985	0	0.65665	0	0	0.016806	0.043501	0.070922	0.037822
ENSG00000181631.6	P2RY13	2.07236	0.340826	0.772668	0	0	0.062641	0	0.025168	0.733322	0	0	0	0	0.035693	0	0.225966	0.040196
ENSG00000076641.4	PAG1	2.06947	0.000250079	0.0326128	0.481297	0.804842	0.29116	5.13875	0.239484	1.99386	0.344747	0.691988	0.046239	1.66598	0.779749	1.01036	0.440032	0.427462
ENSG00000160111.12	CPAMD8	2.06865	0.000997487	0.0685688	0.525848	0.63966	0.846343	14.1755	0.786925	4.42278	0.699705	1.56379	0.44116	1.61351	0.713971	0.825461	0.944846	0.68725
ENSG00000170054.14	SERPINA9	2.06583	0.0490185	0.427968	0.746633	3.16268	2.68019	0.098363	0.465356	22.4863	0.109932	0.081197	0.46529	1.62456	3.19753	0.213664	1.38975	7.04148
ENSG00000166863.11	TAC3	2.0658	0.49791	NA	0	0	0	0.670016	0	0.535417	0	0	0	0	0.140166	0	0	0
ENSG00000189367.14	KIAA0408	2.06496	7.54292e-05	0.0157905	0.153147	1.62693	1.0073	4.59061	0.737216	2.10715	0.360016	6.73367	1.15385	6.73613	2.1256	2.47181	2.36753	2.83156
ENSG00000151962.7	RBM46	2.05846	0.0967794	0.530769	0	0.740119	0.139704	0	0.030702	0.044232	0	0	0.020889	0.314442	0.206788	0.405811	0.13721	0.732658
ENSG00000239474.6	KLHL41	2.05688	0.0357808	0.381336	0.027472	0.135326	0.053395	0.540794	0.314758	1.43444	0	0.032842	0	0.184666	0.141941	0.157245	0.065589	0.09151
ENSG00000168621.14	GDNF	2.05666	0.006924	0.190471	0.25512	0.941185	0.110374	0.026453	0.319046	0.643002	0	0.27511	0.100515	2.13292	0.578973	2.43697	0.995528	1.91639
ENSG00000132518.6	GUCY2D	2.05515	0.144648	0.600427	0.015394	0.057796	0.280433	0.15091	0.073218	0.171997	0.028458	0.272221	0	0.189452	0	0	0	0.197502
ENSG00000170909.13	OSCAR	2.05505	0.0111222	0.24307	0.407163	0.909699	0.70022	0.201858	1.46016	14.9488	0.819369	6.28456	0.744135	3.79369	1.42724	0.469785	3.8786	1.40013
ENSG00000162039.15	MEIOB	2.05273	0.0635748	0.469798	0.074157	0.138803	0.109597	4.00408	0.308849	0.034608	0.960779	0.319288	0	0.742727	0.062349	0	0.131736	1.01921
ENSG00000099617.3	EFNA2	2.05117	0.231754	0.694517	0	0.144891	0.057307	1.20879	0	0	0.286672	1.11148	0.211908	0	0	0.329961	0	0
ENSG00000183160.8	TMEM119	2.05089	0.126542	0.575058	0	0	0.032052	0.072839	0.051515	1.15603	0.160087	0.044356	0	0.133069	0.054788	0	0.346861	0.061719
ENSG00000261678.2	SCRT1	2.04964	0.502996	NA	0	0	0	0.063438	0	0	0	0.020543	0	0	0	0	0	0
ENSG00000117115.12	PADI2	2.04961	0.000830096	0.0611427	0.466717	0.680859	0.278097	4.5058	0.277127	3.3231	0.957678	1.03355	0.130595	0.857067	0.372804	2.51999	0.307586	0.075633
ENSG00000188219.14	POTEE	2.04808	0.500535	NA	0.013569	0.025439	0	0.0389	0	0	0	0.044682	0	0	0	0	0	0
ENSG00000178015.4	GPR150	2.04703	0.033613	0.373191	0.029409	0	0.065241	0.295561	0.104958	0.35743	0.108641	0.100333	0.026893	0.992021	0.198101	0.127794	0	0.0841
ENSG00000120457.11	KCNJ5	2.04615	0.178038	0.639115	0.018612	0	0	0.391217	0.117742	1.10355	0.09022	0	0	0	0.109801	0.020431	0.12437	0.087913
ENSG00000244242.1	IFITM10	2.04598	0.00827277	0.208474	0.27391	0.689828	0.786219	13.7807	0.21656	1.93785	0.489834	1.83624	0.253849	1.37105	1.12947	0.288408	0.975164	0.237249
ENSG00000121316.10	PLBD1	2.04532	0.0110658	0.242837	1.7627	0.55082	1.5757	18.8185	3.85366	7.95055	5.39099	44.3416	1.3581	1.50323	1.44432	1.38652	4.06501	1.4204
ENSG00000003989.17	SLC7A2	2.0447	0.00184124	0.102044	0.926387	0.353627	2.53048	3.28096	0.791817	1.69155	1.51313	13.2581	1.7715	2.89802	0.649917	3.17043	0.17415	6.47303
ENSG00000136231.13	IGF2BP3	2.04314	0.00523652	0.163979	1.4501	2.79615	2.54	13.9996	1.6079	4.04537	1.02955	42.0154	0.984564	5.64999	8.14495	1.77198	4.78453	2.34108
ENSG00000137225.12	CAPN11	2.04214	0.504465	NA	0	0	0	0.054168	0	0.125477	0	0	0	0	0	0	0	0
ENSG00000285385.1	AC098582.1	2.03817	0.499687	NA	0.345367	0	0	0	0	1.32696	0	0	0	0	0.138472	0	0	0.702845
ENSG00000011083.8	SLC6A7	2.03783	0.501573	NA	0	0	0	0	0	0.071326	0	0.04156	0	0	0	0	0.043452	0
ENSG00000170262.12	MRAP	2.03621	0.359761	0.783486	0	0	0.058507	3.77977	0	2.13193	0	0	0.312081	0	0.143429	0	0	0
ENSG00000174473.15	GALNTL6	2.03378	0.0801367	0.502064	0.080117	0.225455	0	0.160181	0.09557	0.148348	0	0	0	0.486065	0.133911	0.31846	0.012867	0.027364
ENSG00000180767.9	CHST13	2.03306	0.144511	0.600427	0.104272	0	0	2.11921	0.124069	0.097373	0.128357	0.497845	0.127029	0	0	0	0.154402	0.132843
ENSG00000163435.15	ELF3	2.03249	0.066923	0.47725	4.6143	0.676841	8.8393	142.929	1.25792	2.75979	34.0414	41.7582	0.670086	0.260104	3.11797	0.25857	0.211625	8.34551
ENSG00000142552.7	RCN3	2.03202	0.00197169	0.104352	4.15622	4.10659	23.7195	33.1392	3.39329	6.01761	2.63824	19.5479	7.46467	82.2591	8.06487	26.6531	2.06668	16.0859
ENSG00000104921.14	FCER2	2.03139	0.500305	NA	0	0	0	0	0	0.371462	0.080409	0	0	0	0	0	0.154691	0
ENSG00000010319.6	SEMA3G	2.03052	0.405821	0.808893	0	0	0	0.712976	0.054208	0	0.168271	0	0.031361	0	0	0	0	0.26896
ENSG00000133317.14	LGALS12	2.02921	0.130989	0.582786	0.045724	0	0.158698	0.842922	0.093229	2.13263	0	0	0.178825	0	0.098762	0.098513	1.0402	0.412523
ENSG00000111249.13	CUX2	2.02869	0.502926	NA	0	0	0	0.027182	0	0.030151	0	0	0	0	0	0	0.021456	0
ENSG00000159184.7	HOXB13	2.02841	0.506511	0.854729	0	0	0	4.68961	0	0	0	1.02586	0	0	0	0	0	0
ENSG00000163815.5	CLEC3B	2.02817	0.296287	NA	0	0	0	0.869737	0	0	0.221473	0.377696	0.10864	0.543698	0.099894	0	0	0
ENSG00000080618.14	CPB2	2.02805	0.50739	NA	0	0	0	0.18483	0	0.037682	0	0	0	0	0	0	0	0
ENSG00000124194.16	GDAP1L1	2.0269	0.0859846	0.510527	0	0.099191	0.08575	1.08711	0	0.080033	0.174887	0.24028	0	0.287145	0.086103	0.11515	0.059316	0
ENSG00000129048.6	ACKR4	2.02564	0.0659154	0.474746	0.449577	3.78925	0.213663	0.134286	0.649497	0.863239	1.12678	0	0.205471	17.4679	3.21596	0.975427	0.428086	0.275826
ENSG00000158014.14	SLC30A2	2.02476	0.255062	0.716968	0.014556	3.07888	0	0.039868	0.99893	2.03955	0.131554	0	0	0	0.060014	0.081574	1.76114	0
ENSG00000162374.16	ELAVL4	2.02385	0.506893	NA	0	0	0	0	0	0.209929	0	0	0	0	0.014465	0	0	0
ENSG00000113249.12	HAVCR1	2.02309	0.505959	0.854271	0	0	0	45.1956	0	0	0	12.2802	0.081722	0	0	0	0	0
ENSG00000079393.20	DUSP13	2.0212	0.505179	NA	0	0	0	0.603661	0	0	0.299417	0	0	0.467806	0	0	0	0
ENSG00000169715.14	MT1E	2.01962	0.00359715	0.134153	32.0023	245.413	25.3459	58.6991	182.997	415.119	9.13497	296.406	16.0112	131.69	132.54	791.678	294.068	103.73
ENSG00000095713.13	CRTAC1	2.01877	0.146196	0.602445	0.177811	0.059002	0.093152	54.6592	0	0.103445	4.39176	0.770203	0.055343	0.123814	0.152921	0.263865	0.055991	0.030053
ENSG00000161281.10	COX7A1	2.01843	0.0187999	0.298509	0.75206	2.38997	0.423217	2.58159	0.89638	2.17392	0.197452	0	3.03954	27.4705	3.02142	2.91691	13.7699	17.2158
ENSG00000102539.5	MLNR	2.0177	0.509687	NA	0	0	0	0.270472	0	0	0	0.03713	0	0	0	0	0	0
ENSG00000259784.1	AC093525.1	2.01693	0.505833	NA	0	0	0	0.181579	0	0	0	0	0	0.676118	0	0.457571	0.679064	0
ENSG00000205809.9	KLRC2	2.01632	0.104856	0.543791	0.517361	0.320666	0.154955	1.61188	0.251521	0	0.476119	2.23908	0	1.10183	0.175183	0	0	0
ENSG00000179165.10	PXT1	2.01519	0.508595	NA	0	0	0	0.238951	0.034166	0	0	0.137184	0	0	0	0	0	0
ENSG00000143627.19	PKLR	2.01266	0.509442	NA	0	0	0	0.112007	0	0.022365	0	0	0	0	0.016034	0	0	0.02272
ENSG00000050030.14	NEXMIF	2.0124	0.0440138	0.413074	0.040763	0.08668	0	0.293313	0.042396	0.071828	0.068234	0	0.004678	0.102149	0.030171	0.044846	0	0.033633
ENSG00000188158.15	NHS	2.01131	9.05696e-05	0.0168737	0.127003	0.213566	0.288785	0.731893	0.174804	0.766126	0.21018	1.79143	0.085883	0.422707	0.260024	0.20574	0.127378	0.550226
ENSG00000172867.3	KRT2	2.01112	0.511492	NA	0	0	0	0.020774	0	0.023158	0	0.067561	0	0	0	0	0	0
ENSG00000104783.12	KCNN4	2.00994	0.0105808	0.237434	0.438368	0.837636	1.62293	5.06874	0.680351	5.47946	3.91297	27.5143	2.05614	0.661939	1.54266	0.815573	1.73587	3.17727
ENSG00000070669.16	ASNS	2.008	0.00331146	0.129131	28.808	12.6251	31.0163	110.981	13.936	9.12741	29.6901	358.437	28.9102	17.1916	12.8415	47.416	16.3587	46.0565
ENSG00000177182.10	CLVS1	2.00616	0.202212	0.667014	0	0	0	0.017015	0.048108	0.037884	0.074742	0	0.018518	0.606951	0.01967	0	0.017995	0.019201
ENSG00000174945.13	AMZ1	2.00555	0.00213427	0.106781	0.592739	0.245629	0.723379	4.14071	0.621332	0.992148	0.482557	8.54236	1.14454	4.22278	0.843275	0.485622	0.67582	0.945149
ENSG00000171056.7	SOX7	2.00367	0.0830646	0.506732	0.053742	0.033617	0.026521	5.42312	0.063907	0.050367	0.695338	1.13872	0.049234	0.082624	0.114008	0.156617	0.111621	0
ENSG00000152669.8	CCNO	2.0003	0.00489457	0.1586	0.700037	1.14263	0.053597	2.2413	0.63013	0.812455	1.13381	6.39115	0.2071	2.25261	0.304529	0.68495	0.806495	0.312053
ENSG00000115112.7	TFCP2L1	1.99895	0.103464	0.541497	0.023391	0	0.026	0.545254	0.006951	0.390128	0.086534	0.027977	0	0.027049	0.02473	0	0.093823	0.016548
ENSG00000148200.16	NR6A1	1.99857	0.0202183	0.308009	0.046823	0.043993	0.023127	1.31212	0.157273	0.213119	0.245361	1.50835	0.099206	0.060132	0.138993	0.233337	0.106264	0.022148
ENSG00000186205.12	MARC1	1.9972	0.0155035	0.276526	0.738341	0.202026	0.614962	22.9832	0.375938	0.521946	2.00957	3.93789	0.65476	1.25301	0.380454	0.570368	0.253024	0.199949
ENSG00000136881.11	BAAT	1.99595	0.103218	0.541228	0.050956	0	0.019699	0.470423	0	0	0.09419	0.069597	0	0.245169	0.089746	0.293906	0.060483	0.025355
ENSG00000182902.13	SLC25A18	1.9949	0.190079	0.652173	0	0	0.021844	0.667212	0.035143	0.044793	0.148199	0.509423	0.054027	0	0	0.064179	0	0
ENSG00000169126.15	ARMC4	1.99328	0.0001962	0.0273819	1.29453	1.8733	1.41986	2.25171	2.1094	4.17919	1.359	1.48372	0.556534	18.3033	3.0543	12.5179	2.62611	7.33393
ENSG00000107147.12	KCNT1	1.99293	0.373066	0.790764	0	0.273043	0	0.567691	0.018412	0	0	0	0.06368	0.072997	0	0	0	0
ENSG00000151090.18	THRB	1.99209	0.0186874	0.298008	0.214535	0.402146	0.076739	3.58366	0.162835	0.682793	1.83976	7.62432	0.20639	0.567267	0.488328	0.211365	0.314404	0.226404
ENSG00000146352.12	CLVS2	1.99091	0.515163	NA	0	0.017687	0	0.011969	0	0	0	0	0	0	0	0	0	0
ENSG00000168907.13	PLA2G4F	1.99091	0.515163	NA	0	0.087212	0	0.068853	0	0	0	0	0	0	0	0	0	0
ENSG00000166603.5	MC4R	1.989	0.243574	0.706006	0	0.273776	0	0.030512	0.130527	0.034132	0.270029	0	0	0.895489	0.030745	0	0	0.034966
ENSG00000203685.9	STUM	1.98813	0.512237	0.857424	0	0.026672	0	7.48397	0	0.012948	0	0.009699	0	0	0.006	0	0.006324	0
ENSG00000073598.5	FNDC8	1.98707	0.41499	NA	0	0	0.034876	0.156828	0	0.043996	0	0	0	0.360629	0.079281	0	0	0
ENSG00000168267.6	PTF1A	1.98623	0.516853	NA	0	0	0	0.104066	0	0	0	0.336454	0	0	0	0	0	0
ENSG00000114631.10	PODXL2	1.9824	0.0112155	0.244773	1.59794	5.1634	0.550155	79.3096	1.50756	4.48351	9.77157	19.4777	1.9657	3.04278	2.57585	1.91733	1.05339	0.708479
ENSG00000164344.15	KLKB1	1.9819	0.341621	0.772888	0	0	0	1.39697	0	0.193212	0.051187	0.035295	0	0	0.197569	0	0.052493	0
ENSG00000171916.16	LGALS9C	1.9812	0.5174	NA	0	0	0	0.218206	0	0	0	0	0	0	0	0	0	0
ENSG00000188729.6	OSTN	1.9812	0.5174	NA	0	0	0	0.108635	0	0	0	0	0	0	0	0	0	0
ENSG00000214300.7	SPDYE3	1.9812	0.5174	NA	0	0	0	0.104627	0	0	0	0	0	0	0	0	0	0
ENSG00000162711.17	NLRP3	1.98033	2.44087e-05	0.00809046	0.270062	1.39275	0.627553	2.78794	0.333487	2.90544	0.116135	0.674094	0.275117	0.751044	0.767976	1.11181	0.507097	1.52397
ENSG00000169676.5	DRD5	1.97879	0.516739	NA	0	0	0.018954	0	0	0	0	0.104929	0	0	0	0	0	0.048767
ENSG00000254598.2	CSNK2A3	1.97861	0.0393877	0.394495	0.227676	0.124395	0.047927	1.6237	0.169132	0.458749	0	0.562513	0.057712	0	0.280479	0.147797	0.27785	0.944977
ENSG00000158748.3	HTR6	1.97799	0.252462	0.713426	0.0308	0	0.022773	0.979516	0.073285	0	0	0.105068	0	0	0.025927	0	0.027377	0
ENSG00000259112.2	NDUFC2-KCTD14	1.97768	0.138356	0.592846	3.42019	1.0098	0	1.89989	0.312089	0.618301	0	0.810534	0	22.1571	1.84375	0	2.41908	2.71907
ENSG00000109047.7	RCVRN	1.97417	0.127765	0.576933	0.231266	1.5731	0.030646	0.017418	0.143387	0.019394	0.038264	0	0	0	0.034926	0.249772	0.018425	0.098301
ENSG00000167011.8	NAT16	1.9728	0.502453	NA	0	0	0	0.100002	0	0	0.0366	0.108173	0.018137	0	0	0	0	0
ENSG00000169933.13	FRMPD4	1.97202	0.0895233	0.518121	0	0	0.092031	0	0.008202	0.187987	0.038288	0.009431	0.02533	0.138274	0.029175	0.602053	0.061499	0.117215
ENSG00000178235.7	SLITRK1	1.97167	0.5136	NA	0.021454	0.040298	0	0	0.012753	0	0	0	0	0.082598	0	0	0	0
ENSG00000197472.14	ZNF695	1.96965	0.0115355	0.246021	0.948871	0.358177	1.08092	11.6998	1.79664	0.438912	2.4929	9.54002	0.887488	1.14313	0.379904	0.582357	0.091219	1.28064
ENSG00000284681.2	AC007240.1	1.9695	0.324897	0.761939	0.407545	0	0	1.08619	0.063969	0	0.303606	2.59954	0.224323	0	0	0	0	0
ENSG00000129167.9	TPH1	1.96794	0.00554788	0.168127	0.010438	0.137253	0.015463	0.167842	0.037302	0.137181	0.038604	0.223755	0.009574	0.080381	0.053057	0.022948	0.037237	0.019732
ENSG00000226763.4	SRRM5	1.96711	0.0815397	0.504635	0	0	0.110982	0.261084	0.026499	0.116992	0	0.375455	0	0.076755	0.105356	0.049237	0.019625	0.084773
ENSG00000148677.6	ANKRD1	1.96704	0.0224938	0.319706	10.1629	14.2931	7.81101	379.545	21.2782	23.3848	34.5159	26.5333	14.2053	91.1414	7.15063	26.289	22.432	0.088394
ENSG00000178403.3	NEUROG2	1.96704	0.520896	NA	0	0	0	0.043907	0	0	0	0.071442	0	0	0	0	0	0
ENSG00000241119.1	UGT1A9	1.96704	0.520896	NA	0	0	0	0.044885	0	0	0	0.067152	0	0	0	0	0	0
ENSG00000283526.1	PRRT1B	1.96704	0.520896	NA	0	0	0	0.083994	0	0	0	0.138138	0	0	0	0	0	0
ENSG00000066629.17	EML1	1.967	0.000654298	0.0542593	1.26196	4.38167	1.50536	6.49679	0.455997	7.48518	1.0058	8.05966	0.691997	12.2902	6.10357	1.08479	1.7301	5.77627
ENSG00000113924.11	HGD	1.96659	0.196235	0.659165	0	0.424504	0.106739	24.0314	0	0.348088	3.26544	1.47609	0.178627	0.093282	0	0	0.247582	0.146603
ENSG00000184486.9	POU3F2	1.96613	0.51173	NA	0	0	0	0.135469	0	0	0	0	0	0	0.029018	0	0.050991	0
ENSG00000197467.14	COL13A1	1.96422	0.00201401	0.104898	0.76014	1.92451	4.31783	2.98321	0.216689	5.64849	1.36911	15.5731	1.91172	15.0768	3.77727	3.7001	1.44288	5.66966
ENSG00000143839.14	REN	1.96296	0.483192	0.846981	0	0	0	1.00667	0	0	0.331185	0.122326	0	0	0	0.386847	0	0
ENSG00000176049.15	JAKMIP2	1.96119	0.05235	0.438712	0.028044	0.044064	0.055393	0.241571	0.153227	3.12212	0.126617	0.039716	0.042229	0.086396	0.53986	0.123125	0.996431	0.260561
ENSG00000047617.14	ANO2	1.96079	0.0635204	0.469798	0.061505	0.472455	0.011384	1.02021	0.146265	0.299784	0.852054	0	0.141899	3.78545	0.52589	1.36291	0.335379	0.029131
ENSG00000105366.15	SIGLEC8	1.95917	0.52229	NA	0	0	0	0	0	0.09228	0	0	0	0	0	0	0	0
ENSG00000283528.2	TCAF2C	1.95917	0.52229	NA	0	0	0	0	0	0.115919	0	0	0	0	0	0	0	0
ENSG00000215182.8	MUC5AC	1.95781	0.522729	NA	0	0.005775	0	0.002607	0	0	0	0.006298	0	0	0	0	0	0
ENSG00000154099.17	DNAAF1	1.95773	0.0864905	0.511051	0.047559	0.15631	0.017612	0.436736	0.037814	0.503875	0.021984	0	0.131532	0	0.030134	0	0.028248	0.208414
ENSG00000129654.7	FOXJ1	1.95694	0.518331	NA	0.022261	0	0	0.318091	0	0	0	0	0	0	0.018769	0	0	0
ENSG00000135454.13	B4GALNT1	1.95422	0.00127066	0.0799061	0.658908	0.465175	1.85216	4.41496	1.49812	0.586185	0.483465	7.93851	0.462028	1.94443	0.976883	2.99563	0.216568	1.65289
ENSG00000226650.5	KIF4B	1.95313	0.522297	NA	0	0	0	0	0	0	0	0	0	0.079088	0.01085	0	0	0
ENSG00000184389.9	A3GALT2	1.95303	0.522387	NA	0	0.130772	0	0	0	0	0	0	0.063764	0.319723	0	0	0	0
ENSG00000136688.10	IL36G	1.95095	0.300897	NA	0	0	0	0.282987	0	0.15923	0	0.099987	0.066747	0.111534	0.047834	0	0	0
ENSG00000059377.16	TBXAS1	1.94931	0.0622092	0.466642	0.621834	0.194849	2.03425	8.18126	1.46636	24.0009	0.960159	5.67531	0.095085	0	3.80541	0.439203	5.65916	4.50565
ENSG00000120498.13	TEX11	1.9479	0.197077	0.660242	0	0.556961	0	0.135913	0.064269	0.071614	0	0	0	0.870316	0.386863	0.058767	0.12011	0.025723
ENSG00000081277.12	PKP1	1.94734	0.0880418	0.51417	0.053481	0	0.022928	0.532266	0.012266	0.048428	0.038159	0.021148	0	0	0.008719	0.045281	0.027576	0.048758
ENSG00000180938.5	ZNF572	1.94661	0.0639152	0.470565	0.316118	0	0.195004	1.6129	0.647397	0.049381	0.551848	4.62926	0.128718	0	0.133386	0.767842	0.203233	0.383001
ENSG00000214107.7	MAGEB1	1.94333	0.525928	NA	0	0	0	0.09191	0	0	0	0.07512	0	0	0	0	0	0
ENSG00000174963.17	ZIC4	1.94318	0.510575	0.856902	0	0	0	0.452395	0	0	0.148708	0.357121	0	0	0	0	0	0
ENSG00000265763.3	ZNF488	1.94308	0.0545625	0.4431	0.278095	0.191577	0.048442	0.537874	0.330679	0.095684	0.754732	5.2955	0.124702	0	0.215378	0.286267	0.145638	0.170529
ENSG00000274267.1	HIST1H3B	1.94283	0.430523	NA	0.326884	0	0.711434	0.257389	0	0	0	2.51347	0	0	0	0	0	0.716491
ENSG00000183145.8	RIPPLY3	1.94222	0.0672274	0.478563	0.053726	0	0.096806	1.12666	0.11668	0.031049	0.369796	0.953296	0.055639	0.154732	0	0.212717	0.029233	0.03121
ENSG00000124813.21	RUNX2	1.94132	0.000714317	0.0559842	0.440723	3.45303	1.45623	12.4779	1.78049	2.62738	0.722639	15.1982	1.12843	2.28176	4.7624	3.18527	1.63754	4.00565
ENSG00000198019.12	FCGR1B	1.93922	0.369484	0.78843	0	0	0.167785	0	0.412893	4.42123	0	0	0	0	0.358333	0	0.728378	0.144167
ENSG00000182521.5	TBPL2	1.939	0.526595	NA	0	0.663114	0	0	0	0	0	0.245352	0	0	0	0	0	0
ENSG00000179046.8	TRIML2	1.9373	0.0177493	0.294156	0.236844	0.77296	0.272242	1.67825	0.183592	1.1404	0.825222	4.27938	0.035219	0.590094	0.301435	0.697541	1.29067	0.051839
ENSG00000107831.12	FGF8	1.93711	0.520666	NA	0.090203	0	0.111178	0.439715	0	0	0	0.618817	0	0	0	0	0	0
ENSG00000254415.3	SIGLEC14	1.93667	0.505386	0.854029	0	0	0	0	0.106745	2.30419	0	0	0	0	0.428041	0	0.22849	0
ENSG00000127928.12	GNGT1	1.93651	0.475602	0.843963	0	0	0	3.98081	0	0	0.431305	0.064583	0.028846	0	0	0	0	0
ENSG00000175018.12	TEX36	1.93564	0.521882	NA	0	0	0	1.12461	0.193199	0.149916	0	0	0	0	0	0	0	0
ENSG00000169884.13	WNT10B	1.93522	0.0249955	0.331399	0.137849	0.511232	0.253277	0.95005	0.062663	0.271056	0	2.26501	0.048197	0.323323	0.5104	0.073969	0.163969	0.164622
ENSG00000196406.4	SPANXD	1.934	0.260937	NA	0.128181	0.236871	0	0.102361	0	0	0	0.173818	0.115274	0.38466	0	0.265015	0	0
ENSG00000117600.12	PLPPR4	1.93347	0.0215441	0.315043	0.062299	0.046798	0.114976	0.010526	0.118511	0.187057	0.023038	0.025535	0.021149	0.882314	0.061213	0.303446	0.106116	1.13428
ENSG00000163958.13	ZDHHC19	1.93318	0.522396	NA	0	0.95512	0	0.818512	0	0	0.063181	0	0.154739	0	0	0	0	0
ENSG00000189144.13	ZNF573	1.93317	0.00316554	0.127889	2.26677	1.68349	0.939837	3.32947	0.713336	2.93246	0.111815	2.43769	1.14591	3.80368	1.23056	15.7127	1.94585	0.834931
ENSG00000116852.14	KIF21B	1.93237	0.0085559	0.211986	0.071243	0.098801	0.235545	1.9739	0.314073	0.723812	0.239923	2.09733	0.160972	0.079378	0.064896	0.192896	0.412858	0.253258
ENSG00000072041.16	SLC6A15	1.9321	0.0788026	0.498715	0	0.034894	0.123511	0.181555	0	0.252475	0.578217	2.97363	0.206765	0.166028	0.478641	1.4247	0.130821	0.106339
ENSG00000129596.4	CDO1	1.92786	0.00286524	0.122214	0.066408	1.36826	0.122724	0.227055	0.26139	0.496276	0.674474	1.84294	0.121382	0.864703	0.36319	1.10227	0.206539	0.285341
ENSG00000160801.13	PTH1R	1.92721	0.0181331	0.296199	0.220361	3.14723	0.27929	4.1239	1.02603	7.65278	0.118608	0.312716	0.573172	1.20609	1.46306	0.327484	5.21875	1.27328
ENSG00000146221.9	TCTE1	1.92344	0.138029	0.592318	0.037737	0.035404	0.013966	0.58784	0	0.424324	0.034874	0.038652	0	0	0.127355	0	0.016794	0.035803
ENSG00000174448.8	STARD6	1.91867	0.531279	NA	0	0	0	0	0	0	0	0.116776	0	0	0	0.103231	0	0.13526
ENSG00000142405.21	NLRP12	1.91788	0.275089	NA	0	0.033743	0	0	0	0.102964	0.044149	0.036836	0	0	0.015173	0	0.032011	0.017053
ENSG00000111664.10	GNB3	1.91746	0.000450319	0.0470752	0.361912	1.39913	1.15329	1.15115	0.12075	0.737134	0.549113	1.96669	0.097196	1.15326	0.471198	2.25514	0.255157	2.49207
ENSG00000046889.18	PREX2	1.91676	0.52159	0.861999	0	0	0	8.80149	0.029918	0.023655	0.466427	2.16811	0	0	0	0	0	0.004747
ENSG00000146857.3	STRA8	1.91507	0.531972	NA	0	0	0	0.239532	0	0	0	0.099436	0	0	0	0	0	0
ENSG00000130368.5	MAS1	1.91474	0.527016	NA	0	0	0	0	0	0	0	0.003769	0	0.042498	0.009325	0	0	0.010398
ENSG00000118733.16	OLFM3	1.91428	0.532078	NA	0	0.066357	0	0	0	0	0	0	0	0.042195	0	0	0	0
ENSG00000163623.9	NKX6-1	1.91412	0.242184	0.703782	0.089534	0	0.060875	2.46454	0.266216	0	1.65446	5.44218	0	0.505033	0	0	0.119486	0.026129
ENSG00000196139.13	AKR1C3	1.91328	0.020028	0.30698	4.55626	8.86911	2.68403	153.66	7.13277	3.39426	4.09593	11.0077	7.98161	16.0294	9.87645	2.67775	38.5244	5.35645
ENSG00000072182.12	ASIC4	1.91198	0.144215	NA	0	0	0.032357	0.124109	0.058868	0.108889	0	0.040577	0	0.151935	0.055308	0	0	0.083084
ENSG00000234224.2	TMEM229A	1.91069	0.529717	NA	0	0.107637	0	0	0	0.026855	0	0	0	0	0.048372	0.124847	0	0
ENSG00000140009.18	ESR2	1.90839	0.342408	NA	0	0	0	0.054201	0	0.009548	0	0.086899	0.027986	0.069185	0.024831	0	0.040504	0
ENSG00000175262.14	C1orf127	1.90614	0.451799	NA	0	0	0	0.022193	0	0.218276	0	0	0	0	0.066873	0.057575	0.02353	0
ENSG00000175544.13	CABP4	1.90529	0.494751	NA	0	0	0.130887	0.019374	0	0.8997	0.042607	0	0	0	0	0	0	0
ENSG00000157680.15	DGKI	1.90093	0.00541467	0.165729	0.137212	0.141044	0.346124	0.271698	0.213512	0.555943	0.133959	0.102249	0.099489	3.48398	0.533801	1.33292	0.392203	0.781634
ENSG00000079215.13	SLC1A3	1.90069	0.0524977	0.438712	0.078018	0.087871	0.137354	9.62307	0.305659	4.38552	2.83068	4.89091	0.330851	0.120012	0.31583	0.567573	1.07222	0.230266
ENSG00000225362.9	CT62	1.89617	0.423854	NA	0	0.063576	0	0.182327	0	0	0.03822	0.069476	0	0	0	0	0.030168	0
ENSG00000116748.21	AMPD1	1.89464	0.536568	NA	0	0	0	0	0	0.183412	0	0	0	0	0	0.080297	0	0
ENSG00000172014.12	ANKRD20A4	1.89389	0.164185	0.625136	0.062426	0	0.021418	0.174912	0.113573	0	0.028499	0.519941	0	0	0.067674	0.14946	0	0.029986
ENSG00000184434.7	LRRC19	1.89232	0.537023	NA	0	0	0	0.053314	0	0	0	0	0	0	0	0.034582	0	0
ENSG00000163737.3	PF4	1.89231	0.535347	NA	0	0	0	0.373241	0	0.574544	0	0.106738	0.140839	0	0	0	0	0
ENSG00000132622.10	HSPA12B	1.89157	0.101409	0.538465	0	0.108456	0.014261	0.632568	0.068743	0.137332	0.035612	0.03947	0.035297	0	0.065022	0	0	0.036568
ENSG00000187045.18	TMPRSS6	1.89106	0.535405	NA	0	0	0	0.154305	0	0	0.034166	0	0	0	0	0	0	0
ENSG00000204688.9	OR2H1	1.8861	0.538514	NA	0	0	0	0.089301	0	0	0	0	0	0.114032	0	0	0	0
ENSG00000198842.9	DUSP27	1.88361	0.533072	NA	0	0	0	0.236677	0	0	0.058643	0	0	0	0	0	0	0
ENSG00000184261.4	KCNK12	1.88248	0.0260113	0.336607	0.017715	0.166416	0.065617	0.029985	0.031588	0.174661	0	0.460237	0.024378	0.095526	0.059897	0.038901	0.086814	0.016732
ENSG00000140798.16	ABCC12	1.88205	0.539086	NA	0	0	0	0.065079	0	0	0	0.013161	0	0	0	0	0	0
ENSG00000282278.1	AC058822.1	1.88205	0.539086	NA	0	0	0	0.090271	0	0	0	0.023238	0	0	0	0	0	0
ENSG00000284672.1	AC109583.3	1.88151	0.430502	NA	0	0	0	0.155515	0.021959	0.134533	0	0	0	0	0.046742	0	0	0.023218
ENSG00000138185.19	ENTPD1	1.87816	0.101291	0.538226	0	0.303443	0.569819	0.205563	0.223384	5.8765	0.071252	0.188779	0.060819	0.373755	0.630528	0	0.867172	0.379179
ENSG00000174521.7	TTC9B	1.87808	0.53857	NA	0	0	0	0.151014	0	0	0	0.035095	0	0	0.021664	0	0	0
ENSG00000136099.13	PCDH8	1.87555	0.321061	0.759369	0.043807	0.468457	0	1.41347	0	0.010279	0.204869	0.020967	0	0	0	0	0	0
ENSG00000163421.8	PROK2	1.87448	0.462804	NA	0	0	0	0.240587	0	0.038501	0	0	0	0	0.034685	0	0.036654	0.039565
ENSG00000204531.17	POU5F1	1.87349	0.420794	0.816045	0	0.317394	0	15.3583	0	0	3.17446	5.70754	0.154266	0	0	0	0	0
ENSG00000104313.18	EYA1	1.87269	0.063549	0.469798	0.04561	0.147937	0.013328	0.065924	0	0.033749	0.039471	0.088871	0.011928	0	0.11833	0.560681	0.046348	0.073865
ENSG00000277957.1	SENP3-EIF4A1	1.87259	0.0554304	0.445482	0.12624	0.225465	0.185033	0.487743	0	0.058925	0.254023	0.849471	0	0.518406	0.053281	0	0.141682	0.405216
ENSG00000153404.14	PLEKHG4B	1.87248	0.0643402	0.47081	0	0.278325	0.006954	4.44449	0.66062	0.229415	0.121503	0.140596	0.137294	0.320826	0.077923	0.190039	0.2134	0.082847
ENSG00000005073.5	HOXA11	1.87134	0.00841362	0.209621	2.69876	5.70848	0.231374	16.0921	0.961192	0.10576	4.28594	8.05747	0.572386	5.5198	3.40414	5.75864	1.39091	6.08887
ENSG00000116031.8	CD207	1.86975	0.540124	NA	0	0	0	0.193207	0	0.061688	0.060971	0	0	0	0	0	0	0
ENSG00000259522.3	AL136295.4	1.86954	0.303708	0.749817	0.452355	0	0	0.085006	0	0.085694	0	0.319584	0	0.78163	0	0	0.075102	0.549973
ENSG00000160229.11	ZNF66	1.86855	0.0690144	0.481523	0.279233	0.317123	0.504203	4.77714	0	0.133677	0.314034	0.61367	0.145794	0.490321	0.030103	0	0.382192	0.321648
ENSG00000171234.13	UGT2B7	1.86581	0.526951	0.862415	0	0	0.024136	85.7185	0	0.204951	19.1292	0.044544	0	0.820665	0.371174	0.631717	0.037146	0.576397
ENSG00000237289.9	CKMT1B	1.86538	0.236794	0.698887	0	0.731275	0.118708	12.9226	0.467882	0	5.1495	12.3785	0	0.094237	0	0.154826	0.284717	0.146182
ENSG00000162510.5	MATN1	1.8651	0.0878811	0.51417	0.157291	0	0	0.734635	0	0.013894	0.145039	0.390122	0.013579	0.11903	0.087562	0.064866	0.069426	0.46062
ENSG00000186854.10	TRABD2A	1.86459	0.0049305	0.159289	2.19127	3.35112	2.09635	11.9556	0.933091	1.22617	1.30814	22.3748	0.975156	1.15331	3.09814	3.2448	1.29279	1.11105
ENSG00000007264.14	MATK	1.8645	0.0218083	0.317738	1.91575	1.16816	0.581843	10.4505	0.47913	0.87471	1.54443	9.72071	0.202451	0.164957	0.701932	0.242024	0.201541	0.204432
ENSG00000119121.21	TRPM6	1.86429	0.0961159	0.530308	0.053914	0	0.053929	0.128943	0.062919	0.018648	0.048952	0.728003	0.012144	0	0.011191	0.042675	0.023588	0.006243
ENSG00000173210.19	ABLIM3	1.8632	0.000630395	0.0539192	1.24245	5.42243	1.70454	4.29309	0.789495	13.4053	1.7048	8.16435	0.745042	16.5286	9.95325	4.7714	7.20302	11.7761
ENSG00000143452.15	HORMAD1	1.85981	0.41523	NA	0	0.237992	0	0.302382	0	0.207936	0.206595	0	0	0	0	0	0.098995	0
ENSG00000158270.11	COLEC12	1.8598	0.0404018	0.398287	0.856008	0.163126	0.828929	0.990402	1.42164	22.2621	1.56938	0.876813	0.354762	0.133684	0.629778	0.260726	0.610228	0.683479
ENSG00000065911.11	MTHFD2	1.85949	0.00216878	0.107493	27.3496	11.7584	40.6486	224.966	18.4808	23.9013	56.828	314.817	18.8166	45.6505	20.1856	50.0675	27.4322	54.1427
ENSG00000213231.12	TCL1B	1.85871	0.543846	NA	0	0.330106	0	0	0	0	0	0	0	0	0	0	0	0
ENSG00000268651.2	CTAG1A	1.85871	0.543846	NA	0	0.614655	0	0	0	0	0	0	0	0	0	0	0	0
ENSG00000112715.21	VEGFA	1.85629	0.00394436	0.140391	17.8643	33.054	53.0987	667.879	14.9181	44.232	28.0451	40.0476	37.1141	74.454	76.0593	47.5862	51.0328	127.511
ENSG00000043355.11	ZIC2	1.85573	0.539342	0.869211	0	0	0.043193	23.8526	0	0	0.035953	32.7465	0	0	0	0	0	0
ENSG00000198729.4	PPP1R14C	1.85174	0.00323745	0.128129	0.70122	0.683331	2.30253	9.68488	0.367027	1.23283	2.27973	7.48378	0.256548	1.59173	1.13391	3.41511	0.673349	2.27122
ENSG00000128250.5	RFPL1	1.85003	0.458672	NA	0	0	0.031812	0.179123	0	0	0	0	0.039304	0.263319	0	0	0.038233	0
ENSG00000177508.11	IRX3	1.8489	0.0496294	0.429599	0.158501	0.424641	0.466329	3.44916	0.161582	1.61215	5.1045	7.56301	0.580385	8.42922	0.31223	0.049369	0.26188	0.775118
ENSG00000270106.6	TSNAX-DISC1	1.84758	0.0810065	0.504161	0.107675	0.141704	0.055976	0.325811	0	0.068471	0	0.030782	0	0.127056	0.041277	0	0.023133	0.132792
ENSG00000155052.14	CNTNAP5	1.84619	0.499419	0.852715	0.052618	0	0	0.311458	0	0.009878	0	0	0	0	0.008893	0	0	0
ENSG00000254852.8	NPIPA2	1.84618	0.369487	0.78843	0	0	0	3.22942	1.1181	0.777261	0	0	1.63617	3.32934	0	2.33204	0	0
ENSG00000171766.15	GATM	1.84538	0.0394138	0.394495	0.745915	0.382833	0.627287	30.1539	1.78046	5.83712	1.46692	0.485029	0.574033	0.417989	1.03351	0.54398	1.88456	0.427541
ENSG00000171989.5	LDHAL6B	1.84475	0.545652	NA	0	0	0	0	0.044152	0.207791	0	0.025304	0	0	0	0	0	0
ENSG00000130755.12	GMFG	1.8443	0.108025	0.549596	0.336671	2.31879	1.77569	0.878727	2.64582	49.0171	3.98464	0.460795	0.207825	6.5849	4.5369	0	7.63757	0.641918
ENSG00000075388.3	FGF4	1.84393	0.547365	NA	0	0	0	0.090031	0	0	0	0	0	0	0	0	0	0
ENSG00000113905.4	HRG	1.84393	0.547365	NA	0	0	0	0.095037	0	0	0	0	0	0	0	0	0	0
ENSG00000145321.12	GC	1.84393	0.547365	NA	0	0	0	0.220225	0	0	0	0	0	0	0	0	0	0
ENSG00000146276.11	GABRR1	1.84393	0.547365	NA	0	0	0	0.094026	0	0	0	0	0	0	0	0	0	0
ENSG00000171804.10	WDR87	1.84393	0.547365	NA	0	0	0	0.03128	0	0	0	0	0	0	0	0	0	0
ENSG00000185697.16	MYBL1	1.84392	0.00160347	0.0927679	1.1289	0.898698	0.928593	4.6492	1.64446	0.624214	1.08227	10.122	0.323411	2.90832	0.519416	1.51153	0.873265	0.976505
ENSG00000250298.4	GIMD1	1.84384	0.37721	NA	0	0.082294	0.032499	0	0	0.287099	0	0	0	0.268972	0.110854	0	0.039058	0
ENSG00000125148.6	MT2A	1.83855	0.000518999	0.0500791	180.148	1078.31	233.068	586.881	358.54	2199.1	98.3276	717.91	116.446	1206.13	1348.02	2169.88	913.265	1377.29
ENSG00000157851.16	DPYSL5	1.83796	0.545661	0.870807	0	0	0	7.90072	0.110704	0	0	0.489035	0	0	0	0	0	0.029588
ENSG00000182885.16	ADGRG3	1.83733	0.504603	0.854029	0	0	0.019074	0.719789	0	0	0.206164	0.297057	0	0	0	0	0	0
ENSG00000128040.10	SPINK2	1.83679	0.549312	NA	0	0	0	0	0	0	0	0.45982	0	0	0	0	0	0
ENSG00000130950.13	NUTM2F	1.83679	0.549312	NA	0	0	0	0	0	0	0	0.080207	0	0	0	0	0	0
ENSG00000147223.5	RIPPLY1	1.83679	0.549312	NA	0	0	0	0	0	0	0	0.199402	0	0	0	0	0	0
ENSG00000112333.11	NR2E1	1.83605	0.547714	NA	0	0	0	0.136002	0	0	0	0.015385	0.020631	0	0	0	0	0
ENSG00000149564.11	ESAM	1.83513	0.209113	0.673831	0.135721	0	0.02508	0.793211	0	0	0.31327	1.31957	0.093017	0	0.057089	0	0.045445	0.076456
ENSG00000141314.12	RHBDL3	1.83466	0.036234	0.382675	0.213583	0.047187	0.228734	4.86369	0.194186	0.370487	0.549111	0.120156	0.046078	0.075467	0.095514	0.342841	0.140347	0.245711
ENSG00000172005.10	MAL	1.83446	0.348354	0.777542	0	0	0.267117	21.6318	0.144693	1.64658	20.1255	1.40957	0	39.5192	1.73251	1.47423	0	0
ENSG00000188937.5	NYX	1.83359	0.54902	0.872119	0	0	0	1.51354	0	0	0	1.90827	0	0	0	0	0	0
ENSG00000111783.12	RFX4	1.83322	0.522138	NA	0	0.063736	0.02514	0.117564	0	0.015917	0	0	0	0	0	0	0	0
ENSG00000133800.8	LYVE1	1.83076	0.248964	0.711013	0.070295	0	0	0.085216	0	0.695091	0.032483	0	0	0.481041	0.19746	0	0.599828	0.09998
ENSG00000171517.5	LPAR3	1.83066	0.0860645	0.510527	0.068779	0.161101	0.076278	4.03087	0.183671	0.23618	0.41274	0.132476	0	0	0.130426	0.078829	0.076447	0.069637
ENSG00000147509.13	RGS20	1.82817	0.00198206	0.104352	2.35031	0.850665	2.85408	11.7235	3.58843	2.22464	3.15043	27.33	2.51263	5.41031	1.67767	4.04476	1.60854	5.57251
ENSG00000183747.11	ACSM2A	1.82743	0.539388	0.869211	0	0	0	1.2	0.263323	0	0	0	0	0.073533	0	0	0	0
ENSG00000166664.13	CHRFAM7A	1.82676	0.0626511	0.467313	0.128173	0.989358	0.18793	2.09237	0.52863	0.243639	0.13727	2.11445	0	0	0.239126	0.055414	0.138468	0.076777
ENSG00000204869.8	IGFL4	1.82612	0.481389	0.846021	0	0	0	0	0	0	0.039826	0.617947	0	0	0.215034	0.047015	0.019176	0
ENSG00000187288.10	CIDEC	1.82539	0.551608	NA	0	0	0	0.14171	0	0.052851	0	0.093878	0	0	0	0	0	0
ENSG00000134627.11	PIWIL4	1.825	0.00869134	0.21241	0.108108	0.47464	0.112929	0.444037	0.484025	0.38838	0.199421	2.08125	0.030999	0.720981	0.228061	0.036398	0.320766	0.512116
ENSG00000162944.10	RFTN2	1.82359	0.0620624	0.46576	0.296449	0.283634	0.007034	0.758907	0	0.01783	0.052677	0.006488	0.06097	0.46806	0.080252	0.104221	0.067678	0.305048
ENSG00000261308.2	FIGNL2	1.82309	0.0160565	0.28167	0.083511	0.067217	0.114863	1.9725	0.070919	0.100757	0.132354	0.220053	0.043758	0.055103	0.181415	0.254754	0.095639	0.157972
ENSG00000162804.13	SNED1	1.82168	0.00271883	0.118511	0.116242	0.283114	0.089028	2.05252	0.575833	0.344431	0.691818	1.43079	0.157997	0.641291	0.163402	0.270491	0.155692	1.14039
ENSG00000163898.9	LIPH	1.82133	0.106508	0.546073	0.126445	3.72178	0.093629	1.76697	0.458502	14.2359	3.79302	0.345474	0.947027	23.0602	7.7306	0	3.40307	0.38616
ENSG00000163362.10	INAVA	1.82112	0.146228	0.602445	0.091703	0.15402	0.155222	8.56067	0.451696	0.025621	5.54771	13.4828	0.048042	0	0.232195	0.373165	0.25121	0.594548
ENSG00000285827.1	AP001267.5	1.81868	0.228434	0.690701	0	0.185441	0.161552	0.663727	0.207892	0.446024	0	0	0.031365	0	0.149713	0	0	0.32766
ENSG00000261884.2	AC040162.1	1.81842	0.00086787	0.0619184	0.232734	0.434151	0.474962	2.55072	0.684092	0.251001	0.446937	2.33478	0.390466	2.80632	0.408855	0.53519	0.353602	0.875671
ENSG00000112337.10	SLC17A2	1.81718	0.553595	NA	0	0	0	0	0	0	0	0	0	0.197969	0	0	0	0
ENSG00000164411.11	GJB7	1.81718	0.553595	NA	0	0	0	0	0	0	0	0	0	0.120826	0	0	0	0
ENSG00000164434.11	FABP7	1.81718	0.553595	NA	0	0	0	0	0	0	0	0	0	0.133721	0	0	0	0
ENSG00000171199.10	OPRPN	1.81718	0.553595	NA	0	0	0	0	0	0	0	0	0	0.312765	0	0	0	0
ENSG00000284772.1	AC011330.3	1.81718	0.553595	NA	0	0	0	0	0	0	0	0	0	0.171439	0	0	0	0
ENSG00000152804.10	HHEX	1.8154	0.099913	0.534847	0.072476	0	0.116885	5.81711	0.258719	2.55925	5.58134	13.3719	0.463432	3.32835	0.274254	0.170975	1.22323	0.445882
ENSG00000153093.18	ACOXL	1.8141	0.553056	NA	0	0	0	0.147467	0	0	0.050841	0	0	0	0	0	0	0.033122
ENSG00000259075.6	POC1B-GALNT4	1.81359	0.194173	0.655621	0.290781	0	0.380714	0.153575	0	0.965491	0	1.39955	0	0	0.10165	1.15246	0.647531	0.65966
ENSG00000187772.7	LIN28B	1.81273	0.55198	0.873297	0	0	0	1.78172	0	0	0.018639	3.58183	0	0	0	0	0	0
ENSG00000180660.7	MAB21L1	1.8084	0.229621	0.692391	0.019136	0	0.042489	0.225542	0.022756	0.017929	0	0	0	0.117644	0	0	0.068124	0.145256
ENSG00000164128.6	NPY1R	1.80832	0.0350608	0.377352	0.114772	0.035891	0.028316	2.52839	0.596157	0.132514	0.212124	0.091429	0.210248	0.341164	0.177517	0.793874	0.017025	0.381157
ENSG00000183166.10	CALN1	1.80811	0.555294	NA	0	0	0	0.016158	0	0.011943	0	0	0	0	0	0	0	0
ENSG00000136542.8	GALNT5	1.80596	0.0672773	0.478704	4.03254	13.3035	3.7425	0.174042	4.68752	7.76627	2.44729	0.042767	1.76476	96.5881	18.3197	9.26066	8.18214	4.55757
ENSG00000108255.7	CRYBA1	1.80354	0.551415	NA	0	0	0.075685	0.249622	0	0	0	0	0	0.878741	0.171163	0	0	0
ENSG00000006747.14	SCIN	1.80044	0.0403684	0.398287	0.5765	0.289929	0.11526	15.8948	0.946793	0.962208	0.697065	0.091123	0.486584	2.0135	0.930503	0.28898	0.807167	0.400391
ENSG00000131737.5	KRT34	1.79967	0.0708413	0.484582	0.463451	1.13459	2.18682	0.833346	3.52083	16.8421	0.065823	0.072943	4.36416	38.2062	3.98757	2.47064	13.2382	2.76027
ENSG00000162551.13	ALPL	1.79945	0.0874484	0.513776	0.625076	1.50765	0.498995	37.5251	0.303689	0.5169	4.23697	0.116135	0.07533	0.182857	0.402955	0.602729	0.311196	0.237941
ENSG00000033122.18	LRRC7	1.79897	0.0747073	0.490546	0.455097	4.60264	0.165697	0.082003	0.139454	0.281426	0.319225	0.011561	0.626838	3.14855	1.3098	3.28983	0.032389	0.079668
ENSG00000175352.10	NRIP3	1.79677	6.83131e-05	0.015649	0.939404	1.14772	2.20811	9.2325	1.24109	5.99533	0.661587	7.28761	1.43253	5.82611	2.05216	2.21965	2.058	3.30526
ENSG00000078401.6	EDN1	1.79666	0.0700203	0.484177	2.45536	2.63671	1.19561	232.23	3.88283	3.02301	24.0026	4.9237	2.87486	11.3845	2.87392	4.81295	3.08766	0.142747
ENSG00000183638.5	RP1L1	1.79589	0.283032	NA	0	0.025745	0	0.040619	0	0.006434	0.012668	0.042127	0.012571	0	0	0	0.006104	0
ENSG00000224420.3	ADM5	1.79414	0.0944251	0.528504	0.217032	0	0.350301	1.50776	0.173554	0.102114	1.2791	4.91562	0.216023	0.446517	0.131875	0	0.097169	0.308443
ENSG00000158457.5	TSPAN33	1.79413	0.00832694	0.208632	5.6832	5.62226	0.651535	58.609	1.61877	16.5447	5.15288	17.6082	5.49846	3.82091	2.30985	2.01229	3.29486	1.86726
ENSG00000171540.7	OTP	1.79359	0.55857	NA	0	0	0	0.039285	0	0.014558	0	0.010604	0	0	0	0	0	0
ENSG00000170516.16	COX7B2	1.79307	0.557953	0.875355	0	0	0	23.6868	0	0	0	4.80796	0	0	0	0	0	0
ENSG00000197253.13	TPSB2	1.79264	0.196945	0.660242	0	0.220315	0	0	0	0.254787	0.108829	0	0.171899	0.670509	0.163795	0.252623	0.209199	0.05702
ENSG00000125740.13	FOSB	1.79098	0.0168915	0.288464	0.602321	0.536118	1.34088	15.7577	0.447549	0.400464	0.6602	1.28369	0.850695	0.406246	0.184094	0.900323	0.372122	0.564097
ENSG00000170426.1	SDR9C7	1.79041	0.558152	NA	0	0	0	0.147442	0	0	0	0.072261	0	0	0.029703	0	0	0
ENSG00000102837.6	OLFM4	1.78893	0.450986	NA	0	0.07538	0	0.067623	0	0	0.037129	0	0	0.123486	0.033892	0	0	0
ENSG00000264324.1	AC006030.1	1.78879	0.543918	NA	0	0	0	0.07364	0	0	0	0.031819	0.022719	0	0	0	0.086385	0
ENSG00000143603.18	KCNN3	1.7886	0.012302	0.25074	0.114847	0.046628	0.228968	0.192763	0.068783	0.685329	0.02294	0.653004	0.260864	0.552714	0.086936	0.045499	0.036851	0.446699
ENSG00000221826.9	PSG3	1.78756	0.556154	0.874608	0	0	0	13.6869	0.268316	0.308476	0	0	0	0.345056	0	0	0	0
ENSG00000131620.17	ANO1	1.78732	0.284384	0.736619	0	0.621894	0.017292	1.45853	0.082939	0	0.431465	0	0	0	0.009863	0.105533	0	0.045708
ENSG00000198785.4	GRIN3A	1.78036	0.272273	0.726432	0.021104	0.052882	0.010425	0	0	0.693876	0.026022	0.004807	0	0	0.107074	0	0.031348	0.013278
ENSG00000205362.11	MT1A	1.77996	0.0396434	0.395388	2.46631	1.28195	2.55595	7.80724	2.38955	20.1489	3.25914	0	2.83998	0.543534	2.0434	21.3816	3.11191	10.5561
ENSG00000285602.1	AC097625.1	1.77969	0.363306	NA	0	0	0	0.069162	0.055431	0.055542	0	0	0	0.157851	0.058438	0.083605	0	0
ENSG00000172167.7	MTBP	1.77931	0.044065	0.413074	1.29797	0.355053	0.935942	3.89034	1.64272	1.38331	5.84065	27.2625	0.743547	0.668966	0.458252	0.454714	0.718465	1.18492
ENSG00000166448.14	TMEM130	1.77899	0.0426425	0.409688	1.37682	3.70051	0.455363	44.3646	2.74334	0.738568	0.817286	0.518944	0.211318	3.42864	2.55319	1.74465	0.325119	0.050478
ENSG00000275410.4	HNF1B	1.77766	0.556578	0.874842	0	0	0.025193	56.1094	0	0	0	20.9884	0.028373	0	0.016447	0	0	0
ENSG00000163873.9	GRIK3	1.77595	0.552382	NA	0	0	0.004427	0.025319	0	0	0.022101	0	0	0.060415	0	0	0	0
ENSG00000204352.3	C9orf129	1.77544	0.557899	NA	0	0	0	0	0	0	0	0	0	1.83911	0.489177	0	0	0.575062
ENSG00000171357.5	LURAP1	1.77525	0.0375792	0.387733	0.13332	0	0.172464	1.08647	0.396558	0.529278	0.061548	0.841215	0.1523	0	0.112172	0.505885	0.029617	0.190959
ENSG00000118729.11	CASQ2	1.7716	0.562522	NA	0	0	0	0.110743	0	0.020558	0	0	0	0	0	0	0.019534	0
ENSG00000169174.10	PCSK9	1.76819	0.0317359	0.364851	0.125386	1.35335	0.081228	0.330463	1.33707	1.44021	0.49255	0.909875	0.071817	5.0629	0.463099	0.10289	0.446553	0.178184
ENSG00000167210.17	LOXHD1	1.76743	0.564367	NA	0	0	0	0	0.010531	0.119404	0	0	0	0	0	0	0	0
ENSG00000108839.11	ALOX12	1.76738	0.319434	NA	0	0	0.074801	0.445541	0	0.023655	0	0	0	0	0.106512	0.22017	0.022484	0.068136
ENSG00000186281.12	GPAT2	1.76675	0.112575	0.556968	0.687668	1.04227	1.90578	3.61413	0.815627	4.32585	0.307386	0	0.116402	1.03024	0	0	0.13464	0.793715
ENSG00000178217.14	SH2D4B	1.76543	0.563877	NA	0	0	0	0.067827	0	0.047627	0	0	0.026055	0	0	0	0	0.021288
ENSG00000116014.9	KISS1R	1.76534	0.433538	NA	0.194842	0.283573	0	0	0	0.109071	0	0.52425	0	0	0.065504	0	0	0
ENSG00000163219.11	ARHGAP25	1.76445	0.0409146	0.400585	0.159688	0.440458	0.964267	1.1975	1.01463	16.8115	1.33453	0.192282	0.952545	2.39387	1.05796	1.34856	3.62548	0.81382
ENSG00000186197.14	EDARADD	1.7616	0.0176546	0.29412	0.145863	0.195455	0.427021	2.39454	0.355222	0.05248	0.793596	1.36401	0.190805	1.18379	0.092206	0.203942	0.099697	0.835615
ENSG00000121152.9	NCAPH	1.75948	0.078649	0.498715	6.60032	0.3574	5.77687	13.5665	11.2661	0.436204	11.4958	70.8427	5.90341	0.638379	0.209804	3.28802	0.43254	9.65676
ENSG00000184221.12	OLIG1	1.75946	0.534399	NA	0	0	0	0.053461	0	0.66433	0.097176	0	0	0	0.022158	0	0	0
ENSG00000179546.4	HTR1D	1.75905	0.0495626	0.42943	0.041152	0.115797	0.060909	1.26365	0.097882	0.038546	0.19013	0.870992	0.301476	0.410988	0.086772	0.224554	0	0.019536
ENSG00000163499.11	CRYBA2	1.75882	0.470823	NA	0	0	0.176882	0	0	0	0	1.03796	0.10864	0.543698	0.199787	0	0	0
ENSG00000116785.13	CFHR3	1.75746	0.324315	NA	0.102644	0	0	0.032014	0	0.094496	0.081756	0	0	0.607457	0.085255	0.249142	0	0
ENSG00000241186.9	TDGF1	1.75663	0.556654	NA	0	0.225174	0	0.059301	0	0	0	0	0	0.072261	0.059508	0	0	0
ENSG00000157827.19	FMNL2	1.75557	0.00306688	0.12641	2.50052	1.55045	3.23732	40.8822	3.25907	8.37042	11.1634	30.4965	3.38204	12.3926	2.53645	5.66534	5.03156	4.64963
ENSG00000197172.10	MAGEA6	1.75487	0.566753	0.879251	0	0	0	0.059962	0	0	0	50.7189	0	0	0	0	0	0
ENSG00000113211.5	PCDHB6	1.75368	0.0881705	0.51417	0.158534	0	0.117354	0.601427	0.251359	0.066039	0	2.78383	0.16138	0.069339	0.309782	0.269545	0.329283	0.200432
ENSG00000128709.12	HOXD9	1.75357	0.0473701	0.423404	1.02289	3.64589	0.146351	16.909	0.510359	0	2.31546	3.98401	0.36188	1.92087	2.24889	1.21649	1.17287	1.22863
ENSG00000124159.15	MATN4	1.7509	0.097939	0.532539	0	0.054739	0.064809	0.048938	0	0.106573	0.070278	0.188354	0.034764	0.407748	0.122995	0.066603	0	0.055689
ENSG00000277322.1	GOLGA6L6	1.74896	0.560215	NA	0	0	0	0	0	0.013224	0	0	0	0.173555	0.059527	0	0	0
ENSG00000141052.17	MYOCD	1.74617	0.118601	0.566357	0.006437	0.024197	0.190795	0	0	0.072574	0.03572	0.026396	0.023632	1.01221	0.081096	0.084925	0.109011	0.662028
ENSG00000167971.15	CASKIN1	1.74566	0.0182378	0.296338	0.086514	0.126413	0.078328	1.60385	0.148559	0.12635	0.426636	0.348103	0.035271	0.059231	0.341226	0.574377	0.102774	1.25474
ENSG00000225556.1	C2CD4D	1.74545	0.154587	NA	0.035506	0	0	0.177866	0	0.132605	0.131115	0.121081	0	0.163085	0.029861	0	0.063086	0.067875
ENSG00000146678.9	IGFBP1	1.74481	0.0283606	0.349548	0.192226	0.538903	0.177384	2.7376	0.228826	1.12693	0	0.781024	0.522967	0.366801	0.322564	0.103415	0	0.146143
ENSG00000234906.9	APOC2	1.74461	0.308745	0.753267	0.086651	0	0.403059	0	0.551197	7.08766	0.318967	0	0	0	0.383356	0	6.41103	2.30396
ENSG00000131471.6	AOC3	1.74455	0.0880062	0.51417	0.302097	0.081878	0.05382	4.04265	0.08876	0.054537	0.446473	1.15124	0.091573	0.579213	0.189874	0	0.262737	0.041297
ENSG00000116701.14	NCF2	1.74441	0.0132907	0.257356	0.62809	1.39487	1.18149	3.34765	2.59528	26.8018	1.25255	1.42414	1.3138	6.32558	4.93805	3.64488	6.28812	3.12892
ENSG00000277586.2	NEFL	1.74333	0.131031	0.582809	0.089906	0.51983	0.071754	4.29676	0.08553	0.473442	0	0	0.038069	2.76257	3.12377	0.861988	1.87221	1.38169
ENSG00000007908.15	SELE	1.74065	0.570362	NA	0	0	0	0.057044	0	0	0	0.011555	0	0	0	0	0	0
ENSG00000148704.12	VAX1	1.74065	0.570362	NA	0	0	0	0.083091	0	0	0	0.024782	0	0	0	0	0	0
ENSG00000156076.9	WIF1	1.74065	0.570362	NA	0	0	0	0.089972	0	0	0	0.018305	0	0	0	0	0	0
ENSG00000135218.18	CD36	1.73962	0.140064	0.593173	0.229335	0.36426	0.748491	0.587371	1.38979	16.6532	0.517672	0.093823	0.031247	4.63973	3.23334	0	7.20657	0.46377
ENSG00000173826.14	KCNH6	1.73726	0.360091	0.783486	0	0.068967	0.014695	0.057915	0	2.63273	0.073393	0	0.027241	0	0.171113	0	0	0
ENSG00000205502.3	C2CD4B	1.73717	0.242276	0.703782	0.080678	0	0.0298	0.302375	0.144021	0.714874	0	0.192523	0	0.061691	0	0	0.107451	0
ENSG00000165181.16	C9orf84	1.73234	0.0572958	0.451605	0.098049	0.045138	0.0356	0.467861	0.071436	0.223316	0.124955	0.983236	0.066115	0	0.030456	0.052692	0.150493	0.045466
ENSG00000127241.16	MASP1	1.73205	0.248826	0.711013	0	0	0.052169	0.331283	0.03457	0.013634	0.026875	0	0.436977	2.27061	0.285783	0.040562	0	0.22678
ENSG00000136404.15	TM6SF1	1.73094	0.0385936	0.391245	0.175575	0.082362	0.389497	2.29029	0.700685	9.39477	0.930854	3.3774	1.39151	0.403791	0.710017	0.297577	1.56086	1.12706
ENSG00000084674.14	APOB	1.72957	0.572271	NA	0	0	0	0	0	0	0	0	0	0	0	0.016773	0	0.010769
ENSG00000188277.9	C15orf62	1.729	0.19364	0.655621	0.075406	0	0	1.85649	0.20928	0.02352	0.232192	0.82346	0.092002	0	0.042362	0	0.044711	0.047827
ENSG00000198056.13	PRIM1	1.72793	0.0202663	0.308056	6.9427	1.31861	4.28107	10.0852	6.03967	1.18136	4.86658	39.3383	1.76685	1.7952	1.22343	3.13892	0.876227	8.55646
ENSG00000138378.18	STAT4	1.72759	7.21399e-05	0.0157905	1.1616	1.9808	0.746887	8.80166	1.07827	4.8444	1.01477	3.8747	0.511325	3.28197	1.67447	1.70513	1.60039	1.18339
ENSG00000101198.14	NKAIN4	1.72753	0.569874	0.879526	0	0	0	29.4389	0	0	0.423318	12.5056	0	0	0	0	0	0
ENSG00000174844.14	DNAH12	1.7271	0.2093	0.673831	0.147514	0.099737	0.050032	0.06661	0.15756	0.012526	0.067545	0.003889	0.008157	2.20354	0.220199	0	0.118826	0
ENSG00000205143.2	ARID3C	1.72674	0.0891348	0.516813	0.138856	0.259583	0	0.384342	0.165285	0.043116	0.170809	0.22081	0	0.070686	0.038848	0.099694	0	0.177823
ENSG00000115414.18	FN1	1.7262	0.00207937	0.105624	596.617	7523.26	976.526	2280.06	719.547	5146.18	304.981	2794.9	1972.47	9623.93	4192.17	2766.4	3937.56	2414.01
ENSG00000186838.13	SELENOV	1.72136	0.574813	NA	0	0	0	0	0	0.068879	0	0.050325	0	0	0	0	0	0
ENSG00000139537.10	CCDC65	1.72066	0.0115922	0.246021	0.140324	0.200898	0.222657	0.849578	0.125225	1.11934	0.132091	0.202989	0.032678	0.679207	0.210579	0.077464	0.127109	0.136779
ENSG00000154493.18	C10orf90	1.72004	0.168962	0.62955	0	0	0	0.165996	0	0.460546	0.131212	0.271717	0.036383	0.365715	0.301396	0	0.141544	0.19628
ENSG00000130427.2	EPO	1.7198	0.575352	NA	0	0	0	0.123903	0	0	0	0	0	0	0	0	0	0.047933
ENSG00000143199.17	ADCY10	1.71639	0.296916	0.744982	0	0	0.203852	0.154677	0	0.126549	0	0	0	0.017302	0.047469	0.506024	0.010009	0.021249
ENSG00000164251.4	F2RL1	1.71471	0.00679702	0.188727	8.90267	3.33289	6.04215	51.7092	4.70023	4.00167	8.70618	73.1292	5.30141	17.116	10.1832	9.15226	3.67716	3.12628
ENSG00000166523.7	CLEC4E	1.71289	0.563749	0.877445	0.027945	0	0.124001	28.3891	0	5.5528	0	75.3098	0	0	0.363147	0	0.173927	0
ENSG00000188817.7	SNTN	1.71275	0.576606	NA	0	0	0	0.053019	0	0.179372	0	0	0	0	0	0	0	0
ENSG00000270011.7	ZNF559-ZNF177	1.7118	0.0431436	0.410309	0.247732	3.58854	0.599456	0.385879	0.325486	1.34645	0.096061	0.364264	0	1.9986	0.84102	0.585581	0.050312	0.063955
ENSG00000184838.14	PRR16	1.71117	0.0220784	0.318754	0.913163	1.47226	2.08312	0.507307	0.510417	1.97081	1.01781	3.75703	0.457186	20.8006	4.39735	1.98081	1.64002	3.19715
ENSG00000106341.10	PPP1R17	1.71117	0.575639	NA	0	0	0	0	0	0.14829	0.048807	0	0	0	0	0	0	0
ENSG00000183067.5	IGSF5	1.7095	0.0930707	0.525276	0.117571	0.110146	0.195615	1.18553	0.349666	0.054959	0	0.180498	0	0	0.074247	0.766345	0.15678	0.58669
ENSG00000258830.1	AC137834.1	1.70793	0.559817	0.875731	0	0	0.252137	0	0	0	0	0	0	0	0	1.08718	0	0.812949
ENSG00000174325.5	DIRC1	1.70684	0.280873	0.733534	0	2.18285	0.50765	0	0.082071	5.49805	0	0	0.062611	3.26745	2.71386	0	0.304877	0.601661
ENSG00000155249.5	OR4K1	1.70572	0.578361	NA	0	0.122234	0	0	0	0.045993	0	0	0	0	0	0.106247	0	0
ENSG00000231924.9	PSG1	1.70566	0.304509	0.749941	0	0.185461	0	24.4881	0.115391	0.09179	0.06855	0.101348	0	0.536756	0.242545	0	0.290495	0.027017
ENSG00000178997.11	EXD1	1.70204	0.419944	NA	0	0.051877	0	0.043779	0.032928	0	0.051134	0	0	0.200189	0	0	0.071022	0
ENSG00000101384.12	JAG1	1.70182	0.0156175	0.278247	0.790985	0.891636	0.930636	32.4089	1.3768	2.23493	6.95457	8.6471	0.810982	2.5518	1.53377	2.72109	1.06958	1.39781
ENSG00000279073.3	AL807752.6	1.70139	0.578246	NA	0	0	0	0.34914	0	0.098326	0	0	0	0.161029	0.092934	0	0	0
ENSG00000000005.5	TNMD	1.70132	0.579129	NA	0	0	0	0.204808	0	0	0	0	0	0	0	0	0	0
ENSG00000080511.3	RDH8	1.70132	0.579129	NA	0	0	0	0.401103	0	0	0	0	0	0	0	0	0	0
ENSG00000118520.14	ARG1	1.70132	0.579129	NA	0	0	0	0.183221	0	0	0	0	0	0	0	0	0	0
ENSG00000176198.3	OR11H4	1.70132	0.579129	NA	0	0	0	0.167234	0	0	0	0	0	0	0	0	0	0
ENSG00000179172.9	HNRNPCL1	1.70132	0.579129	NA	0	0	0	0.259571	0	0	0	0	0	0	0	0	0	0
ENSG00000180999.10	C1orf105	1.70132	0.579129	NA	0	0	0	0.648874	0	0	0	0	0	0	0	0	0	0
ENSG00000205409.3	OR52E6	1.70132	0.579129	NA	0	0	0	0.315862	0	0	0	0	0	0	0	0	0	0
ENSG00000238269.8	PAGE2B	1.70132	0.579129	NA	0	0	0	1.03867	0	0	0	0	0	0	0	0	0	0
ENSG00000152578.12	GRIA4	1.70126	0.175489	0.637981	0	0	0.077865	0.625008	0.026198	0	0.03889	0.59653	0.077077	0	0.230035	0.097359	0.078647	0.28031
ENSG00000184226.14	PCDH9	1.70115	0.0114935	0.246021	0.237246	0.063906	0.16175	1.34561	0.074332	0.502219	0.289877	0.022596	0.150703	1.40084	0.235541	0.384903	0.206827	0.521373
ENSG00000135824.12	RGS8	1.70056	0.497727	NA	0	0.037152	0.01465	0.180749	0	0	0	0	0	0	0.016714	0	0.326727	0
ENSG00000154274.14	C4orf19	1.69897	0.042054	0.406735	0.378666	0.768401	0.209967	10.6171	0.150169	0.50129	4.66219	4.65	0.461541	1.45075	0.318707	1.02727	0.168275	0.963461
ENSG00000216588.8	IGSF23	1.69749	0.0489314	0.427678	0.514478	1.64278	0.054135	4.48602	0.70053	0.816853	0.406166	0.082556	0.467227	4.57288	0.61371	0.31226	0.585144	0.071467
ENSG00000147488.11	ST18	1.69716	0.0689142	0.481523	0.06242	0.033508	0.09909	1.21149	0.063603	0.620597	0.049473	0	0.065446	0.063835	0.113064	0.078327	0.232249	0.160032
ENSG00000025039.14	RRAGD	1.69631	0.0315135	0.36464	0.353293	1.79191	0.677603	31.6021	0.691008	8.74698	4.18971	2.81912	0.748457	3.94688	3.91583	0.349915	1.28929	0.905712
ENSG00000183696.13	UPP1	1.69599	0.000575749	0.052598	10.1131	14.3429	17.9345	79.0988	14.626	17.1297	22.3835	124.908	11.9748	21.3336	14.6333	20.9483	5.52229	17.0061
ENSG00000107859.9	PITX3	1.6955	0.165828	NA	0.115216	0	0	0.428082	0.056081	0.087758	0	0.545801	0.042962	0	0.079071	0.123366	0.125398	0.045267
ENSG00000164035.9	EMCN	1.69509	0.577301	NA	0	0	0	0	0	0.084099	0.025899	0	0	0.145671	0	0	0.161132	0
ENSG00000178031.16	ADAMTSL1	1.69356	0.0154321	0.27587	1.7917	2.99707	1.7685	3.87683	0.641524	1.70748	0.208238	0.298195	0.401107	15.8436	3.63575	4.7836	2.6067	3.8952
ENSG00000163285.7	GABRG1	1.69347	0.581098	NA	0	0	0	0.02057	0	0	0	0	0	0.01248	0	0	0	0
ENSG00000182759.3	MAFA	1.69283	0.171401	0.633205	0.050828	0.238213	0	1.45025	0.030229	0.047559	0.093904	0	0.046509	0	0.128488	0.110661	0.045205	0.024182
ENSG00000131233.9	GJA9	1.69271	0.478512	NA	0	0.323862	0.119646	0	0	0.278238	0	0	0	0	0	0	0.157989	0.123581
ENSG00000121446.19	RGSL1	1.69269	0.581572	NA	0	0	0	0	0	0.027208	0	0	0	0	0	0.121523	0	0
ENSG00000099822.2	HCN2	1.6917	0.00266101	0.117602	1.37903	4.92395	2.12893	20.2848	1.27986	2.27016	0.590646	5.79992	0.785876	1.83621	2.51211	3.67785	1.9014	0.828924
ENSG00000173285.4	OR10K1	1.69146	0.0808575	0.503697	0.015057	0	0.033394	0.044016	0.017915	0.042533	0.055643	0.041133	0.013731	0.27802	0.012712	0.032956	0.013406	0.028582
ENSG00000135298.13	ADGRB3	1.69061	0.474038	NA	0	0.023051	0	0.04148	0.072966	0	0	0.031404	0	0	0	0.086742	0	0
ENSG00000196878.14	LAMB3	1.68773	0.0174284	0.292496	2.38507	9.31618	3.91803	75.0613	2.20538	19.5322	30.329	64.2569	2.57228	8.00743	17.8706	4.75973	8.77208	22.7263
ENSG00000166359.10	WDR88	1.68696	0.415512	NA	0	0	0	0.140553	0	0	0.253889	0.093861	0	0.414901	0	0.284911	0.121509	0
ENSG00000129993.14	CBFA2T3	1.68405	0.354702	0.781296	0.102516	0	0	0.751669	0	0.586803	0.092179	0.057472	0	0	0.059211	0	0	0
ENSG00000123610.4	TNFAIP6	1.68345	0.0683616	0.480702	6.1323	12.4914	14.764	1.0643	9.78843	145.379	0.928882	0.343087	25.4265	89.7484	30.1553	13.9021	19.1031	43.8121
ENSG00000198417.6	MT1F	1.68289	0.0731531	0.48864	1.50917	73.2598	2.02736	24.4287	53.6959	143.401	7.74249	10.8731	0.752645	6.98467	13.9961	84.6323	110.686	5.50755
ENSG00000171208.9	NETO2	1.68267	0.0107195	0.239532	6.24242	1.80527	3.31731	33.5179	3.9337	6.07206	7.95574	56.0974	6.81272	4.7451	2.13311	5.73412	3.75621	3.24048
ENSG00000178115.11	GOLGA8Q	1.68253	0.173588	0.637089	0.146604	0.203949	0.029434	0	0.170776	0.325551	0	0.09806	0	0.19613	0.057671	0	0	0.104114
ENSG00000152779.13	SLC16A12	1.68184	0.073751	0.489488	0.012139	0.113984	0.03596	0.5846	0.014432	0.079734	0.044889	0.19902	0.155828	0.299005	0.030763	0.026611	0.108121	0
ENSG00000174226.8	SNX31	1.68075	0.57772	NA	0.024135	0	0	0.202671	0	0	0	0.032947	0	0	0.020342	0	0	0
ENSG00000162598.13	C1orf87	1.67959	0.582694	NA	0	0	0	0.438283	0	0	0.093954	0	0	0	0	0	0	0
ENSG00000135363.11	LMO2	1.67943	0.105894	0.545202	0.338232	1.32511	0.551908	4.62857	3.62848	30.2891	1.74815	0.109044	0.408385	0.710912	2.3809	0.241893	7.80492	0.605943
ENSG00000165269.12	AQP7	1.67733	0.195033	0.657189	0.020229	0.10005	0	0.128534	0	0.018949	0.122026	0.055246	0.060652	0.513331	0	0.044161	0.303887	0
ENSG00000171115.3	GIMAP8	1.67711	0.258737	0.719567	0.080892	0	0.109821	0.022767	0.144268	2.49154	0	0.009209	0	0.145245	0.341592	0	0.420239	0.076562
ENSG00000143382.14	ADAMTSL4	1.67637	0.0113393	0.245867	0.956741	1.09103	1.88765	10.5948	0.61179	10.8017	1.13989	0.35148	0.533782	2.25068	1.80298	1.00291	1.69789	2.0974
ENSG00000078579.8	FGF20	1.67515	0.42203	0.816773	0	0	0	0.155305	0	0.104259	0	0.736386	0	0.113973	0.484061	0	0.099219	0
ENSG00000176842.14	IRX5	1.67422	0.120974	0.568997	0.123847	0.662712	0.128265	2.68354	0	0	1.84783	2.24852	0.22667	2.31918	0.072295	0.377619	0.242343	0.117808
ENSG00000186115.12	CYP4F2	1.67336	0.585804	NA	0	0	0	0	0	0	0	0.060133	0	0	0	0	0	0.028002
ENSG00000132185.16	FCRLA	1.67051	0.0200728	0.307309	0.356946	0.477803	0.440543	0.526765	0.256347	2.76685	0.423792	0.040111	0.116607	1.26075	0.214764	0.222668	0.589368	1.73813
ENSG00000204941.13	PSG5	1.66891	0.096462	0.530491	1.15002	1.58943	0.419288	5.96854	0.231695	0.686047	1.38066	0	0.248886	15.4807	3.78832	0.974784	2.0068	0.52026
ENSG00000082497.11	SERTAD4	1.66874	0.11663	0.563347	0.266544	0.080108	0.078972	8.67615	2.46052	0.060047	3.3344	10.5642	0.039114	0.361235	0.20179	1.75694	0.370428	0.19149
ENSG00000092607.14	TBX15	1.66864	0.582853	0.884255	0	0	0.016219	7.40753	0.026068	0	0	6.2124	0	0	0	0	0	0
ENSG00000149527.17	PLCH2	1.66709	0.0822686	0.504635	0.077133	0.885655	0.196487	0.330581	0.030316	0.319479	0.282953	2.48173	0.222499	0	0.265062	0.0329	0.307677	0.087408
ENSG00000229859.9	PGA3	1.66678	0.580193	NA	0	0	0	0	0	0.660035	0.325881	0	0	0	0	0	0	0.078716
ENSG00000175868.13	CALCB	1.66644	0.499924	NA	0	0	0	0.162908	0.078672	0	0.486886	0.943953	0	0	0	0	0	0.128012
ENSG00000180549.7	FUT7	1.66614	0.550673	NA	0	0	0.033753	0.038334	0	0.405737	0.084294	0	0	0	0	0	0	0
ENSG00000136206.3	SPDYE1	1.66587	0.586229	NA	0	0.041609	0	0.055969	0	0	0	0	0	0.034075	0.018706	0	0	0
ENSG00000103316.10	CRYM	1.66586	0.109539	0.550514	0.093473	0.61156	0	1.4387	0.61788	0.391793	0	0.127403	0	2.28627	0.812469	0.40257	0.521851	0.452531
ENSG00000089101.17	CFAP61	1.66482	0.201352	NA	0	0.321333	0	0.340103	0.153737	0.583244	0.174519	0.021489	0	0	0.183854	0.136727	0.113421	0.178127
ENSG00000268744.1	AC008758.4	1.66317	0.405437	NA	0	0	0	0.21003	0	0.106361	0.041984	0.139592	0	0	0.095777	0	0.060642	0
ENSG00000183628.12	DGCR6	1.66114	0.0106991	0.239412	1.01694	1.1457	0.631052	18.7338	0.57758	1.78873	5.18192	4.24992	1.01618	3.75014	0.699185	2.79565	0.818755	1.23783
ENSG00000168619.15	ADAM18	1.66084	0.249956	0.711996	0.045566	0	0.067291	7.04838	0.2284	0	0.35472	0	0.172628	0.62639	0.478174	0.09818	0.101544	0
ENSG00000107611.15	CUBN	1.65926	0.103572	0.541515	0.009047	0.085039	0.673032	1.86917	0.043013	0.646295	0.016736	0.061836	0.008306	0.80314	0.145421	0.702109	0.450187	0.059701
ENSG00000228727.8	SAPCD1	1.65899	0.0541807	0.442513	0	0	0.799884	1.26878	0.151397	0.87874	0	1.61445	0.307593	0.772393	0.283803	1.01772	0.508733	0.769899
ENSG00000169302.15	STK32A	1.65877	0.07051	0.484582	0.078271	0.216849	0.016564	0.138262	0.013293	0.038674	0.346216	0.007639	0.030763	0.353702	0.080141	0.645398	0.018352	0.510356
ENSG00000180316.12	PNPLA1	1.65697	0.0707078	0.484582	0.084626	0.079143	0.117411	0.660209	0	0.407179	0.094587	0.094952	0.055222	0.117854	0.029274	0	0.037561	0.081135
ENSG00000171747.8	LGALS4	1.65609	0.237416	NA	0.04978	0.531204	0.098806	0.840434	0	0	0.077045	0.255225	0	0	0.035066	0	0.037058	0
ENSG00000092758.17	COL9A3	1.65489	0.123122	0.570959	0.579687	0.178729	0.834829	28.401	0.439287	0.099717	2.84862	2.23002	1.03914	0	0.550672	1.25718	0.843715	0.426495
ENSG00000107562.16	CXCL12	1.65265	0.0934953	0.526434	7.81588	2.4569	6.17755	124.938	8.88595	12.248	3.76092	0.053751	0.516845	0.407683	10.7152	6.26025	10.0566	15.8843
ENSG00000196754.10	S100A2	1.65215	0.00577586	0.173385	16.0954	14.8075	17.0012	110.097	15.1355	10.5674	35.6557	196.357	14.9616	29.3044	25.2887	19.5943	12.2336	26.3341
ENSG00000156475.18	PPP2R2B	1.65026	0.279771	0.733357	0.030836	0	0.047109	2.80075	0	0.137017	0.812097	0	0.058247	0	0.077871	0.399173	0	0.088237
ENSG00000197134.11	ZNF257	1.65014	0.0341898	0.376003	0.719794	0.803451	0.717515	7.23442	0.883764	1.06886	0.326642	2.40206	0	1.49055	0.488225	0.238809	1.64898	0.930081
ENSG00000095752.6	IL11	1.64649	0.0302248	0.360477	6.40272	2.93769	22.8751	7.47255	4.90618	3.48258	3.0389	95.4051	10.4816	4.4832	2.94553	27.2206	7.00708	30.3086
ENSG00000140297.12	GCNT3	1.64459	0.052892	0.439355	0.676796	2.32626	0.418072	18.5058	0.060081	1.71383	0.933207	4.6552	0.366362	3.96025	5.28362	0.596841	0.933183	0.565541
ENSG00000171860.4	C3AR1	1.6439	0.0985061	0.533254	1.85836	1.68666	1.39571	0.486458	5.80318	77.875	7.39183	1.50579	0.690417	1.15765	5.89264	1.64061	14.7143	4.26177
ENSG00000022267.16	FHL1	1.64328	0.0336393	0.373223	13.1678	10.7451	6.6001	163.163	15.0379	6.08447	99.3094	196.368	7.34714	35.3614	6.69928	24.7528	7.17613	17.8972
ENSG00000206557.5	TRIM71	1.64305	0.355838	0.781652	0.025079	0.141408	0	0.281606	0	0	0.069581	0.021424	0	0	0	0	0.016765	0.01183
ENSG00000126878.12	AIF1L	1.64303	0.105374	0.545202	5.57317	0.320118	0.692088	119.213	6.44981	0.271804	14.5812	4.09004	1.82847	0.695682	0.694974	1.52918	0.409975	1.32589
ENSG00000138722.9	MMRN1	1.64295	0.31042	0.753466	0.102704	0.063301	0.024962	0	0	0.042174	0	0	0	0.082132	0.036052	0.423767	0.031698	0
ENSG00000167550.10	RHEBL1	1.64291	0.0267381	0.340322	0.505767	0.248447	0.20728	1.71918	0.476214	0.247204	0.829035	4.17726	0.684434	0.810188	0.235387	0.426105	0.117976	0.645892
ENSG00000156787.16	TBC1D31	1.64267	0.0110396	0.242598	2.54623	1.75274	2.97341	6.1064	2.8963	1.68746	3.00322	32.909	1.77348	2.51593	2.2598	1.92308	2.41719	3.82545
ENSG00000112175.7	BMP5	1.64225	0.592893	NA	0	0	0	0	0	0	0	0.039157	0	0	0	0	0	0
ENSG00000123407.3	HOXC12	1.64225	0.592893	NA	0	0	0	0	0	0	0	0.047033	0	0	0	0	0	0
ENSG00000131482.9	G6PC	1.64225	0.592893	NA	0	0	0	0	0	0	0	0.051008	0	0	0	0	0	0
ENSG00000136918.7	WDR38	1.64225	0.592893	NA	0	0	0	0	0	0	0	0.145242	0	0	0	0	0	0
ENSG00000167531.6	LALBA	1.64225	0.592893	NA	0	0	0	0	0	0	0	0.230508	0	0	0	0	0	0
ENSG00000171495.16	MROH2B	1.64225	0.592893	NA	0	0	0	0	0	0	0	0.041488	0	0	0	0	0	0
ENSG00000196811.11	CHRNG	1.64225	0.592893	NA	0	0	0	0	0	0	0	0.127628	0	0	0	0	0	0
ENSG00000215274.5	GAGE10	1.64225	0.592893	NA	0	0	0	0	0	0	0	0.499592	0	0	0	0	0	0
ENSG00000178150.9	ZNF114	1.6416	0.575833	0.882356	0	0	0	33.8209	0.04268	0.10201	1.33878	5.26465	0.087516	0.292787	0.068902	0.155342	0.363674	0.025965
ENSG00000151062.14	CACNA2D4	1.64138	0.0944573	0.528504	0.263281	0.288519	0.646927	0.017041	0.436468	8.6751	0.187141	0.233034	0.448411	0.246269	0.789684	1.23775	3.1724	0.594312
ENSG00000170439.6	METTL7B	1.64117	0.368192	0.78843	0	0	0	2.41677	0	0.089579	0.532459	0.087373	0.116963	0.513985	0	0	0.075849	0
ENSG00000168243.10	GNG4	1.64052	0.0129342	0.255226	4.48763	1.63888	3.76273	10.4955	3.18137	5.43581	1.85591	54.0298	6.75658	4.45633	5.10577	5.14229	4.8258	5.62338
ENSG00000160318.6	CLDND2	1.64032	0.164201	0.625136	0.171815	0	0.941682	0.249627	0.089439	0.469346	0	0.885544	0	2.45363	0.545406	3.11499	0.558142	0.346367
ENSG00000114547.9	ROPN1B	1.63988	0.425419	NA	0.046819	0.216886	0.120504	0.038867	0	0.064786	0	0	0	0	0	0	0	0.173291
ENSG00000152463.14	OLAH	1.63988	0.00767023	0.201708	0.075161	0.264121	0.027769	0.344775	0.044719	0.420869	0.339523	0.608861	0.187373	0.517584	0.189561	0.081307	0.21933	0.700199
ENSG00000140090.17	SLC24A4	1.63727	0.106077	0.545293	0.016351	0.073405	0.008078	0.138624	0.046684	0.087579	0.049814	0	0.0247	0	0.00461	0.088539	0	0.038252
ENSG00000122966.15	CIT	1.63659	0.0624817	0.467313	0.85731	0.22837	1.30259	2.36855	1.37094	0.184143	1.2121	7.50969	0.682896	0.170001	0.021633	0.549981	0.111459	2.03324
ENSG00000008196.12	TFAP2B	1.63649	0.593741	NA	0	0.036026	0	0.008112	0	0	0	0	0	0	0	0	0	0
ENSG00000177675.8	CD163L1	1.6364	0.0387835	0.392393	0.698015	2.03547	0.278818	5.37249	2.94902	8.50651	0.292721	0.473877	0.145164	3.92895	0.615552	0.691141	1.62256	0.184311
ENSG00000167994.11	RAB3IL1	1.63611	0.00570178	0.171809	1.127	3.88117	1.26011	24.973	2.58759	9.32572	3.34094	7.81667	0.671419	1.80971	3.75998	1.19782	1.70149	1.92095
ENSG00000187553.8	CYP26C1	1.63493	0.151449	0.609727	0.0134	0.025161	0.080064	0.261681	0.145132	0.105293	0.300127	0.892104	0	0.06187	0.025127	0.058713	0	0
ENSG00000184260.5	HIST2H2AC	1.63463	0.119589	0.567279	0.728693	1.33683	2.11243	3.4659	0.825842	0.330446	0.673264	6.16215	0.326174	0	0.90596	3.58679	0	0
ENSG00000173898.12	SPTBN2	1.63271	0.00524813	0.163979	0.666826	3.3738	1.44948	4.18053	2.81005	1.04547	3.34498	20.6087	3.4686	4.48357	1.77622	6.74354	1.20964	2.02796
ENSG00000153233.12	PTPRR	1.63192	0.0138523	0.263375	1.08564	8.73886	0.454641	6.78374	1.03346	8.18395	1.14743	1.06588	1.06654	10.0852	5.27542	1.82915	3.06525	0.838286
ENSG00000171864.4	PRND	1.62751	0.126979	0.57606	0.014224	0.080115	0.084257	0.036015	0.033824	0.306842	0.026296	0	0.013038	0	0.012011	0.062296	0.126662	0.471335
ENSG00000110031.12	LPXN	1.62732	0.00340606	0.130842	3.49156	8.33281	5.39637	2.50768	4.97439	37.136	3.30753	2.32652	3.68368	23.5777	7.3001	17.9246	10.7184	12.6914
ENSG00000115590.13	IL1R2	1.6271	0.00927084	0.222808	3.18662	1.2646	1.86239	17.5186	0.52848	11.833	8.24643	3.76846	1.10736	15.1952	1.87459	4.01185	3.38809	4.96609
ENSG00000163497.2	FEV	1.62689	0.596306	NA	0	0	0	0.027432	0	0	0	0.067148	0	0	0	0	0	0
ENSG00000184270.4	HIST2H2AB	1.62689	0.596306	NA	0	0	0	0.283467	0	0	0	0.75716	0	0	0	0	0	0
ENSG00000275113.1	GAGE2E	1.62689	0.596306	NA	0	0	0	0.268456	0	0	0	0.663258	0	0	0	0	0	0
ENSG00000060140.8	STYK1	1.62346	0.0532373	0.440454	0.193675	0.036337	0.444367	3.10476	0.184257	0.036291	0.357948	0.621534	0.14191	0.089297	0.049016	0.592188	0.155132	0.385956
ENSG00000159640.15	ACE	1.62148	0.0391822	0.393701	0.427619	0.806065	1.25781	0.047561	1.48583	10.7346	1.20433	0.765088	0.435152	5.33832	1.38343	0.583059	2.85503	4.89282
ENSG00000198914.3	POU3F3	1.62134	0.594235	0.888508	0	0.070884	0	21.2325	0	0	0.069823	0.012898	0	0	0	0	0	0
ENSG00000134242.15	PTPN22	1.61905	0.0619192	0.465125	0.150589	0.439656	0.765971	0.084624	0.208849	7.87458	0.324684	0.255616	0.332066	1.10346	2.36875	0.546009	1.16632	3.49358
ENSG00000171004.18	HS6ST2	1.61801	0.030138	0.360286	0.075907	0.09503	0.056214	1.34647	0.22562	0.26114	0.327476	0.017284	0.173992	0.740022	0.256471	0.166362	0.090143	1.06528
ENSG00000188393.8	CLEC2A	1.61772	0.596694	NA	0	0.635505	0	0	0	0.10507	0.210129	0	0	0	0	0	0	0
ENSG00000147113.16	CXorf36	1.61677	0.598661	NA	0	0	0	0	0	0.022584	0	0	0	0	0	0.026382	0	0
ENSG00000157445.14	CACNA2D3	1.61659	0.0139146	0.263507	0.453444	1.00093	0.341104	3.43898	0.684376	3.68152	1.99964	0.071458	0.241743	3.48748	0.891495	0.800687	0.508133	1.92556
ENSG00000162383.12	SLC1A7	1.61624	0.0516422	0.437399	0.025624	0.275594	0.169589	0.281955	0.152393	0.737501	0.044189	0.069953	0.122482	1.89538	0.618849	0.486262	0.209048	0.105939
ENSG00000171502.14	COL24A1	1.61583	0.0377045	0.388774	0.381972	0.25712	0.239186	0.368604	0.124388	1.08858	0	0.033002	0.184634	0.910501	0.381078	3.2523	2.27604	1.97777
ENSG00000136634.6	IL10	1.61399	0.148282	0.60647	0.862536	1.73778	0.258169	0.841382	0.323417	9.72725	0.265746	0	0.175109	0.146588	1.4742	0	0.586135	0.631807
ENSG00000214338.10	SOGA3	1.61391	0.129213	0.58043	0	0.285241	0.532618	1.12119	0.151066	0.601893	0.067043	1.28391	0	0	0.721801	1.07577	0.415543	0.928044
ENSG00000065328.16	MCM10	1.61275	0.0832245	0.507125	4.02908	0.698881	2.6891	2.67986	3.14886	0.1968	3.95509	19.7244	0.757933	0.69746	0.046274	0.811323	0.119685	3.12966
ENSG00000215126.10	CBWD6	1.60966	0.00227926	0.110558	6.38127	5.32006	2.8877	3.38961	10.4087	19.7702	1.97837	10.2987	3.69126	29.1512	2.6291	5.19127	4.66963	19.4792
ENSG00000206075.13	SERPINB5	1.60937	0.398316	0.803704	0	0	0.031084	0	0	0	0.34931	0.960692	0.019231	0	0.017712	0	0.093442	0.371779
ENSG00000104081.13	BMF	1.60749	0.0447997	0.415034	0.641848	0.185443	0.584615	12.4096	1.2493	5.15285	3.20764	8.46745	0.479258	0.266024	0.827568	0.40585	0.606534	0.408681
ENSG00000107551.20	RASSF4	1.60677	0.0195539	0.303515	0.80675	4.13344	1.02132	40.284	6.06428	24.1088	2.53364	5.06058	3.51732	6.21827	6.79554	1.96655	7.39942	2.7825
ENSG00000125337.17	KIF25	1.60668	0.592046	NA	0	0	0.329626	0.177142	0	0	0	0	0.045589	0	0	1.12399	0	0
ENSG00000256671.6	LIMS4	1.6065	0.320945	0.759369	0.707006	0	0.539984	0.088314	0	0.533455	5.36554	0.443905	0	3.34808	0	12.271	0	1.62887
ENSG00000160886.13	LY6K	1.6053	0.0676957	0.479496	0.892968	0.211835	0.836961	6.08926	0.62937	0.161317	1.9425	7.17381	0.463712	0.344118	0.092677	0.239726	0.159542	0.259489
ENSG00000183831.6	ANKRD45	1.60517	0.306699	0.751514	0.044906	0	0	4.50233	0.973826	0.151841	0.121987	0	0.575423	0	0.256365	0	0.184434	1.89725
ENSG00000197816.13	CCDC180	1.604	0.0981716	0.533254	0.171947	1.75649	0.200987	0.911702	0.061392	0.112286	0.025648	0.384641	0.152765	0	0.078531	0.417738	0.456723	0.012036
ENSG00000182393.2	IFNL1	1.60321	0.601638	NA	0	0	0	0.146333	0	0	0	0.122365	0	0	0	0	0	0
ENSG00000180287.16	PLD5	1.60168	0.29211	0.740397	0	1.61786	0.102975	0	0.181251	0	0.224987	0.029306	0	0.923189	0.179301	0.167794	0.201227	0
ENSG00000102001.12	CACNA1F	1.60167	0.488939	NA	0	0	0	0.032214	0.011316	0.017181	0.017603	0.026016	0	0	0	0	0	0
ENSG00000213967.10	ZNF726	1.60043	0.092968	0.525072	0.98406	0.194087	0.228877	3.30742	1.63411	0.089703	1.32029	5.49161	0	0.636602	0.087194	0.454155	0.122797	0.320899
ENSG00000255330.9	AL096711.2	1.59707	0.0149102	0.270987	0.238147	0.083726	0.782214	2.44699	0.426776	1.55533	0.310523	3.53937	0.293567	3.72449	1.9556	0.93088	1.11052	1.27302
ENSG00000188558.6	OR2G6	1.59615	0.601646	NA	0	0.035593	0	0.016017	0.011261	0	0	0.006473	0	0	0	0	0	0
ENSG00000179776.18	CDH5	1.59615	0.128027	0.577517	0	0	0.020899	0.115713	0	0.139107	0.117325	0.061629	0.058073	0	0.025395	0.240185	0.061031	0.110604
ENSG00000164746.13	C7orf57	1.59544	0.167791	0.628772	0.23646	0	0.063135	0.267012	0	0.029806	0	0.639478	0	0.244403	0.14932	0.185578	0.052552	0.08453
ENSG00000197561.6	ELANE	1.595	0.603362	NA	0	0	0	0.199048	0	0.064617	0	0	0	0	0	0	0	0
ENSG00000123360.11	PDE1B	1.59434	0.209329	0.673831	0	0.068586	0.036926	0.57034	0.138131	2.12151	0.394176	0.049976	0.019239	0	0.23035	0	0.458865	0.144
ENSG00000057657.16	PRDM1	1.59341	0.0546155	0.4431	0.059894	0	0.309705	0.263169	0.575785	1.23464	0.177193	0.198885	0.109842	1.23564	0.182155	0.094611	0.064019	0.907112
ENSG00000163501.6	IHH	1.59212	0.507926	NA	0	0	0	0.100846	0.071652	0	0	0.082187	0	0.092331	0	0	0.026769	0
ENSG00000180318.3	ALX1	1.58904	0.602901	0.892384	0	0	0	9.03774	0.106993	0	0	0.367601	0	0	0	0	0	0.043142
ENSG00000175063.16	UBE2C	1.58803	0.123235	0.571124	43.2187	3.01582	28.6141	82.4356	44.8641	2.28134	83.4135	388.784	38.8604	1.37749	0.379264	18.2657	3.12475	36.3015
ENSG00000176165.10	FOXG1	1.58631	0.604036	0.892799	0.011421	0	0	0.009653	0	0	0	4.52559	0	0	0	0.025048	0	0
ENSG00000167771.5	RCOR2	1.58452	0.00296932	0.123994	0.180911	0.720965	0.30118	2.03349	0.788966	0.254068	0.334291	1.66722	0.414029	0.65984	0.247851	0.345142	0.100594	0.752169
ENSG00000054392.12	HHAT	1.5833	0.0113429	0.245867	0.99211	1.13243	0.564431	12.8692	2.10581	1.65646	1.90208	6.9779	0.47805	4.95279	1.70467	1.65821	2.76265	0.583878
ENSG00000205832.7	C16orf96	1.58329	0.431329	NA	0	0	0	0.062658	0	0.041786	0	0.030433	0	0	0.050162	0.032514	0.013225	0
ENSG00000149124.10	GLYAT	1.58287	0.599253	NA	0	0.560114	0	0	0	0	0	0	0	0	0.16568	0	0.116949	0
ENSG00000270898.5	GPR75-ASB3	1.58231	0.597282	NA	0	0	0.38756	0	0	0	0	0.86733	0	0	0	0	0	0
ENSG00000197084.5	LCE1C	1.58229	0.605125	NA	0	0	0	0	0	0	0	0	0	0.633587	0	0	0.123709	0
ENSG00000278500.1	AC009336.2	1.58164	0.2799	0.733357	0	0.067665	0.018116	0.748735	0.109803	0	0.166397	0.574404	0	0.054726	0.045857	0	0.103082	0
ENSG00000136167.13	LCP1	1.57924	0.065691	0.473925	1.89945	5.6455	3.46189	38.6712	11.0214	72.3087	5.54833	0.266453	1.8918	4.16651	8.92934	3.36268	24.6287	6.79278
ENSG00000105967.15	TFEC	1.5789	0.194315	0.655621	0	0.065663	0.156385	0.300328	0.7154	3.7468	0.169262	0.014804	0.008016	0.771416	0.410656	0	1.2017	0.528619
ENSG00000178690.3	DYNAP	1.57816	0.344969	NA	0	0	0.044433	0.10062	0	0	0.117051	0.041	0	0.092122	0	0.065259	0	0.028648
ENSG00000118557.15	PMFBP1	1.57702	0.510592	NA	0	0	0	0.141965	0	0.144324	0	0.033464	0.070024	0	0	0	0.355636	0
ENSG00000142698.14	C1orf94	1.57691	0.209369	0.673831	0.028289	0.106026	0.062763	0	0.033653	0.502627	0	0	0.077622	0	0.142949	0.123	0.050304	0.485144
ENSG00000092969.11	TGFB2	1.57652	0.00140958	0.0843098	11.1153	19.8377	19.1457	136.022	7.37343	25.9904	4.4435	21.5911	25.5168	49.205	18.967	22.4717	23.2345	46.6153
ENSG00000284844.1	AP000812.4	1.57637	0.599493	NA	0.250051	0	0	0	0	0	0.10374	0	0	0.59999	0	0	0	0
ENSG00000141655.16	TNFRSF11A	1.5761	0.0394843	0.394684	0.350983	0.881728	0.107481	0.796041	0.094474	1.74343	0.29783	0.010853	0.043686	0.345281	0.239223	0.209708	0.419673	0.40469
ENSG00000137801.10	THBS1	1.57532	0.0287426	0.352307	10.6109	37.0852	125.394	145.279	7.85244	123.198	18.9314	25.1569	43.8601	443.888	126.229	172.483	17.1704	56.2283
ENSG00000256407.2	AL357673.1	1.57434	0.607411	NA	0	0	0	0.020401	0	0	0	0.077712	0.03226	0	0	0	0	0
ENSG00000105717.13	PBX4	1.57425	0.0651949	0.472982	0.350113	0.196419	0.62095	1.97794	0.346456	0.416028	2.06935	6.73477	0.099511	0.507387	0.622888	1.05092	0.129026	0.208326
ENSG00000147481.15	SNTG1	1.57386	0.604614	NA	0	0	0.037269	0	0	0.247284	0	0	0	0	0	0	0.089566	0.097181
ENSG00000204538.3	PSORS1C2	1.57145	0.608855	NA	0	0	0	0.148522	0	0	0	0.040875	0	0	0	0	0	0
ENSG00000280236.3	OR12D2	1.57145	0.608855	NA	0	0	0	0.169348	0	0	0	0.045006	0	0	0	0	0	0
ENSG00000196421.8	C20orf204	1.57115	0.0380574	0.38962	0.12475	0.284794	0.048447	0.970183	0.1252	0.030697	0.120956	0.187739	0.133059	0.090656	0.033153	0.057339	0.0175	0.1312
ENSG00000113532.12	ST8SIA4	1.57043	0.150591	0.608389	0.043728	0.016436	0.084228	1.50863	0.114363	1.03478	0.210263	0.083664	0	0.252631	0.289804	0	0.420814	0.057821
ENSG00000167261.13	DPEP2	1.56893	0.468155	0.839936	0.074001	0	0.178083	0	0.200313	3.16955	0	0	0	0	0.246508	0	0.196119	0
ENSG00000158481.12	CD1C	1.56706	0.608952	NA	0	0	0	0.220217	0	0.084472	0	0	0	0	0.075215	0	0	0.088535
ENSG00000255408.3	PCDHA3	1.56593	0.0749678	0.49104	0.095157	0.060559	0.126052	1.87047	0.261157	0	0.044238	0.529599	0.078328	0.710581	0.333929	0.160512	0.361701	0.228219
ENSG00000161835.10	GRASP	1.56549	0.0429267	0.410237	0.738843	0.900178	0.422454	9.11462	0.762905	2.08374	0.461321	0.21657	0.174114	0.250893	0.496513	0.828641	1.41423	0.623693
ENSG00000110436.12	SLC1A2	1.56532	0.222679	0.685703	0.101279	0	0.08551	0.123327	0.014461	0.50847	0.008291	0	0	0.225678	0.056877	0.026665	0.032887	0.02106
ENSG00000157510.13	AFAP1L1	1.56426	0.0149545	0.270987	2.63264	1.80059	0.810393	20.7298	2.77136	1.38102	4.88881	17.8007	0.979488	2.29821	1.94154	2.30787	2.59702	2.49808
ENSG00000124126.13	PREX1	1.56161	0.0733616	0.48864	0.596743	0.124587	2.16359	7.34895	1.37935	15.2594	3.45978	11.4439	0.258548	0.127713	2.30193	0.928518	3.01329	1.40875
ENSG00000180616.8	SSTR2	1.56157	0.231362	0.69407	0	0	0	0.241354	0.025317	0.053941	0.203214	0.240971	0	0.131651	0.012126	0.046968	0.019037	0.006762
ENSG00000182747.4	SLC35D3	1.56048	0.609174	NA	0	0	0	0.042412	0.030055	0	0	0.103474	0	0	0	0	0.022473	0
ENSG00000274252.1	GGTLC3	1.56001	0.610182	NA	0	0	0	0.473994	0	0	0.139449	0	0	0	0	0	0	0
ENSG00000132932.16	ATP8A2	1.55959	0.0120079	0.249364	0.136078	0.08526	0.144671	1.38109	0.188707	0.68729	0.587317	1.05462	0.187356	1.34364	0.182237	0.137192	0.338614	0.197871
ENSG00000203995.9	ZYG11A	1.55912	0.223794	0.686505	0.062834	0	0.05584	2.61139	0.074705	0.035373	1.44059	2.80551	0.046089	0	0.026115	0.137717	0.055084	0.058606
ENSG00000167513.8	CDT1	1.55896	0.0937134	0.527034	4.60878	0.433495	4.09068	4.79045	5.47992	0.149884	4.01444	30.0241	2.63012	0.69259	0.182521	1.98087	0.300527	6.22956
ENSG00000092421.16	SEMA6A	1.55888	0.054034	0.44245	0.439274	1.2753	0.136058	8.40407	0.231127	1.14574	1.19898	0.010912	0.586515	0.430655	0.562306	0.560174	0.609393	0.74633
ENSG00000150051.13	MKX	1.55885	0.145308	0.601889	0.10968	0.65719	0.116005	2.46626	0.242201	0.044075	2.044	0.535062	0.028718	3.95271	0.185185	0.205718	0.027901	0
ENSG00000147127.8	RAB41	1.55851	0.612019	NA	0	0	0	0	0	0	0	0	0	0.200552	0	0	0	0.063924
ENSG00000086991.12	NOX4	1.55836	0.0334568	0.372547	1.14472	0.420507	1.06273	2.70187	1.13188	0.032779	0.894477	6.83492	1.28956	2.92386	0.65804	1.34362	0.169124	1.25411
ENSG00000182585.9	EPGN	1.55807	0.120992	0.568997	17.7484	22.3213	10.8808	0	15.5253	69.1742	37.383	0.076621	3.13222	71.444	21.6687	156.986	27.7107	56.0529
ENSG00000197415.11	VEPH1	1.55782	0.00781939	0.202947	12.1063	16.0763	15.4984	15.5113	7.37436	48.231	7.13607	2.14732	6.02043	99.3809	16.5649	20.4442	21.9734	31.0584
ENSG00000130513.6	GDF15	1.55668	0.000917078	0.0644162	15.9959	61.5915	25.5171	266.692	43.914	137.442	82.7457	56.3503	16.4261	186.309	74.3026	60.8444	23.4547	50.2993
ENSG00000136982.5	DSCC1	1.5566	0.0642558	0.470621	3.30551	0.871374	2.15855	2.73007	4.66906	0.797332	8.39687	43.8793	1.11054	0.752946	1.89302	3.93487	1.378	3.09667
ENSG00000162772.16	ATF3	1.55532	0.0361883	0.382675	3.27861	3.03933	3.41719	145.775	4.76006	5.18473	10.7192	20.9928	14.0981	5.50701	5.4258	7.88186	2.64736	2.62597
ENSG00000145416.13	MARCH1	1.55509	0.0867589	0.511696	0.155282	0.116678	0.343498	0.964561	0.920886	9.77747	1.16002	0.014146	0.275355	0.605873	1.3088	1.35611	1.56547	1.19002
ENSG00000145757.15	SPATA9	1.5543	0.071087	0.484582	0.489196	0.356173	0.461992	2.96957	0.582746	0.488388	0	0.346641	0.220207	5.01635	1.64971	0.407696	0.281864	0.872971
ENSG00000065371.17	ROPN1	1.55382	0.609296	NA	0.0718	0	0	0	0	0.310204	0	0	0	0	0	0	0.127055	0.139529
ENSG00000139292.12	LGR5	1.55262	0.188992	0.650711	0	0.07771	0.051079	0.018533	0.032806	0.025882	0.076518	0.009423	0.025294	0.275999	0	0.144251	0.019616	0
ENSG00000034971.16	MYOC	1.55244	0.599894	NA	0	0	0	0.608395	0	0	0.106857	0	0.026453	0	0	0	0.128579	0
ENSG00000143502.14	SUSD4	1.55079	0.078677	0.498715	1.12413	0.172439	1.11977	24.8266	0.48363	0.506482	3.76594	2.34995	0.44748	0.635407	0.247639	1.72706	0.912283	0.574227
ENSG00000176381.5	PRR18	1.54957	0.192801	0.654829	0.056264	0.070381	0.013882	0.205302	0.022303	0	0	0.2049	0	0	0.047471	0.040974	0.083463	0.053377
ENSG00000205649.7	HTN3	1.5491	0.611842	NA	0.104674	0	0	0	0	0	0	0	0	1.02807	0.140166	0	0	0
ENSG00000197721.16	CR1L	1.54819	0.613147	NA	0	0	0	0	0	0.283243	0	0	0.036602	0	0	0	0	0
ENSG00000169385.2	RNASE2	1.54513	0.54075	0.869476	0.108985	0	0	0	0	1.4029	0.20027	0	0	0	0.090422	0	2.1117	0
ENSG00000141194.6	OR4D1	1.5443	0.61354	NA	0	0.042581	0.008396	0.028744	0	0	0	0	0	0	0	0	0	0
ENSG00000020181.17	ADGRA2	1.543	0.0292166	0.354837	2.13391	0.571052	3.61065	21.7041	3.27485	0.636536	1.43665	1.81185	1.07035	0.52865	1.11304	5.59644	0.689393	4.9087
ENSG00000197872.11	FAM49A	1.54207	0.00119384	0.0773999	2.00449	0.945952	1.73195	14.4671	2.05417	7.05913	2.47335	7.90661	0.956714	2.23406	2.3718	2.52409	1.85328	3.28947
ENSG00000174944.8	P2RY14	1.54073	0.614482	NA	0	0	0.01741	0.267908	0	0	0	0	0	0	0	0	0	0
ENSG00000125207.7	PIWIL1	1.53924	0.616438	NA	0	0	0	0	0	0	0	0	0	0	0	0.064417	0	0.013932
ENSG00000161664.6	ASB16	1.53885	0.447831	NA	0	0.067102	0	0.023668	0.04265	0.411931	0	0	0.10333	0.109749	0	0	0	0
ENSG00000173237.4	C11orf86	1.53822	0.427999	NA	0	0	0.084984	0.570776	0	0	0.106223	0.156919	0.052447	0.087744	0	0	0	0
ENSG00000176907.4	TCIM	1.53808	0.19391	0.655621	2.39976	5.11817	0.492753	129.374	0.951738	0.342474	4.55454	0.227355	0.12184	0.051056	9.17004	1.66219	0.177702	0.381918
ENSG00000162882.14	HAAO	1.53768	0.325225	0.761939	0.126852	0	0.093518	0.140383	0.226251	2.12334	0	0.506266	0	0	0.236802	0	0.282407	0
ENSG00000009709.11	PAX7	1.53753	0.616676	NA	0	0	0	0	0	0.103391	0	0	0	0	0	0	0	0
ENSG00000086288.11	NME8	1.53753	0.616676	NA	0	0	0	0	0	0.317727	0	0	0	0	0	0	0	0
ENSG00000112818.9	MEP1A	1.53753	0.616676	NA	0	0	0	0	0	0.056567	0	0	0	0	0	0	0	0
ENSG00000146910.12	CNPY1	1.53753	0.616676	NA	0	0	0	0	0	0.419095	0	0	0	0	0	0	0	0
ENSG00000152932.7	RAB3C	1.53753	0.616676	NA	0	0	0	0	0	0.585347	0	0	0	0	0	0	0	0
ENSG00000156885.5	COX6A2	1.53753	0.616676	NA	0	0	0	0	0	0.776234	0	0	0	0	0	0	0	0
ENSG00000179055.7	OR13D1	1.53753	0.616676	NA	0	0	0	0	0	0.217326	0	0	0	0	0	0	0	0
ENSG00000181408.3	UTS2R	1.53753	0.616676	NA	0	0	0	0	0	0.135716	0	0	0	0	0	0	0	0
ENSG00000182327.7	GLTPD2	1.53753	0.616676	NA	0	0	0	0	0	0.195122	0	0	0	0	0	0	0	0
ENSG00000183476.12	SH2D7	1.53753	0.616676	NA	0	0	0	0	0	0.078277	0	0	0	0	0	0	0	0
ENSG00000248385.7	TARM1	1.53753	0.616676	NA	0	0	0	0	0	0.233694	0	0	0	0	0	0	0	0
ENSG00000278224.6	PRICKLE4	1.53746	0.24603	0.709137	0.26963	0	0.132063	4.10236	0.563331	0.085613	0.424215	0.059997	0	0	0.075212	0.20506	0	0.08476
ENSG00000161939.19	RNASEK-C17orf49	1.53726	0.0912472	0.52065	0.349754	0.227337	1.00908	3.75087	1.09481	0.251125	0.632084	5.25938	0.059474	0	0.600021	0.563362	0.955665	2.23884
ENSG00000266302.6	AC098850.3	1.53517	0.614395	NA	0	0	0	0.038887	0	0	0	0	0	0	0	0	0.01302	0
ENSG00000174564.12	IL20RB	1.53421	0.0547169	0.443354	0.62646	0	0.797424	7.15658	0.455519	0.589092	1.2202	0.982643	0.217318	2.47099	0.825402	0.22622	0.686624	2.30242
ENSG00000101898.6	MCTS2P	1.53358	0.136026	0.589977	0.222832	0.97634	1.54406	1.46238	0.459954	0	0.362605	2.87697	0.423142	0	0.80545	3.66192	0	0.897281
ENSG00000153292.15	ADGRF1	1.53273	0.425569	0.819016	0	0	0.015115	9.23575	0.012068	0.009529	2.43262	0.518641	0	0.129744	0	0	0	0.039383
ENSG00000171209.3	CSN3	1.53148	0.44934	NA	0.186787	0	0	0	0.222647	0.258424	0	0	0	0.705436	0.233097	0.589271	0	0
ENSG00000100678.18	SLC8A3	1.5314	0.150108	0.607963	0.07575	1.04856	0.044972	0	0.053379	0.233618	0.037996	0	0.120132	0.212131	0.096486	0.097866	0.383894	0.170595
ENSG00000121634.5	GJA8	1.53139	0.618036	NA	0	0	0	0.169577	0	0	0	0	0	0	0	0	0	0
ENSG00000156097.12	GPR61	1.53139	0.618036	NA	0	0	0	0.510306	0	0	0	0	0	0	0	0	0	0
ENSG00000167656.4	LY6D	1.53139	0.618036	NA	0	0	0	0.320354	0	0	0	0	0	0	0	0	0	0
ENSG00000174015.9	SPERT	1.53139	0.618036	NA	0	0	0	0.142276	0	0	0	0	0	0	0	0	0	0
ENSG00000175121.11	WFDC5	1.53139	0.618036	NA	0	0	0	0.231806	0	0	0	0	0	0	0	0	0	0
ENSG00000178591.6	DEFB125	1.53139	0.618036	NA	0	0	0	0.522098	0	0	0	0	0	0	0	0	0	0
ENSG00000181009.5	OR52N5	1.53139	0.618036	NA	0	0	0	0.070798	0	0	0	0	0	0	0	0	0	0
ENSG00000182183.14	SHISAL2A	1.53139	0.618036	NA	0	0	0	0.166758	0	0	0	0	0	0	0	0	0	0
ENSG00000182783.5	OR2T29	1.53139	0.618036	NA	0	0	0	0.07497	0	0	0	0	0	0	0	0	0	0
ENSG00000185177.12	ZNF479	1.53139	0.618036	NA	0	0	0	0.180335	0	0	0	0	0	0	0	0	0	0
ENSG00000204897.6	KRT25	1.53139	0.618036	NA	0	0	0	0.125812	0	0	0	0	0	0	0	0	0	0
ENSG00000224586.6	GPX5	1.53139	0.618036	NA	0	0	0	0.138433	0	0	0	0	0	0	0	0	0	0
ENSG00000230561.4	CCDC192	1.53139	0.618036	NA	0	0	0	0.223991	0	0	0	0	0	0	0	0	0	0
ENSG00000230778.1	ANKRD63	1.53139	0.618036	NA	0	0	0	0.199572	0	0	0	0	0	0	0	0	0	0
ENSG00000232196.3	MTRNR2L4	1.53139	0.618036	NA	0	0	0	0.118187	0	0	0	0	0	0	0	0	0	0
ENSG00000119714.10	GPR68	1.531	0.013026	0.255226	0.407708	2.40924	0.844838	0.291572	0.436382	2.3487	0.538827	0.598481	0.280021	3.85268	2.56191	4.62787	0.9796	1.95471
ENSG00000064218.4	DMRT3	1.52977	0.603524	0.892799	0	0	0	1.34161	0	0	0.356813	0	0	0	0	0	0	0.026282
ENSG00000143228.12	NUF2	1.52708	0.114061	0.560094	9.94361	0.503131	6.09602	19.202	7.5041	1.13853	10.0228	67.244	7.84026	0.102886	0.549246	2.22593	0.840663	4.97924
ENSG00000260861.6	AL049634.2	1.52643	0.273783	0.727557	0	1.25209	0	1.29318	0	2.30635	0	0.128367	1.04656	2.92077	1.82601	0	1.80509	0.211955
ENSG00000178538.9	CA8	1.52589	0.606491	0.894362	0	0.055939	0.022062	1.18864	0	0.013972	1.86809	12.9425	0	0.160452	0.012579	0	0.053065	0
ENSG00000164440.14	TXLNB	1.52515	0.548236	NA	0.01177	0	0	0	0	0.198823	0	0	0	0.018122	0.04972	0	0.020969	0
ENSG00000205609.12	EIF3CL	1.52476	0.308874	0.753363	3.36371	19.2188	9.8263	1.16385	12.8147	0	16.048	22.1714	8.64054	22.3673	0	33.6601	0.194181	0
ENSG00000149968.11	MMP3	1.52464	0.19496	0.657189	0.483763	9.74288	0.625972	0.025311	0.071939	18.455	0.781808	0	0.497612	1.99302	9.61604	1.77292	1.23631	3.7193
ENSG00000084110.10	HAL	1.52424	0.122074	0.570679	0.029514	0.098894	0.054632	0.859328	0.052639	0.22688	0.027281	0.161267	0	0.171233	0.215319	0	0.052561	0.013975
ENSG00000075891.21	PAX2	1.52348	0.616819	0.898434	0	0	0.026276	15.6853	0.06649	0	0	0.33666	0	0	0	0	0	0.034247
ENSG00000164047.4	CAMP	1.52264	0.599901	NA	0	0	0	0.537075	0	0.204529	0.408884	0.151002	0	0	0	0	0	0
ENSG00000153060.7	TEKT5	1.52257	0.266933	0.722681	0.039346	2.1348	0.087208	0.425505	0.480223	0.073413	0	0	0.095298	0	0.099201	0	0	0.113019
ENSG00000118777.11	ABCG2	1.52188	0.0127602	0.254724	0.325958	1.05945	0.738335	0.522807	0.281959	1.5828	0.243541	2.39754	1.7206	4.77343	2.05203	4.51085	0.530905	1.63679
ENSG00000215910.7	C1orf167	1.52168	0.475888	NA	0.065542	0	0.075685	0.082196	0.368477	0	0	0	0	0.776704	0	0	0	0.101543
ENSG00000137825.10	ITPKA	1.52116	0.0541732	0.442513	0.86929	0.572555	0.251122	9.1987	0.772794	0.317312	0.3331	1.52947	0.217317	0.630497	0.543044	0.220923	0.67223	0.259606
ENSG00000151632.17	AKR1C2	1.51983	0.100443	0.535004	0.629202	2.80996	2.77666	91.3106	5.0318	5.88368	3.67029	0.125153	9.15362	6.75574	10.6316	2.62168	24.21	12.139
ENSG00000103154.9	NECAB2	1.51891	0.0372354	0.386189	0.315711	2.82882	0.825542	1.41396	0.366096	4.15789	0.489158	0.148105	0.93745	2.25583	2.4974	0.69006	0.209272	4.10472
ENSG00000178568.14	ERBB4	1.51889	0.141201	0.594644	0.041545	0.008678	0.141667	2.80606	0.084858	0.020986	0.616847	0.006077	0.097407	0.123974	0.068004	0.227393	0.035829	0.179297
ENSG00000196381.10	ZNF781	1.51803	0.103849	0.54197	0.329063	1.64415	1.33847	11.601	1.08009	1.30851	0.724098	0	0.6232	0.215554	0.294083	0.400847	2.10448	3.04
ENSG00000126950.7	TMEM35A	1.51691	0.148025	0.605888	0.054844	0.205573	0.243372	0.022989	0.097859	0.461654	0.151968	0	0.125419	2.77625	0.692937	0.178921	0.097532	0.339504
ENSG00000136931.9	NR5A1	1.51597	0.620857	NA	0.019511	0	0	0.016423	0	0	0	0.064576	0	0	0	0	0	0.018516
ENSG00000116985.11	BMP8B	1.51575	0.350563	0.7779	0.023184	0.021772	0.025756	2.00671	0.068907	0	0.342946	0.536667	0	0	0.039174	0	0	0
ENSG00000169427.7	KCNK9	1.51462	0.594119	NA	0	0	0	1.0818	0	0.055824	0.29975	0	0	0.045776	0	0	0	0
ENSG00000278677.1	HIST1H2AM	1.51373	0.221333	NA	0	1.30186	0	1.41733	1.21209	0.649626	1.32475	3.02864	0.320681	1.65836	0.296567	0	0	0
ENSG00000159212.12	CLIC6	1.51017	0.051217	0.436552	0.343248	0.252152	0.088399	0.302192	0.479111	0.419868	0.689737	3.47587	0.177819	0.459209	0.151207	0.098008	0.10631	0.098938
ENSG00000172901.19	LVRN	1.50893	0.0438207	0.413074	0.046481	0.275155	0.1813	0.754048	0.058185	0.140746	0	0.393936	0.067153	0.380124	0.148001	0.110294	0.212817	0.046527
ENSG00000183317.16	EPHA10	1.50877	0.227804	0.690097	0.010236	0.177218	0.030263	1.50987	0.036505	0.048043	0.202386	0.132873	0	0	0.02595	0	0.009119	0
ENSG00000136010.13	ALDH1L2	1.50804	0.0259429	0.33639	0.991849	0.763017	4.42542	6.9318	0.577442	0.422256	0.120689	5.8141	0.805049	3.39719	1.29356	3.68972	1.0403	4.75952
ENSG00000171815.5	PCDHB1	1.50799	0.622824	NA	0	0	0.004922	0.022521	0	0	0	0	0	0	0	0	0	0.00627
ENSG00000157470.11	FAM81A	1.50726	0.0756167	0.49326	0.273772	0.663688	0.255092	2.49755	0.906619	0.521069	0.52407	5.86804	0.545537	0.129638	0.993665	0	0.487828	0.927717
ENSG00000237515.8	SHISA9	1.50647	0.220484	0.683536	0.081202	0.098538	0.063756	0.449197	0.165634	0.142997	3.79006	10.2116	0.05095	0.127839	0.028484	0.249501	0.067137	0.015538
ENSG00000151164.18	RAD9B	1.50562	0.0114224	0.246021	0.064444	0.402916	0.393173	2.46634	0.332118	0.759687	0.396961	0.580338	0.565743	0.278185	0.090572	0.69687	0.363157	0.882835
ENSG00000128165.8	ADM2	1.50517	0.0154059	0.27587	0.777168	1.32014	2.83859	8.9469	0.219259	0.321299	1.94833	4.55258	1.13518	1.76385	0.71203	2.56869	0.703885	3.2909
ENSG00000250803.6	AC010255.3	1.50506	0.624306	NA	0	0	0	0	0	0.067658	0	0.024714	0	0	0	0	0	0
ENSG00000139220.16	PPFIA2	1.504	0.613146	NA	0	0	0	0.359679	0.454134	0	0	0	0	0.533152	0	0.029476	0	0.018509
ENSG00000205777.17	GAGE1	1.50357	0.624166	0.900564	0	0	0	0	0	0	0	530.342	0	0	0	0	0	0
ENSG00000176771.16	NCKAP5	1.5034	0.0673552	0.478825	0.59757	36.8162	0.371393	1.80708	2.43789	17.6382	2.28129	5.84169	4.79489	10.9509	14.0115	7.94331	9.15052	0.561498
ENSG00000163825.3	RTP3	1.50314	0.282036	NA	0.050254	0.187793	0.111275	0.124939	0	0.233869	0	0	0.137414	0.306701	0	0.108022	0	0
ENSG00000106804.7	C5	1.5029	0.00345898	0.131029	0.304703	0.343437	0.240752	1.80884	0.301867	0.524413	0.244168	0.775231	0.195639	0.156439	0.163085	0.156025	0.325756	1.05326
ENSG00000168594.15	ADAM29	1.50235	0.623869	NA	0	0.07392	0	0	0	0	0.036409	0	0	0	0	0.043018	0	0
ENSG00000091879.13	ANGPT2	1.50213	0.267395	0.722861	0.176618	0.019264	0.119688	0.894548	0.01219	0	0.056889	0	0	0	0.13431	0.192394	0.039188	0.587711
ENSG00000157152.16	SYN2	1.50116	0.0985396	0.533254	0.221405	0.047438	0.290295	3.56827	0.371878	0.096206	0.346883	0.471979	0	0.24802	0.666731	1.14287	0.073545	0.243319
ENSG00000100365.14	NCF4	1.49873	0.170462	0.631913	0.262385	0.701396	1.05912	0	1.11662	15.0458	0.605781	0.031964	0.796448	1.37728	1.10392	0.351371	2.00766	0.585794
ENSG00000112195.8	TREML2	1.49793	0.461822	0.837333	0	0	0	0.278666	0	0.130515	0.032173	0	0.031894	0	0.088134	0	0	0.049508
ENSG00000118292.8	C1orf54	1.49669	0.0908547	0.52065	1.12619	0.905015	1.31635	2.20339	2.79661	17.8175	0.59584	0.146707	1.1898	12.8972	3.47557	0.637996	4.34175	1.33583
ENSG00000082074.16	FYB1	1.49632	0.203635	0.668685	0.163907	0.362786	0.82496	0.128624	1.6443	16.5057	0.930866	0.028609	0	0.611595	1.55175	0.260865	1.99025	0.564874
ENSG00000117472.9	TSPAN1	1.49486	0.0245691	0.328483	1.10634	4.35116	0.741264	18.7456	0.420755	2.31893	5.51352	1.6936	1.33532	6.99321	3.11149	1.14751	1.13209	3.09873
ENSG00000151790.8	TDO2	1.49483	0.167637	0.628772	2.25071	18.4504	0.518046	1.78661	0.131715	25.5519	0.885556	0.025162	0.269606	0.22589	12.545	3.99281	3.94363	3.91707
ENSG00000168502.17	MTCL1	1.49481	0.00172386	0.0976034	3.04646	2.42958	4.21152	15.8648	2.54682	4.75587	2.2054	19.2847	1.50557	7.86023	3.57418	5.12926	3.91304	2.37885
ENSG00000272636.3	DOC2B	1.494	0.259029	0.719567	0.127844	0.325975	0	0.62592	0.054278	0.017149	0.253315	1.61606	0	0	0.355059	0.020051	0.154593	0.017252
ENSG00000115648.13	MLPH	1.49361	0.0147707	0.270739	2.12163	0.568862	10.9663	11.135	2.14066	5.89564	6.5555	23.6031	2.57949	6.28473	2.6054	18.7705	3.67182	20.5627
ENSG00000181751.9	C5orf30	1.49339	0.00121151	0.078029	4.7317	4.52537	5.16632	21.0205	5.32188	5.11657	4.06302	9.82779	2.38607	35.2098	7.07279	10.6018	5.08852	4.76916
ENSG00000127585.11	FBXL16	1.49209	0.175515	0.637981	0.235219	2.08569	0.236322	7.49461	0.059936	0.214432	1.5383	1.97499	0	3.88447	1.90809	0.305278	0	0.050581
ENSG00000197599.12	CCDC154	1.49037	0.129112	0.58043	0.046077	0	0.387123	1.82326	0.097001	0.238519	0.12771	0.464573	0.024865	0.882545	0.116532	0.059125	1.02631	0.129421
ENSG00000131771.13	PPP1R1B	1.49024	0.18087	0.641473	0.103465	0.28992	0	1.70721	0.199414	0.096269	0.287577	0.216855	0.047141	0	0.086749	0.184304	0	0
ENSG00000169252.5	ADRB2	1.48975	0.0966291	0.530676	0.099791	0.218514	0.110814	9.85617	0.336208	0.358608	1.22976	0.658787	0.929624	0.588292	0.084229	0.145505	0.118454	0.189164
ENSG00000141371.12	C17orf64	1.48952	0.627027	NA	0	0	0	0	0	0.215751	0.143126	0	0	0	0	0	0	0.075717
ENSG00000183780.12	SLC35F3	1.4892	0.0973362	0.532172	0.127076	0.556179	0.141055	1.57579	0.352636	0.218189	0.483783	4.97907	0.542994	0.422973	1.16096	1.07574	0.226147	0
ENSG00000143786.7	CNIH3	1.48895	0.00660359	0.186613	1.14831	10.3324	1.43806	7.21994	3.97765	8.74573	4.97897	6.49651	0.815029	25.3438	10.2713	5.16262	9.00199	6.8034
ENSG00000125245.12	GPR18	1.48895	0.351156	0.778118	0.044081	0	0.162767	0.439731	0.104933	0.965513	0	0	0	0	0.037013	0	0.117369	0.042296
ENSG00000123364.4	HOXC13	1.48858	0.442015	0.826439	0.147097	0.045965	0	0.596916	0	0	0.634147	2.00803	0	0	0.061985	0	0.087226	0
ENSG00000159263.15	SIM2	1.4875	0.0677201	0.479496	1.24862	1.62039	1.47493	6.26986	0.605298	0.094937	2.45573	8.04643	0.046387	0.412629	0.299144	3.08123	2.45434	2.27092
ENSG00000188517.15	COL25A1	1.48677	0.105267	0.545202	0.098255	0.429421	0.010081	0.126792	0.043166	0.056783	0.187987	0	0.054472	0.324486	0.215155	0.7468	0.045306	0.083451
ENSG00000164188.8	RANBP3L	1.48496	0.472437	0.842989	0	0	0.019444	0.20894	0	0	0.145692	0	0	0.459886	0	0	0.613276	0.040109
ENSG00000174255.6	ZNF80	1.48475	0.627733	NA	0.027126	0.101791	0	0	0	0	0	0	0	0	0	0.059005	0	0
ENSG00000168481.8	LGI3	1.48339	0.0312495	0.364476	0.259795	0.758792	0.387003	1.88112	0.24274	2.63629	0.102894	0.132054	0.161058	1.05226	0.786279	0.162182	0.500764	0.366718
ENSG00000113302.4	IL12B	1.48211	0.551905	NA	0	0	0	0.196011	0.025198	0	0.039155	0.043396	0	0	0	0	0.037706	0
ENSG00000214415.3	GNAT3	1.48199	0.628714	NA	0	0.110896	0	0	0	0	0	0	0	0.180947	0	0	0.052651	0
ENSG00000115107.19	STEAP3	1.48179	0.00247658	0.11421	9.90336	5.54199	12.1674	52.2574	7.70617	48.725	12.5655	28.2746	3.49195	5.91126	9.00539	13.416	11.9084	22.8806
ENSG00000143194.12	MAEL	1.48131	0.216888	0.679527	0.110768	0.069111	0.027285	2.43359	0	0.310172	0.613505	0	0	0.452094	0.366569	0.479467	0.163981	0.105942
ENSG00000258986.6	TMEM179	1.47984	0.144927	0.600778	0.230406	0.143728	0.141866	1.9467	0.802331	0.550698	0.373121	0.078556	0	0.791331	0.281978	0	0	0.380876
ENSG00000156218.12	ADAMTSL3	1.47935	0.0508044	0.435036	0.218901	0.354942	0.131313	1.20493	0.138263	0.314397	0.726965	2.91384	0.109305	0.270477	0.423359	0.381541	0.082648	0.021158
ENSG00000156219.16	ART3	1.47672	0.625662	NA	0	0	0	0	0	0.078961	0	0	0	0.661478	0.226934	0	0.276311	0
ENSG00000183128.7	CALHM3	1.47553	0.532795	NA	0	0	0	0.700814	0.045465	0	0.141063	0.130265	0	0	0	0	0.033931	0
ENSG00000188828.11	GLRA4	1.4752	0.631184	NA	0	0.064822	0	0.028918	0	0	0	0.023614	0	0	0	0	0	0
ENSG00000179580.9	RNF151	1.47241	0.632298	NA	0	0	0	0	0	0	0	0.139098	0	0	0	0.214489	0	0
ENSG00000275688.4	CCL15-CCL14	1.46955	0.63251	NA	0	0	0	0.06119	0	0.13842	0	0	0	0	0	0	0	0
ENSG00000147687.18	TATDN1	1.46818	0.00956929	0.225551	29.3257	26.841	35.8261	75.7262	25.8867	31.9802	47.6659	352.591	31.1548	37.1583	38.4267	31.7016	29.1495	47.6315
ENSG00000130675.14	MNX1	1.46763	0.631388	0.902654	0	0	0	0.906322	0	0	0.072201	8.16522	0	0	0	0	0	0
ENSG00000156509.13	FBXO43	1.46737	0.27366	0.727557	0.544273	0	0.111132	0.399868	0.647809	0	0.312193	3.11253	0.171913	0	0	0.176176	0.066818	0.172367
ENSG00000122862.4	SRGN	1.46633	0.0740078	0.489982	100.108	368.732	202.256	2.46601	187.853	1387.96	29.3895	184.647	52.3748	599.931	195.016	101.143	371.373	99.1819
ENSG00000181773.6	GPR3	1.46541	0.00121629	0.078029	0.829739	0.804221	0.888669	5.03409	1.08916	0.615331	0.898451	2.69423	0.706519	1.05305	0.819219	3.29607	0.356128	1.06327
ENSG00000100433.15	KCNK10	1.46507	0.633933	NA	0	0	0	0.01236	0	0	0	0	0	0	0	0	0	0.006887
ENSG00000196260.4	SFTA2	1.46507	0.633933	NA	0	0	0	0.157092	0	0	0	0	0	0	0	0	0	0.095323
ENSG00000101441.4	CST4	1.46465	0.522534	NA	0	0	0	0.17691	0.130965	0	0	0	0	0.165429	0.091158	0	0	1.19478
ENSG00000012124.16	CD22	1.46429	0.325313	0.761981	0	0	0.116103	1.67749	0.200909	3.28266	0.74836	0	0	0	0.828354	0.139024	0.591706	0.61665
ENSG00000175197.12	DDIT3	1.46364	0.0011211	0.0752606	14.2962	46.6115	15.5189	201.574	22.218	37.8451	28.7599	51.0415	11.5008	71.9703	48.4182	31.7945	25.8263	26.3418
ENSG00000088305.18	DNMT3B	1.46358	0.0580147	0.453037	0.712345	0.472051	0.802539	6.07363	0.670023	0.588334	4.85001	11.5354	0.345703	0.838268	0.644017	1.06459	0.398033	0.810736
ENSG00000187123.14	LYPD6	1.46308	0.0423302	0.408091	0.563642	0.359335	0.721337	3.14071	0.570982	0.130224	1.71047	2.7891	0.47088	1.26377	0.053867	1.10729	0.028407	0.144564
ENSG00000167612.12	ANKRD33	1.46221	0.633244	NA	0	0.080037	0	0	0	0.14924	0	0	0	0	0.035941	0	0	0
ENSG00000181585.4	TMIE	1.46216	0.066297	0.476053	0.101922	0.217324	0.057203	1.13549	0.092133	0.686259	0.571688	0.580715	0.141391	0.059224	0.032537	0.083704	0.206267	0.259379
ENSG00000112319.18	EYA4	1.46185	0.0325218	0.367577	1.20384	0.237664	1.65437	7.18668	1.68118	0.4659	0.899693	6.44675	0.166819	1.34818	0.605536	0.683466	0.754313	1.56906
ENSG00000076864.19	RAP1GAP	1.46097	0.017343	0.29155	1.24342	3.97851	0.865803	27.4924	1.48565	4.52673	5.04498	3.93203	0.902224	5.40761	2.71955	1.32493	1.72021	0.770841
ENSG00000188306.6	LRRIQ4	1.46088	0.559291	NA	0	0	0.025064	0.056667	0	0	0.062614	0.208163	0	0	0	0	0.060258	0
ENSG00000071909.18	MYO3B	1.46069	0.137784	0.592072	0.010485	0.104277	0.007766	0.230513	0.012461	0.086094	0.019389	0	0.046368	0.104492	0.10637	0	0.036314	0.09937
ENSG00000137496.17	IL18BP	1.46026	0.0289927	0.353845	0.49616	0.752509	1.07357	1.69348	1.83659	13.9204	1.41992	3.30763	0.515902	0.762045	2.13747	1.45252	0.888906	1.05912
ENSG00000087495.16	PHACTR3	1.45984	0.631316	NA	0.08031	0	0	0.266093	0	0	0	0	0	0	0	0	0	0
ENSG00000112246.9	SIM1	1.45928	0.633381	0.903289	0	0	0.004791	1.71044	0	0	0	0.083956	0	0	0	0	0	0
ENSG00000181418.7	DDN	1.45926	0.0906965	0.52065	0.045505	0.05695	0.101077	0.52464	0.162323	0.085345	0.364537	1.65761	0.097314	0.023335	0.179291	0.066401	0.148567	0.244243
ENSG00000215784.5	FAM72D	1.45797	0.0114881	0.246021	1.10767	2.06705	0.476999	2.84922	2.32717	1.61253	0.992239	9.27032	0.780854	0.932857	0.61809	0.689425	0.731616	0.785818
ENSG00000144366.15	GULP1	1.45761	0.000568532	0.052598	7.05034	7.83625	6.66875	72.7954	14.6717	11.0755	10.4277	25.4816	6.13617	28.2297	8.89391	12.6185	7.24067	10.2716
ENSG00000066248.14	NGEF	1.45684	0.248605	0.711013	0.27582	0.09816	0.535478	26.9445	0	0.121727	6.65741	3.06259	0.312352	0.106714	0.548719	0.974098	0	0.149534
ENSG00000143185.3	XCL2	1.45542	0.303632	NA	0.354681	0.32535	0.129237	0	0.209612	0.806854	0	0	0	0.52975	0	0.358914	0.155043	0.180586
ENSG00000099985.3	OSM	1.45522	0.450199	0.830575	0	0	0.053326	0.027858	0.118967	1.60752	0	0	0	0	0.417016	0	0.325787	0.063653
ENSG00000127366.5	TAS2R5	1.45509	0.353043	NA	0	0	0.044221	0.989056	0.071413	0.111395	0	0.040829	0.054573	0	0.050199	0	0.053127	0
ENSG00000163157.14	TMOD4	1.45385	0.327305	NA	0.820921	1.03498	0	0.670147	0	0	0.521372	0.731302	0	0	0	0.559475	0.225199	0.304701
ENSG00000261272.1	MUC22	1.45332	0.635307	NA	0	0	0	0.031065	0.01091	0	0	0	0	0.014139	0	0	0	0
ENSG00000069122.18	ADGRF5	1.45205	0.0567562	0.449697	0.800026	2.9813	1.12179	1.05841	0.645372	0.45364	0.792581	0.006508	0.448312	8.83156	2.5047	4.99698	3.72312	6.79385
ENSG00000176695.8	OR4F17	1.45193	0.121095	0.568997	0.101657	0.199957	0.23543	2.20422	0.365283	0.093606	0.188365	0.928795	0.091882	0.317517	0.085697	0.41852	0.751408	0.100115
ENSG00000136696.10	IL36B	1.45055	0.635068	NA	0	0	0	0.444101	0	0	0	0	0.052504	0	0	0	0.059813	0
ENSG00000211452.10	DIO1	1.44999	0.633525	NA	0	0	0	0.158825	0	0.217665	0.193939	0	0	0	0	0	0	0
ENSG00000122733.12	PHF24	1.44983	0.239836	0.700834	0.048425	0.127363	0	0.655461	0.011514	0.036371	0.069084	0.019852	0.008884	0	0.150702	0.273649	0.103547	0
ENSG00000134548.10	SPX	1.4497	0.136467	0.589977	0.523142	0.839273	0.639821	43.5223	0.888158	0.303172	8.40068	1.26452	0.372602	3.50297	0.660464	0.689536	0.88538	0.474041
ENSG00000132259.12	CNGA4	1.44959	0.556097	NA	0	0	0.048998	0.110813	0.039431	0.061918	0	0	0	0	0	0	0	0.063288
ENSG00000145217.13	SLC26A1	1.449	0.187793	0.65003	0	0.139525	0.046316	0.214772	0.044212	0.209785	0	0.196447	0	0	0.173371	0.143083	0.05564	0.017634
ENSG00000109182.11	CWH43	1.44766	0.63794	NA	0	0	0	0.0209	0	0	0	0.019314	0	0	0	0	0	0.026967
ENSG00000074370.17	ATP2A3	1.44696	0.00704442	0.191777	1.70447	2.01125	1.85376	3.20165	0.569669	4.34336	0.571787	0.764826	0.244277	0.508499	0.313712	1.20809	0.480146	1.90002
ENSG00000127329.15	PTPRB	1.44694	0.000661616	0.0542593	0.529176	1.31478	1.04305	2.00048	0.859656	4.281	0.812131	0.945837	0.879779	6.28791	1.84443	2.37294	2.80483	2.76502
ENSG00000143850.14	PLEKHA6	1.44652	0.0321029	0.366397	0.738053	2.01735	0.386575	9.64783	0.173053	0.529237	1.16549	0.167152	0.943725	1.65248	1.37597	2.13799	0.987426	0.864784
ENSG00000164292.12	RHOBTB3	1.44642	0.00124284	0.0790944	25.055	13.9423	13.9985	166.928	20.1757	19.9448	19.5943	50.7888	13.9223	65.8558	21.7394	34.5058	34.9347	38.7492
ENSG00000054598.7	FOXC1	1.44584	0.00196225	0.104352	1.89684	2.64295	1.84895	17.8087	2.38551	2.01708	0.876669	5.20596	1.96946	3.35978	1.38022	4.06609	1.49096	0.954319
ENSG00000235711.4	ANKRD34C	1.4457	0.637122	NA	0	0	0	0.05717	0	0	0	0	0	0	0.009524	0	0	0
ENSG00000108669.16	CYTH1	1.44536	0.0033599	0.130697	12.3609	16.6265	16.3735	20.9266	19.0312	27.4268	15.8131	141.346	9.28594	23.4514	20.3374	36.1828	22.8481	17.9192
ENSG00000263513.5	FAM72C	1.44347	0.136027	0.589977	0.521972	0	0.743896	1.98573	0.543143	0.595421	0.497657	7.19869	0.479299	0	0.908616	1.21073	0.830594	0.372413
ENSG00000182324.6	KCNJ14	1.44246	0.0109669	0.242003	0.226966	0.517989	0.168062	1.37228	0.168664	0.315247	0.499805	2.07351	0.273064	0.24011	0.323427	0.350862	0.34107	0.282036
ENSG00000171711.2	DEFB4A	1.44105	0.263153	0.721082	4.21668	25.0724	0	2.4418	1.7229	12.8735	14.9446	0.27225	1.03419	22.0455	0.636319	0	0	0
ENSG00000174898.15	CATSPERD	1.44012	0.634682	NA	0	0	0	0	0	0.043996	0	0	0	0.144329	0.037013	0	0.041811	0
ENSG00000099250.17	NRP1	1.43879	0.00607526	0.177679	8.30334	26.6988	12.5895	40.148	9.64726	68.707	3.56859	19.2848	11.7607	66.065	45.5385	9.73448	33.4787	54.085
ENSG00000095637.22	SORBS1	1.43656	0.0350441	0.377352	0.235648	0.30415	0.179645	4.46188	0.424614	0.193493	1.20624	2.67528	0.446177	0.877407	0.356714	0.514093	0.431184	0.267625
ENSG00000184524.5	CEND1	1.43511	0.0460247	0.418909	0.191447	0.644909	0.792154	2.11502	0.091129	0.535933	0.282739	0.156657	0.104895	0.468679	0.611522	0.496866	0.034005	0.952737
ENSG00000103355.13	PRSS33	1.43472	0.640777	NA	0	0	0	0.031321	0	0.035048	0	0.025609	0	0	0	0	0	0
ENSG00000173269.13	MMRN2	1.43465	0.0268058	0.340703	0.1414	0	0.368222	1.72503	0.106983	0.289703	0.197722	0.877529	0.241872	0.626317	0.395226	0.708986	0.649742	0.825383
ENSG00000135362.13	PRR5L	1.43436	0.00310391	0.126949	3.20061	6.58464	2.55943	21.794	5.67689	2.11676	2.0231	10.239	1.76794	15.7949	4.05598	6.33569	7.52267	3.91827
ENSG00000007171.17	NOS2	1.43389	0.639854	NA	0	0	0	0.083698	0	0	0	0	0.015724	0	0	0	0	0
ENSG00000186471.12	AKAP14	1.4338	0.640811	NA	0	0.139202	0	0.256069	0	0	0	0	0	0	0	0	0	0
ENSG00000004660.14	CAMKK1	1.43363	0.00263803	0.117324	1.76818	1.74999	1.60782	5.63916	1.59599	2.67706	2.34687	15.5424	1.96019	2.89152	3.29455	2.06347	2.00619	5.69575
ENSG00000065923.9	SLC9A7	1.43359	0.00831536	0.208632	1.14668	3.73138	4.21083	4.65588	1.87033	11.5542	1.28066	4.8879	3.40239	25.5163	8.57416	4.05332	4.86586	7.00758
ENSG00000159450.12	TCHH	1.43277	0.0939747	0.528317	0.023874	0	0.011792	0.047168	0.02838	0.171906	0.058872	0.016314	0	0.073582	0.03364	0.052452	0.021275	0.052595
ENSG00000074317.10	SNCB	1.43268	0.378331	NA	0.054795	0.086831	0	0.588983	0.065244	0.152854	0	0.320286	0	0	0.183664	0	0	0
ENSG00000114268.11	PFKFB4	1.4324	0.0136587	0.261123	0.724703	3.17911	1.60239	8.38786	1.68417	4.89451	3.55968	14.0289	2.40254	16.3439	8.98734	1.25351	4.75216	5.38163
ENSG00000186094.16	AGBL4	1.43228	0.637917	NA	0	0.492272	0	0	0	0	0	0	0	0	0.081823	0	0	0
ENSG00000167619.11	TMEM145	1.43225	0.16557	0.626522	0.07049	0	0.044861	1.40472	0.287148	0.089594	0.121081	1.94039	0.0322	0.053966	0.82502	0.152693	0.794896	0.565299
ENSG00000104722.13	NEFM	1.43225	0.0790459	0.499056	2.37137	0.537831	0.748919	6.2805	0.139568	0.087876	0.910331	0.153789	1.37061	9.02403	1.11318	3.49598	2.21118	4.53452
ENSG00000198597.8	ZNF536	1.43151	0.637725	NA	0	0	0	0.178	0	0	0.066629	0	0	0	0	0	0	0
ENSG00000165028.11	NIPSNAP3B	1.43148	0.000409915	0.0441518	0.511539	0.868903	0.62357	1.90792	0.728607	0.779216	0.378915	1.58597	0.297777	2.08396	0.360056	0.720426	0.450416	0.607476
ENSG00000104059.4	FAM189A1	1.43118	0.000621842	0.0539192	0.630583	4.38832	0.678505	6.90987	1.93905	1.35097	1.48866	1.7964	0.370942	2.11193	1.69869	2.64001	0.664468	1.21955
ENSG00000139835.13	GRTP1	1.43111	0.0582069	0.453037	1.77392	0.792468	0.511377	9.50883	1.12226	0.646518	1.82221	7.5443	0.795181	0.144765	0.510007	0.553994	0.490302	0.557273
ENSG00000141682.11	PMAIP1	1.43102	0.0242836	0.326657	10.2879	3.00555	4.32641	59.0319	8.82254	4.29244	11.1559	42.7442	12.5972	10.0287	1.69473	5.39439	1.98533	6.93395
ENSG00000164687.10	FABP5	1.43086	0.0122208	0.25074	33.1483	10.3513	32.5966	77.177	35.5195	46.0407	38.7932	248.596	17.9877	15.9071	15.4963	41.4709	25.1851	45.8578
ENSG00000081800.8	SLC13A1	1.43081	0.641473	NA	0	0	0	0	0	0.025295	0	0	0	0	0	0	0	0.058015
ENSG00000256574.7	OR13A1	1.43081	0.641473	NA	0	0	0	0	0	0.02815	0	0	0	0	0	0	0	0.087094
ENSG00000264424.1	MYH4	1.43081	0.641473	NA	0	0	0	0	0	0.008622	0	0	0	0	0	0	0	0.026023
ENSG00000170091.10	NSG2	1.42946	0.489652	NA	0	0.136068	0	0.044234	0	0.049726	0	0	0	0.074271	0.04481	0	0.021517	0
ENSG00000128805.14	ARHGAP22	1.4291	0.00203397	0.105104	1.51919	2.62713	3.84303	3.67684	2.60943	6.77266	1.35978	11.704	0.880762	12.9698	5.99112	6.438	5.81355	8.62039
ENSG00000178055.11	PRSS42	1.42879	0.40888	NA	0	0.195373	0	0.043295	0	0.291923	0	0.035626	0.095302	0	0.175371	0	0	0.151097
ENSG00000183632.14	TP53TG3	1.42691	0.219139	0.682023	0.323793	0.712275	0.059462	0.485848	0	0	0.29557	0	0.242078	0.64594	0.111835	0.357844	0	0.338229
ENSG00000263020.6	AL662899.2	1.42667	0.0140184	0.264257	1.10979	1.04142	1.68987	4.74047	1.19094	2.09136	0	4.82297	0.557386	1.55036	1.03986	1.19651	0.868439	1.40417
ENSG00000124657.1	OR2B6	1.42579	0.641593	NA	0	0	0	0.128517	0.093714	0.218282	0	0	0	0	0	0	0	0
ENSG00000168280.16	KIF5C	1.42537	0.0862217	0.510527	0.207787	0.043362	0.076948	0.567373	0.027448	0.052076	0.292992	0.577134	0.031758	0.817847	0.305591	0.034806	0.014117	0.172005
ENSG00000115008.5	IL1A	1.42491	0.0392424	0.393701	14.8343	11.7915	17.6873	104.637	3.69192	19.4358	10.4662	0.272003	9.47886	11.9644	14.1712	37.6305	5.01228	18.5022
ENSG00000213658.11	LAT	1.42396	0.0272162	0.343115	0.37951	1.08166	2.01169	19.0515	2.00455	1.45138	1.34924	2.28209	1.27046	2.41185	2.5183	1.36625	1.01071	2.41061
ENSG00000265972.5	TXNIP	1.42272	0.0134975	0.259669	26.6936	36.1933	29.6191	416.261	68.7986	49.0254	43.9836	21.2444	8.52518	83.4331	58.6471	44.5627	43.2786	93.6363
ENSG00000213889.10	PPM1N	1.42182	0.00864279	0.212202	1.81317	1.52842	1.37753	1.88259	0.652799	10.2599	1.47201	5.21758	2.15118	3.77121	0.936074	1.96648	2.28913	1.94384
ENSG00000143226.13	FCGR2A	1.42001	0.243892	0.706214	0.726901	0.1834	2.25639	0.656948	0.860775	38.0634	2.32829	0	0.532974	0.037825	6.85196	0.653168	2.55721	2.70422
ENSG00000018625.14	ATP1A2	1.41913	0.495444	0.852161	0.037114	0	0	0.422993	0	0.129164	0.113655	0	0	0	0	0	0.068063	0.024102
ENSG00000164104.11	HMGB2	1.41903	0.0555568	0.445482	54.8033	10.0564	31.5395	73.3705	61.0206	12.9162	49.5177	316.733	27.834	7.81511	5.79479	28.8797	7.77623	38.7566
ENSG00000204010.3	IFIT1B	1.41897	0.476157	NA	0	0	0.022933	0.103823	0.036903	0.115953	0	0	0	0.04754	0	0	0.027569	0
ENSG00000101255.10	TRIB3	1.41885	0.0334259	0.372547	6.03461	3.64216	9.74987	176.183	21.428	10.3864	27.732	76.8486	19.588	13.9608	9.96879	14.6032	5.02955	7.78397
ENSG00000135312.6	HTR1B	1.41858	0.403541	0.80669	0.211042	0	0.490434	0	0.035867	0	0.111368	0.185131	0.055133	0	0	1.37506	0	0.229983
ENSG00000149294.16	NCAM1	1.41858	0.018272	0.296338	2.14837	4.94147	0.754743	20.8743	0.775194	1.21558	7.61186	3.55884	4.04871	10.3147	2.29749	5.07639	0.923488	3.56202
ENSG00000242265.5	PEG10	1.41612	0.0186344	0.297963	5.96136	3.02051	6.96407	65.5137	5.22858	1.67716	11.7386	21.4175	5.63425	13.9446	4.16893	4.77138	2.35577	5.57111
ENSG00000268916.6	CSAG3	1.41523	0.644783	0.907778	0	0	0	0.164584	0	0	0	12.894	0	0	0	0	0	0
ENSG00000105650.22	PDE4C	1.41522	0.354187	0.780686	0	0	0.089122	0.254195	0.198547	0.079044	0	0.094968	0.011034	0	0	0.026382	0	0.318852
ENSG00000274274.1	GAGE13	1.41444	0.645083	0.907778	0	0	0	0	0	0	0	394.427	0	0	0	0	0	0
ENSG00000137392.9	CLPS	1.41431	0.644794	NA	0	1.42354	0	0	0	0	0	0	0	0	0	0	0.254669	0
ENSG00000255804.2	OR6J1	1.41431	0.644794	NA	0	0	0.010032	0	0	0	0	0	0	0.062551	0	0	0	0
ENSG00000137731.13	FXYD2	1.41408	0.633303	0.903289	0	0.038051	0.285614	58.4997	0.49702	2.21981	0.387691	8.27418	0	0	0	0	1.18727	1.06151
ENSG00000141431.11	ASXL3	1.41332	0.643942	NA	0	0	0	0	0	0	0	0	0	0	0	0.034056	0	0.118841
ENSG00000234776.4	C11orf94	1.41288	0.133686	0.588242	0	1.19977	0.237586	0.173825	0.128574	1.28971	0.19825	0.29284	0.19478	0.162463	0.268554	0	0.742254	0.639178
ENSG00000123485.11	HJURP	1.41248	0.070327	0.484582	6.31416	1.22222	4.3524	13.59	8.49821	0.941612	12.3586	47.7752	3.4049	2.41855	0.534326	5.21261	1.14339	4.91642
ENSG00000164116.16	GUCY1A1	1.41239	0.409599	0.810437	0	0	0.134302	1.22457	0	0.04899	0.312498	0.31039	0.03795	0	0	0.113059	0	0
ENSG00000152503.9	TRIM36	1.41212	0.00799588	0.205516	0.414343	1.15329	0.550045	5.21204	0.619772	3.82422	0.71664	1.61602	0.482671	1.85065	2.4497	2.37393	1.44001	0.576935
ENSG00000255054.3	AL020996.2	1.41085	0.645062	NA	0	0	0	0	0	0	0	0.127672	0	0	0	0.702125	0.18657	0
ENSG00000151948.11	GLT1D1	1.4095	0.258382	0.719567	0.171989	0.252007	0	0.219288	0.025568	0.562513	0.135014	0	0.033399	0	0.163386	0.058501	0	0.163365
ENSG00000105851.10	PIK3CG	1.40921	0.239457	0.700834	0.021419	0	0.03173	0.075084	0.012732	1.78457	0.267479	0.101302	0.196443	0.068457	0.135742	0	0.432615	0.050618
ENSG00000132821.11	VSTM2L	1.40898	0.0200232	0.30698	1.02185	2.34199	1.4893	10.4861	0.557788	1.3646	5.47072	7.79329	0.541122	4.63356	1.76268	2.93931	0.444493	0.626193
ENSG00000125285.5	SOX21	1.40888	0.645536	NA	0	0	0	0.106198	0.025027	0	0	0	0	0	0	0	0	0
ENSG00000156510.12	HKDC1	1.4084	0.0204152	0.308801	2.96454	10.0107	0.669002	43.3517	8.27756	4.96853	5.91273	18.8323	2.40398	4.5754	4.595	4.61309	5.20366	1.93673
ENSG00000169047.5	IRS1	1.40546	0.0242889	0.326657	1.12954	0.494008	2.57942	15.118	2.35712	1.21379	5.5159	15.8431	1.69509	2.92167	1.8539	3.31132	2.26986	4.53017
ENSG00000169291.9	SHE	1.40488	0.125173	0.573547	0.204439	0.050058	0.019704	1.39907	0.387653	0.830517	0.245047	0.37442	0	0.367708	0.083284	0.038952	0.524408	0.275899
ENSG00000105261.7	OVOL3	1.40272	0.648542	NA	0	0	0	0	0	0	0	0.252853	0	0	0	0	0	0
ENSG00000121053.5	EPX	1.40272	0.648542	NA	0	0	0	0	0	0	0	0.044338	0	0	0	0	0	0
ENSG00000134640.2	MTNR1B	1.40272	0.648542	NA	0	0	0	0	0	0	0	0.0834	0	0	0	0	0	0
ENSG00000160182.2	TFF1	1.40272	0.648542	NA	0	0	0	0	0	0	0	0.377994	0	0	0	0	0	0
ENSG00000165076.13	PRSS37	1.40272	0.648542	NA	0	0	0	0	0	0	0	0.069077	0	0	0	0	0	0
ENSG00000180043.11	FAM71E2	1.40272	0.648542	NA	0	0	0	0	0	0	0	0.038968	0	0	0	0	0	0
ENSG00000100427.15	MLC1	1.40152	0.179599	0.639818	0.11525	0.378659	0.011729	0.01336	0	0.328248	0.029286	0	0.058074	0.121844	0.26748	0.412917	0.0898	0.216637
ENSG00000169181.12	GSG1L	1.40112	0.409307	0.810239	0	0.063995	0	0.902463	0.789509	0.151795	0.651944	3.28514	0	0	0.097976	0	0.155516	0
ENSG00000183833.16	MAATS1	1.40073	0.0404045	0.398287	0.167082	0.097004	0.208721	0.964988	0.559696	0.178391	0.398413	0.632698	0.094723	0.831777	0.163622	0.071779	0.069012	1.6174
ENSG00000154175.16	ABI3BP	1.39996	0.182638	0.64293	6.99722	173.58	3.25464	3.76238	11.3427	38.4115	6.11162	0.040454	6.3275	112.888	68.9489	1.81639	18.0772	5.47828
ENSG00000139354.10	GAS2L3	1.39847	0.0683739	0.480702	1.03568	0.107748	0.885535	11.5402	2.25061	0.979661	1.66231	10.0336	1.75889	0.788418	0.421226	0.834351	1.08927	0.893293
ENSG00000112232.8	KHDRBS2	1.39743	0.64948	NA	0	0	0	0.042961	0	0.023952	0	0	0	0	0	0	0	0
ENSG00000261587.2	TMEM249	1.3954	0.124171	0.572008	0.134218	0.308659	0.15692	0.861309	0.495646	0.040829	0.065338	0.361101	0	0.433448	0.029762	0	0.062875	0.264066
ENSG00000140519.13	RHCG	1.39511	0.311245	0.753813	0	0.176597	0.069751	0.722579	0.118368	1.09515	0	0	0.254613	0.960435	0.429237	0	0.114504	0
ENSG00000125931.10	CITED1	1.39486	0.300419	0.748109	0.268931	0	0.165095	0.777121	0	0.293637	0	0.547174	0	0	0.271646	0	0.214871	0.755351
ENSG00000131470.14	PSMC3IP	1.39483	0.0401162	0.397415	10.0338	1.80919	6.65907	22.8771	6.59389	2.15758	6.55543	33.507	2.81839	1.68914	1.30987	4.57264	1.65821	9.61357
ENSG00000148513.17	ANKRD30A	1.39396	0.241965	0.703763	0.127613	0.287569	0.0783	0	0.455171	0.76737	0.065161	0	0.023401	0.746447	0.11857	0	0.011366	0.036223
ENSG00000262560.1	AC018512.1	1.39359	0.647062	NA	0	0	0	0.042824	0	0	0	0.048065	0	0	0	0	0.150179	0
ENSG00000176988.8	FMR1NB	1.3931	0.649831	NA	0	0	0	0	0	0	0.129643	0	0	0.320562	0	0	0	0
ENSG00000174990.5	CA5A	1.39303	0.585992	NA	0	0	0	0.134024	0.01719	0	0.013373	0	0	0	0	0	0.052502	0.006824
ENSG00000276966.2	HIST1H4E	1.39221	0.070538	0.484582	0.130176	0	0.256373	0.793849	0.206581	1.33472	0.560555	0.354939	0.158371	1.19362	0.072878	0.187201	0.269601	0.166489
ENSG00000135636.13	DYSF	1.39177	0.0110026	0.242454	1.36692	7.68917	1.12144	10.145	2.19814	14.3076	2.51224	6.29804	2.27941	12.3361	9.2602	4.01499	6.20783	1.4938
ENSG00000175877.3	TMEM270	1.39125	0.64421	NA	0	0	0	0.187667	0	0.083533	0.3331	0.245982	0	0	0	0	0	0
ENSG00000010438.16	PRSS3	1.39056	0.136455	0.589977	0.531506	0	1.42973	1.38543	1.22112	3.02239	0.753387	0	0.462905	1.38192	0.255279	3.13789	0.268595	6.24684
ENSG00000171903.16	CYP4F11	1.39018	0.187994	0.65003	0.242935	0.621835	0.432888	2.39129	0	0.043706	0.403976	0.041466	0.073289	0.242424	0.017076	0	0.035609	0.115312
ENSG00000004399.12	PLXND1	1.39003	0.0070484	0.191777	11.2827	11.4801	5.61461	113.791	11.0121	32.543	8.9461	11.061	8.80263	19.2298	17.4593	11.7967	19.1045	16.1878
ENSG00000162739.13	SLAMF6	1.38963	0.457674	0.835428	0	0	0.094758	0	0.077114	0.989137	0.119819	0	0	0	0.072901	0	0.019231	0.041061
ENSG00000115902.10	SLC1A4	1.38795	0.0115109	0.246021	2.01674	0.969948	3.87148	9.02706	2.31002	2.73543	3.59771	15.2107	1.15614	3.93766	0.96594	5.35822	1.26143	0.802664
ENSG00000178233.17	TMEM151B	1.3878	0.124049	0.572008	0.20536	1.02856	0.211251	1.43548	0.352659	5.28942	0.063288	0.062355	0.418502	0.087836	1.58084	0.125104	0.95531	0.744388
ENSG00000197893.13	NRAP	1.38752	0.491337	NA	0	0.038448	0.015161	0.06924	0	0	0.018924	0	0.009387	0	0	0	0	0.009672
ENSG00000221867.8	MAGEA3	1.38742	0.651473	0.910137	0	0	0	0	0	0	0	59.5511	0	0	0	0	0	0
ENSG00000004939.14	SLC4A1	1.38606	0.453111	NA	0	0.084899	0	0.162656	0	0.042811	0	0.031003	0.04171	0	0.01243	0	0	0
ENSG00000076706.16	MCAM	1.38572	0.095567	0.530308	7.50295	5.25964	6.14652	175.826	18.0566	2.10458	18.8851	15.3576	13.0757	1.25333	0.637693	11.7297	3.2079	5.81448
ENSG00000074181.8	NOTCH3	1.38386	0.0631348	0.469161	3.38189	2.00389	2.86735	48.0544	2.72737	2.20087	8.37353	0.14172	1.97819	10.4417	3.93797	8.44141	2.53395	3.07258
ENSG00000104140.6	RHOV	1.38283	0.122527	0.570842	0.257557	0.206615	0.135949	6.60039	0.350259	0.171721	0.47551	0.878231	0.302465	0.168949	0.30937	0.079638	0.163411	0.035189
ENSG00000178522.14	AMBN	1.38087	0.651717	NA	0	0	0	0	0.050603	0.23783	0	0	0	0	0	0	0.037742	0
ENSG00000285253.1	AC090517.4	1.38019	0.290095	0.738887	0	0	0.178887	0.175847	0.088909	0.070522	0	0.122129	0	0	0.066232	0.436481	0.03003	0.096297
ENSG00000159289.6	GOLGA6A	1.37994	0.650717	NA	0	0	0	0	0	0.119135	0.039045	0	0.016637	0	0	0	0	0
ENSG00000163749.17	CCDC158	1.37959	0.297504	0.745634	0.036213	0.155376	0.061307	0.014243	0.040188	0	0	0	0.080413	0.443478	0.014262	0	0.027696	0.048054
ENSG00000100314.3	CABP7	1.37942	0.549527	NA	0	0	0.039209	0.133882	0	0.033097	0	0.024114	0	0	0	0	0.015717	0
ENSG00000189064.8	GAGE2A	1.37926	0.653407	0.910612	0	0	0	0	0	0	0	310.53	0	0	0	0	0	0
ENSG00000134470.20	IL15RA	1.37853	0.0233748	0.323766	2.08269	0.959191	5.48564	14.2346	4.64661	5.6422	8.96512	16.5812	1.12769	5.44796	2.74485	3.82245	0.440471	6.90596
ENSG00000196372.12	ASB13	1.3781	0.00338448	0.130697	1.78177	2.41411	2.68228	16.9749	4.32389	6.11457	2.89104	16.1215	2.58624	6.09765	3.17324	2.18032	3.24667	2.97329
ENSG00000162006.9	MSLNL	1.37657	0.557965	NA	0	0	0	0.096196	0.034148	0.088599	0.053022	0.058761	0	0	0	0	0	0
ENSG00000269526.1	ERVV-1	1.37574	0.651319	0.910137	0	0	0	5.32324	0.034807	0.86763	0.111616	0	0	0	0	0	0	0.02602
ENSG00000170915.8	PAQR8	1.37442	0.0090269	0.218596	0.965543	1.44172	1.1878	11.6139	1.31983	1.73999	1.76879	4.98295	0.639026	0.74325	1.1873	1.78707	1.46235	1.06109
ENSG00000134339.8	SAA2	1.37307	0.0732543	0.48864	10.441	19.7103	4.27131	98.0422	14.8073	115.375	13.6266	28.8482	5.93944	14.3187	20.5269	1.12441	11.1514	0.807901
ENSG00000184160.7	ADRA2C	1.37262	0.0556021	0.445482	0.794259	1.68825	0.482994	9.83297	0.337796	0.318638	2.08771	3.60172	0.233739	0.653232	0.960884	1.17284	0.629318	0.228468
ENSG00000184220.11	CMSS1	1.37254	0.00601318	0.176793	15.7702	8.53012	10.3702	55.8326	8.60238	11.429	21.7961	77.9699	8.02786	15.7607	8.95161	12.1853	7.0189	13.9643
ENSG00000188000.4	OR7D2	1.37055	0.391089	0.80029	0	0	0	0.030793	0	0	0.066043	0.619431	0.016727	0	0.41873	0.077474	0.679939	0.208064
ENSG00000166016.5	ABTB2	1.3704	0.000661182	0.0542593	3.49723	3.59453	5.05392	18.2173	1.30016	4.43684	4.23388	14.6312	2.97733	6.57779	3.59003	5.39637	2.33393	4.95505
ENSG00000108387.14	SEPT4	1.36785	0.00249745	0.114508	0.615919	1.66968	0.829371	3.03168	0.61414	0.750761	0.34616	1.35878	0.449052	1.21751	1.54188	4.26238	1.17155	1.63353
ENSG00000125571.9	IL37	1.36615	0.655582	NA	0.138106	0.254836	0	0.109863	0	0.252666	0	0	0	0	0	0	0	0
ENSG00000157782.9	CABP1	1.36589	0.307376	0.7519	0	0.125463	0.112433	0.275913	0	0.035499	0	0.071757	0	0	0.120961	0	0.341587	0.822687
ENSG00000162621.6	LRRC53	1.36583	0.656062	NA	0	0	0	0	0	0.055158	0	0	0	0	0.012415	0	0	0
ENSG00000185905.3	C16orf54	1.36542	0.526671	0.862415	0	0	0.26991	0	0	1.04592	0	0.031128	0	0	0.038443	0	0.182552	0.086675
ENSG00000085276.17	MECOM	1.36474	0.191049	0.653185	0.069353	0.853697	0.205277	27.3575	0.103357	0.825815	8.78568	9.17865	0.127198	1.96874	0.933376	0.911815	0.308889	0.109308
ENSG00000267426.5	AC087289.3	1.36377	0.357502	0.782358	0	0	0.023411	1.35951	0.261668	0.031372	0.253063	0.254257	0	0	0	0.198592	0.176494	0.030127
ENSG00000177103.13	DSCAML1	1.36343	0.390963	0.80029	0.018104	0	0.006706	0.899754	0	0.059496	0.250245	0.119655	0	0.027891	0	0	0.070927	0.00855
ENSG00000147003.6	CLTRN	1.36342	0.0527108	0.438712	0.4037	0.377645	0.059828	1.08898	0.048191	0.376535	0.298064	0.082825	0.147412	0.909261	0.42555	0.570528	0.071689	0.271543
ENSG00000152192.7	POU4F1	1.36288	0.655635	0.91185	0	0	0	0.229306	0	0	0.068435	5.02318	0	0	0	0	0	0
ENSG00000145192.12	AHSG	1.3626	0.656851	NA	0	0	0	0.102794	0	0	0	0.056119	0.037567	0	0	0	0	0
ENSG00000197977.3	ELOVL2	1.36127	0.167951	0.628772	2.23708	0.1595	1.64601	8.15025	1.93599	0.185924	1.5444	9.66144	1.45361	0	0.083694	0.589133	0.34043	1.40751
ENSG00000163762.6	TM4SF18	1.36095	0.65166	0.910185	0.295962	0	0.18319	3.96397	0	0.055265	0	9.81841	0	0	0	0	0	0
ENSG00000124701.5	APOBEC2	1.36005	0.658444	NA	0	0	0	0.098906	0	0	0	0.040829	0	0	0	0	0	0
ENSG00000135903.19	PAX3	1.36005	0.658444	NA	0	0	0	0.062731	0	0	0	0.018121	0	0	0	0	0	0
ENSG00000196604.12	POTEF	1.36005	0.658444	NA	0	0	0	0.02	0	0	0	0.013087	0	0	0	0	0	0
ENSG00000006071.13	ABCC8	1.35916	0.65781	0.9136	0	0	0	1.8026	0	0.015743	0	0	0	0	0	0	0	0
ENSG00000137809.16	ITGA11	1.35809	0.0545444	0.4431	7.2187	55.9331	30.6235	18.7715	10.2409	34.6759	2.07751	1.68718	6.85891	100.92	50.8652	50.3076	12.1238	31.013
ENSG00000085741.12	WNT11	1.35734	0.368556	0.78843	0.095409	0	0.047024	6.50333	0	0.059434	0.728831	0.185505	0	0.048734	0.348289	0.138025	0.084794	0
ENSG00000168743.12	NPNT	1.35708	0.195894	0.658778	0.853104	0.345562	0.063206	8.02463	0.429538	0.045762	1.23986	2.06664	0.011179	0.780004	0.248715	0.106909	0.672563	0.023066
ENSG00000155966.13	AFF2	1.35658	0.231493	0.69413	0.008785	0	0.027751	0.265987	0.017809	0	0.055419	0.005118	0.008066	0.066254	0.011149	0.038676	0.01276	0.004141
ENSG00000205929.10	C21orf62	1.35637	0.658297	NA	0	0	0	0	0	0	0	0.05908	0	0	0	0	0	0.288414
ENSG00000186648.14	CARMIL3	1.35635	0.243325	0.705511	0.065162	0	0.009651	0.226672	0	0.186684	0.067645	0.129694	0.011182	0	0.030905	0	0.023214	0.020946
ENSG00000243811.9	APOBEC3D	1.35588	0.175371	0.637981	0.031313	0	0.460592	1.85717	0.831456	0.422138	0.366813	0.258682	0.305482	4.22795	0.175113	0	1.2732	0.803652
ENSG00000169688.10	MT1B	1.35491	0.59072	NA	0	0.817456	0	0	0	0	0	0.27225	0	0	2.54528	5.24517	0	0.86288
ENSG00000285000.1	AC008581.2	1.35337	0.627678	0.901784	0	0	0	0.956741	0	1.2054	0	0	0	0	1.70984	0	2.85209	0
ENSG00000189108.12	IL1RAPL2	1.35321	0.261391	0.719835	0.622257	2.49435	0.090818	0.478342	0.970614	1.95837	0	0	0.035608	2.06989	0.437454	0	0.091839	0
ENSG00000135960.9	EDAR	1.34973	0.262792	NA	0.013379	0.050246	0.019816	0.203351	0.015908	0.012275	0	0.018279	0.036798	0	0.0113	0	0	0.012663
ENSG00000188042.7	ARL4C	1.34946	0.00965852	0.226648	8.828	42.8374	4.95136	110.715	14.1056	43.1086	52.4536	60.4729	7.5897	54.7443	25.9252	19.476	14.4931	10.2245
ENSG00000153879.8	CEBPG	1.34943	0.0104052	0.235184	6.50263	4.12943	5.46588	40.8997	6.88047	4.48464	12.2513	39.6438	3.4904	9.20178	4.86389	7.55725	5.76557	6.61925
ENSG00000118922.17	KLF12	1.34794	1.3025e-05	0.00545336	0.41221	1.1747	0.884717	2.14161	0.641185	1.17651	0.696609	2.9388	0.812851	2.62899	0.723217	1.26533	1.50673	1.60757
ENSG00000133710.15	SPINK5	1.34624	0.658224	NA	0	0	0	0.15046	0	0	0.057622	0	0	0	0	0	0	0
ENSG00000269404.6	SPIB	1.34585	0.584475	NA	0.017354	0	0.033245	0.300984	0	0	0.083078	0	0	0	0	0	0	0.04936
ENSG00000085831.15	TTC39A	1.34565	0.126892	0.575827	0.321248	0.149023	0.077527	5.60048	0.12481	0.635286	1.07606	0.907122	0.337733	0.483455	0.392803	0	0.272418	0.278898
ENSG00000139289.13	PHLDA1	1.34438	0.0112329	0.244815	11.547	32.8538	15.7151	73.9016	5.80574	88.742	8.07924	23.4372	18.2711	62.0803	72.0535	27.3453	16.5641	45.7418
ENSG00000253293.4	HOXA10	1.34282	0.0348705	0.377352	7.77425	9.04929	1.06426	11.656	1.94275	0.518306	10.7698	29.2395	1.82605	9.98808	6.96908	11.5803	5.53048	11.5202
ENSG00000100206.9	DMC1	1.34272	0.307315	0.7519	0.245625	0	0.955215	0.105433	0.119576	0.047018	0.215246	2.68826	0.32614	0	0	0.126613	0.0259	1.28692
ENSG00000121898.12	CPXM2	1.34264	0.268604	0.723339	0.080347	0.211141	0.080222	0.1897	0	0.210928	0.089116	0.01607	1.40062	4.9802	0.691811	0.210938	0.057228	0.060907
ENSG00000128872.9	TMOD2	1.3425	0.00523798	0.163979	0.567745	0.692348	0.534651	1.30993	0.189802	1.24797	0.536019	0.42989	0.048854	1.52108	0.466577	0.689386	1.26513	2.68715
ENSG00000134343.12	ANO3	1.34135	0.273067	0.726992	0.037074	0.069567	0.012269	0.01402	0.022044	0	0	0	0	0.127593	0.042001	0.12151	0.029514	0.035169
ENSG00000174498.13	IGDCC3	1.34103	0.337041	0.769785	0.012537	0.094173	0.077584	0.434205	0.029811	0	0.064432	0.077078	0	0.160303	0	0	0.12401	0
ENSG00000167641.10	PPP1R14A	1.34067	0.650816	0.909965	0	0	0.114014	51.6708	0	0	11.2478	38.0542	0.282578	1.57138	0.259723	0	0	0.308395
ENSG00000117394.21	SLC2A1	1.3396	0.0279061	0.34776	7.74365	34.8381	23.6093	227.712	8.21198	25.9272	98.7168	141.181	24.4512	110.518	58.2802	28.9292	41.1061	52.1937
ENSG00000164093.16	PITX2	1.33937	0.0262513	0.337618	2.06478	7.46389	2.49797	16.0066	6.45511	6.50343	2.95141	22.2122	3.39686	4.4277	0.879314	1.4152	2.91566	0.653192
ENSG00000175183.9	CSRP2	1.33933	0.00643858	0.184072	21.1056	60.3565	8.96989	112.894	24.7143	41.9731	17.8025	15.5061	24.3585	132.613	38.6618	31.1322	21.4751	12.9866
ENSG00000164920.9	OSR2	1.33922	0.00632953	0.182768	0.673056	2.13372	0.915131	3.98145	1.97453	1.40784	1.8717	1.30252	0.153847	5.99204	1.52116	2.62422	1.55908	2.80972
ENSG00000164122.8	ASB5	1.33907	0.236269	0.698577	0.057345	0.784013	0.070739	0.76479	0.022731	0.03582	0.328692	0	0	0.264413	0.064505	0.208764	0.06805	0
ENSG00000128253.13	RFPL2	1.33881	0.657685	NA	0	0	0	0.074692	0	0.167518	0	0	0	0	0.075464	0	0.239315	0
ENSG00000160862.12	AZGP1	1.33879	0.396593	0.802569	0.129112	0.62104	0.15021	0	0	0.554844	0.093954	0	0	0	0.318894	0	0.053417	0.637292
ENSG00000143869.6	GDF7	1.33832	0.51337	NA	0.011132	0.010462	0	0.117963	0	0	0	0.011412	0.030653	0	0	0	0	0.005249
ENSG00000104738.17	MCM4	1.33783	0.0141826	0.265152	27.3249	19.0586	23.3228	43.8269	41.6802	14.2304	18.5869	158.086	8.43396	18.7664	12.3639	16.4676	8.87573	26.7457
ENSG00000125998.7	FAM83C	1.33776	0.662879	NA	0	0	0	0.01546	0	0	0	0.037604	0	0	0	0	0.016339	0
ENSG00000171551.11	ECEL1	1.33738	0.361381	0.784418	0.051447	0	0.090309	1.11046	0	0	0.095047	0.027772	0.023537	0	0.137235	0	0.018099	0.092145
ENSG00000184530.8	C6orf58	1.33717	0.0914328	0.52065	0.340809	0.212075	0.1257	2.6274	1.56595	1.00309	0.104741	1.96397	0.051719	0.173065	0.999158	0.876801	0.201365	0.822239
ENSG00000006788.13	MYH13	1.33674	0.629443	NA	0.018691	0	0	0	0	0.008774	0	0	0	0.014397	0	0	0	0.123603
ENSG00000182782.7	HCAR2	1.33545	0.356288	0.781652	0	0.11107	0.021918	0	0	1.00602	0.218989	0.040448	0.13552	0.181776	0.149738	0	0	0.056514
ENSG00000166407.13	LMO1	1.3349	0.087305	0.513312	1.16966	0	0.237076	4.80586	0.819632	0.616536	0.700436	0.280903	0.25012	1.04523	0.517515	0.879031	0.060897	0.585489
ENSG00000284491.2	THSD8	1.33481	0.082107	0.504635	6.3305	2.42608	3.885	17.8981	4.57077	0.438737	8.1957	18.7055	2.88761	4.3779	2.63832	4.51502	0	4.91432
ENSG00000241962.9	AC079447.1	1.33448	0.32548	0.761981	0.158009	0	0.099761	1.95246	0.052696	0.03398	0	0.080565	0.180012	0	0.035367	0.313188	0.143404	0
ENSG00000143512.12	HHIPL2	1.33437	0.102106	0.538629	2.16458	0.216706	0.609928	7.55517	1.22555	0.235813	0.634675	9.85867	1.03051	0.175816	1.04244	1.62492	4.7901	4.6357
ENSG00000146555.18	SDK1	1.33419	0.000123673	0.0209323	0.253543	1.35084	0.509876	2.14364	0.762627	1.42662	0.38106	1.75146	0.87834	2.88438	1.83133	1.69854	2.05595	2.77931
ENSG00000223658.7	C1GALT1C1L	1.33341	0.0931057	0.525288	0.702807	0.109308	0.302371	5.22003	0.697443	0.272076	0.647916	0.757729	0.053312	0.802671	0.833708	0.250718	0.207584	0.905044
ENSG00000144218.18	AFF3	1.33338	0.0654339	0.473206	0.70958	1.86276	0.349256	6.48689	1.81304	0.66784	0.671573	3.58426	0.110814	1.30853	0.415843	0.81029	2.00843	0.10389
ENSG00000167772.11	ANGPTL4	1.33292	0.136017	0.589977	1.24684	27.5243	6.30549	38.1281	0.663653	23.4172	2.57249	3.65714	3.41872	90.4345	66.6358	11.1072	9.65827	5.08726
ENSG00000104044.15	OCA2	1.33196	0.662337	0.914149	0	0	0	3.73966	0	0	0.348615	0.086511	0	0	0	0.041206	0	0
ENSG00000185686.17	PRAME	1.32975	0.648806	0.909247	0.029541	0	0	117.204	0.293958	0.193319	35.145	24.8762	0	0.045292	0.349359	0.357844	0.131306	0.028161
ENSG00000187037.8	GPR141	1.32959	0.468168	0.839936	0	0	0.060033	0.066546	0.097198	5.78036	0.988874	0	0	0.161085	0.476024	0	0.216249	0
ENSG00000214688.5	C10orf105	1.32917	0.588885	NA	0	0	0	0.060133	0	0.011103	0.021876	0.008083	0	0	0.009995	0	0	0
ENSG00000167889.12	MGAT5B	1.32818	0.0164933	0.285848	0.447062	2.03391	0.305653	4.32261	0.502261	2.24144	0.598852	1.93958	0.237198	1.40705	2.45365	1.18051	0.96403	0.534375
ENSG00000141337.12	ARSG	1.32795	0.00882101	0.214591	0.400252	1.32456	0.422107	1.94368	0.45822	2.41305	0.923822	3.38639	0.511705	1.01154	1.01247	0.571815	0.247258	0.172297
ENSG00000168078.9	PBK	1.32781	0.238321	0.700348	19.6918	0.695864	10.2295	18.6769	19.338	0.480786	7.7501	84.3997	14.1912	0.436095	0	3.96188	0.558724	13.0692
ENSG00000196296.13	ATP2A1	1.326	0.069044	0.481523	0.184529	0.069251	0.119625	0.838201	0.307212	1.64281	1.0275	2.47739	0.416346	0.434567	0.275491	0.241925	0.479302	0.521781
ENSG00000187135.7	VSTM2B	1.32451	0.665176	NA	0	0	0	0.108165	0	0	0	0	0	0.132516	0.072819	0	0	0
ENSG00000214212.8	C19orf38	1.32433	0.227965	0.690097	0	0	0.16357	1.56668	0.079672	4.09213	1.22683	0.22651	0.252401	0.101653	0.464411	0.275573	0.540454	0.374205
ENSG00000173805.15	HAP1	1.3237	0.172416	0.63537	0.043853	0.196404	0.028881	0.990457	0.121666	0.178223	0.506312	0.14768	0.026487	0.730288	0.160458	0	0	0.027685
ENSG00000130643.8	CALY	1.32354	0.0343951	0.376003	0.206087	2.85654	1.03477	3.04413	1.14835	3.66238	0.251315	0.585033	0.967228	3.22063	1.50151	2.25746	1.69909	0.485921
ENSG00000103021.9	CCDC113	1.32259	0.0100083	0.230389	0.711705	0.552895	0.579061	2.90819	0.28844	1.19635	0.403184	0.799751	0.251552	1.15348	1.3198	1.38224	0.065783	0.608238
ENSG00000163380.15	LMOD3	1.32241	0.610212	NA	0	0	0	0.009966	0.016512	0	0	0.040425	0	0	0	0	0.012403	0.013345
ENSG00000100012.11	SEC14L3	1.32233	0.667354	NA	0	0	0	0.020113	0	0	0	0	0	0	0	0	0	0.055409
ENSG00000272741.1	AC069257.3	1.3212	0.666467	NA	0.158463	0	0	0	0	0.432515	0	0	0	0	0	0	0	0
ENSG00000073754.5	CD5L	1.32073	0.667721	NA	0	0	0	0.069108	0	0	0	0	0	0	0	0	0	0
ENSG00000100987.14	VSX1	1.32073	0.667721	NA	0	0	0	0.082514	0	0	0	0	0	0	0	0	0	0
ENSG00000101883.4	RHOXF1	1.32073	0.667721	NA	0	0	0	0.256274	0	0	0	0	0	0	0	0	0	0
ENSG00000109132.6	PHOX2B	1.32073	0.667721	NA	0	0	0	0.452729	0	0	0	0	0	0	0	0	0	0
ENSG00000120054.11	CPN1	1.32073	0.667721	NA	0	0	0	0.08311	0	0	0	0	0	0	0	0	0	0
ENSG00000125498.19	KIR2DL1	1.32073	0.667721	NA	0	0	0	0.140313	0	0	0	0	0	0	0	0	0	0
ENSG00000131910.4	NR0B2	1.32073	0.667721	NA	0	0	0	0.147545	0	0	0	0	0	0	0	0	0	0
ENSG00000138109.10	CYP2C9	1.32073	0.667721	NA	0	0	0	0.092606	0	0	0	0	0	0	0	0	0	0
ENSG00000140093.9	SERPINA10	1.32073	0.667721	NA	0	0	0	0.076626	0	0	0	0	0	0	0	0	0	0
ENSG00000140955.10	ADAD2	1.32073	0.667721	NA	0	0	0	0.136831	0.027631	0	0	0	0	0	0	0	0	0
ENSG00000146926.10	ASB10	1.32073	0.667721	NA	0	0	0	0.092797	0	0	0	0	0	0	0	0	0	0
ENSG00000156096.13	UGT2B4	1.32073	0.667721	NA	0	0	0	0.08452	0	0	0	0	0	0	0	0	0	0
ENSG00000156574.9	NODAL	1.32073	0.667721	NA	0	0	0	0.094691	0	0	0	0	0	0	0	0	0	0
ENSG00000162009.8	SSTR5	1.32073	0.667721	NA	0	0	0	0.120356	0	0	0	0	0	0	0	0	0	0
ENSG00000164363.9	SLC6A18	1.32073	0.667721	NA	0	0	0	0.071686	0	0	0	0	0	0	0	0	0	0
ENSG00000167434.9	CA4	1.32073	0.667721	NA	0	0	0	0.41806	0	0	0	0	0	0	0	0	0	0
ENSG00000169393.8	ELSPBP1	1.32073	0.667721	NA	0	0	0	0.166538	0	0	0	0	0	0	0	0	0	0
ENSG00000170819.4	BFSP2	1.32073	0.667721	NA	0	0	0	0.60723	0	0	0	0	0	0	0	0	0	0
ENSG00000173404.4	INSM1	1.32073	0.667721	NA	0	0	0	0.052051	0	0	0	0	0	0	0	0	0	0
ENSG00000179930.5	ZNF648	1.32073	0.667721	NA	0	0	0	0.039516	0	0	0	0	0	0	0	0	0	0
ENSG00000180785.9	OR51E1	1.32073	0.667721	NA	0	0	0	0.03995	0	0	0	0	0	0	0	0	0	0
ENSG00000184478.7	OR56A3	1.32073	0.667721	NA	0	0	0	0.032082	0	0	0	0	0	0	0	0	0	0
ENSG00000186038.9	HTR3E	1.32073	0.667721	NA	0	0	0	0.124361	0	0	0	0	0	0	0	0	0	0
ENSG00000187857.4	OR6C75	1.32073	0.667721	NA	0	0	0	0.104226	0	0	0	0	0	0	0	0	0	0
ENSG00000188120.14	DAZ1	1.32073	0.667721	NA	0	0	0	0.067344	0	0	0	0	0	0	0	0	0	0
ENSG00000188175.9	HEPACAM2	1.32073	0.667721	NA	0	0	0	0.082803	0	0	0	0	0	0	0	0	0	0
ENSG00000188655.10	RNASE9	1.32073	0.667721	NA	0	0	0	0.167159	0	0	0	0	0	0	0	0	0	0
ENSG00000188931.3	CFAP126	1.32073	0.667721	NA	0	0	0	0.253859	0	0	0	0	0	0	0	0	0	0
ENSG00000196350.8	ZNF729	1.32073	0.667721	NA	0	0	0	0.037036	0	0	0	0	0	0	0	0	0	0
ENSG00000204653.9	ASPDH	1.32073	0.667721	NA	0	0	0	0.222768	0	0	0	0	0	0	0	0	0	0
ENSG00000205126.2	ACCSL	1.32073	0.667721	NA	0	0	0	0.086143	0	0	0	0	0	0	0	0	0	0
ENSG00000213759.9	UGT2B11	1.32073	0.667721	NA	0	0	0	0.072969	0	0	0	0	0	0	0	0	0	0
ENSG00000214360.4	EFCAB9	1.32073	0.667721	NA	0	0	0	0.293702	0	0	0	0	0	0	0	0	0	0
ENSG00000260596.5	DUX4	1.32073	0.667721	NA	0	0	0	0.171175	0.015643	0	0	0	0	0	0	0	0	0
ENSG00000265203.1	RBP3	1.32073	0.667721	NA	0	0	0	0.033371	0	0	0	0	0	0	0	0	0	0
ENSG00000268361.1	L34079.1	1.32073	0.667721	NA	0	0	0	0.983556	0	0	0	0	0	0	0	0	0	0
ENSG00000268940.5	CT45A1	1.32073	0.667721	NA	0	0	0	0.176361	0	0	0	0	0	0	0	0	0	0
ENSG00000276490.1	AL583836.1	1.32073	0.667721	NA	0	0	0	0.066313	0	0	0	0	0	0	0	0	0	0
ENSG00000285558.1	AC112504.2	1.32073	0.667721	NA	0	0	0	0.249646	0	0	0	0	0	0	0	0	0	0
ENSG00000132688.10	NES	1.31979	0.0975843	0.532388	2.38477	0.468616	2.92694	23.1171	1.8505	0.562045	1.27318	0.143168	1.53762	0.614775	0.699916	3.72288	1.03121	2.4139
ENSG00000152315.4	KCNK13	1.31761	0.154625	0.611608	0.093751	0.1758	0.190746	0.94506	0.223011	6.75748	3.07477	0.063995	0.128717	2.44709	1.04712	1.48134	1.89734	0.891268
ENSG00000154529.14	CNTNAP3B	1.31735	0.0992511	0.534739	1.8411	0.318487	2.21279	0.740528	0.442143	0.141441	0.715487	9.06583	1.01681	0.922738	0.205102	1.82991	0.277847	0.412639
ENSG00000204661.9	C5orf60	1.31645	0.66541	NA	0	0.06658	0	0.02989	0	0	0.10385	0	0	0.027274	0	0	0	0
ENSG00000277363.4	SRCIN1	1.31638	0.121172	0.56919	0.114523	0.586404	0.171364	6.38962	0.100606	0.674158	1.13234	0.853236	0.074168	0.345374	0.87217	0.16256	0.357707	0.157578
ENSG00000214694.11	ARHGEF33	1.31598	0.143647	0.599062	0.148885	0.558386	0.529619	0.022115	0.221266	1.94907	0.193673	0.017889	0.656356	1.71955	0.099534	0.172145	0.763567	1.43226
ENSG00000137507.11	LRRC32	1.31559	0.0709773	0.484582	4.15753	4.37031	0.681584	21.0708	2.47009	3.1559	1.1647	0.357067	0.88471	10.4545	2.50502	2.84832	4.45357	0.443988
ENSG00000166321.13	NUDT13	1.31544	0.0198624	0.306564	0.771334	0.935055	0.961753	2.03795	0.708298	1.07769	0.804008	5.35145	1.20489	0.637744	0.588461	0.438793	0.239804	1.22183
ENSG00000203883.6	SOX18	1.31256	0.171068	0.632644	0.099362	0.372159	0.244834	0.498352	0.078813	0.216579	0.061162	0.994097	0.03027	0	0.13934	0.071823	0.117727	0
ENSG00000116132.11	PRRX1	1.31218	0.149294	0.607785	0.530195	2.90941	1.40242	0.055508	0.455119	8.55669	1.26411	0.018502	1.48229	5.23424	2.87724	0.172827	1.42591	4.3155
ENSG00000164393.8	ADGRF2	1.31199	0.313528	0.755735	0	0.12628	0	0.144128	0.013564	0.210568	0.10548	0.059947	0	0	0.095759	0.123587	0.067756	0
ENSG00000102098.17	SCML2	1.3114	0.0795806	0.500403	1.3108	0.597635	0.568336	3.68017	1.08558	0.264517	1.63996	8.70787	0.492379	0.112276	0.956486	1.01239	0.430488	0.618127
ENSG00000277075.2	HIST1H2AE	1.3113	0.0415359	0.403441	0.430335	2.35881	0.781875	4.03345	0.756047	1.95239	0.786986	2.19812	0.764659	5.79529	2.47758	0.860104	1.50267	0.668815
ENSG00000139832.4	RAB20	1.3107	0.0339593	0.374164	1.3117	3.16574	2.46897	12.7094	4.17982	28.5219	5.31033	7.90352	1.46736	4.91566	6.7171	1.09588	5.48395	4.30016
ENSG00000158816.15	VWA5B1	1.31028	0.669592	NA	0	0	0	0.038653	0.018161	0	0	0	0	0	0	0	0	0.014256
ENSG00000138587.5	MNS1	1.31001	0.0727791	0.487181	1.95744	0.677031	1.24696	20.0896	2.97354	0.619291	4.28279	3.88332	1.15648	0.415488	0.666057	1.50432	0.696	3.24475
ENSG00000092067.5	CEBPE	1.30899	0.598982	NA	0	0	0.030379	0.102715	0	0.306815	0	0	0.075076	0	0	0	0.109536	0
ENSG00000171320.14	ESCO2	1.30774	0.109472	0.550514	3.35702	1.12629	1.95587	6.16518	3.78401	0.155395	1.75824	13.0409	1.00721	0.071354	0.307993	3.15731	0.634423	1.83443
ENSG00000135914.5	HTR2B	1.30762	0.296125	0.744519	0.480845	5.75813	0.098792	0	0.953289	1.54931	0.986994	0	0.684285	22.2957	11.9948	2.4411	3.6108	0.610396
ENSG00000156959.8	LHFPL4	1.30752	0.361959	0.784894	0.022892	0.21498	0.016955	0	1.39795	0.042968	0.021165	4.68961	0.010497	0.193867	0.773246	0	0.040784	0.021647
ENSG00000198807.12	PAX9	1.30685	0.63976	0.905652	0	0	0	0.252085	0.044291	0	0.137676	0.255796	0	0	0	0	0	0
ENSG00000185306.12	C12orf56	1.30576	0.505849	0.854177	0	0	0	5.46787	0	0.149119	1.69652	0.024252	0.288427	0	0.147562	0	0.015807	0.265857
ENSG00000169896.17	ITGAM	1.3054	0.148508	0.606925	0.271688	1.60714	0.430866	0.162753	0.792756	8.12921	0.283944	0.02421	0.405415	0.239742	1.34014	0.477478	0.557664	0.417533
ENSG00000119686.9	FLVCR2	1.30533	0.0171339	0.289911	0.329627	2.47816	0.520935	2.59465	1.21317	7.42561	1.30575	3.05288	0.762394	1.55897	2.30877	1.1991	1.38485	0.680119
ENSG00000134775.15	FHOD3	1.30516	0.076078	0.493839	0.980098	1.49831	13.7657	8.24488	2.32199	4.78782	0.101204	24.262	4.08601	10.8837	2.61682	8.09843	6.08762	15.9368
ENSG00000171840.11	NINJ2	1.3049	0.285492	0.737128	0	0	0.113942	0.326771	0.064044	5.57291	0.781835	0.137249	0.118606	0.304873	1.29613	0.115414	0.699583	0.155516
ENSG00000187714.6	SLC18A3	1.30457	0.647712	NA	0	0	0	0.185505	0	0	0.226797	0.201083	0	0.15074	0	0	0	0
ENSG00000236032.3	OR5H14	1.30433	0.374211	0.790825	0	0.168704	0	0.006336	0.065994	0.468061	0.055343	0.010224	0.013729	0.011529	0.094876	0	0.213331	0
ENSG00000165891.15	E2F7	1.30422	0.0447836	0.415034	2.6655	0.362279	1.4669	0.832368	1.61283	0.619756	1.01678	6.63858	0.405236	6.47913	0.464698	1.8845	0.993914	1.74094
ENSG00000130751.9	NPAS1	1.30101	0.0399387	0.396397	1.94749	1.03961	2.0722	6.25465	3.49392	1.05456	4.41457	7.29095	1.07763	15.2836	1.24211	1.51218	1.05302	1.08601
ENSG00000280148.1	AL049844.3	1.29977	0.671705	NA	0	0.099098	0	0.087944	0	0	0.09175	0.034363	0	0	0	0	0	0
ENSG00000163631.16	ALB	1.29774	0.670574	NA	0	0	0.033967	0	0	0.359752	0.080343	0	0	0	0	0	0	0
ENSG00000179403.11	VWA1	1.29723	0.103775	0.54197	3.32356	0.868891	2.03562	55.0112	2.4413	0.713823	10.7899	10.3372	2.8691	1.16461	2.39184	1.90271	0.982011	2.2494
ENSG00000101311.15	FERMT1	1.29692	0.0532377	0.440454	1.53854	1.71682	2.55368	0.961085	2.05851	1.02209	0.759618	14.8575	0.337096	1.0437	2.37711	4.08515	1.85053	1.82699
ENSG00000087245.12	MMP2	1.29682	0.0457157	0.418026	75.7996	311.576	120.789	15.8167	121.37	210.228	15.7346	73.2112	62.2981	672.274	362.314	501.432	207.296	433.161
ENSG00000111291.8	GPRC5D	1.29637	0.671866	NA	0	0	0	0	0	0.308687	0.153713	0	0.075708	0	0	0	0	0.08156
ENSG00000100253.12	MIOX	1.29446	0.654649	NA	0	0	0	0.552628	0	0	0	0.487645	0.391264	0	0	0.281008	0	0
ENSG00000152270.8	PDE3B	1.29391	0.0499606	0.431371	0.510831	2.22144	0.410759	2.25762	0.199029	1.31961	0.638637	4.18981	0.692845	0.102481	1.11464	0.281516	0.629697	0.401266
ENSG00000188487.11	INSC	1.2931	0.49915	NA	0.080864	0	0	0.255893	0	0.103247	0.120668	0.192964	0	0	0	0	0.05797	0
ENSG00000166265.11	CYYR1	1.29288	0.67192	0.917615	0.018642	0	0	0.015699	0	0	0	2.62537	0	0.229245	0.031458	0	0	0
ENSG00000174145.7	NWD2	1.29193	0.673607	NA	0	0	0	0.00555	0	0.018461	0.012115	0	0	0	0	0	0	0
ENSG00000164430.15	CGAS	1.29119	0.0313938	0.364623	1.63109	0.510129	1.30125	3.14295	1.48705	1.82209	2.07686	10.2275	0.885465	1.31873	0.259974	2.38337	1.49221	1.18601
ENSG00000183273.6	CCDC60	1.29055	0.662943	NA	0.50594	0	0.017912	0	0	0	0	0	0.022159	0	0	0.543453	0	0.167802
ENSG00000174123.10	TLR10	1.28841	0.67044	NA	0	0	0	0.027875	0.058573	0.015499	0	0.079036	0	0	0	0	0	0
ENSG00000124557.12	BTN1A1	1.28829	0.674703	NA	0	0	0	0.067674	0	0	0	0	0.024195	0	0	0.057547	0	0
ENSG00000140379.7	BCL2A1	1.2876	0.227175	0.689722	0.415531	0	0.988568	0.284248	2.3934	20.5451	1.09102	1.36975	0.878859	0.105198	2.55355	0.737166	4.35034	1.8392
ENSG00000172578.11	KLHL6	1.28757	0.26897	0.723362	0.093691	0	0.083935	0.130064	0.156079	1.91396	0.150605	0.014367	0.009338	0.020702	0.13823	0.029468	0.278184	0.033068
ENSG00000197272.2	IL27	1.28717	0.673425	NA	0	0.254501	0	0	0	0.249524	0	0	0	0	0.114122	0	0	0
ENSG00000160999.10	SH2B2	1.28667	0.0157037	0.279157	0.773354	2.83227	1.28661	12.5054	0.885907	2.03702	2.91762	4.15572	0.864473	1.86048	1.83735	0.77188	1.33144	1.46908
ENSG00000144395.17	CCDC150	1.28624	0.24208	0.703763	0.38531	0.053673	0.407259	5.80149	1.5899	0.347362	3.05031	7.87355	0.148824	0	0.048101	0.303984	0.50587	0.366662
ENSG00000187775.16	DNAH17	1.28622	0.298152	0.745804	0	0	0.061026	0.276426	0.013998	0.040595	0.139798	0.730748	0.016119	0.036335	0.241927	0.155611	0.059684	0
ENSG00000107165.12	TYRP1	1.28601	0.110657	0.553244	2.14503	0.230161	0.979543	0.464507	0.267505	0.628377	0.491275	0.097729	0.228424	3.17261	0.504006	5.73021	0.439418	1.08415
ENSG00000165105.9	RASEF	1.28596	0.0914303	0.52065	0.134758	0.37509	0.23693	2.27553	0.458368	0.345605	2.28883	2.70417	0.091893	1.15969	0.215527	0.174603	0.132895	0.488054
ENSG00000172382.9	PRSS27	1.28564	0.0299179	0.358969	0.245728	0.819672	0.106763	2.03843	0.442932	0.724729	1.03711	1.32354	0.345965	0.521879	0.344916	0.131299	0.317572	0.758257
ENSG00000171132.13	PRKCE	1.28558	0.00779039	0.20274	1.79472	2.65898	2.74877	12.1449	2.45008	1.35351	3.3215	13.9335	1.53173	2.66708	2.36242	3.70492	1.91016	2.08931
ENSG00000263961.7	RHEX	1.28439	0.667507	0.915598	0	0	0	42.7165	0	0	17.2052	11.3989	0	0.551417	0.03525	0	0.067233	0
ENSG00000112576.12	CCND3	1.28431	0.0415232	0.403441	46.6566	30.0008	59.5239	753.831	62.8922	36.3066	65.5018	41.4331	46.9775	43.6871	28.3721	53.5251	49.5412	54.3908
ENSG00000127364.3	TAS2R4	1.28335	0.519757	NA	0.05008	0	0	0.08407	0	0.023432	0	0.034181	0	0	0	0.054527	0.022271	0
ENSG00000159259.7	CHAF1B	1.28317	0.0776528	0.496963	4.07265	0.82382	2.9642	7.14203	4.1453	0.423371	3.20051	16.2721	1.09176	0.405181	0.732312	2.83342	0.569346	3.5659
ENSG00000216490.3	IFI30	1.28241	0.178943	0.63961	11.2476	9.39576	36.8277	31.7834	55.5639	795.148	85.549	17.6093	2.50372	84.497	164.17	11.169	108.949	47.311
ENSG00000110852.4	CLEC2B	1.28142	0.077473	0.496963	2.72013	3.89456	0.406796	0.351064	1.49382	9.01614	1.56785	1.20863	1.73088	16.3132	5.19837	1.35849	3.52387	3.24889
ENSG00000110721.11	CHKA	1.27827	0.0173393	0.29155	4.3416	3.32714	4.17638	36.1331	5.12449	6.73224	10.1752	28.6391	3.57852	4.32122	3.67274	6.76496	3.08998	2.2429
ENSG00000167105.7	TMEM92	1.27744	0.0482155	0.425843	1.05181	0.753306	2.58385	16.5291	2.49224	1.20556	5.39587	4.76927	3.08347	2.31877	0.618051	4.44476	0.62066	6.01764
ENSG00000087086.14	FTL	1.2768	0.0102852	0.23365	1991.11	4004.89	1727.54	4351.85	2534.1	18867	2417.05	3445.26	2889.71	11383.6	5135.44	3092.5	5002.38	2276.8
ENSG00000156299.13	TIAM1	1.27491	0.0986083	0.533261	0.442737	0.386062	0.504594	1.10855	0.356584	1.45291	3.70557	5.77669	0.043046	2.69589	0.459246	0.859657	0.481638	0.522507
ENSG00000151623.14	NR3C2	1.27469	0.0808909	0.503708	0.610827	5.53728	0.136462	2.34109	1.7908	1.78303	1.65682	0.092746	0.364648	7.23472	2.46654	0.825885	1.69539	1.37762
ENSG00000146122.16	DAAM2	1.27434	0.0958665	0.530308	2.88371	0.894484	1.59203	49.1888	4.89625	0.913668	6.2082	0.967656	1.7043	3.31301	0.720628	3.54939	0.948837	0.861175
ENSG00000183840.6	GPR39	1.2735	0.00129898	0.0810737	2.29275	5.78889	2.39252	3.0827	1.8476	7.09816	4.11246	15.6448	2.3837	8.45027	6.73376	5.40587	4.57683	6.75852
ENSG00000069696.6	DRD4	1.2733	0.158056	0.616039	0.143385	0.357328	0.141139	0.515549	0.11379	0.044509	0.088182	0.260558	0	0.072966	0.040103	0	0.084804	0.137811
ENSG00000284713.1	AP003071.5	1.27321	0.494394	NA	0	0.092174	0.016105	0.190789	0.05177	0.040762	0	0	0	0	0.020843	0	0	0
ENSG00000090932.10	DLL3	1.27316	0.0193515	0.301845	0.414038	0.421798	0.378098	1.78411	0.513841	0.359421	0.701099	2.74537	0.361204	0.666786	0.323708	0.823997	0.341005	0.225541
ENSG00000204296.11	C6orf10	1.27289	0.6786	NA	0	0	0	0	0	0.03456	0	0	0	0.089638	0.024612	0	0	0
ENSG00000204103.3	MAFB	1.27282	0.150807	0.608389	2.04469	4.28154	2.45188	12.4624	5.12394	53.0023	5.02897	0.03462	0.820608	3.3262	11.7521	4.36053	9.01103	3.556
ENSG00000189350.12	TOGARAM2	1.27216	0.319881	0.759369	0	0.007985	0.116933	1.82488	0.302328	0.456153	0.057191	0.524097	0.086887	0	0.24095	0	0.399076	0.06062
ENSG00000204961.6	PCDHA9	1.27122	0.476311	0.843963	0	0.029908	0.025405	0.013763	0.04495	0	0	0.161828	0	0	0	0	0.05689	0.017212
ENSG00000250644.3	AC068580.4	1.27068	0.0135529	0.260105	2.89132	12.2933	4.79621	42.6259	5.01963	19.3374	4.84949	5.78015	3.91846	15.7483	14.5075	3.04056	5.34569	6.32783
ENSG00000100033.16	PRODH	1.26856	0.676425	0.919666	0	0	0	9.28293	0	0.018374	0.056852	0.579825	0	0	0.025912	0	0.025431	0
ENSG00000271698.1	AC233992.2	1.26836	0.20615	0.671204	0.048174	0.116569	0.17722	0.366641	0	0.214952	0.297495	0.649952	0.109942	0	0.100704	0.436069	0.035533	0
ENSG00000188649.13	CC2D2B	1.26832	0.674307	NA	0.0544	0	0	0.341908	0	0	0	0.148214	0	0	0.065838	0	0	0
ENSG00000171564.11	FGB	1.26806	0.679614	0.921351	0	0	0	32.2224	0	0	0	0	0	0	0	0	0	0
ENSG00000124143.10	ARHGAP40	1.26771	0.370504	0.788992	0	0	0	3.0741	0.537094	0.300876	0.910495	1.17527	0.263177	1.29544	0.138512	0	0.189475	0
ENSG00000167371.19	PRRT2	1.26662	0.236143	0.698465	0.243433	0	0.187212	0.421731	0.145012	0	0.107109	1.54757	0.203297	0	0.119989	0.300915	0.128235	0.207023
ENSG00000283706.1	PRSS50	1.26621	0.533796	NA	0.095851	0.358296	0	0	0	0	0	0	0	0.146325	0.080423	0	0.148373	0.138195
ENSG00000082126.17	MPP4	1.26589	0.0380807	0.38962	0.782231	1.18443	0.540759	0.099339	0.277258	1.25892	0.186285	2.25104	0.421974	2.17862	1.32081	1.51476	0.525918	0.794174
ENSG00000181652.19	ATG9B	1.26522	0.155934	0.613026	0.024721	1.51713	0.197481	0.28832	0.151558	0.304781	0.114272	0.033776	0.071272	1.03162	0.842273	0.089087	0.061436	0.299946
ENSG00000157103.11	SLC6A1	1.26514	0.511153	0.857166	0	0	0.030593	2.43638	0	0.057128	0.050563	0	0	0.025029	0.192764	0.017841	0	0
ENSG00000197360.9	ZNF98	1.26467	0.338142	0.770445	0	0.047849	0.043706	1.09766	0.121442	0	0.052442	0.018302	0	0.342691	0.501011	0	0.313625	0.588494
ENSG00000198633.10	ZNF534	1.26419	0.671327	NA	0	0	0	0.678124	0	0.083315	0	0	0	0	0.125061	0	0	0
ENSG00000125409.12	TEKT3	1.26409	0.460798	0.83691	0	4.14242	0.417818	0.458526	1.49873	0.205787	0	0	0	0	0.540566	0	0	0.392099
ENSG00000085840.12	ORC1	1.26405	0.183496	0.644085	2.52267	0.140962	1.82669	2.60204	3.3213	0.102785	3.77865	14.8505	0.498902	0.173214	0.126768	1.43809	0.439323	3.31169
ENSG00000170745.11	KCNS3	1.26402	0.10972	0.550514	0.716417	0.479651	0.246046	7.24477	0.426079	0.287282	1.98536	0.087314	0.336088	1.02091	0.150916	1.00262	0.252154	0.438258
ENSG00000188687.17	SLC4A5	1.26322	0.0531741	0.440396	0.165591	0.188657	0.070742	0.931634	0.127249	0.067035	0.115476	0.489197	0.032734	0.316095	0.259958	0.366057	0.467031	0.101107
ENSG00000165091.16	TMC1	1.26264	0.598783	NA	0	0	0	0	0	0.196774	0.397702	0.4859	0	0.378086	0.085307	0	0	0
ENSG00000160255.17	ITGB2	1.26238	0.168076	0.628902	3.31008	1.72085	6.206	10.8302	11.0546	116.237	14.6618	22.6221	1.1616	0.951247	16.2245	1.104	16.5185	4.38717
ENSG00000090447.11	TFAP4	1.26236	0.0703686	0.484582	2.18059	0.874429	1.93216	6.17141	2.79053	0.750305	4.59867	14.4919	0.47171	0.824516	0.72802	1.83009	0.92754	2.96452
ENSG00000128573.24	FOXP2	1.26201	0.108609	0.549948	0.381092	0.60819	0.072075	0.182533	0.064719	0.0426	0.285264	0.05984	0.04162	1.5434	0.588995	0.761392	0.175971	0.584829
ENSG00000265818.1	EEF1E1-BLOC1S5	1.26174	0.680074	NA	0	0	0	0	0	0	0	0.279458	0	0	0	0	0.217761	0
ENSG00000182963.9	GJC1	1.26172	0.0240995	0.326418	2.83746	2.31392	5.18044	20.0647	1.3105	0.918961	1.92631	15.7453	4.67303	8.59047	5.0665	6.66109	4.87723	5.80938
ENSG00000221970.2	OR2A1	1.26161	0.166796	0.627951	0.024194	0	0.014292	0.051783	0.043147	0.113514	0	0.049584	0.065357	0.391098	0.12676	0.02652	0.05643	0.148376
ENSG00000174371.16	EXO1	1.26035	0.0723616	0.486796	3.82073	1.72029	2.47815	4.13699	4.40309	0.604662	3.64883	15.4238	1.19647	1.10137	0.366661	2.07898	0.482521	5.27457
ENSG00000221843.4	C2orf16	1.26027	0.629779	NA	0	0	0	0.007526	0	0.016706	0	0	0.006006	0	0.007516	0	0	0.0084
ENSG00000184451.5	CCR10	1.2602	0.00474463	0.156612	1.45633	2.86257	0.780883	0.615347	2.31831	5.66061	1.92596	4.11963	1.36797	2.3577	0.938967	3.79076	1.11673	1.96879
ENSG00000138311.16	ZNF365	1.26017	0.0711169	0.484582	0.141391	1.49178	0.050059	0.874262	0.739448	1.8986	0.332966	0.546966	0.355671	2.6689	1.39407	0.433292	0.337138	0.16759
ENSG00000139610.1	CELA1	1.26016	0.556569	NA	0	0.432778	0	0	0.092335	1.07564	0	0	0	0	0.452603	0.164282	0.137034	0
ENSG00000177614.10	PGBD5	1.25985	0.664664	0.914696	0.004935	0.228149	0.327242	16.1708	0.191777	3.47938	0.523755	0.043847	0.00453	0	0.242121	0.263126	0.825092	0.233005
ENSG00000152689.17	RASGRP3	1.25975	0.135454	0.589624	0.153529	0.352077	0.837127	5.65526	2.18248	5.66791	1.5196	0.038443	0.149312	3.32161	0.597521	0.727707	2.64996	1.14167
ENSG00000179163.11	FUCA1	1.25967	0.0650122	0.472565	39.689	85.8829	26.3163	22.1397	57.8181	583.702	45.5423	25.418	42.2955	101.704	87.9928	34.9134	79.5692	32.2013
ENSG00000186871.6	ERCC6L	1.25778	0.228177	0.690301	1.8196	0.074819	1.25895	1.33463	2.2424	0.149521	2.42387	11.2054	1.04718	0	0.123394	0.756594	0.118287	1.36044
ENSG00000100784.11	RPS6KA5	1.2576	0.0671715	0.478563	0.168948	0.363193	0.121695	1.79969	0.319073	0.52855	1.09333	2.76268	0.371695	0.212283	0.230576	0.183601	0.289928	0.249716
ENSG00000002726.20	AOC1	1.25568	0.524043	NA	0	0	0.057815	0.093245	0.093296	0.499182	0	0	0	0	0.065319	0.052676	0	0
ENSG00000160282.13	FTCD	1.25558	0.195856	0.658778	0.560476	0.126424	0.402243	2.85972	0.613235	0.483452	0.062334	0.195769	0.097214	2.1409	0.240425	0	0.610371	0.214735
ENSG00000213213.13	CCDC183	1.25539	0.201865	0.666874	0.360619	0.084609	0.2109	5.76167	0.249456	0.127135	0.063451	0.590006	0.355416	0.582379	0.770414	0	0.129764	0.12356
ENSG00000111665.11	CDCA3	1.25491	0.154157	0.611327	15.2272	1.41369	9.58113	10.7735	16.0922	1.55893	10.0397	77.7715	9.7962	0.820085	0.835863	3.87216	1.1015	9.04577
ENSG00000264187.1	AC055811.2	1.25408	0.482681	0.846981	0	0.348345	0.195477	0	0	0.357105	0.38542	0	0.06072	0.168844	0	0	0	0.825582
ENSG00000284874.1	SEPT5-GP1BB	1.25358	0.0706326	0.484582	1.20476	0.761216	0.486214	0.140511	0.253502	0.350964	0.048744	0.740961	0.437169	1.77706	0.443829	1.99767	0.097191	0.142539
ENSG00000171310.10	CHST11	1.25308	0.0108371	0.24052	1.83493	2.35639	3.43977	8.11313	0.924827	9.51724	1.72353	12.1793	3.0307	3.31747	3.06257	1.89861	2.89856	2.28623
ENSG00000183734.4	ASCL2	1.25281	0.359833	0.783486	0.033372	0.062495	0.024669	0.167357	0	0.935193	0.431379	0	0	0.255601	0.056156	0	0.237234	0.063735
ENSG00000181450.17	ZNF678	1.25242	0.00279419	0.120476	0.445091	0.486925	0.650645	3.2818	0.9563	0.817388	0.672411	1.14163	0.170708	0.803523	0.753338	1.4212	0.527403	1.50607
ENSG00000086506.2	HBQ1	1.25092	0.186917	0.649309	0.976585	0.357566	0.568517	1.98816	0.919591	0.532292	1.07153	8.09476	1.21659	0.29179	0.321286	0	0.34113	0.400982
ENSG00000117399.13	CDC20	1.24986	0.246325	0.709328	29.3593	1.54739	22.5006	46.7119	36.607	0.526086	83.8764	250.05	28.4542	0.86264	0.284341	15.685	1.30174	21.4767
ENSG00000140945.16	CDH13	1.24901	0.0258384	0.336236	14.2736	10.6296	32.1752	7.26124	7.51803	15.7141	7.57213	85.2081	16.8406	41.2796	10.6725	16.3383	10.4839	56.4414
ENSG00000213203.2	GIMAP1	1.24845	0.401906	0.806354	0.050861	0	0.080793	0.01074	0.05478	1.2765	0.047019	0.008686	0	0	0.182584	0	0.2102	0.036091
ENSG00000174562.13	KLK15	1.24776	0.684033	NA	0	0.719252	0.183451	0.100082	0	0	0	0	0	0	0	0	0	0
ENSG00000022355.16	GABRA1	1.2466	0.475479	0.843963	0.061956	0.116304	0	0	0.095668	0.295313	0.13272	0	0	0	0.045168	0.272528	0	0
ENSG00000185668.7	POU3F1	1.2451	0.477531	NA	0	0	0.040795	0.254311	0	0	0	0.150564	0.126137	0	0.02323	0.059978	0	0.026268
ENSG00000196358.10	NTNG2	1.24319	0.0446011	0.415034	0.435144	1.88476	0.952956	1.95404	0.864294	3.153	0.215763	0.207266	0.43872	4.90483	2.26947	0.97232	1.54807	1.19181
ENSG00000188820.12	CALHM6	1.24215	0.272817	0.726929	0.098231	0	0.689842	3.65826	0.29716	0.408733	0	0.255171	1.794	3.08509	0.134942	0	1.07215	2.0724
ENSG00000197943.9	PLCG2	1.24174	0.054618	0.4431	0.581311	1.81342	0.166242	6.96778	1.03575	6.21611	3.1441	1.30694	0.340851	2.62819	1.97392	1.40667	2.40228	0.733005
ENSG00000152253.8	SPC25	1.24094	0.296077	0.744519	7.01599	0.644028	4.5233	10.5569	11.6038	0.499083	13.0794	48.7539	6.36947	0	0	2.62029	0.216099	6.04334
ENSG00000101307.15	SIRPB1	1.2407	0.119409	0.567056	0.908417	21.5879	3.38178	4.34298	4.24483	48.5201	1.4753	1.83294	8.64938	33.419	34.9126	12.8512	18.8905	5.31522
ENSG00000136111.13	TBC1D4	1.23973	0.0116685	0.246021	2.29365	4.07465	3.18482	3.70862	3.1298	4.41646	2.27769	22.3002	3.0256	7.9293	3.93168	5.20465	6.17241	2.01374
ENSG00000105281.12	SLC1A5	1.23697	0.00539548	0.165718	45.2358	35.9238	81.7531	144.933	31.1917	38.3859	79.766	280.119	35.976	77.6898	39.677	103.963	36.1289	81.8473
ENSG00000108576.9	SLC6A4	1.23507	0.434928	NA	0	0	0	0.007121	0.019997	0.122686	0.015555	0	0	0	0.047047	0.018847	0.024834	0.053211
ENSG00000136235.16	GPNMB	1.235	0.209727	0.673833	18.8338	193.259	7.20369	6.18849	55.0738	463.712	38.1653	0.642147	9.78912	223.222	228.527	44.8526	99.626	13.115
ENSG00000258405.9	ZNF578	1.23493	0.165322	0.625958	0.49728	0.566124	0.022343	6.30562	1.01853	0.263144	0.055812	0.194167	0.436829	1.79269	0.910558	0.57146	1.35937	0.250528
ENSG00000166682.11	TMPRSS5	1.23461	0.260222	0.719567	0.210551	0.802047	0.050647	0.105123	0.040765	0.093636	0.173486	0.328313	0	0.143963	0	0	0.05566	0
ENSG00000188770.9	OPTC	1.23453	0.687839	NA	0	0	0	0.160907	0	0	0	0	0	0	0	0	0.043022	0
ENSG00000118231.4	CRYGD	1.23434	0.687477	NA	0	0	0	0.238951	0	0.275527	0.276451	0	0	0	0	0	0	0
ENSG00000149633.11	KIAA1755	1.23426	0.127924	0.577217	0	0.275162	0.109342	0.424364	0.078036	0.226405	0	0.59376	0.36516	0.484192	0.356904	0.061991	0.183548	0.288438
ENSG00000152969.19	JAKMIP1	1.23222	0.256988	0.717804	0.101205	0.256141	0.055754	0.787658	0.081855	0.064036	0.139248	0	0.062448	0	0.055029	0	0.04022	0.086675
ENSG00000131686.14	CA6	1.23176	0.688356	NA	0	0	0	0	0	0	0.187985	0.285758	0	0	0	0	0	0
ENSG00000162989.4	KCNJ3	1.23046	0.558194	NA	0	0.023311	0	0.146861	0	0.011643	0.068821	0	0	0	0.010483	0	0	0.01174
ENSG00000113327.16	GABRG2	1.23009	0.0677101	0.479496	0.162868	0.620315	0.351924	1.15196	0.484521	0.455645	0.150458	1.75225	0.074329	0.168285	0.369145	0.179746	0.621317	0.353413
ENSG00000176208.8	ATAD5	1.22965	0.0828689	0.50648	0.615645	0.195312	0.444272	1.27272	0.741348	0.255314	1.00628	3.8269	0.198076	0.137192	0.175751	0.316187	0.192373	0.567147
ENSG00000173267.13	SNCG	1.22939	0.0305565	0.361721	5.71153	2.52064	7.37986	37.7407	3.15284	9.64815	11.7216	1.86842	3.46078	13.1193	5.93931	9.36748	4.47152	22.813
ENSG00000104368.17	PLAT	1.22883	0.158487	0.616502	99.1794	315.154	20.8776	21.9337	21.685	484.347	249.884	29.4765	40.3905	1161.36	493.849	15.3049	588.53	286.884
ENSG00000137251.15	TINAG	1.22805	0.689374	NA	0	0	0	0	0	0	0	0.169753	0	0	0.029922	0	0	0
ENSG00000078081.7	LAMP3	1.22783	0.246911	0.709913	0.067985	0.063797	0.188731	6.41744	0.839157	0.031864	2.51334	0.789406	0.124582	0.1364	0.114758	0.148664	0.015131	0.514717
ENSG00000100101.15	Z83844.1	1.22764	0.690027	NA	0	0.047501	0	0	0	0	0	0	0	0	0	0	0	0
ENSG00000112706.11	IMPG1	1.22764	0.690027	NA	0	0.328619	0	0	0	0	0	0	0	0	0	0	0	0
ENSG00000113520.10	IL4	1.22764	0.690027	NA	0	2.16052	0	0	0	0	0	0	0	0	0	0	0	0
ENSG00000136698.8	CFC1	1.22764	0.690027	NA	0	0.168215	0	0	0	0	0	0	0	0	0	0	0	0
ENSG00000137948.18	BRDT	1.22764	0.690027	NA	0	0.069372	0	0	0	0	0	0	0	0	0	0	0	0
ENSG00000166159.10	LRTM2	1.22764	0.690027	NA	0	0.078667	0	0	0	0	0	0	0	0	0	0	0	0
ENSG00000174038.12	C9orf131	1.22764	0.690027	NA	0	0.363449	0	0	0	0	0	0	0	0	0	0	0	0
ENSG00000234829.4	IFNA17	1.22764	0.690027	NA	0	0.277237	0	0	0	0	0	0	0	0	0	0	0	0
ENSG00000273734.1	AC005258.1	1.22764	0.690027	NA	0	0.176396	0	0	0	0	0	0	0	0	0	0	0	0
ENSG00000186185.13	KIF18B	1.22595	0.261069	0.719835	3.26092	0.376557	2.72987	4.3052	3.88385	0.06271	4.36498	17.2253	1.82158	0	0.038709	1.29281	0.142879	2.06637
ENSG00000170099.5	SERPINA6	1.22434	0.68927	0.925228	0	0	0	0.695385	0	0	0.154212	5.02935	0	0	0	0	0	0
ENSG00000174004.5	NRROS	1.22364	0.0626368	0.467313	0.437159	1.25127	0.631898	1.21351	1.55982	9.58527	0.850288	0.822057	0.527458	1.62523	1.57113	0.852652	2.04244	0.721688
ENSG00000113739.10	STC2	1.22305	0.00751499	0.200003	31.4719	57.7872	94.9423	298.35	34.7848	76.6623	47.3144	88.1824	38.3773	295.62	144.584	152.378	96.6229	100.237
ENSG00000197385.5	ZNF860	1.22265	0.0961517	0.530308	0.242603	0.10505	0.207194	0.40859	0.488231	0.227331	1.20722	3.30959	0.085471	1.07238	0.503853	1.01932	0.498304	0.389479
ENSG00000164175.14	SLC45A2	1.22231	0.212164	0.676729	0.021516	0.63662	0.047765	2.06199	0.376427	0.511587	0	0.076298	0.304937	0.548268	0.373523	0.146137	0.360629	0
ENSG00000169031.19	COL4A3	1.22177	0.679456	0.921351	0	0	0	6.0085	0	0.321106	0.56105	0	0.068048	0.550714	0.017101	0.044458	0.012015	0
ENSG00000168843.13	FSTL5	1.22171	0.353377	0.779807	0.039832	0.608402	0	0	0.027963	0.267199	0.065234	0.208882	0	0.307805	0.288226	0.043484	0.017724	0
ENSG00000169194.9	IL13	1.22129	0.629607	NA	0	0	0.038479	0.313759	0	0.048511	0	0	0.125872	0	0	0	0	0.067213
ENSG00000205436.7	EXOC3L4	1.22127	0.353467	0.779807	0.097352	0	0	2.46772	0.159062	0.048822	0.537153	0.971421	0.176119	0	0.161869	0	0.085869	0.095689
ENSG00000100292.16	HMOX1	1.22017	0.0486328	0.427129	13.1309	96.8032	10.1539	49.5382	30.4062	178.348	25.6286	30.4854	19.8455	116.811	101.96	19.9083	138.883	30.8167
ENSG00000114812.12	VIPR1	1.22004	0.336304	0.769419	0.109456	0	0.031581	0.102728	0.058212	0.17699	0.447596	1.84431	0.393237	0.071808	0.103118	0.254474	0	0
ENSG00000183691.4	NOG	1.21963	0.143182	0.59789	2.05056	4.26717	0.120308	22.0448	0.619598	6.23386	5.65011	4.48514	0.416492	4.03933	5.28617	1.69448	8.56182	0.372833
ENSG00000165072.9	MAMDC2	1.21906	0.163452	0.623844	0.583549	0.088815	0.443716	17.4773	1.23773	0.177455	5.56865	4.29785	0.896113	1.72245	0.612454	0.621181	0.43531	0.881611
ENSG00000128383.12	APOBEC3A	1.21893	0.69113	NA	0	0	0	0.075149	0.054145	0.104015	0	0	0	0	0	0	0	0
ENSG00000015285.10	WAS	1.21845	0.165215	0.625958	0.166469	0.769401	0.815612	0.307395	0.633828	8.34231	0.679167	0.842804	0.15278	0.102433	1.40656	0.527853	1.39406	0.383147
ENSG00000253626.3	EIF5AL1	1.21832	0.163311	NA	0.014839	0.055792	0.011029	0.038228	0.033002	0.027911	0.054988	0.020346	0.027209	0.09152	0.012888	0.032533	0	0.042209
ENSG00000186897.4	C1QL4	1.21819	0.212929	0.67721	0.527602	0	0.606892	2.47947	0.174347	0.054807	0.812098	0.699992	0.402062	0.044943	0.02468	1.65587	0.052115	0.223509
ENSG00000087258.14	GNAO1	1.21694	0.289511	0.738621	0.011011	0.020682	0.111643	3.51241	0	0.286824	0.596215	0.240365	0.027226	0.016956	0.249279	0.126424	0.080305	0.018138
ENSG00000156802.12	ATAD2	1.21686	0.0897551	0.518748	16.9774	4.81106	15.6377	10.9798	15.1482	6.07485	19.5867	132.522	9.60877	3.29397	6.40646	9.4416	8.34536	17.0335
ENSG00000135929.8	CYP27A1	1.21621	0.142387	0.596295	7.41904	7.21999	9.7014	6.64833	22.9922	184.877	13.7859	1.00069	6.31866	13.5641	21.7876	8.56743	21.5117	10.9711
ENSG00000113100.9	CDH9	1.21606	0.691895	NA	0	0.129139	0	0.028807	0	0	0	0	0	0	0.029008	0	0	0
ENSG00000135838.13	NPL	1.21599	0.183342	0.644085	2.5601	1.29428	2.18884	2.5237	4.6358	47.9915	3.79113	0.16533	3.16584	0.321749	4.03601	2.15014	7.01207	4.04038
[truncated: 16,407 more rows]

## Sheet: Sheet 2
Therapy-induced Secretion of Spliceosomal Components Mediates Pro-Survival Crosstalk Between Ovarian Cancer Cells
Corresponding author: Victoria Shender, victoria.shender@gmail.com
Supplementary Data 2. Transcriptomic profiles of ovarian cancer cells isolated from paired cancer ascites before and after chemotherapy
Results of the GSEA enrichment analysis of genes that were differentially expressed in ovarian cancer cells after chemotherapy
Reactome ID - Reactome annotation patway identifier
Term description - name of pathway
Genes mapped - the number of genes involved in the pathway from our input
Enrichment score - Matching Reactome Enrichment Score
Direction - shows pathways where genes were upregulated (bottom of the input), downregulated (up in the input), or genes whose expression was changed in both directions (both ends)
FDR - false discovery rate. Gene expression signature analysis was performed using the “signatureSearch” packages in “R” against the Reactome database
Matching genes - gene names
Reactome ID	Term description	Genes mapped	Enrichment score	Direction	FDR	Matching genes
HSA-9664422	FCGR3A-mediated phagocytosis	59	0.653571	top	8.98e-05	MAPK1,MYH9,WASL,ARPC3,WIPF3,MYH2,ARPC1A,MAPK3,ACTR3,DOCK1,ELMO2,NCKAP1L,NCKIPSD,ARPC5,ARPC2,ABI2,CRK,ELMO1,BAIAP2,WIPF2,WASF3,PTK2,FYN,RAC1,ACTB,MYO1C,NCKAP1,CD247,FCGR3A,VAV3,VAV2,ABL1,SRC,FGR,SYK,ABI1,WAS,ACTR2,WIPF1,GRB2,WASF1,MYO5A,CDC42,ARPC4,ARPC1B,NCK1,MYO10,LYN,CD3G,BRK1,CYFIP2,HCK,ACTG1,YES1,MYO9B,VAV1,CYFIP1,WASF2,BTK
HSA-202430	Translocation of ZAP-70 to Immunological synapse	15	1.83467	top	0.00029	CD4,ZAP70,CD3D,LCK,PTPN22,HLA-DRB1,CD3E,CD247,HLA-DQA2,HLA-DQB1,HLA-DRB5,HLA-DRA,HLA-DPA1,HLA-DPB1,CD3G
HSA-2029482	Regulation of actin dynamics for phagocytic cup formation	61	0.570097	top	0.00054	MAPK1,MYH9,WASL,ARPC3,WIPF3,MYH2,ARPC1A,MAPK3,ACTR3,FCGR2A,PAK1,DOCK1,ELMO2,NCKAP1L,NCKIPSD,ARPC5,ARPC2,ABI2,CRK,ELMO1,BAIAP2,WIPF2,WASF3,HSP90AA1,LIMK1,PTK2,NF2,RAC1,ACTB,MYO1C,NCKAP1,CD247,FCGR3A,FCGR1A,VAV3,HSP90AB1,VAV2,ABL1,SYK,ABI1,WAS,ACTR2,WIPF1,GRB2,WASF1,MYO5A,CDC42,ARPC4,ARPC1B,NCK1,MYO10,CD3G,BRK1,CFL1,CYFIP2,ACTG1,MYO9B,VAV1,CYFIP1,WASF2,BTK
HSA-8854214	TBC/RABGAPs	44	0.33814	top	0.00061	GABARAPL2,TSC2,TBC1D17,RAB35,RAB33A,RAB11A,RAB7A,MAP1LC3B,RAB5A,RAB6B,TBC1D24,ARF6,TSC1,RAB8A,RAB33B,GABARAP,TBC1D16,RAB6A,GGA2,RAB8B,ULK1,RAB11B,GGA1,TBC1D20,RAB5B,RAB4A,TBC1D13,RABGAP1,TBC1D25,OPTN,RABGEF1,TBC1D10A,TBC1D10B,TBC1D14,GGA3,SYTL1,TBC1D10C,RABEP1,RAB5C,TBC1D15,TBC1D7,TBC1D3,RAB7B,TBC1D2
HSA-389948	PD-1 signaling	19	1.47439	top	0.00064	CD4,CSK,CD3D,PDCD1,LCK,PTPN11,HLA-DRB1,CD3E,CD247,HLA-DQA2,HLA-DQB1,HLA-DRB5,CD274,HLA-DRA,PDCD1LG2,PTPN6,HLA-DPA1,HLA-DPB1,CD3G
HSA-5663213	RHO GTPases Activate WASPs and WAVEs	36	0.498433	top	0.00068	MAPK1,WASL,ARPC3,WIPF3,ARPC1A,MAPK3,ACTR3,NCKAP1L,NCKIPSD,ARPC5,ARPC2,ABI2,BAIAP2,WIPF2,WASF3,PTK2,RAC1,ACTB,NCKAP1,ABL1,ABI1,WAS,ACTR2,WIPF1,GRB2,WASF1,CDC42,ARPC4,ARPC1B,NCK1,BRK1,CYFIP2,ACTG1,CYFIP1,WASF2,BTK
HSA-202427	Phosphorylation of CD3 and TCR zeta chains	18	1.43633	top	0.0015	CD4,CSK,PAG1,CD3D,LCK,PTPN22,HLA-DRB1,CD3E,CD247,HLA-DQA2,HLA-DQB1,HLA-DRB5,HLA-DRA,HLA-DPA1,PTPRJ,HLA-DPB1,PTPRC,CD3G
HSA-913709	O-linked glycosylation of mucins	56	0.609137	top	0.0019	ST6GAL1,ST6GALNAC2,GALNT18,GALNT8,GALNT5,GALNT7,GALNT1,B3GNT7,GALNT10,MUC17,C1GALT1C1,B3GNT2,B4GALT6,MUCL1,B3GNT8,B3GNT5,GCNT4,B3GNT4,B3GNTL1,B3GNT3,ST6GALNAC3,WBSCR17,GALNT16,ST6GALNAC4,CHST4,GALNT15,GALNT2,B4GALT5,GALNT12,MUC3A,GALNT3,GALNT13,ST3GAL2,GCNT3,GALNT9,MUC16,C1GALT1,B3GNT9,MUC6,MUC7,MUC20,GCNT1,MUC15,GALNT11,MUC4,GALNTL6,ST3GAL1,ST3GAL4,GALNT4,MUC5B,MUC12,GALNT6,GALNTL5,MUC1,MUC13,MU…
HSA-977068	Termination of O-glycan biosynthesis	21	1.35853	top	0.0021	ST6GAL1,ST6GALNAC2,MUC17,MUCL1,ST6GALNAC3,ST6GALNAC4,MUC3A,ST3GAL2,MUC16,MUC6,MUC7,MUC20,MUC15,MUC4,ST3GAL1,ST3GAL4,MUC5B,MUC12,MUC1,MUC13,MUC5AC
HSA-5083636	Defective GALNT12 causes colorectal cancer 1 (CRCS1)	15	1.47018	top	0.0034	MUC17,MUCL1,GALNT12,MUC3A,MUC16,MUC6,MUC7,MUC20,MUC15,MUC4,MUC5B,MUC12,MUC1,MUC13,MUC5AC
HSA-5674400	Constitutive Signaling by AKT1 E17K in Cancer	26	0.41987	top	0.0036	TSC2,GSK3A,CDKN1B,MDM2,AKT3,MAPKAP1,RICTOR,RPS6KB2,GSK3B,CASP9,PDPK1,MTOR,CHUK,FOXO6,FOXO4,FOXO1,AKT1S1,AKT2,BAD,PRR5,CDKN1A,FOXO3,CREB1,NR4A1,AKT1,MLST8
HSA-5173105	O-linked glycosylation	104	0.297958	top	0.0038	ST6GAL1,ST6GALNAC2,GALNT18,CFP,ADAMTS2,GALNT8,ADAMTS8,THSD1,GALNT5,THBS1,POMT2,GALNT7,ADAMTS17,GALNT1,ADAMTS10,THSD7B,ADAMTS16,ADAMTS19,ADAMTS18,ADAMTS1,ADAMTS5,ADAMTS3,ADAMTSL3,B3GNT7,GALNT10,SBSPON,ADAMTS15,MUC17,C1GALT1C1,B3GNT2,B4GALT6,B3GNT1,MUCL1,B3GNT8,B3GNT5,GCNT4,B3GNT4,B3GNTL1,B3GNT3,ADAMTSL5,ST6GALNAC3,WBSCR17,POMK,GALNT16,ST6GALNAC4,POFUT2,CHST4,B3GALTL,POMGNT2,GALNT15,ADAMTSL2,LARGE,…
HSA-5083632	Defective C1GALT1C1 causes Tn polyagglutination syndrome (TNPS)	16	1.36113	top	0.0047	MUC17,C1GALT1C1,MUCL1,MUC3A,MUC16,C1GALT1,MUC6,MUC7,MUC20,MUC15,MUC4,MUC5B,MUC12,MUC1,MUC13,MUC5AC
HSA-9033241	Peroxisomal protein import	61	0.335117	top	0.0054	ACOT8,DECR2,ECH1,DAO,EHHADH,ACOT2,CAT,PEX1,BAAT,ZFAND6,MLYCD,PHYH,AGPS,PECR,IDE,SLC27A2,NUDT7,RPS27A,PAOX,LONP2,TYSND1,PEX10,ACOX1,PEX13,AGXT,PEX6,UBB,ACOX2,CRAT,PEX7,USP9X,PIPOX,ACOT4,HACL1,DHRS4,NOS2,PEX26,ACAA1,ACOX3,PEX14,PEX2,GNPAT,DDO,SCP2,UBE2D1,HMGCL,HAO1,MPV17,ECI2,AMACR,NUDT19,UBE2D2,UBA52,IDH1,PEX5,CROT,HSD17B4,EPHX2,UBC,PEX12,HAO2
HSA-5083625	Defective GALNT3 causes familial hyperphosphatemic tumoral calcinosis (HFTC)	15	1.40478	top	0.0055	MUC17,MUCL1,MUC3A,GALNT3,MUC16,MUC6,MUC7,MUC20,MUC15,MUC4,MUC5B,MUC12,MUC1,MUC13,MUC5AC
HSA-202424	Downstream TCR signaling	91	0.517097	top	0.0057	CD4,PSMA4,PSMC4,PSMD5,PSMD8,CDC34,PSMA3,NFKBIA,PSME2,PSMD10,PSMD7,RIPK2,PIK3R2,PSMA2,NFKB1,SKP1,PSMB7,PSMC1,PSMA6,PSMD11,PSMB1,PRKCQ,PIK3CA,PSMD3,FBXW11,PSMB6,PSMA5,RPS27A,PIK3CB,PSMB4,PSME3,TRAT1,CD3D,UBB,PSMD1,PSMD2,PSMC5,PSMA8,UBE2N,MALT1,CUL1,LCK,PSMF1,UBE2V1,PDPK1,PSMD12,PSMB10,HLA-DRB1,CD3E,CD247,PSMB5,TAB2,PSMD4,MAP3K7,BTRC,CHUK,BCL10,PSMA7,PTEN,PSMB2,UBE2D1,PSMB9,PSMB8,HLA-DQA2,HLA-DQB1,H…
HSA-1483255	PI Metabolism	84	0.258791	top	0.0079	INPP4A,MTMR7,MTMR9,PIK3R2,FIG4,PLEKHA3,PI4KA,SBF2,ARF3,GDE1,VAC14,PIK3C3,PIK3R3,PLEKHA4,PIK3CA,PIKFYVE,PI4K2B,PIP5K1B,PIK3C2A,PLEKHA6,RAB5A,GDPD1,PIK3CB,MTMR14,ENPP6,INPPL1,PITPNB,MTMR4,RUFY1,TNFAIP8L3,INPP5J,GDPD5,MTMR2,PIP4K2C,SYNJ2,PIK3R4,BMX,PIK3CG,INPP5F,RAB4A,PIK3C2B,PI4KB,PIP5K1A,TNFAIP8L2,PLEKHA1,MTMR1,MTM1,PI4K2A,OCRL,INPP5E,PTEN,RAB14,MTMR8,PIP4K2A,PIK3CD,SBF1,MTMR6,MTMR12,SACM1L,TMEM55…
HSA-72312	rRNA processing	199	0.159887	bottom	6.01e-20	TSR3,HSD17B10,DIMT1,EXOSC5,FBL,RPL18A,RBM28,UTP18,RPL19,GAR1,KRR1,RPS12,BYSL,SKIV2L2,RRP9,FTSJ2,MPHOSPH10,RRP36,DDX49,RPS16,NOL11,UTP3,NIP7,NAT10,MPHOSPH6,IMP4,RPL35,WDR12,UTP20,UTP6,RPL8,PNO1,NOP58,EXOSC7,NOB1,RPS11,RPS27A,RPL37,NHP2,RPS3,RIOK2,PWP2,RPL39L,RPS23,UTP15,DCAF13,NOL6,RPL10L,TSR1,PELP1,RPS9,RNMTL1,RPL13,WDR3,RPL15,RPL38,DHX37,RPL4,TRMT10C,SENP3,WDR75,EXOSC4,RPP25,NCL,RPS15A,RRP7A,RPL…
HSA-9633012	Response of EIF2AK4 (GCN2) to amino acid deficiency	98	0.21006	bottom	3.43e-12	ASNS,TRIB3,RPL18A,RPL19,RPS12,RPS16,EIF2S3,EIF2S1,RPL35,RPL8,EIF2AK4,ATF2,RPS11,RPS27A,RPL37,RPS3,CEBPG,IMPACT,RPL39L,RPS23,RPL10L,GCN1L1,RPS9,CEBPB,RPL13,RPL15,RPL38,RPL4,RPS15A,RPLP2,RPS27L,ATF4,RPS7,RPL7,RPS2,ATF3,RPS21,RPL3,RPL36AL,RPL27A,RPL21,RPLP1,RPS17,RPS3A,RPSA,RPL22L1,RPL22,RPS26,RPL12,RPL39,RPS27,RPL5,RPL7A,RPS4X,RPL10A,RPL11,EIF2S2,RPS6,RPL13A,RPL24,RPL34,RPS29,RPL14,RPS8,RPS14,RPL31…
HSA-156842	Eukaryotic Translation Elongation	90	0.151307	bottom	7.05e-12	EEF1A2,RPL18A,RPL19,RPS12,RPS16,RPL35,RPL8,RPS11,RPS27A,RPL37,RPS3,RPL39L,RPS23,RPL10L,RPS9,RPL13,EEF2,RPL15,RPL38,RPL4,RPS15A,RPLP2,RPS27L,EEF1G,EEF1A1,RPS7,RPL7,RPS2,RPS21,RPL3,RPL36AL,RPL27A,RPL21,RPLP1,RPS17,RPS3A,RPSA,RPL22L1,RPL22,RPS26,RPL12,RPL39,RPS27,RPL5,RPL7A,RPS4X,RPL10A,RPL11,RPS6,RPL13A,EEF1B2,RPL24,RPL34,RPS29,RPL14,RPS8,RPS14,RPL31,UBA52,RPL23A,RPS18,RPL17,RPL9,RPL6,RPL36A,EEF1D,…
HSA-2408522	Selenoamino acid metabolism	113	0.0857057	bottom	1.71e-10	INMT,AHCY,GSR,RPL18A,AIMP2,RPL19,RPS12,RARS,SARS,RPS16,SCLY,EEFSEC,RPL35,MARS,RPL8,DARS,PAPSS1,RPS11,RPS27A,RPL37,RPS3,HNMT,RPL39L,RPS23,RPL10L,RPS9,QARS,RPL13,RPL15,RPL38,RPL4,RPS15A,RPLP2,KARS,RPS27L,RPS7,RPL7,RPS2,RPS21,RPL3,RPL36AL,RPL27A,RPL21,RPLP1,RPS17,RPS3A,RPSA,RPL22L1,RPL22,RPS26,RPL12,RPL39,EPRS,RPS27,PSTK,RPL5,CTH,RPL7A,MAT1A,GNMT,RPS4X,RPL10A,RPL11,IARS,SECISBP2,EEF1E1,RPS6,SEPSECS,…
HSA-975956	Nonsense Mediated Decay (NMD) independent of the Exon Junction Complex (EJC)	92	0.115571	bottom	7.42e-10	RPL18A,RPL19,RPS12,RPS16,RPL35,RPL8,RPS11,RPS27A,RPL37,RPS3,RPL39L,RPS23,RPL10L,RPS9,RPL13,RPL15,RPL38,RPL4,PABPC1,RPS15A,RPLP2,NCBP2,RPS27L,RPS7,RPL7,GSPT2,RPS2,RPS21,RPL3,RPL36AL,RPL27A,RPL21,RPLP1,RPS17,RPS3A,RPSA,RPL22L1,RPL22,RPS26,ETF1,RPL12,RPL39,RPS27,RPL5,RPL7A,RPS4X,RPL10A,RPL11,NCBP1,RPS6,RPL13A,RPL24,RPL34,RPS29,RPL14,RPS8,RPS14,RPL31,UBA52,RPL23A,RPS18,RPL17,GSPT1,RPL9,RPL6,RPL36A,RP…
HSA-69242	S Phase	158	0.15894	bottom	2.55e-06	PSMA4,RFC2,PSMC4,CDC6,PSMD5,PSMD8,MCM5,RBX1,POLE2,PSMA3,PSME2,PSMD10,STAG2,ORC6,PSMD7,RPA3,PSMA2,CCND1,CDKN1B,SKP1,ORC2,CDC25B,GINS2,RPA1,CCNA1,CDK7,CCNH,CABLES1,ORC3,CDK4,PSMB7,MNAT1,PSMC1,PSMA6,PSMD11,ANAPC5,MCM4,RBL2,PSMB1,GINS1,CCNE1,LIG1,POLD3,AKT3,MCM6,UBE2S,PSMD3,MCM2,POLA2,CDK2,RB1,ESCO1,PSMB6,PSMA5,RPS27A,CCNA2,SKP2,CDCA5,GINS4,PSMB4,PSME3,RAD21,ORC5,WAPAL,CDT1,LIN37,PDS5A,CDC25A,UBE2E1,…
HSA-416476	G alpha (q) signalling events	199	0.305612	bottom	5.97e-06	GNA11,P2RY10,MAPK1,BDKRB1,PROKR2,OXT,MLNR,PIK3R2,GNB3,HBEGF,GNB4,KISS1R,RGS2,KALRN,GHSR,GNRH2,FFAR1,F2RL3,GNG11,GNGT1,MCHR1,NMUR2,CHRM3,NTS,KRAS,DAGLA,NMBR,HTR2B,PLCB2,GNB5,PIK3R3,GNA15,MAPK3,PRKCQ,PIK3CA,DGKD,NMU,DGKG,KNG1,MGLL,GPR65,PROK1,DGKQ,EGFR,GNRH1,NPFFR1,MCHR2,CYSLTR2,DGKE,APP,GNAQ,DGKI,PTGER1,HCRT,GNG3,CCKAR,PROK2,F2RL2,F2RL1,DAGLB,AVPR1A,MMP3,GNG8,TRH,TACR1,NTSR2,PROKR1,P2RY1,GNB2,NMUR…
HSA-69306	DNA Replication	124	0.182319	bottom	3.28e-05	PSMA4,RFC2,PSMC4,CDC6,PSMD5,PSMD8,MCM5,RBX1,POLE2,PSMA3,PSME2,PSMD10,ORC6,PSMD7,RPA3,PSMA2,GMNN,SKP1,ORC2,GINS2,RPA1,CCNA1,ORC3,PSMB7,PSMC1,PSMA6,PSMD11,ANAPC5,MCM4,PSMB1,GINS1,CCNE1,E2F3,LIG1,POLD3,MCM6,UBE2S,PSMD3,MCM2,POLA2,DBF4,CDK2,PSMB6,PSMA5,RPS27A,CCNA2,SKP2,GINS4,PSMB4,PSME3,ORC5,CDT1,UBE2E1,UBB,FEN1,MCM7,PSMD1,PSMD2,PSMC5,PSMA8,POLD4,ANAPC2,POLE,CUL1,PSMF1,ANAPC1,E2F1,PSMD12,UBE2C,PRIM1…
HSA-68877	Mitotic Prometaphase	196	0.156114	bottom	3.46e-05	PPP2R5B,ZW10,HAUS4,CENPM,TUBB1,CSNK2A1,STAG2,PPP2CB,CEP41,NUP107,NEK9,NCAPH,B9D2,HAUS3,NUP85,TUBA4A,TUBGCP6,TUBG2,TUBG1,NCAPG,HAUS8,CCNB1,CEP135,DYNC1LI2,DCTN3,TUBB2B,HAUS2,TUBGCP4,NUP133,PPP2R5A,NDC80,TAOK1,TUBGCP3,CEP76,CSNK2A2,KIF18A,CLASP1,SGOL1,TUBB4A,YWHAE,CEP72,CEP70,CENPE,SPDL1,PRKAR2B,PLK4,NUF2,DYNC1LI1,CENPC,CDCA5,NINL,CEP164,CENPU,MZT2B,HAUS1,SPC25,CENPH,RANBP2,SKA1,SMC2,BUB1B,CCNB2,MA…
HSA-4570464	SUMOylation of RNA binding proteins	47	0.060043	bottom	0.00015	AAAS,NUP107,NUP155,NUP85,NUP210,PHC2,NUPL2,NUP133,NOP58,NUP54,CBX8,CBX4,RANBP2,NUP205,NUP35,CBX2,NUP93,NUP98,SCMH1,NUP43,NUP50,UBE2I,NUP214,TPR,RNF2,NDC1,NUP188,RING1,HNRNPK,BMI1,NUP160,NUPL1,SEC13,SUMO1,POM121,RAE1,SEH1L,SUMO2,PHC3,PHC1,NUP153,NUP37,HNRNPC,NUP88,NUP62,POM121C,PCGF2
HSA-375280	Amine ligand-binding receptors	33	0.733478	bottom	0.0002	DRD4,CHRM3,HRH4,HTR2B,TAAR1,ADRA2A,HTR5A,HTR6,ADRB2,DRD5,CHRM1,ADRA1B,HTR1F,HTR7,HRH3,ADRB3,HTR4,DRD2,ADRB1,HTR1B,HTR1D,HRH2,ADRA1D,ADRA1A,CHRM5,DRD1,HRH1,ADRA2C,CHRM2,CHRM4,GPR143,HTR2A,ADRA2B
HSA-70326	Glucose metabolism	89	0.150316	bottom	0.00025	AAAS,SLC25A1,PCK2,PPP2CB,GAPDHS,GCK,SLC25A11,ALDOC,NUP107,GAPDH,TPI1,NUP155,PFKFB4,ENO1,GOT2,NUP85,G6PC,NUP210,NUPL2,NUP133,GCKR,NUP54,G6PC3,PFKL,RANBP2,NUP205,HK2,HK3,NUP35,GNPDA2,PGAM2,PGM2L1,PRKACA,NUP93,PPP2R1B,SLC37A2,ADPGK,NUP98,PCK1,PKM,ENO3,PPP2R1A,MDH2,PGP,PKLR,NUP43,SLC37A1,PFKM,NUP50,NUP214,PFKFB2,TPR,GOT1,PRKACB,PGAM1,NDC1,NUP188,PGK1,ALDOB,PFKFB1,FBP2,NUP160,PFKP,NUPL1,SEC13,BPGM,PC,…
HSA-176187	Activation of ATR in response to replication stress	37	0.493681	bottom	0.00044	RFC2,CDC6,MCM5,ORC6,RPA3,ORC2,RPA1,ORC3,HUS1,MCM4,MCM6,MCM2,DBF4,CDK2,ORC5,CDC25A,MCM7,RAD9A,CLSPN,CDC25C,ATRIP,ATR,ORC1,RPA2,MCM8,RFC3,RAD1,RFC4,RAD9B,CHEK1,CDC7,CDC45,RFC5,MCM10,RAD17,ORC4,MCM3
HSA-159418	Recycling of bile acids and salts	16	1.4689	bottom	0.0019	SLC10A1,SLC10A2,SLCO1B1,BAAT,SLCO1B3,SLC27A5,ABCB11,ABCC3,ALB,STARD5,SLCO1A2,FABP6,NCOA1,NCOA2,RXRA,NR1H4
HSA-5693579	Homologous DNA Pairing and Strand Exchange	41	0.222588	bottom	0.0042	RFC2,RPA3,RAD51AP1,RPA1,HUS1,BRIP1,TOPBP1,BARD1,PALB2,NBN,ATM,WRN,RMI2,RAD9A,RMI1,ATRIP,MRE11A,RAD51C,KAT5,ATR,BLM,DNA2,XRCC2,EXO1,RPA2,RAD50,RFC3,BRCA2,RAD1,RFC4,RAD9B,RBBP8,CHEK1,RFC5,BRCA1,RAD51B,RAD17,TOP3A,XRCC3,RAD51D,RHNO1
HSA-6804756	Regulation of TP53 Activity through Phosphorylation	91	0.123996	bottom	0.0042	RFC2,SUPT16H,AURKA,CSNK2A1,RPA3,PRKAB1,MAPK14,PIN1,TAF4,PRKAB2,RPA1,CCNA1,MDM2,HUS1,BRIP1,TOPBP1,BARD1,NUAK1,CSNK2A2,TAF12,NBN,CDK2,TAF4B,TP53,RPS27A,CCNA2,SSRP1,ATM,PRKAG2,WRN,TAF10,TPX2,UBB,RMI2,RAD9A,TAF7,AURKB,RMI1,NOC2L,CDK5R1,ATRIP,PRKAG1,STK11,MRE11A,MAPK11,TAF9B,TAF3,KAT5,DYRK2,ATR,TP53INP1,PRKAA1,BLM,DNA2,TAF11,TAF13,EXO1,MDM4,HIPK1,TAF5,PRKAA2,TP53RK,PLK3,TAF7L,RPA2,CSNK2B,TAF2,RAD50,RF…
HSA-2995410	Nuclear Envelope (NE) Reassembly	71	0.100857	bottom	0.0042	VRK1,TUBB1,CHMP4B,NUP107,NUP155,NUP85,TUBA4A,SIRT2,VPS4A,CCNB1,TUBB2B,LMNB1,NUP133,CHMP2B,TUBB4A,NUP54,NUP205,CCNB2,KPNB1,LEMD2,NUP35,CHMP4C,TUBA1A,TUBA1C,LEMD3,BANF1,NUP93,NUP98,CHMP6,TUBB6,TUBB3,CHMP4A,PPP2R1A,PPP2R2A,TUBA3D,TUBA8,TNPO1,TUBA1B,LBR,TUBB4B,NUP43,UBE2I,ANKLE2,AHCTF1,LMNA,EMD,NDC1,CC2D1B,NUP188,RCC1,NUP160,TUBB2A,TUBAL3,NUPL1,SEC13,SUMO1,POM121,CDK1,CHMP7,SEH1L,RANGAP1,CHMP3,VRK2,P…
HSA-5651801	PCNA-Dependent Long Patch Base Excision Repair	21	0.318741	bottom	0.0046	RFC2,POLE2,APEX1,RPA3,RPA1,LIG1,POLD3,POLB,FEN1,POLD4,POLE,RPA2,POLE3,PCNA,RFC3,RFC1,RFC4,POLD1,RFC5,POLE4,POLD2
HSA-419037	NCAM1 interactions	42	0.758265	bottom	0.0048	ST8SIA4,PSPN,NCAN,COL5A3,COL6A5,CACNA1C,ST8SIA2,CACNA1D,COL6A3,COL6A2,CACNB3,NRTN,COL3A1,GFRA4,CACNB2,CNTN2,COL4A5,CACNA1H,COL9A3,GFRA1,COL9A1,COL6A6,CACNA1G,COL4A2,COL6A1,CACNA1S,COL5A1,COL9A2,COL5A2,COL4A1,AGRN,PRNP,COL2A1,CACNB1,COL4A3,COL4A4,CACNA1I,ARTN,GDNF,GFRA2,CACNB4,NCAM1
HSA-5661231	Metallothioneins bind metals	10	1.64627	bottom	0.0068	MT3,MT2A,MT1E,MT1H,MT1F,MT1B,MT1M,MT1X,MT1G,MT1A
HSA-983189	Kinesins	56	0.453728	bottom	0.0075	KIF22,TUBB1,TUBA4A,KLC4,TUBB2B,KIF23,KIF11,KIF18A,KIF1B,TUBB4A,KIF3C,CENPE,KIF6,KIF27,TUBA1A,TUBA1C,KIFC2,KIF5B,TUBB6,TUBB3,KIF1C,KIF15,TUBA3D,TUBA8,KIF9,TUBA1B,TUBB4B,KIFAP3,KIF21A,KIF20B,KIF2C,KIF12,KIF4A,KIF3B,TUBB2A,TUBAL3,KIF19,KLC3,KIF20A,KIF16B,KIF2A,KIF26B,KIF3A,KIF4B,KIF26A,KIF25,KIFC1,KLC2,RACGAP1,KIF5A,KIF21B,KLC1,KIF13B,KIF1A,TUBB8,KIF18B
HSA-375276	Peptide ligand-binding receptors	172	0.810157	both ends	4.17e-14	CX3CL1,HEBP1,BDKRB1,PROKR2,OXT,MLNR,CCL22,CCL17,C5,CCL2,CCL13,CXCL6,KISS1R,OPRD1,GHSR,C3,CCR7,F2RL3,MCHR1,GALR3,ACKR4,NMUR2,NTS,NMBR,CCL21,CCL27,NMU,KNG1,OPRK1,GAL,SSTR1,PROK1,ACKR3,NPFFR1,MCHR2,APP,CXCL13,SST,CXCR5,CCR2,CCR5,HCRT,CXCL16,SSTR5,CCKAR,PROK2,CXCR1,CXCL3,CXCL5,PPBP,PF4,CCR1,F2RL2,F2RL1,RXFP2,AVPR1A,GALR1,MC4R,PNOC,C3AR1,CCL11,TRH,TACR1,NTSR2,PROKR1,CXCL10,NMUR1,GPR37,CXCL8,CXCL11,NPF…
HSA-381753	Olfactory Signaling Pathway	129	0.381933	both ends	2.43e-13	OR1I1,OR2B6,OR7C1,GNGT1,RTP4,OR8A1,OR4K1,OR10K1,OR3A3,RTP3,OR1Q1,OR4K2,OR51B5,OR52K1,OR10G3,OR5A1,OR1B1,REEP4,OR7G2,OR5A2,OR10A2,OR6Y1,OR2AT4,OR1A1,OR1F1,OR1L8,OR1N1,OR2C1,OR52I2,OR9G1,OR10H5,OR1S1,RTP1,OR10A6,OR1E1,OR2AE1,OR13D1,OR11H4,OR4K17,OR4N2,OR4M1,OR52E4,OR51S1,OR52N1,OR52N5,OR52N4,OR8H1,OR5T2,OR5AS1,OR10K2,OR2T35,OR2T33,OR10G4,OR8D4,OR2B11,OR2T8,OR1D2,OR7A17,OR56A4,OR4D9,OR52E6,OR2T11,OR…
HSA-198933	Immunoregulatory interactions between a Lymphoid and a non-Lymphoid cell	125	0.764969	both ends	3.85e-13	CD22,ICAM3,PILRA,MADCAM1,ICAM5,COL1A1,CRTAM,CLEC2B,KLRB1,ULBP1,CD160,SELL,KLRK1,TREM1,LILRB3,C3,HCST,LILRA1,LILRA2,MICB,PVRL2,HLA-F,CLEC2D,CDH1,CD33,TYROBP,CD81,ICAM1,ITGB7,CD226,CD96,CXADR,CD1A,SIGLEC12,NCR1,VCAM1,COL1A2,CD3D,LAIR2,COL3A1,CD34,CD200R1,LILRB1,CD300LG,SIGLEC8,SIGLEC7,KIR3DL2,CLEC4G,CD300C,CD8B,KIR2DL1,KIR2DL4,COL17A1,SIGLEC1,NCR3LG1,ICAM4,NCR3,TREML4,SIGLEC10,AMICA1,ITGAL,KLRG1,RA…
HSA-6805567	Keratinization	119	0.885115	both ends	1.34e-11	PKP2,KRT14,KRT20,TGM1,KRT23,TGM5,KRT37,KRT32,PI3,CAPNS1,KRT13,KRT38,KRT9,KRT12,KRT31,KRT33B,KRT5,KRT75,KRT6C,KRT6B,KRT15,DSG3,DSG1,DSC1,KRT85,KRT84,DSG2,PKP1,CSTA,KRT71,KRT10,ST14,DSC2,KRT83,EVPL,KRT16,KRT27,KRTAP1-1,KRT78,SPRR1B,KRT73,KRT17,KRT25,KRT2,RPTN,PRSS8,SPINK6,KRT79,KRT36,KRT7,KRT76,KRTAP20-2,PKP3,LCE5A,KRTAP21-2,KRTAP9-4,KLK5,PPL,KRT39,CELA2A,DSG4,SPINK5,LCE1B,DSC3,KRT19,KRTAP1-5,LOR,S…
HSA-6809371	Formation of the cornified envelope	101	0.862416	both ends	5.17e-11	PKP2,KRT14,KRT20,TGM1,KRT23,TGM5,KRT37,KRT32,PI3,CAPNS1,KRT13,KRT38,KRT9,KRT12,KRT31,KRT33B,KRT5,KRT75,KRT6C,KRT6B,KRT15,DSG3,DSG1,DSC1,KRT85,KRT84,DSG2,PKP1,CSTA,KRT71,KRT10,ST14,DSC2,KRT83,EVPL,KRT16,KRT27,KRT78,SPRR1B,KRT73,KRT17,KRT25,KRT2,RPTN,PRSS8,SPINK6,KRT79,KRT36,KRT7,KRT76,PKP3,LCE5A,KLK5,PPL,KRT39,CELA2A,DSG4,SPINK5,LCE1B,DSC3,KRT19,LOR,SPRR2G,SPRR2E,SPRR2B,SPRR2D,IVL,LCE1E,LCE2C,LCE2…
HSA-1296071	Potassium Channels	96	0.803694	both ends	4.61e-10	KCNQ1,KCND1,KCNA7,GNB3,GNB4,KCNJ8,KCNJ2,GNG11,GNGT1,HCN2,KCNA5,KCNH3,KCNMB4,GABBR2,ABCC9,GNB5,HCN4,KCNH2,KCNN4,KCNQ4,KCNK6,KCNH4,KCNC1,KCNH1,KCNMB1,KCNA6,KCNK13,KCNMA1,KCNS2,GNG3,KCNF1,KCNJ3,GNG8,KCNAB3,ABCC8,KCNG3,GNB2,KCNK3,KCNJ4,HCN1,KCNS1,KCNG4,KCNK10,KCNMB3,KCND3,KCNH5,KCNA4,KCNH8,KCNJ15,KCNH7,KCND2,GNG2,KCNK7,KCNQ5,KCNJ11,KCNQ2,KCNK1,KCNJ9,KCNJ10,HCN3,KCNA3,KCNA10,KCNC4,GNG5,GNG12,KCNG1,KCN…
HSA-380108	Chemokine receptors bind chemokines	55	1.14405	both ends	9.22e-08	CX3CL1,CCL22,CCL17,CCL2,CCL13,CXCL6,CCR7,ACKR4,CCL21,CCL27,ACKR3,CXCL13,CXCR5,CCR2,CCR5,CXCL16,CXCR1,CXCL3,CXCL5,PPBP,PF4,CCR1,CCL11,CXCL10,CXCL8,CXCL11,CCL19,XCR1,CXCR2,CCR8,CCR10,CCR4,GPR29,CCRL2,CCR9,CX3CR1,CCL20,CCL28,CXCL9,XCL1,XCL2,CXCR3,CCL7,CCL25,CXCL1,CXCL12,CXCR4,CXCR6,ACKR2,CXCL2,CCR3,CCL5,CCL3,CCL3L3,CCL4
HSA-397014	Muscle contraction	189	0.49771	both ends	2.44e-07	KCNQ1,VCL,MYL12A,KCND1,MYL10,MYL7,RANGRF,MYL2,TNNC1,SLC8A2,TNNT2,SORBS3,KCNJ2,TMOD2,ATP1B2,CACNG6,TMOD1,ABCC9,CASQ2,CACNG4,KCNH2,KCNK6,ATP2B3,KAT2B,GUCY1B3,SRI,CACNA1C,PXN,FXYD7,CACNG8,CORIN,TNNT3,PAK1,SCN2B,MYL9,KCNE4,KCNK13,GUCY1A2,ITGA1,SCN3A,ATP1B3,KCNE2,ACTC1,CALM3,FXYD2,FGF11,KCNIP3,TMOD4,ITGB5,GUCY1A3,SCN1A,ITPR1,KCNK3,KCNJ4,MYL1,SCN11A,TMOD3,PRKACA,TBX5,KCNE3,TCAP,TRIM72,KCNK10,PAK2,TLN1,…
HSA-5576891	Cardiac conduction	123	0.528515	both ends	1.34e-06	KCNQ1,KCND1,RANGRF,SLC8A2,KCNJ2,ATP1B2,CACNG6,ABCC9,CASQ2,CACNG4,KCNH2,KCNK6,ATP2B3,KAT2B,SRI,CACNA1C,FXYD7,CACNG8,CORIN,SCN2B,KCNE4,KCNK13,SCN3A,ATP1B3,KCNE2,CALM3,FXYD2,FGF11,KCNIP3,SCN1A,ITPR1,KCNK3,KCNJ4,SCN11A,PRKACA,TBX5,KCNE3,KCNK10,CAMK2G,KCND3,CACNB2,FGF13,SCN4B,KCNK12,NKX2-5,KCND2,GATA4,KCNE1,CAMK2D,NPR2,TNNI3,KCNK7,KCNJ11,DMPK,SCN8A,AKAP9,ORAI2,ATP2A1,PLN,ATP2B4,KCNK5,RYR1,ATP2A3,ATP2B…
HSA-9662851	Anti-inflammatory response favouring Leishmania parasite infection	148	0.423779	both ends	2.66e-05	SCTR,SCT,MYH9,LHB,GNB3,MAPK14,GNB4,IAPP,RAMP3,GPR83,PLCG1,PTGER2,GNG11,GNGT1,RAMP2,RAMP1,GPR45,ADCY3,GNB5,VIPR2,GLP2R,PRKX,PRKAR2A,PRKAR2B,DPEP3,FCGR2A,PTH2R,PLK2,TAAR1,CRH,GPHA2,CYSLTR2,PTH,GPR15,ADCY8,HTR6,PTGIR,CALM3,ADCY9,GNG3,LHCGR,ADCY1,RXFP2,MC4R,GNG8,GPR25,PTGER4,GPR27,PTGDR,ADORA2B,GNB2,ADRB2,DRD5,ITPR1,PRKACA,ADAM17,ADCY6,ADCY4,GNAI2,MC5R,PTH1R,RHBDF2,P2RY11,VIPR1,GPR39,CALCA,MC2R,GNG2,…
HSA-140877	Formation of Fibrin Clot (Clotting Cascade)	37	0.712549	both ends	3.3e-05	SERPIND1,PROCR,C1QBP,PF4V1,TFPI,PROC,PRTN3,F12,VWF,KLKB1,F13A1,KNG1,SERPING1,PF4,FGB,FGA,F2,F2R,A2M,GP1BA,SERPINA5,F3,FGG,F8,F13B,SERPINC1,F5,F10,F7,THBD,PRCP,PROS1,GP1BB,GP5,F11,SERPINE2,CD177
HSA-9660821	ADORA2B mediated anti-inflammatory cytokines production	115	0.428997	both ends	3.85e-05	SCTR,SCT,LHB,GNB3,GNB4,IAPP,RAMP3,GPR83,PTGER2,GNG11,GNGT1,RAMP2,RAMP1,GPR45,ADCY3,GNB5,VIPR2,GLP2R,PRKX,PRKAR2A,PRKAR2B,PTH2R,TAAR1,CRH,GPHA2,CYSLTR2,PTH,GPR15,ADCY8,HTR6,PTGIR,ADCY9,GNG3,LHCGR,ADCY1,RXFP2,MC4R,GNG8,GPR25,PTGER4,GPR27,PTGDR,ADORA2B,GNB2,ADRB2,DRD5,PRKACA,ADCY6,ADCY4,GNAI2,MC5R,PTH1R,P2RY11,VIPR1,GPR39,CALCA,MC2R,GNG2,ADORA2A,HTR7,CRHR2,ADCY2,GNAI1,ADRB3,GIP,AVPR2,CALCR,HTR4,VIP,…
HSA-6803157	Antimicrobial peptides	46	0.591404	both ends	6.72e-05	PGLYRP1,CD4,CHGA,LTF,SLC11A1,PRTN3,PDZD11,PI3,BPIFB1,BPIFA2,TLR2,LYZ,BPI,GNLY,REG3G,CCR2,CAMP,LEAP2,DEFB1,RNASE7,RNASE6,RNASE3,CLU,ITLN1,DEFB124,GPR29,ATP7A,PGLYRP2,PGLYRP4,PRSS3,TLR1,S100A7,S100A8,S100A9,SEMG1,LCN2,BPIFB4,DEFB126,DEFB125,PLA2G2A,WAP7,HTN1,ATOX1,HTN3,DEFB134,ELANE
HSA-1296072	Voltage gated Potassium channels	40	0.833124	both ends	7.33e-05	KCNQ1,KCND1,KCNA7,KCNA5,KCNH3,KCNH2,KCNQ4,KCNH4,KCNC1,KCNH1,KCNA6,KCNS2,KCNF1,KCNAB3,KCNG3,KCNS1,KCNG4,KCND3,KCNH5,KCNA4,KCNH8,KCNH7,KCND2,KCNQ5,KCNQ2,KCNA3,KCNA10,KCNC4,KCNG1,KCNB1,KCNAB2,KCNA1,KCNQ3,KCNS3,KCNAB1,KCNB2,KCNA2,KCNC3,KCNV1,KCNH6
HSA-140875	Common Pathway of Fibrin Clot Formation	22	0.780162	both ends	8.15e-05	SERPIND1,PROCR,PF4V1,PROC,PRTN3,F13A1,PF4,FGB,FGA,F2,F2R,SERPINA5,FGG,F8,F13B,SERPINC1,F5,F10,THBD,PROS1,SERPINE2,CD177
HSA-166658	Complement cascade	52	0.730367	both ends	8.15e-05	CPB2,C5,C8G,VTN,C4BPB,C3,CFP,C9,C6,CD81,GZMM,FCN3,SERPING1,C2,C3AR1,F2,CD46,C1QB,CFHR1,CLU,CPN2,C7,CFD,COLEC10,C5AR1,C8A,CR1,CR2,CD55,C4BPA,FHR2,CFHR4,CFHR3,CFH,CPN1,C8B,FCN1,C1QC,C1QA,PROS1,CFI,CD59,MASP2,C1S,C4A,COLEC11,C4B,CFB,CD19,C1R,ELANE,C5AR2
HSA-977606	Regulation of Complement cascade	45	0.856756	both ends	9.15e-05	CPB2,C5,C8G,VTN,C4BPB,C3,CFP,C9,C6,CD81,SERPING1,C2,C3AR1,F2,CD46,C1QB,CFHR1,CLU,CPN2,C7,C5AR1,C8A,CR1,CR2,CD55,C4BPA,FHR2,CFHR4,CFHR3,CFH,CPN1,C8B,C1QC,C1QA,PROS1,CFI,CD59,C1S,C4A,C4B,CFB,CD19,C1R,ELANE,C5AR2
HSA-1474228	Degradation of the extracellular matrix	136	0.420676	both ends	0.00015	DCN,TLL1,MMP11,TIMP1,MMP2,MMP15,CAPN15,LAMB1,COL1A1,CTSD,MMP8,MMP24,CAPNS1,LAMA5,CAPN7,ADAMTS8,LAMC1,MMP7,MMP20,MMP13,ADAM10,COL8A1,CDH1,TIMP2,LAMC2,NID1,KLKB1,COL5A3,COL6A5,CTSK,CAPN9,ADAMTS16,SCUBE3,CAPN5,MMP10,ADAMTS18,ADAMTS1,ADAMTS5,MMP16,NCSTN,CAPN2,CAPN13,COL6A3,COL1A2,COL14A1,MMP3,COL6A2,CTRB2,COL3A1,BMP1,MMP14,PRSS1,PLG,ADAM17,PHYKPL,CASP3,MMP19,CAPN6,COL26A1,MMP1,A2M,LAMA3,COL12A1,FBN1,…
HSA-211945	Phase I - Functionalization of compounds	96	0.579454	both ends	0.00024	CYP26B1,CYP51A1,FMO2,CYP24A1,CYP4F3,CYP4F2,CYP3A5,CYP26A1,CYP27B1,AADAC,AHR,PTGIS,ACSS2,AOC2,CYP27A1,FDX1,CYP2C9,ALDH2,CYP46A1,ADH4,CYP11A1,CYP4F22,CYP39A1,PAOX,AIP,CYP26C1,CYP2C18,CBR3,ADH5,CMBL,ALDH1A1,CYP2A6,CYP7A1,CES3,ADH1B,ARNT2,CYP2S1,CYB5B,CYP2W1,CYP7B1,CYP4A11,AOC3,ACSS1,CES2,CYP8B1,AHRR,CYP2B6,CYP2U1,CYP2R1,CYP3A4,MAOA,CYP1A2,ARNT,CES1,CYP2D6,CYB5R3,PTGS1,MARC1,MARC2,CYP2J2,CYP2C8,HSP90…
HSA-211859	Biological oxidations	195	0.405732	both ends	0.00029	CYP26B1,CYP51A1,SULT2B1,FMO2,GSTA3,GSTZ1,CYP24A1,GSS,AHCY,CYP4F3,CYP4F2,CYP3A5,CYP26A1,SULT1E1,CYP27B1,GCLC,AADAC,SLC35D1,AKR7A2,GSTM2,AHR,PTGIS,UGT2A3,ACSS2,AOC2,ACY3,GSTM5,GSTM3,CYP27A1,FDX1,CYP2C9,ALDH2,CYP46A1,IMPAD1,MTRR,PAPSS1,UGT2B10,ADH4,CYP11A1,DPEP3,CYP4F22,SULT1C4,ABHD10,UGT3A1,CYP39A1,GGCT,PAOX,AIP,UGT3A2,CYP26C1,CYP2C18,SLC26A2,NAT2,GLYATL2,CBR3,GSTT2B,HPGDS,CHAC2,ADH5,CMBL,ALDH1A1,G…
HSA-5621480	Dectin-2 family	24	1.31223	both ends	0.00033	CLEC4A,CLEC10A,FCER1G,CLEC4E,CLEC4D,MUC17,MUCL1,FYN,SYK,MUC3A,CLEC6A,MUC16,MUC6,MUC7,MUC20,MUC15,MUC4,LYN,MUC5B,MUC12,PLCG2,MUC1,MUC13,MUC5AC
HSA-6783783	Interleukin-10 signaling	45	0.891272	both ends	0.00033	TNFRSF1A,TIMP1,CCL22,CSF3,CCL2,IL10RA,IL12B,LIF,IL1RN,IL1A,IL1B,FCER2,CD80,STAT3,ICAM1,IL18,IL10RB,CCR2,CCR5,CCR1,CSF2,IL12A,CXCL10,CXCL8,CCL19,CSF1,IL1R2,CD86,JAK1,CCL20,PTGS2,PTAFR,TNFRSF1B,CXCL1,IL6,IL1R1,TNF,IL10,CXCL2,TYK2,FPR1,CCL5,CCL3,CCL3L3,CCL4
HSA-2219530	Constitutive Signaling by Aberrant PI3K in Cancer	75	0.708071	both ends	0.00035	FGF4,FGF20,FGF22,PIK3R2,HGF,KITLG,HBEGF,FGF23,FLT3,EREG,RAC2,PDGFRA,KLB,PDGFRB,PIK3R3,GAB1,STRN,PIK3CA,CD80,FGF2,FGF10,EGF,ERBB3,FGF7,ERBB2,FGF18,EGFR,KIT,PIK3CB,FGFR4,FGF19,TGFA,TRAT1,IRS1,FGF5,MET,ICOS,FGF8,CD28,PDGFB,CD86,LCK,RHOG,FGFR3,PIK3AP1,PTPN11,ERBB4,ESR2,PDGFA,FYN,RAC1,FGF17,NRG2,GAB2,SRC,IRS2,PIK3CD,KL,FGF9,GRB2,NRG4,BTC,AREG,NRG1,FGFR1,FGF16,ESR1,FGFR2,EPGN,PIK3R1,CD19,FRS2,FLT3LG,VA…
HSA-373080	Class B/2 (Secretin family receptors)	88	0.615921	both ends	0.00068	SCTR,SCT,WNT16,WNT3,FZD10,GNB3,GNB4,WNT6,IAPP,RAMP3,CD97,GNG11,GNGT1,SMO,EMR3,RAMP2,RAMP1,WNT10A,GNB5,VIPR2,GLP2R,WNT5A,WNT2,DHH,WNT9A,PTH2R,UCN2,CRHBP,CRH,CYSLTR2,PTH,WNT3A,WNT7A,FZD7,FZD1,WNT9B,WNT4,WNT1,GNG3,IHH,UCN,SHH,GNG8,WNT10B,GNB2,EMR1,EMR2,PTH1R,FZD2,WNT11,VIPR1,CALCA,PTCH1,GNG2,CRHR2,WNT7B,FZD9,GIP,FZD6,CALCR,FZD5,CD55,VIP,WNT2B,GNG5,GNG12,GNAS,PTCH2,GLP1R,GNG10,FZD8,GNG7,GNG4,ADM2,CRH…
HSA-140837	Intrinsic Pathway of Fibrin Clot Formation	21	0.721261	both ends	0.00069	SERPIND1,C1QBP,PROC,F12,VWF,KLKB1,KNG1,SERPING1,F2,A2M,GP1BA,SERPINA5,F8,SERPINC1,F10,PRCP,PROS1,GP1BB,GP5,F11,SERPINE2
HSA-211979	Eicosanoids	12	1.85856	both ends	0.0011	CYP4F3,CYP4F2,PTGIS,CYP4F22,CYP4A11,CYP8B1,CYP4A22,CYP4B1,CYP4F11,TBXAS1,CYP4F12,CYP4F8
HSA-202733	Cell surface interactions at the vascular wall	134	0.477537	both ends	0.0013	ITGA3,CD74,SLC7A9,CEACAM1,CEACAM6,GLG1,MIF,PROCR,TNFRSF10A,TGFB1,PIK3R2,COL1A1,PF4V1,SELPLG,APOB,PROC,SELL,PLCG1,CEACAM8,TREM1,VPREB3,ATP1B2,SLC7A10,IGJ,KRAS,GYPC,ITGAV,SLC7A5,SELP,EPCAM,GRB14,PIK3CA,GPC1,PSG9,DOK2,TNFRSF10B,ESAM,SLC7A11,CXADR,ATP1B3,PIK3CB,FCER1G,PSG6,ITGA5,MERTK,PF4,COL1A2,JAM3,PSG8,SIRPG,SDC2,F2,GP6,PSG1,OLR1,TNFRSF10D,CD84,ANGPT2,FCAMR,PSG11,SLC7A8,SLC16A8,MMP1,SELE,GAS6,PSG3…
HSA-211897	Cytochrome P450 - arranged by substrate type	58	0.661912	both ends	0.0017	CYP26B1,CYP51A1,CYP24A1,CYP4F3,CYP4F2,CYP3A5,CYP26A1,CYP27B1,AHR,PTGIS,CYP27A1,FDX1,CYP2C9,CYP46A1,CYP11A1,CYP4F22,CYP39A1,CYP26C1,CYP2C18,CYP2A6,CYP7A1,ARNT2,CYP2S1,CYP2W1,CYP7B1,CYP4A11,CYP8B1,AHRR,CYP2B6,CYP2U1,CYP2R1,CYP3A4,CYP1A2,ARNT,CYP2D6,CYP2J2,CYP2C8,CYP4A22,CYP4B1,CYP4V2,CYP1A1,FDX1L,CYP19A1,POMC,CYP4F11,NCOA1,TBXAS1,NCOA2,CYP21A2,FDXR,RXRA,POR,CYP2E1,NR1H4,CYP4F12,CYP4F8,CYP1B1,CYP3A7
HSA-3906995	Diseases associated with O-glycosylation of proteins	66	0.367365	both ends	0.0018	LFNG,CFP,ADAMTS2,NOTCH2,ADAMTS8,THSD1,THBS1,POMT2,NOTCH3,ADAMTS17,ADAMTS10,THSD7B,ADAMTS16,ADAMTS19,NOTCH1,ADAMTS18,ADAMTS1,ADAMTS5,ADAMTS3,ADAMTSL3,SBSPON,ADAMTS15,MUC17,C1GALT1C1,B3GNT1,MUCL1,ADAMTSL5,B3GALTL,ADAMTSL2,LARGE,THSD4,THBS2,ADAMTS4,ADAMTSL4,ADAMTS13,POMGNT1,POMT1,ADAMTS14,GALNT12,NOTCH4,MUC3A,ADAMTSL1,ADAMTS6,SEMA5A,ADAMTS7,ADAMTS20,GALNT3,MUC16,C1GALT1,SEMA5B,THSD7A,MUC6,MUC7,MUC20…
HSA-6794362	Protein-protein interactions at synapses	85	0.195821	both ends	0.0025	LIN7B,STX1A,SYT10,LRFN1,PPFIA1,SYT1,GRIN2D,EPB41L5,APBA1,NRXN2,PPFIA4,LRRTM2,LIN7C,GRIA4,GRIN2C,SHANK1,LRRTM1,PPFIBP2,NLGN2,HOMER2,GRM5,LRFN4,PPFIBP1,APBA3,DLGAP1,SYT9,HOMER1,PPFIA3,EPB41L1,EPB41L2,EPB41L3,EPB41,DLG1,LRFN2,PTPRS,NLGN3,PTPRF,NTRK3,GRM1,LRRTM3,SYT2,SLITRK2,GRIN1,IL1RAPL2,STXBP1,DLGAP3,DLGAP4,DLG3,DLG2,FLOT1,SLITRK5,SLITRK1,RTN3,CASK,IL1RAPL1,NLGN4X,PTPRD,SYT12,FLOT2,GRIN2A,SHARPIN,…
HSA-211935	Fatty acids	12	1.65789	both ends	0.0028	CYP4F3,CYP4F2,CYP4F22,CYP4A11,CYP2B6,CYP2D6,CYP2J2,CYP4A22,CYP4B1,CYP4F11,CYP4F12,CYP4F8
HSA-216083	Integrin cell surface interactions	85	0.315872	both ends	0.0028	ITGA3,ICAM3,MADCAM1,ICAM5,COMP,ITGB8,COL1A1,VTN,IBSP,THBS1,ITGAV,COL8A1,VWF,CDH1,ITGA2B,ITGAE,KDR,ITGA9,COL5A3,ICAM1,TNC,COL6A5,LUM,ITGB7,ITGA1,ITGB6,ITGA5,VCAM1,COL6A3,ITGB5,ITGA2,COL1A2,JAM3,COL6A2,COL3A1,FGB,FGA,FBN1,ITGA11,COL10A1,COL4A5,COL7A1,BSG,FGG,COL9A3,ICAM4,FN1,COL18A1,ITGAL,COL9A1,COL6A6,COL4A2,COL6A1,CD47,F11R,ITGA10,COL5A1,COL9A2,COL16A1,HSPG2,COL5A2,COL4A1,ITGA8,AGRN,COL2A1,ITGAD,…
HSA-5576886	Phase 4 - resting membrane potential	16	1.4058	both ends	0.0028	KCNJ2,KCNK6,KCNK13,KCNK3,KCNJ4,KCNK10,KCNK12,KCNK7,KCNK5,KCNK1,KCNK15,KCNJ14,KCNK2,KCNK9,KCNK4,KCNJ12
HSA-5669034	TNFs bind their physiological receptors	28	0.587946	both ends	0.0031	TNFRSF17,TNFRSF1A,TNFSF8,TNFSF9,CD70,EDAR,TNFRSF13B,TNFRSF8,CD27,TNFSF4,TNFRSF11B,TNFRSF18,EDARADD,TNFSF13,TNFRSF14,TNFRSF6B,TNFSF15,EDA,TNFSF13B,TNFRSF1B,TNFRSF25,TNFRSF4,EDA2R,TNFSF11,TNFSF18,LTA,TNFSF14,TNFRSF9
HSA-390522	Striated Muscle Contraction	35	1.04608	both ends	0.0034	MYL2,TNNC1,TNNT2,TMOD2,TMOD1,TNNT3,ACTC1,TMOD4,MYL1,TMOD3,TCAP,TNNI3,TPM4,MYL4,MYBPC2,TPM1,TNNI1,DMD,ACTA1,TPM3,TNNC2,DES,TPM2,TNNI2,MYL3,MYH8,MYH6,MYBPC1,ACTN3,MYBPC3,ACTN2,VIM,MYH3,TTN,TNNT1
HSA-190828	Gap junction trafficking	45	0.192242	both ends	0.0035	TUBB1,GJA3,CLTA,TUBA4A,TUBB2B,TUBB4A,GJA1,GJD2,AP2M1,TUBA1A,TUBA1C,CLTB,DAB2,GJD4,TUBB6,TUBB3,TUBA3D,TUBA8,TUBA1B,GJB5,TUBB4B,GJA4,GJB4,GJB6,ACTB,GJA9,GJC2,GJA8,GJA10,MYO6,DNM1,GJB3,GJB1,TUBB2A,TUBAL3,GJB2,DNM2,GJC1,GJB7,CLTCL1,TUBB8,ACTG1,GJD3,CLTC,GJA5
HSA-381426	Regulation of Insulin-like Growth Factor (IGF) transport and uptake by Insulin-like Growth Factor Binding Proteins (IGFBPs)	116	0.23947	both ends	0.0042	FUCA2,TMEM132A,RCN1,ANO8,FSTL3,SPP2,SERPIND1,LGALS1,GZMH,TIMP1,MMP2,SCG3,LAMB1,WFS1,APOB,EVA1A,IGFBP2,IGFBP5,PROC,APOA1,FGF23,BMP4,C3,VGF,APOE,HRC,LAMC1,ADAM10,SERPINA10,APLP2,CP,MGAT4A,KNG1,VCAN,STC2,TNC,MFGE8,CDH2,IGFBP4,IGFBP1,PRSS23,APP,FSTL1,IGFBP7,ALB,MFI2,SHISA5,HSP90B1,KLK1,IGFBP6,IGF1,PCSK9,SCG2,FGA,SDC2,F2,PLG,AMBN,APOL1,FAM20C,MMP1,PENK,FBN1,CSF1,P4HB,PAPPA,GAS6,FGG,MEN1,PNPLA2,MIA3,AM…
HSA-390696	Adrenoceptors	9	1.86498	both ends	0.0042	ADRA2A,ADRB2,ADRA1B,ADRB3,ADRB1,ADRA1D,ADRA1A,ADRA2C,ADRA2B
HSA-157858	Gap junction trafficking and regulation	47	0.170565	both ends	0.0045	TUBB1,GJA3,CLTA,TUBA4A,TUBB2B,TUBB4A,TJP1,GJA1,GJD2,AP2M1,TUBA1A,TUBA1C,CLTB,DAB2,GJD4,TUBB6,TUBB3,TUBA3D,TUBA8,TUBA1B,GJB5,TUBB4B,GJA4,GJB4,GJB6,ACTB,GJA9,GJC2,GJA8,GJA10,MYO6,DNM1,GJB3,SRC,GJB1,TUBB2A,TUBAL3,GJB2,DNM2,GJC1,GJB7,CLTCL1,TUBB8,ACTG1,GJD3,CLTC,GJA5
HSA-445095	Interaction between L1 and Ankyrins	31	0.73271	both ends	0.0049	SPTBN4,ANK1,SCN2B,ANK3,SCN3A,SCN1A,SCN11A,SPTBN5,SCN4B,NFASC,SCN8A,SPTBN1,ANK2,ACTB,KCNQ2,SPTA1,L1CAM,SPTAN1,SCN2A,NRCAM,KCNQ3,SCN3B,SCN9A,SCN7A,SCN10A,SCN4A,SCN1B,SCN5A,SPTBN2,SPTB,ACTG1
HSA-210747	Regulation of gene expression in early pancreatic precursor cells	8	1.92802	both ends	0.0051	FGF10,NKX6-1,ONECUT1,NR5A2,PTF1A,PDX1,ONECUT3,HNF1B
HSA-1442490	Collagen degradation	63	0.509852	both ends	0.0068	MMP11,MMP2,MMP15,COL1A1,CTSD,MMP8,MMP7,MMP20,MMP13,ADAM10,COL8A1,COL5A3,COL6A5,CTSK,MMP10,COL6A3,COL1A2,COL14A1,MMP3,COL6A2,COL3A1,MMP14,ADAM17,PHYKPL,MMP19,COL26A1,MMP1,COL12A1,COL10A1,COL4A5,COL7A1,COL17A1,COL9A3,CTSL,CTSB,COL18A1,COL9A1,COL6A6,COL4A2,COL6A1,COL11A1,COL5A1,MMP9,COL9A2,COL16A1,COL11A2,COL5A2,COL15A1,COL4A1,COL2A1,TMPRSS6,COL23A1,COL4A6,COL4A3,COL4A4,COL8A2,COL13A1,COL25A1,ADAM9,…
HSA-392154	Nitric oxide stimulates guanylate cyclase	22	0.561634	both ends	0.0073	PDE1B,KCNMB4,PRKG2,GUCY1B3,KCNMB1,GUCY1A2,PDE11A,KCNMA1,PDE9A,GUCY1A3,NOS3,ITPR1,KCNMB3,NOS2,PDE2A,PDE5A,PRKG1,KCNMB2,PDE1A,MRVI1,PDE10A,NOS1
HSA-2142753	Arachidonic acid metabolism	56	0.533241	both ends	0.0086	CYP4F3,CYP4F2,PON1,PON2,LTA4H,FAAH,PTGIS,ALOX12,CYP2C9,PON3,DPEP3,CYP4F22,CBR1,LTC4S,HPGDS,HPGD,CYP4A11,ALOXE3,ALOX12B,CYP8B1,CYP2U1,CYP1A2,PTGES,PTGES2,GPX4,PTGS1,MAPKAPK2,PLA2G4A,PTGS2,CYP2J2,CYP2C8,PTGDS,CYP4A22,CYP4B1,ALOX5,FAAH2,CYP1A1,ALOX15B,AKR1C3,GPX2,DPEP1,GGT5,ABCC1,GGT1,CYP4F11,PTGR1,TBXAS1,FAM213B,EPHX2,PTGR2,ALOX15,DPEP2,CYP4F8,CYP1B1,ALOX5AP,PTGES3
