# Supplementary material for: Therapy-induced secretion of spliceosomal components mediates pro-survival crosstalk between ovarian cancer cells
Source: Nat Commun. 2024 Jun 19;15:5237. doi: 10.1038/s41467-024-49512-6 (PMC11187153; doi:10.1038/s41467-024-49512-6)
Supplement: Supplementary file 6 — Supplementary Data 3 [file 41467_2024_49512_MOESM6_ESM.xlsx]

## Sheet: Sheet 1
Therapy-induced Secretion of Spliceosomal Components Mediates Pro-Survival Crosstalk Between Ovarian Cancer Cells
Corresponding author: Victoria Shender, victoria.shender@gmail.com
Supplementary Data 3. Transcriptomic and proteomic profiles of ovarian cancer cells incubated with autologous ascitic fluids from patients before and after chemotherapy
Analysis of differentially expressed genes in epithelial ovarian cancer cells incubated with ascitic fluids after chemotherapy
GeneID - Ensembl gene identifier
Gene name - gene name
Log2FoldChange - log2 fold change (cancer cells incubated with ascitic fluids after therapy vs cancer cells incubated with ascitic fluids before therapy)
pvalue - p-value. The Wald test via DESeq2 was used for counting p-value
padj - adjusted p-value. A p-value correction for multiple testing was applied using the False Discovery Rate (FDR) method
3_before/after… etc: by columns - the name of sample; by rows - TPM
GeneID	Gene name	Log2FoldChange	pvalue	padj	3_before	3_relapse	6_before	6_after	12_before	12_after
ENSG00000257767.2	AC002996.1	7.53658	0.0538967	0.987081	0	0	0	4.65504	0	6.4011
ENSG00000283239.1	KBTBD11-OT1	6.51582	0.000335032	0.116934	0	0.353249	0	0.280288	0	0.094444
ENSG00000259040.5	BLOC1S5-TXNDC5	6.21096	0.0203451	0.746229	0	0	0	0.352838	0	0.520331
ENSG00000267228.7	AC012254.2	5.75865	0.0118435	0.606037	0	1.81821	0	0	0	2.68139
ENSG00000250803.6	AC010255.3	5.38679	0.1694	0.999941	0	2.15911	0	0	0.047127	0
ENSG00000184925.11	LCN12	5.32892	0.0197458	0.742652	0	0.803215	0	0.654637	0.044785	0.417401
ENSG00000249590.7	AC004832.3	5.28197	0.0686222	0.999941	0	0	0	0.21603	0	1.84747
ENSG00000259288.6	BUB1B-PAK6	5.1759	0.186957	0.999941	0	0.51856	0	0	0	0
ENSG00000109906.13	ZBTB16	4.94814	0.0349904	0.870934	0	0	0.043122	0.327243	0	0.768142
ENSG00000175463.11	TBC1D10C	4.8352	0.0577053	0.987886	0	0.226552	0	0.274717	0.016425	0.048099
ENSG00000100351.16	GRAP2	4.78496	0.074525	0.999941	0	0.749646	0.034421	0.053925	0	0
ENSG00000256514.1	AP003419.1	4.73283	0.212424	0.999941	43.8642	40.6356	0	29.6427	0	9.48706
ENSG00000109321.10	AREG	4.52222	2.25971e-07	0.000887275	13.1228	124.815	10.115	1258.52	3.02754	44.241
ENSG00000151715.7	TMEM45B	4.5186	0.0949185	0.999941	0	0.769193	0	0.131982	0.070117	0
ENSG00000146399.1	TAAR1	4.45669	0.128394	0.999941	0	0.594535	0	0.254786	0	0.087555
ENSG00000166866.12	MYO1A	4.35604	0.119974	0.999941	0.015594	0.679638	0	0	0	0.020179
ENSG00000285245.1	AL162417.1	4.33109	0.0862665	0.999941	0	0.184874	0.07126	0	0	0.380153
ENSG00000250264.1	AL669918.1	4.3306	0.257074	0.999941	0	1.52932	1.07219	0	0	0
ENSG00000188820.12	CALHM6	4.32585	0.0904764	0.999941	0	0.224941	0	1.77396	0	0.226465
ENSG00000074317.10	SNCB	4.31681	0.272503	0.999941	0	0.591248	0	0.066483	0	0
ENSG00000046653.14	GPM6B	4.28272	0.0466393	0.9637	0	0.045711	0	0.211977	0.018745	0.258354
ENSG00000197893.13	NRAP	4.26865	0.264823	0.999941	0	0.084575	0	0.037958	0	0
ENSG00000163993.6	S100P	4.25371	0.279815	0.999941	0	1.73778	0.062686	0	0	0
ENSG00000203867.7	RBM20	4.10599	0.242846	0.999941	0.022503	0.432165	0	0	0	0
ENSG00000244122.2	UGT1A7	4.09182	0.0766483	0.999941	0	0	0	0.673008	0.32701	0.747833
ENSG00000154099.17	DNAAF1	4.09077	0.055093	0.987081	0	0.028091	0.014036	0.01469	0	0.383257
ENSG00000272921.1	AC005832.4	4.02503	0.196867	0.999941	0	0	0	0	0	4.74656
ENSG00000101542.9	CDH20	3.97879	0.263921	0.999941	0	0	0	0.053819	0.532227	7.00579
ENSG00000186648.14	CARMIL3	3.96814	0.314391	0.999941	0	0.100851	0	0	0	0.031315
ENSG00000272968.5	RBAK-RBAKDN	3.93364	0.318476	0.999941	0	0.991253	0	0	0	0
ENSG00000279000.3	OR10A6	3.90026	0.041714	0.925973	0	0.129236	0.032286	0.189887	0	0.023474
ENSG00000284934.1	DIABLO	3.87436	0.159255	0.999941	0.048383	0	0	0.143168	0	0.635758
ENSG00000114812.12	VIPR1	3.8356	0.0113298	0.597355	0.024239	0	0.049945	4.80381	0	0.0312
ENSG00000160396.8	HIPK4	3.82612	0.332122	0.999941	0	0	0	0.118923	0	0.092542
ENSG00000145217.13	SLC26A1	3.82315	0.245085	0.999941	0	0.097538	0	0.151932	0	0.23519
ENSG00000169548.3	ZNF280A	3.822	0.332849	0.999941	0	0	0	0.206937	0	0.07153
ENSG00000221946.7	FXYD7	3.80632	0.334671	0.999941	0	0.879885	0	0.141195	0	0
ENSG00000115423.18	DNAH6	3.75512	0.0548681	0.987081	0.021062	0	0	0.186649	0.038744	0.436348
ENSG00000235387.3	SPAAR	3.74688	0.0825152	0.999941	0	0.198804	0.099359	0.100139	0	0.746218
ENSG00000249751.3	ECSCR	3.68855	0.35041	0.999941	0	0	0	0.416543	0	0.171802
ENSG00000198028.3	ZNF560	3.67915	0.10902	0.999941	0	0.131226	0	0.240324	0.057845	0.084795
ENSG00000170498.8	KISS1	3.67499	0.263545	0.999941	0	0.295377	0	0.661756	0	0.145653
ENSG00000096996.15	IL12RB1	3.66627	0.353545	0.999941	0	0.192416	0	0	0	0.026841
ENSG00000187950.8	OVCH1	3.63795	0.35766	0.999941	0	0	0	0.041508	0	0.375802
ENSG00000274944.4	GJA9-MYCBP	3.59806	0.00228793	0.324105	0.211423	6.60493	5.82932	1.76287	0.14629	11.641
ENSG00000168505.6	GBX2	3.59162	0.142405	0.999941	0	0.306842	0	0.202372	0.037141	0.03624
ENSG00000272647.3	AC005020.2	3.58611	0.36422	0.999941	0	0	0	0.18551	0	0.437717
ENSG00000259784.1	AC093525.1	3.58243	0.364664	0.999941	0	1.00562	0	0.272709	0	0
ENSG00000176635.17	HORMAD2	3.55284	0.335665	0.999941	0	0.203961	0	0	0	0.490099
ENSG00000152779.13	SLC16A12	3.55258	0.0460592	0.959425	0	0.157748	0.14331	0.164954	0	0.140272
ENSG00000248871.1	TNFSF12-TNFSF13	3.53578	0.0320046	0.849885	0	0.842764	0	0	0.264221	1.51046
ENSG00000113555.5	PCDH12	3.53355	0.00486684	0.448651	0	0.350832	0.039548	0.072631	0.055018	0.80493
ENSG00000162728.4	KCNJ9	3.53166	0.134292	0.999941	0.013397	0.047978	0	0.066821	0	0.069436
ENSG00000285188.1	AC008397.2	3.52506	0.318381	0.999941	0	0	0.109002	0	0	0.213952
ENSG00000182308.6	DCAF4L1	3.52257	0.140917	0.999941	0	0.083069	0	0.028964	0.015363	0.045158
ENSG00000198019.12	FCGR1B	3.5215	0.373255	0.999941	0	0.56612	0	0	0	0
ENSG00000142405.21	NLRP12	3.52095	0.311353	0.999941	0	0.042571	0	0.056694	0	0.023011
ENSG00000143185.3	XCL2	3.51416	0.374259	0.999941	0	0.890555	0	0.410081	0	0
ENSG00000166596.14	CFAP52	3.51416	0.374259	0.999941	0	0.293986	0	0.141498	0.041868	0
ENSG00000101489.19	CELF4	3.4935	0.139511	0.999941	0	0.212337	0	0.068894	0.030339	0.193696
ENSG00000176435.6	CLEC14A	3.43613	0.333778	0.999941	0	0.031381	0	0.032456	0	0.134657
ENSG00000222047.8	C10orf55	3.43214	0.386099	0.999941	0	0.149858	0	0	0	0.032187
ENSG00000273331.1	TM4SF19-TCTEX1D2	3.41615	0.260181	0.999941	0	0	0	0.644528	0.097779	0.282997
ENSG00000165071.14	TMEM71	3.38224	0.0884109	0.999941	0.030696	0.574909	0	0.040629	0.043197	0.116788
ENSG00000111245.14	MYL2	3.37777	0.0664272	0.999941	0.097802	0.826175	0.119812	0.469139	0	0.8434
ENSG00000284681.2	AC007240.1	3.36646	0.291014	0.999941	0	0	0.067212	0.072441	0	0.276438
ENSG00000275221.1	HIST1H2AK	3.35712	0.368768	0.999941	0	0.494832	0	0.810155	0	0.831463
ENSG00000273291.5	AC092042.3	3.33254	0.199876	0.999941	0	0.850754	0.19398	0.224152	0	0.222675
ENSG00000185988.13	PLK5	3.33144	0.381079	0.999941	0	0.087836	0	0.030323	0	0.040381
ENSG00000176920.11	FUT2	3.32348	0.401453	0.999941	0	0	0	0.12534	0	0.080482
ENSG00000188487.11	INSC	3.32348	0.401453	0.999941	0	0	0	0.098837	0	0.102179
ENSG00000168546.10	GFRA2	3.30563	0.404738	0.999941	0	0.239397	0	0	0	0.108082
ENSG00000008277.14	ADAM22	3.29662	0.167243	0.999941	0	0.014018	0.007004	0.053511	0	0.022982
ENSG00000261587.2	TMEM249	3.27308	0.177276	0.999941	0	0.426907	0.184309	0.043287	0	0.51224
ENSG00000111780.8	AL021546.1	3.26518	0.394305	0.999941	0	0.534185	0	0	0	1.55242
ENSG00000261701.7	HPR	3.26354	0.407204	0.999941	0.05489	0.877115	0	0	0	0
ENSG00000164393.8	ADGRF2	3.26062	0.410809	NA	0	0.168858	0	0	0	0
ENSG00000198128.4	OR2L3	3.26062	0.410809	NA	0	0.12399	0	0	0	0
ENSG00000185686.17	PRAME	3.24248	0.39061	0.999941	0	0.035109	0	0.033936	0	0.105579
ENSG00000053524.12	MCF2L2	3.23888	0.111545	0.999941	0	0	0.022622	0.74113	0.064748	0.204768
ENSG00000163737.3	PF4	3.20986	0.154292	0.999941	0	1.56824	0	0.183285	0.395337	0.749563
ENSG00000174697.4	LEP	3.2091	0.178526	0.999941	0.03318	0.237885	0	0.041312	0	0.021454
ENSG00000198881.9	ASB12	3.20303	0.41947	0.999941	0	0.18624	0	0.125936	0	0
ENSG00000126353.3	CCR7	3.1895	0.321471	0.999941	0.02748	0.368718	0	0	0	0.035302
ENSG00000277726.4	AL109811.4	3.18579	0.263013	0.999941	0	0.395487	0.273325	0	0	0.361291
ENSG00000155875.14	SAXO1	3.17915	0.0684784	0.999941	0.006237	0.081723	0	0.07885	0.016548	0.024352
ENSG00000257411.1	AC034102.2	3.15136	0.0300556	0.843528	4.53466	6.9848	0	6.59695	0	28.2987
ENSG00000255587.8	RAB44	3.13893	0.430137	0.999941	0	0.046726	0	0	0	0.050734
ENSG00000151224.12	MAT1A	3.12196	0.122944	0.999941	0.016643	0.371702	0	0.027155	0.043988	0.124212
ENSG00000144668.11	ITGA9	3.12169	0.167331	0.999941	0	0.016333	0	0	0.009091	0.356723
ENSG00000189056.13	RELN	3.11064	0.0192971	0.736081	0.009247	0.197875	0.011001	0.104197	0.012274	0.012046
ENSG00000163554.13	SPTA1	3.10337	0.0410108	0.924776	0.0473	0.48428	0	0.016904	0.071696	0.070331
ENSG00000206579.8	XKR4	3.08444	0.331308	0.999941	0	0.015843	0	0.017885	0.003537	3e-06
ENSG00000264668.1	AC138696.1	3.06269	0.262286	0.999941	0	0	0	0.284882	0.082733	0.137195
ENSG00000285130.1	AL358113.1	3.06138	0.312023	0.999941	0	0	0	0.844931	0	0
ENSG00000180525.11	PRR26	3.04326	0.443587	NA	0	0	0	0.018713	0	0.019462
ENSG00000188163.7	FAM166A	3.04326	0.443587	NA	0	0	0	0.149676	0	0.154485
ENSG00000168309.17	FAM107A	3.04266	0.44418	0.999941	0	0	0	0.102873	0	0.021818
ENSG00000167083.6	GNGT2	3.04019	0.369909	0.999941	0.166748	1.08574	0	0.193296	0	0
ENSG00000062524.15	LTK	3.03266	0.253413	0.999941	0	0.146187	0	0.030281	0.0443	0.05054
ENSG00000183807.7	FAM162B	3.02863	0.356858	0.999941	0.068448	0.66491	0	0	0	0.085793
ENSG00000165521.15	EML5	3.01841	0.0472234	0.966235	0.014296	0.647077	0.096639	0.08074	0.018908	0.061723
ENSG00000284874.1	SEPT5-GP1BB	3.01709	0.0260125	0.800796	0.031334	0.437687	0	0.454818	0.290531	0.262907
ENSG00000213240.8	AC239799.1	3.01578	0.340918	0.999941	0	0.032138	0.056857	0	0	0.14746
ENSG00000137648.17	TMPRSS4	3.01557	0.325127	0.999941	0	0	0.037715	0.215327	0	0.061473
ENSG00000139219.18	COL2A1	3.01495	0.392883	0.999941	0	0.035805	0	0.321467	0	0
ENSG00000176160.10	HSF5	2.9806	0.453434	NA	0	0.016312	0	0.034071	0	0.017701
ENSG00000119121.21	TRPM6	2.98	0.103394	0.999941	0.013099	0.200356	0	0.008193	0.017374	0.034089
ENSG00000181378.13	CFAP65	2.9617	0.238869	0.999941	0	0.021916	0	0.035907	0.034621	0.245406
ENSG00000163202.4	LCE3D	2.96032	0.0506542	0.975907	0	2.09808	0.759364	1.7888	0.192799	1.28047
ENSG00000171115.3	GIMAP8	2.95017	0.377657	0.999941	0	0	0	0.049937	0.017662	0.069189
ENSG00000284922.1	AP000812.5	2.94936	0.218202	0.999941	0.064174	0.051968	0	0.192457	0	0.248554
ENSG00000122012.13	SV2C	2.94168	0.45966	NA	0	0.023102	0	0	0	0
ENSG00000160224.16	AIRE	2.94168	0.45966	NA	0	0.191869	0	0	0	0
ENSG00000166159.10	LRTM2	2.94168	0.45966	NA	0	0.099391	0	0	0	0
ENSG00000171234.13	UGT2B7	2.94168	0.45966	NA	0	0.372735	0	0	0	0
ENSG00000186038.9	HTR3E	2.94168	0.45966	NA	0	0.152984	0	0	0	0
ENSG00000256407.2	AL357673.1	2.94168	0.45966	NA	0	0.108806	0	0	0	0
ENSG00000258728.1	AL162231.3	2.94168	0.45966	NA	0	0.455762	0	0	0	0
ENSG00000264324.1	AC006030.1	2.94168	0.45966	NA	0	0.058109	0	0	0	0
ENSG00000279956.1	AC073082.1	2.94168	0.45966	NA	0	0.136874	0	0	0	0
ENSG00000086696.10	HSD17B2	2.93658	0.461819	0.999941	0	0	0	0.008534	0	0.272654
ENSG00000278848.2	TP53TG3F	2.93658	0.461819	0.999941	0	0	0	0	0	0.388303
ENSG00000283765.1	AC131160.1	2.93658	0.461819	0.999941	0	0	0	0	0	0.22701
ENSG00000232810.3	TNF	2.92884	0.463413	0.999941	0	0.08951	0	0	0	0.190116
ENSG00000117009.11	KMO	2.92205	0.0848225	0.999941	0	0.040487	0.013486	0.161813	0.055452	0.367495
ENSG00000135346.8	CGA	2.91749	0.463565	NA	0	0	0	0.172089	0	0.377857
ENSG00000157404.15	KIT	2.91749	0.463565	NA	0	0	0	0.013268	0	0.041377
ENSG00000285942.1	AC018362.3	2.91749	0.463565	NA	0	0	0	0.036762	0	0.077304
ENSG00000111405.8	ENDOU	2.9112	0.35303	0.999941	0	0	0	0.362683	0.033405	0.05362
ENSG00000283378.1	CNTNAP3C	2.90986	0.201999	0.999941	0	0.222333	0	0.24765	0.13137	0.094464
ENSG00000111339.11	ART4	2.90231	0.380599	0.999941	0	0	0	0.102611	0.014128	0.041537
ENSG00000147697.8	GSDMC	2.89741	0.00792239	0.538654	0.042778	0.402555	0.120706	0.423397	0.225738	1.96919
ENSG00000091106.18	NLRC4	2.89176	0.278743	0.999941	0	0.060732	0	0.058839	0.022384	0.087609
ENSG00000113494.16	PRLR	2.89012	0.0189451	0.732899	0.120957	1.62314	0.136349	0.50652	0.052909	0.012605
ENSG00000182902.13	SLC25A18	2.88655	0.291167	0.999941	0.029267	0.05734	0	0.144901	0	0.112912
ENSG00000178538.9	CA8	2.88048	0.317542	0.999941	0	0	0	0.238905	0.088373	0.114596
ENSG00000163661.3	PTX3	2.86134	5.04984e-08	0.000396564	40.2801	226.11	15.219	399.744	46.1955	111.68
ENSG00000131203.12	IDO1	2.82686	0.478187	NA	0	0	0	0.733703	0	0.249734
ENSG00000204385.11	SLC44A4	2.82686	0.478187	NA	0	0	0	0.702951	0	0.203345
ENSG00000169291.9	SHE	2.82665	0.205557	0.999941	0	0.10106	0	0.022038	0.05078	0.022791
ENSG00000180336.17	MEIOC	2.82055	0.430967	0.999941	0	0.093905	0.014374	0	0	0.017826
ENSG00000215695.1	RSC1A1	2.81702	0.418652	0.999941	0	0	0	0.980152	0	0
ENSG00000160282.13	FTCD	2.81498	0.24815	0.999941	0	0.303354	0.160629	0.83087	0	0
ENSG00000155307.18	SAMSN1	2.81262	0.0103337	0.586443	0.226315	0.970506	0.056775	3.67629	1.54336	2.47297
ENSG00000170961.6	HAS2	2.80701	0.00117232	0.240382	0.73652	7.0802	0.349799	8.06091	0.969938	0.379963
ENSG00000157542.10	KCNJ6	2.80602	0.308743	0.999941	0.002884	0.012828	1.2e-05	0.003377	0	0.007398
ENSG00000215475.4	SIAH3	2.80407	0.482161	NA	0	0.027511	0	0	0	0.010006
ENSG00000259511.2	UBE2Q2L	2.79694	0.152908	0.999941	0.229561	0.672598	0	1.80712	0.130477	0.375368
ENSG00000154025.15	SLC5A10	2.79354	0.271043	0.999941	0.030552	0.32998	0	0	0.040172	0.016258
ENSG00000221818.8	EBF2	2.77883	0.376779	0.999941	0	0	0	0.013379	0.014192	0.111262
ENSG00000133863.8	TEX15	2.72339	0.428551	0.999941	0	0	0	0.023622	0.007043	0.013822
ENSG00000074211.13	PPP2R2C	2.7232	0.00171553	0.282018	0.259742	0.702642	0.081549	4.52005	0.072342	0.245841
ENSG00000127366.5	TAS2R5	2.71227	0.497351	0.999941	0	0	0	0	0	0.524654
ENSG00000205209.7	SCGB2B2	2.7035	0.153117	0.999941	0.023392	0.084031	0	0.029032	0.030837	0.399074
ENSG00000163736.3	PPBP	2.70128	0.0431125	0.931397	0.944999	5.38804	0.145488	6.59386	0.451522	0.143814
ENSG00000160401.14	CFAP157	2.68043	0.354662	0.999941	0	0.102637	0	0.026636	0.028286	0.046084
ENSG00000084674.14	APOB	2.67157	0.445254	0.999941	0.00377	0	0	0.014166	0	0.014741
ENSG00000143226.13	FCGR2A	2.66015	0.0504699	0.975907	0.300934	4.03827	0	0	1.83422	2.52096
ENSG00000204962.5	PCDHA8	2.6597	0.321745	0.999941	0.02657	0.142757	0	0.075861	0	0
ENSG00000162892.15	IL24	2.65803	0.0305291	0.843528	0.099751	0.493297	0.219708	3.74902	0.050782	0
ENSG00000138379.4	MSTN	2.6551	0.374707	0.999941	0	0	0	0.050912	0.054061	0.211402
ENSG00000095713.13	CRTAC1	2.65125	0.447446	0.999941	0	0	0	0.049601	0.041026	0.140772
ENSG00000078018.19	MAP2	2.64244	3.10314e-05	0.0243689	0.546228	1.23788	1.79179	10.139	0.636365	5.46193
ENSG00000179593.15	ALOX15B	2.64022	0.0599757	0.993792	0.07378	0	0.321416	3.33666	0.324781	1.391
ENSG00000182175.14	RGMA	2.64003	0.00361294	0.416865	0.052377	0.13698	0.020722	0.2854	0.043788	0.244063
ENSG00000163734.4	CXCL3	2.63447	0.00988968	0.574012	9.02742	52.111	4.67506	128.009	5.64966	5.77621
ENSG00000123560.13	PLP1	2.62773	0.511399	0.999941	0	0.023809	0	0	0	0.202919
ENSG00000145808.9	ADAMTS19	2.6257	0.21089	0.999941	0	0.01293	0.064608	0.148868	0	0.042205
ENSG00000100490.9	CDKL1	2.61731	0.00197464	0.307066	0.791374	7.2704	0.334018	0.828723	0.624873	2.68673
ENSG00000141437.8	SLC25A52	2.60788	0.515019	NA	0	0.121188	0	0	0	0.127451
ENSG00000132692.18	BCAN	2.60665	0.515493	0.999941	0	0.039237	0	0.14944	0	0
ENSG00000148357.16	HMCN2	2.60665	0.515493	0.999941	0	0.004051	0	0.017057	0	0
ENSG00000242515.5	UGT1A10	2.60367	0.49932	0.999941	0	0	0.161573	0	0	0.308205
ENSG00000104368.17	PLAT	2.59275	0.00267204	0.349725	193.629	916.91	60.2759	1335.12	121.295	234.278
ENSG00000141576.15	RNF157	2.58955	0.0727715	0.999941	0.129207	0.864328	0	0.070997	0.18076	0.088557
ENSG00000104760.16	FGL1	2.58625	0.51762	NA	0	0	0	0.038123	0	0.128176
ENSG00000167011.8	NAT16	2.58625	0.51762	NA	0	0	0	0.024385	0	0.065268
ENSG00000173261.8	PLAC8L1	2.58625	0.51762	NA	0	0	0	0.167645	0	0.343049
ENSG00000176988.8	FMR1NB	2.58625	0.51762	NA	0	0	0	0.084819	0	0.211379
ENSG00000185040.13	SPDYE16	2.58625	0.51762	NA	0	0	0	0.027967	0	0.058046
ENSG00000205838.14	TTC23L	2.58625	0.51762	NA	0	0	0	0.020721	0	0.043044
ENSG00000274874.1	AC068790.8	2.58625	0.51762	NA	0	0	0	0.250746	0	0.512088
ENSG00000176020.8	AMIGO3	2.5846	0.51378	0.999941	0	0	0	0.382855	0	0
ENSG00000115112.7	TFCP2L1	2.57508	0.519785	0.999941	0	0	0	0	0	0.045213
ENSG00000186493.12	C5orf38	2.57508	0.519785	0.999941	0	0.053887	0	0	0	0.858766
ENSG00000261915.6	AC026954.2	2.57508	0.519785	0.999941	0	0	0	0	0	0.18622
ENSG00000169994.18	MYO7B	2.57241	0.479123	0.999941	0	0.037869	0.056767	0	0	0.112549
ENSG00000258227.6	CLEC5A	2.56796	0.366826	0.999941	0	0	0	0.120478	0.10656	0.125144
ENSG00000169618.6	PROKR1	2.5611	0.276698	0.999941	0	0	0	0.081388	0.207252	0.372142
ENSG00000164404.8	GDF9	2.56106	0.165485	0.999941	0.034284	0.205953	0	0.08218	0.087277	0.175445
ENSG00000145113.21	MUC4	2.55284	0.506571	0.999941	0	0	0.083959	0.003889	0	0.06005
ENSG00000187957.7	DNER	2.55065	0.0122953	0.620934	0.109266	0.062674	1.23181	12.2006	0.118064	0.519603
ENSG00000111087.9	GLI1	2.54698	0.327018	0.999941	0.016728	0.311726	0	0	0.044212	0.023081
ENSG00000005471.17	ABCB4	2.5411	0.126401	0.999941	0.042469	0	0.05261	0.094928	0.040298	1.19373
ENSG00000162896.5	PIGR	2.54065	0.288807	0.999941	0.039097	0.031111	0	0	0	0.853637
ENSG00000164841.4	TMEM74	2.53718	0.449393	0.999941	0	0	0	0.043896	0.046683	0.272817
ENSG00000274386.5	TMEM269	2.53243	0.371664	0.999941	0.016946	0.061771	0	0.021095	0	0.087637
ENSG00000089116.3	LHX5	2.5311	0.527039	NA	0	0.070267	0	0	0	0
ENSG00000102076.9	OPN1LW	2.5311	0.527039	NA	0	0.610648	0	0	0	0
ENSG00000132693.12	CRP	2.5311	0.527039	NA	0	0.10789	0	0	0	0
ENSG00000133063.15	CHIT1	2.5311	0.527039	NA	0	0.142267	0	0	0	0
ENSG00000138472.10	GUCA1C	2.5311	0.527039	NA	0	0.539625	0	0	0	0
ENSG00000173578.7	XCR1	2.5311	0.527039	NA	0	0.037299	0	0	0	0
ENSG00000176956.12	LY6H	2.5311	0.527039	NA	0	0.292852	0	0	0	0
ENSG00000283439.2	SPEM3	2.5311	0.527039	NA	0	0.055716	0	0	0	0
ENSG00000284554.2	AL022318.4	2.5311	0.527039	NA	0	0.101647	0	0	0	0
ENSG00000138100.13	TRIM54	2.52978	0.527246	NA	0	0	0	0.143344	0	0.039516
ENSG00000142609.18	CFAP74	2.52978	0.527246	NA	0	0	0	0.034544	0	0.015261
ENSG00000174226.8	SNX31	2.52978	0.527246	NA	0	0	0	0.265005	0	0.133213
ENSG00000187715.13	KBTBD12	2.52978	0.527246	NA	0	0	0	0.055546	0	0.017578
ENSG00000100312.10	ACR	2.52252	0.528479	NA	0	0.108528	0	0.055312	0	0
ENSG00000254550.1	OMP	2.52252	0.528479	NA	0	0.591052	0	0.26203	0	0
ENSG00000182931.9	WFDC10B	2.5224	0.458022	0.999941	0	0.36286	0	0.684352	0.184208	0
ENSG00000108342.12	CSF3	2.50115	0.0275051	0.822455	10.7554	78.8595	10.2648	323.446	31.9508	25.3458
ENSG00000212724.3	KRTAP2-3	2.49535	0.0050561	0.448651	2.77618	20.7654	2.75423	14.9542	0.894337	0.860567
ENSG00000168454.11	TXNDC2	2.49473	0.397071	0.999941	0	0.073282	0	0	0.047908	0.184405
ENSG00000166762.17	CATSPER2	2.49343	0.0146548	0.678964	0.165255	2.5123	0.157892	0.832423	0.463809	0.482515
ENSG00000163239.12	TDRD10	2.49253	0.439676	0.999941	0	0.250468	0.179355	0	0	0.032633
ENSG00000125954.12	CHURC1-FNTB	2.49196	0.308465	0.999941	0	0.676998	0	0	0.27865	0.440279
ENSG00000182545.6	RNASE10	2.48156	0.406011	0.999941	0	0.070308	0.070288	0.070947	0	0.21978
ENSG00000198574.5	SH2D1B	2.47998	0.505403	0.999941	0	0.111138	0	0.028803	0.030593	0
ENSG00000283809.1	AC007326.4	2.479	0.0674236	0.999941	0.334596	0.262787	0	2.3459	3.08339	3.91233
ENSG00000173702.7	MUC13	2.46711	0.313806	0.999941	0.040069	0.09586	0	0.049809	0	0.077563
ENSG00000136155.16	SCEL	2.4626	0.506093	0.999941	0	0.111155	0.029583	0.030649	0	0
ENSG00000165300.7	SLITRK5	2.45921	0.0287547	0.833382	0	0.026836	0.050652	0.191609	0.00333	0.006538
ENSG00000188573.7	FBLL1	2.45549	0.0974251	0.999941	0.041908	0.201876	0.100894	0.412537	0.054877	0.373577
ENSG00000146904.8	EPHA1	2.45058	0.505712	0.999941	0	0	0.020178	0.024504	0	0.133172
ENSG00000117477.12	CCDC181	2.45033	0.244688	0.999941	0.05367	0	0.114538	0.713037	0	0.126382
ENSG00000131126.18	TEX101	2.44644	0.541657	NA	0	0.081157	0	0	0	0.25168
ENSG00000235631.1	RNF148	2.44472	0.542572	NA	0	0.061162	0	0.221883	0	0
ENSG00000282246.1	AL157392.5	2.43312	0.533576	0.999941	0	0	0.140476	0	0	0.737183
ENSG00000091129.19	NRCAM	2.4297	5.59212e-05	0.0351319	1.74144	3.01109	1.09561	11.1675	0.20914	3.15325
ENSG00000184613.10	NELL2	2.42362	0.426942	0.999941	0.039109	0	0	0.417672	0	0.040191
ENSG00000139364.10	TMEM132B	2.41382	0.0714439	0.999941	0.746994	0.369151	0.496522	14.2236	1.47558	3.45149
ENSG00000152611.11	CAPSL	2.41322	0.546911	0.999941	0	0	0	0	0	0.820738
ENSG00000161944.16	ASGR2	2.41322	0.546911	0.999941	0	0	0	0	0	0.320648
ENSG00000184313.19	MROH7	2.41322	0.546911	0.999941	0	0	0	0	0	0.153621
ENSG00000196866.2	HIST1H2AD	2.41322	0.546911	0.999941	0	0	0	0	0	1.92099
ENSG00000254415.3	SIGLEC14	2.41322	0.546911	0.999941	0	0	0	0	0.038976	0.383099
ENSG00000257743.8	MGAM2	2.41322	0.546911	0.999941	0	0	0	0	0	0.044718
ENSG00000285385.1	AC098582.1	2.41322	0.546911	0.999941	0	0	0	0	0	1.02133
ENSG00000262633.2	AC005670.2	2.41036	0.505897	0.999941	0	0.365094	0	5.64581	3.42138	0.057891
ENSG00000180535.3	BHLHA15	2.40944	0.195683	0.999941	0	0.979514	0	0.4291	1.4088	1.35158
ENSG00000153902.13	LGI4	2.40769	0.0133043	0.642945	0.061642	0.679691	0.171969	0.578788	0.142963	0.479708
ENSG00000188505.4	NCCRP1	2.39733	0.166058	0.999941	0.030624	0.073503	0.293856	0.34092	0	0.353389
ENSG00000188095.5	MESP2	2.38949	0.25269	0.999941	0	0.344974	0.093657	0.143937	0.051043	0.22071
ENSG00000115009.12	CCL20	2.38815	6.4424e-05	0.0368802	8.94884	47.1644	17.9329	282.782	17.6969	29.2364
ENSG00000144481.16	TRPM8	2.38128	0.236655	0.999941	0.016979	0.024817	0.049599	0.138237	0	0.100969
ENSG00000110665.11	C11orf21	2.37404	0.54757	NA	0	0.023273	0.057619	0	0	0.075363
ENSG00000166415.14	WDR72	2.36895	0.551709	0.999941	0.013214	0	0	0.417672	0	0
ENSG00000285920.1	AC087721.2	2.36895	0.551709	0.999941	0	0	0	0.311718	0	0
ENSG00000276430.2	FAM25C	2.36659	0.416367	0.999941	1.0401	10.3871	2.3903	0	0	0
ENSG00000165325.13	DEUP1	2.36648	0.476836	0.999941	0	0.25445	0.167314	0	0	0.144603
ENSG00000242221.8	PSG2	2.36502	0.556049	NA	0	0.177027	0	0	0	0.052586
ENSG00000147082.17	CCNB3	2.35715	0.0229373	0.78146	0.036939	0.205746	0.029368	0.103262	0.309657	1.49917
ENSG00000248405.10	PRR5-ARHGAP8	2.3512	0.451404	0.999941	0	0.129767	0.167947	0	0	0.130316
ENSG00000117971.11	CHRNB4	2.3382	0.319413	0.999941	0	0.35828	0.058213	0.137948	0.058602	0
ENSG00000274322.1	AL136531.2	2.33339	0.190739	0.999941	0.060698	0.071033	0.071111	0.288081	0.084924	0.77015
ENSG00000139890.9	REM2	2.32568	0.188587	0.999941	0.031645	0.113966	0	0.156497	0.166368	0.331392
ENSG00000258555.6	SPECC1L-ADORA2A	2.31768	0.560939	0.999941	0	0	0	0.090086	0	0
ENSG00000048540.14	LMO3	2.31696	0.154866	0.999941	0.042977	0.211711	0.029345	0.030407	0.046696	0.527213
ENSG00000182261.3	NLRP10	2.31148	0.0723339	0.999941	0.553038	4.14712	0.512413	0.342914	0.066236	0.161697
ENSG00000268221.5	OPN1MW	2.30684	0.557165	0.999941	0	0.521141	0.204783	0	0	0
ENSG00000235098.8	ANKRD65	2.30533	0.12155	0.999941	0.230535	0.82253	0	0.20246	0.100753	0.293573
ENSG00000171209.3	CSN3	2.29488	0.562984	0.999941	0	0	0.113476	0	0	0.802328
ENSG00000176302.12	FOXR1	2.2942	0.563204	0.999941	0	0.406318	0	0	0.076711	0
ENSG00000164037.16	SLC9B1	2.28805	0.184242	0.999941	0	0.455233	0.03902	0.200901	0.170873	0.166555
ENSG00000285000.1	AC008581.2	2.28527	0.15214	0.999941	0.966017	1.97664	0	1.0513	0	1.20837
ENSG00000100206.9	DMC1	2.28234	0.417725	0.999941	0	0	0	0	0.151895	2.08478
ENSG00000175946.8	KLHL38	2.27664	0.446504	0.999941	0.030552	0.036664	0	0.113378	0	0.039175
ENSG00000183971.7	NPW	2.27215	0.535323	0.999941	0.22769	0.656788	0	0.51256	0	0
ENSG00000078295.16	ADCY2	2.2667	0.388955	0.999941	0.013702	0	0.009867	0.055762	0	0.041037
ENSG00000198203.9	SULT1C2	2.26313	0.508583	0.999941	0	0	0.194291	0.025726	0	0.213385
ENSG00000157219.4	HTR5A	2.25881	0.571633	0.999941	0	0	0	0.106556	0	0
ENSG00000274049.4	INO80B-WBP1	2.25601	0.424406	0.999941	1.61181	0	0	2.48145	0.790127	6.15804
ENSG00000011332.19	DPF1	2.24055	0.0772683	0.999941	0.180042	0.488824	0.184815	0.495957	0	0.463072
ENSG00000231924.9	PSG1	2.23675	0.273716	0.999941	0	0.303227	0.077893	0.032312	0.026946	0.124688
ENSG00000105392.15	CRX	2.23533	0.499559	0.999941	0	0.079492	0.047663	0.016608	0	0
ENSG00000154856.12	APCDD1	2.22857	0.579811	NA	0	0.017665	0	0.036798	0	0
ENSG00000136160.15	EDNRB	2.22511	0.564442	0.999941	0	0	0.136879	0	0	0.204597
ENSG00000276180.1	HIST1H4I	2.22248	0.571318	NA	0	0.185313	0.061749	0	0	0.064772
ENSG00000128564.6	VGF	2.21804	0.354549	0.999941	0	0.170212	0.226817	0.225271	0	0
ENSG00000125571.9	IL37	2.21574	0.580924	NA	0	0	0	0	0	0.513667
ENSG00000139656.6	SMIM2	2.21574	0.580924	NA	0	0	0.11645	0	0	1.10946
ENSG00000214860.4	EVPLL	2.21574	0.580924	NA	0	0	0	0	0	0.14715
ENSG00000274791.1	F8A2	2.21574	0.580924	NA	0	0	0	0	0	0.313673
ENSG00000277157.1	HIST1H4D	2.21574	0.580924	NA	0	0	0	0	0	2.76527
ENSG00000198967.4	OR10Z1	2.21223	0.282653	0.999941	0.017258	0.061716	0	0.043137	0.011437	0.011214
ENSG00000168675.18	LDLRAD4	2.2121	0.00408283	0.428503	0.209308	0.596177	0.113492	0.34328	0.080316	0.983232
ENSG00000183324.10	REC114	2.2102	0.582404	NA	0	0.11412	0	0	0	0.198839
ENSG00000284512.1	AC092718.8	2.21017	0.517152	0.999941	0	0.077166	0	0.079606	0.056825	0
ENSG00000205307.11	SAP25	2.20797	0.357314	0.999941	0	0.702275	0	0.311694	0.601032	0.359713
ENSG00000124882.3	EREG	2.20324	0.215456	0.999941	0.012013	0.086005	0	0.494634	0.114785	0.031157
ENSG00000226174.6	TEX22	2.20193	0.0497832	0.975907	0.090881	0.297214	0.217471	0.53447	0.089877	1.01243
ENSG00000185479.5	KRT6B	2.18893	0.448458	0.999941	0	0.093434	0.062254	0.032217	0	0.033417
ENSG00000131737.5	KRT34	2.18434	1.26663e-05	0.0153028	11.4463	60.5036	12.0948	58.6034	4.82261	10.7049
ENSG00000114279.13	FGF12	2.18384	0.205046	0.999941	0.073885	0.243555	0.115371	0.09327	0	0.459541
ENSG00000164344.15	KLKB1	2.17678	0.576428	0.999941	0	0	0.03507	0.03198	0	0.11261
ENSG00000197245.5	FAM110D	2.17508	0.500005	0.999941	0	0	0.124944	0.050674	0	0.081253
ENSG00000166825.13	ANPEP	2.16763	0.250002	0.999941	0.107331	0.054943	1.81195	21.4683	2.47525	4.76254
ENSG00000155428.12	TRIM74	2.16496	0.419815	0.999941	0	0.098391	0	0.095486	0.135277	0.14092
ENSG00000196832.4	OR11G2	2.16153	0.568914	0.999941	0	0.017749	0.053212	0	0	0.03268
ENSG00000224712.12	NPIPA3	2.15737	0.25188	0.999941	0	0.233792	0	2.76636	3.4881	3.50694
ENSG00000155749.12	ALS2CR12	2.15362	0.488753	0.999941	0	0	0	0.426643	0.54839	0.561268
ENSG00000205420.10	KRT6A	2.15278	0.00359737	0.416865	0.173777	1.01353	0.337653	0.699137	0.236336	1.61527
ENSG00000158815.10	FGF17	2.15094	0.539359	0.999941	0.036438	0.175229	0	0	0	0.092606
ENSG00000186847.5	KRT14	2.14349	0.08509	0.999941	1.01499	7.27905	1.31052	0.830293	0.15215	0.19199
ENSG00000197769.5	MAP1LC3C	2.1415	0.339471	0.999941	0.065631	0.208543	0.069509	0.122605	0	0.150071
ENSG00000169688.10	MT1B	2.13902	0.389244	0.999941	0	0	0.488735	3.47296	0.483341	0.89248
ENSG00000008118.9	CAMK1G	2.1385	0.18836	0.999941	0.072282	0.649929	0	0.149468	0.438797	0.217111
ENSG00000163751.3	CPA3	2.11419	0.214959	0.999941	0.034307	0.484454	0.617964	0.254178	0	0.087779
ENSG00000180318.3	ALX1	2.10912	0.554927	0.999941	0	0	0.053679	0.219028	0	0.056648
ENSG00000102466.15	FGF14	2.10696	0.344843	0.999941	0.016561	0.024642	0	0	0	0.225026
ENSG00000163735.6	CXCL5	2.10615	0.037475	0.89179	48.1311	110.369	29.1827	1010.79	22.9458	31.2069
ENSG00000141314.12	RHBDL3	2.10273	0.378037	0.999941	0.049757	0.08907	0	0.064646	0	0.032255
ENSG00000196091.13	MYBPC1	2.0806	0.586655	0.999941	0	0	0	0.079243	0.021883	0.041062
ENSG00000119866.21	BCL11A	2.07204	0.0761948	0.999941	0.019904	0.18735	0.104109	0.462781	0.275031	0.958861
ENSG00000119547.5	ONECUT2	2.06977	0.435389	0.999941	0.006588	0.031361	0	0.004127	0.004374	0
ENSG00000074966.10	TXK	2.06625	0.336252	0.999941	0	0.111052	0.047262	0.049155	0.060208	0.206351
ENSG00000186007.9	LEMD1	2.06026	0.2165	0.999941	0.48631	0.78948	0.389953	1.1905	0	1.10369
ENSG00000101638.13	ST8SIA5	2.05118	0.104929	0.999941	0.057343	0.152979	0.009207	0.070995	0.037723	0.209512
ENSG00000175344.17	CHRNA7	2.04982	0.195548	0.999941	0.275262	0.962978	0	0.128502	0.140284	0.090274
ENSG00000215915.9	ATAD3C	2.04901	0.0234705	0.788777	0.338407	1.44411	0.069739	0.054772	0.309405	2.36447
ENSG00000049283.17	EPN3	2.04874	0.175245	0.999941	0.037244	0.179149	0	0.073302	0.295533	0.604966
ENSG00000127364.3	TAS2R4	2.04232	0.612885	NA	0	0	0	0.030764	0	0.031916
ENSG00000171561.4	OR2AT4	2.04232	0.612885	NA	0	0	0	0.008079	0	0.008403
ENSG00000178462.11	TUBAL3	2.04232	0.612885	NA	0	0	0	0.052142	0	0.053959
ENSG00000183598.3	HIST2H3D	2.04232	0.612885	NA	0	0	0	0.370101	0	0.379162
ENSG00000272297.2	AC018709.1	2.04232	0.612885	NA	0	0	0	0.144917	0	0.148499
ENSG00000254788.7	CKLF-CMTM1	2.03956	0.235277	0.999941	0	0.937649	0.169708	0.853943	0.891784	1.38465
ENSG00000241794.1	SPRR2A	2.03694	0.00851589	0.555309	1.9408	6.94135	2.06554	11.0338	0.530493	1.31088
ENSG00000125538.11	IL1B	2.0212	0.083846	0.999941	78.4111	266.805	27.1316	997.631	109.177	61.7557
ENSG00000267120.3	AD000671.2	2.01853	0.329104	0.999941	0.087413	0	0	0.565954	0.216255	0.312705
ENSG00000124194.16	GDAP1L1	2.01834	0.506541	0.999941	0	0.054068	0.031395	0.311243	0	0
ENSG00000163884.3	KLF15	2.01787	0.192977	0.999941	0.158834	0.19015	0.027148	0.422565	0	0.175406
ENSG00000065618.19	COL17A1	2.00905	4.69539e-05	0.0320634	1.40636	9.3211	0.568674	2.34998	3.37624	5.29911
ENSG00000261052.5	SULT1A3	2.0058	0.016384	0.690748	0.646825	4.05078	0.630841	6.84756	2.79	3.03375
ENSG00000021488.12	SLC7A9	1.99974	0.61973	NA	0	0	0	0.335367	0	0
ENSG00000073282.12	TP63	1.99974	0.61973	NA	0	0	0	0.059291	0	0
ENSG00000204613.10	TRIM10	1.99974	0.61973	NA	0	0	0	0.079466	0	0
ENSG00000270249.1	AC093668.1	1.99974	0.61973	NA	0	0	0	0.342389	0	0
ENSG00000165084.15	C8orf34	1.99647	0.102388	0.999941	0.092706	0.110737	0.446084	0.88864	0	0.253704
ENSG00000228486.10	C2orf92	1.97801	0.130493	0.999941	0.182713	0.719163	0.498386	2.74078	2.06085	4.67151
ENSG00000164400.5	CSF2	1.97105	0.253908	0.999941	0.203209	0.623229	0	10.9465	0.260465	0
ENSG00000106852.15	LHX6	1.96222	0.62596	NA	0	0	0	0	0	0.075754
ENSG00000125695.12	AC046185.1	1.96222	0.62596	NA	0	0	0	0	0	0.111646
ENSG00000140478.15	GOLGA6D	1.96222	0.62596	NA	0	0	0	0	0	0.068916
ENSG00000164047.4	CAMP	1.96222	0.62596	NA	0	0	0	0	0	0.405843
ENSG00000170967.4	DDI1	1.96222	0.62596	NA	0	0	0	0	0	0.086407
ENSG00000175514.2	GPR152	1.96222	0.62596	NA	0	0	0	0	0	0.172234
ENSG00000177994.15	C2orf73	1.96222	0.62596	NA	0	0	0	0	0	0.180277
ENSG00000183729.3	NPBWR1	1.96222	0.62596	NA	0	0	0	0	0	0.083651
ENSG00000185306.12	C12orf56	1.96222	0.62596	NA	0	0	0	0	0	0.133757
ENSG00000185915.5	KLHL34	1.96222	0.62596	NA	0	0	0	0	0	0.06018
ENSG00000223569.6	USP17L15	1.96222	0.62596	NA	0	0	0	0	0	0.151678
ENSG00000241563.3	CORT	1.96222	0.62596	NA	0	0	0	0	0	0.230164
ENSG00000254536.1	AL360181.3	1.96222	0.62596	NA	0	0	0	0	0	0.146687
ENSG00000255275.3	AL080251.1	1.96222	0.62596	NA	0	0	0	0	0	0.05489
ENSG00000070915.9	SLC12A3	1.96085	0.627861	NA	0	0.031674	0	0	0	0
ENSG00000112214.10	FHL5	1.96085	0.627861	NA	0	0.076871	0	0	0	0
ENSG00000124818.15	OPN5	1.96085	0.627861	NA	0	0.03866	0	0	0	0
ENSG00000135220.10	UGT2A3	1.96085	0.627861	NA	0	0.04639	0	0	0	0
ENSG00000142182.8	DNMT3L	1.96085	0.627861	NA	0	0.087615	0	0	0	0
ENSG00000142973.13	CYP4B1	1.96085	0.627861	NA	0	0.07176	0	0	0	0
ENSG00000162040.6	HS3ST6	1.96085	0.627861	NA	0	0.12618	0	0	0	0
ENSG00000163046.15	ANKRD30BL	1.96085	0.627861	NA	0	0.075587	0	0	0	0
ENSG00000165078.12	CPA6	1.96085	0.627861	NA	0	0.168028	0	0	0	0
ENSG00000186090.10	HTR3D	1.96085	0.627861	NA	0	0.164684	0	0	0	0
ENSG00000187833.7	C2orf78	1.96085	0.627861	NA	0	0.045043	0	0	0	0
ENSG00000197177.15	ADGRA1	1.96085	0.627861	NA	0	0.039421	0	0	0	0
ENSG00000197587.10	DMBX1	1.96085	0.627861	NA	0	0.048172	0	0	0	0
ENSG00000213413.2	PVRIG	1.96085	0.627861	NA	0	0.601523	0	0	0	0
ENSG00000214415.3	GNAT3	1.96085	0.627861	NA	0	0.142719	0	0	0	0
ENSG00000243130.7	PSG11	1.96085	0.627861	NA	0	0.177129	0	0	0	0
ENSG00000263715.7	LINC02210-CRHR1	1.96085	0.627861	NA	0	0.05431	0	0	0	0
ENSG00000266953.6	AC092073.1	1.96085	0.627861	NA	0	0.382448	0	0	0	0
ENSG00000274749.1	KRTAP7-1	1.9595	0.45374	0.999941	0	0.430837	0.573964	0.969694	0	0
ENSG00000276289.4	KCNE1B	1.95941	0.476723	0.999941	0.108921	0.45575	0	0	0	0.023454
ENSG00000077498.8	TYR	1.94262	0.622633	NA	0.023604	0	0	0.029292	0	0.113203
ENSG00000162670.10	BRINP3	1.9412	0.177694	0.999941	0.109187	0	0.260903	0.792421	0.072105	0.658291
ENSG00000157856.11	DRC1	1.92936	0.23862	0.999941	0.117699	0.287961	0.120025	0.197976	0	0.372161
ENSG00000117594.9	HSD11B1	1.9167	0.000240454	0.0921116	43.2694	37.3046	15.7915	112.538	20.4941	133.53
ENSG00000136883.14	KIF12	1.91246	0.162901	0.999941	0.090648	0.610726	0.081803	0.23559	0.120199	0.077505
ENSG00000110169.10	HPX	1.91233	0.199537	0.999941	0	0.925005	0.295592	0.844881	0.498537	0.909362
ENSG00000118557.15	PMFBP1	1.90896	0.615372	0.999941	0	0	0.019311	0.092739	0	0.020921
ENSG00000197253.13	TPSB2	1.90823	0.481438	0.999941	0	0	0	0.142979	0.442574	0.664335
ENSG00000275302.1	CCL4	1.90556	0.590017	0.999941	0	0.302851	0	0	0.2311	0.435968
ENSG00000179388.8	EGR3	1.90145	0.312336	0.999941	0	0.122692	0.015326	0.064107	0.05344	0.066621
ENSG00000119125.16	GDA	1.89575	0.0738437	0.999941	0.03091	0.147455	0.049117	0.514651	0.177418	0.227389
ENSG00000043591.5	ADRB1	1.89571	0.639426	NA	0	0.024208	0	0.025153	0	0
ENSG00000215187.10	FAM166B	1.89571	0.639426	NA	0	0.158149	0	0.162331	0	0
ENSG00000256618.2	MTRNR2L1	1.89571	0.639426	NA	0	0.049111	0	0.050223	0	0
ENSG00000270106.6	TSNAX-DISC1	1.89571	0.639426	NA	0	0.0266	0	0.03001	0	0
ENSG00000182450.12	KCNK4	1.89546	0.461663	0.999941	0.093582	0.478175	0.056413	0.114892	0	0
ENSG00000145936.8	KCNMB1	1.89356	0.511993	0.999941	0.010937	0.071188	0.013023	0.013644	0	0
ENSG00000169302.15	STK32A	1.88515	0.443088	0.999941	0.01107	0	0.092489	0.041457	0	0.244861
ENSG00000111664.10	GNB3	1.88156	0.141326	0.999941	0.145742	0.144347	0.144259	2.33347	1.30796	1.58414
ENSG00000167759.12	KLK13	1.87776	0.454923	0.999941	0.829924	3.3757	0	0	0	0.338488
ENSG00000156509.13	FBXO43	1.87035	0.245022	0.999941	0.099905	0.052535	0	0.273221	0.105492	0.257859
ENSG00000113600.10	C9	1.86839	0.188884	0.999941	0.064193	0.537734	0.179137	0.053164	0.028229	0.228246
ENSG00000183317.16	EPHA10	1.86718	0.639582	0.999941	0.010133	0	0.021553	0	0	0.142317
ENSG00000228144.2	AC078927.1	1.86632	0.263543	0.999941	0.142121	0.153918	0	1.2312	1.49997	1.11539
ENSG00000159261.10	CLDN14	1.86468	0.644465	NA	0	0.065904	0	0	0	0.045138
ENSG00000167769.4	ACER1	1.86468	0.644465	NA	0	0.0537	0	0	0	0.056648
ENSG00000183150.7	GPR19	1.86468	0.644465	NA	0	0.042692	0	0	0	0.045409
ENSG00000204618.8	RNF39	1.86468	0.644465	NA	0	0.036926	0	0	0	0.039447
ENSG00000248144.5	ADH1C	1.86468	0.644465	NA	0	0.042781	0	0	0	0.0455
ENSG00000177144.7	NUDT4B	1.86309	0.0662586	0.999941	0.708269	1.44768	0	0.495075	0.9258	2.51556
ENSG00000204022.9	LIPJ	1.84455	0.638913	0.999941	0	0.155842	0	0	0.062704	0
ENSG00000166126.10	AMN	1.83874	0.0779708	0.999941	0.146248	1.18648	0.454291	0.689178	0.153551	0.216783
ENSG00000214946.14	TBC1D26	1.83862	0.644456	NA	0	0.053461	0.017808	0	0	0
ENSG00000275553.3	ELOA3C	1.83862	0.644456	NA	0	0.200478	0.066805	0	0	0
ENSG00000213416.3	KRTAP4-12	1.83148	0.580877	0.999941	0.129912	0.630302	0.078769	0	0	0
ENSG00000134817.10	APLNR	1.82338	0.570395	0.999941	0	0.129592	0.172707	0	0	0.02025
ENSG00000278570.4	NR2E3	1.81776	0.48742	0.999941	0	0	0.072604	0.074894	0.039042	0.420188
ENSG00000145777.14	TSLP	1.81739	0.0758981	0.999941	0.122104	0.321762	0.087703	0.636186	0.128725	0.251443
ENSG00000164283.12	ESM1	1.80707	0.0555453	0.987081	0.082615	2.12733	0.725973	4.72892	1.13834	0.861024
ENSG00000148677.6	ANKRD1	1.80507	0.0500977	0.975907	15.4866	10.4312	59.1035	169.301	7.64588	53.0563
ENSG00000204252.13	HLA-DOA	1.80052	0.389162	0.999941	0	0.058189	0	0	0.193112	0.716847
ENSG00000049768.14	FOXP3	1.79865	0.614069	0.999941	0	0.093811	0	0.097031	0.144781	0
ENSG00000228727.8	SAPCD1	1.79589	0.350357	0.999941	0.172692	0.647748	0	0.19959	0.558644	0.815763
ENSG00000183715.13	OPCML	1.79262	0.00389033	0.424317	0.131019	0.503107	0.187283	1.18391	0.236245	0.376332
ENSG00000156206.13	CFAP161	1.78614	0.29087	0.999941	0.192254	0	0.231174	0.88238	0.050413	0.762635
ENSG00000106927.11	AMBP	1.786	0.64972	0.999941	0	0	0.162584	0	0	0.401983
ENSG00000069482.6	GAL	1.78369	0.0864517	0.999941	0.383312	1.29088	0.117328	0.920206	1.6001	3.07298
ENSG00000129990.14	SYT5	1.78271	0.169652	0.999941	0.277542	0.037278	0.453905	0.757117	0.103139	2.01888
ENSG00000005001.9	PRSS22	1.76964	0.661539	NA	0	0	0	0.249292	0	0
ENSG00000136696.10	IL36B	1.76964	0.661539	NA	0	0	0	0.244637	0	0
ENSG00000164287.12	CDC20B	1.76964	0.661539	NA	0	0	0	0.0839	0	0
ENSG00000187094.11	CCK	1.76964	0.661539	NA	0	0	0	0.394044	0	0
ENSG00000215343.7	ZNF705D	1.76964	0.661539	NA	0	0	0	0.062819	0	0
ENSG00000268107.5	AC003005.1	1.76964	0.661539	NA	0	0	0	0.565695	0	0
ENSG00000005379.16	TSPOAP1	1.76874	0.0135825	0.648411	0.500757	1.72384	0.445174	0.465683	0.280418	2.65723
ENSG00000164746.13	C7orf57	1.76797	0.266527	0.999941	0.063213	0.386416	0.037923	0.078062	0.083084	0.121504
ENSG00000164736.5	SOX17	1.76718	0.296109	0.999941	0	0	0.362606	3.2232	0.199469	0.259701
ENSG00000066336.11	SPI1	1.76498	0.269441	0.999941	0.277267	1.35963	0	0	0.614144	0.947472
ENSG00000140379.7	BCL2A1	1.75829	0.17259	0.999941	0.206154	0.477528	0.119353	0.668168	0.356487	1.03341
ENSG00000103534.16	TMC5	1.75594	0.190476	0.999941	0.469616	2.44931	0.09421	0.152415	0.386076	0.061261
ENSG00000125148.6	MT2A	1.75399	1.66802e-12	2.61979e-08	1600.04	3576.03	1578.34	7433.52	1250.97	3823.73
ENSG00000154133.14	ROBO4	1.74526	0.109123	0.999941	0.037319	0.381038	0.044594	0.410374	0.762195	1.02368
ENSG00000174611.11	KY	1.74231	0.463673	0.999941	0.111031	0.357035	0	0.137373	0.097697	0
ENSG00000196433.12	ASMT	1.74121	0.662529	NA	0	0	0	0.176962	0.083343	0.080621
ENSG00000139767.9	SRRM4	1.73779	0.234012	0.999941	0.012727	0.01516	0.007574	0.055728	0.033764	0.0829
ENSG00000165186.11	PTCHD1	1.73733	0.656163	0.999941	0	0	0.013859	0	0	0.020249
ENSG00000005981.12	ASB4	1.7315	0.662237	0.999941	0	0	0	0	0.019438	0.237323
ENSG00000185518.11	SV2B	1.73142	0.41744	0.999941	0.009553	0.049155	0.034097	0.071189	0	0
ENSG00000247595.4	SPTY2D1OS	1.72832	0.301852	0.999941	0.549874	0.588485	0.287284	0.783144	0.284585	2.02692
ENSG00000272305.5	AC096887.1	1.72598	0.541194	0.999941	0.142289	0.680694	0.259052	0	0	0.129389
ENSG00000131400.7	NAPSA	1.72127	0.178448	0.999941	0.163818	0.345143	0.107398	0.56994	0.124101	0.307425
ENSG00000224940.8	PRRT4	1.71878	0.34463	0.999941	0.187994	0.475742	0.041362	0.119952	0	0.132179
ENSG00000185873.7	TMPRSS11B	1.71712	0.470185	0.999941	0.065351	0.335108	0	0	0.057293	0.028067
ENSG00000088320.3	REM1	1.71603	0.00362857	0.416865	1.72552	2.4361	2.88587	10.5453	2.3123	8.71712
ENSG00000120049.19	KCNIP2	1.71254	0.207934	0.999941	0.028752	0.206908	0	0.037641	0.672113	1.34364
ENSG00000111305.18	GSG1	1.71205	0.166929	0.999941	0.30282	0.609701	0	0.527962	1.0535	1.07707
ENSG00000197532.2	OR6Y1	1.71092	0.647327	0.999941	0	0	0	0.059338	0.0458	0.019706
ENSG00000274276.4	CBSL	1.7023	0.413141	0.999941	0.139861	0	9.75	16.1352	0	0.136697
ENSG00000176230.6	OR4K17	1.69995	0.55823	0.999941	0.011317	0	0	0.028252	0.014985	0.04405
ENSG00000154646.8	TMPRSS15	1.69804	0.498115	0.999941	0.042631	0.033935	0	0.07085	0	0.036807
ENSG00000271723.5	MROH7-TTC4	1.69804	0.498115	0.999941	0.027195	0.028628	0	0.047459	0	0.019856
ENSG00000005961.18	ITGA2B	1.69702	0.272741	0.999941	0.04453	0.026651	0.042779	0.513859	0.206881	0.267166
ENSG00000161055.3	SCGB3A1	1.69645	0.633977	0.999941	0.415935	0	0	0.472459	0	0.723659
ENSG00000037280.15	FLT4	1.6963	0.249242	0.999941	0.037397	0.639298	0.022278	0.13095	0.637351	0.049929
ENSG00000185345.20	PRKN	1.69601	0.077161	0.999941	1.13583	5.09547	0.510106	0.726438	0.388964	0.436488
ENSG00000104112.8	SCG3	1.69566	0.642343	0.999941	0.083831	0.165614	0	0.034219	0	0
ENSG00000206075.13	SERPINB5	1.6944	0.422617	0.999941	0	0	0.074617	0.534811	0.192131	0.241477
ENSG00000197360.9	ZNF98	1.68855	0.368992	0.999941	0.379828	1.33123	0	0	0.185821	1.06624
ENSG00000121270.15	ABCC11	1.68488	0.300588	0.999941	0.131993	0.244386	0	0.289979	0.049474	0.040597
ENSG00000162367.11	TAL1	1.68112	0.222721	0.999941	0.107546	0.411906	0.014249	0.044731	0.079093	0.061989
ENSG00000173838.11	MARCH10	1.67958	0.0317294	0.849885	1.43981	3.94156	0.299504	2.11112	0.921203	1.53409
ENSG00000258881.6	AC007040.2	1.67894	0.195433	0.999941	0.075103	0.142553	0.01637	0.699062	0.078419	0.054853
ENSG00000127578.6	WFIKKN1	1.67891	0.445992	0.999941	0.022674	0.178472	0	0	0.075056	0.044126
ENSG00000163564.14	PYHIN1	1.67302	0.45584	0.999941	0.03865	0.047459	0	0.190521	0.129283	0.100596
ENSG00000087258.14	GNAO1	1.67209	0.439575	0.999941	0.191835	0.372444	0	0.027219	0.014437	0.207593
ENSG00000285708.1	AC097634.4	1.67188	0.519048	0.999941	0.111339	0	0.343551	0.236802	0	0.896213
ENSG00000139193.3	CD27	1.67133	0.675257	NA	0	0.246372	0	0	0.087769	0
ENSG00000044524.10	EPHA3	1.67046	0.284708	0.999941	0.037722	0	0.05618	0.188497	0.037486	0.208236
ENSG00000154102.10	C16orf74	1.66952	0.0150802	0.686522	1.85299	8.74671	2.71348	16.2337	10.5041	14.5604
ENSG00000186919.12	ZACN	1.66796	0.533527	0.999941	0	0.123912	0.227354	0.027278	0	0.0283
ENSG00000107018.7	RLN1	1.66699	0.676002	NA	0	0.183139	0.130611	0.127035	0	0
ENSG00000159450.12	TCHH	1.65872	0.632311	0.999941	0	0	0	0.009849	0.020888	0.040969
ENSG00000258790.1	AL121594.1	1.65521	0.0324227	0.854414	0.418782	0.323476	0.181928	1.22893	0.926848	2.47039
ENSG00000225556.1	C2CD4D	1.65183	0.679801	NA	0	0	0	0.04343	0.046186	0.089979
ENSG00000205809.9	KLRC2	1.65178	0.65514	0.999941	0	0.209038	0	0.250681	0.220741	0
ENSG00000165972.12	CCDC38	1.65161	0.573909	0.999941	0.044893	0.080611	0	0.027871	0	0.028924
ENSG00000149948.13	HMGA2	1.65139	0.000360309	0.120404	4.49269	11.6529	4.00293	26.8929	8.93559	13.7776
ENSG00000283761.1	AC118553.2	1.65023	0.01477	0.680284	0.465928	1.70618	0.128378	0.76554	0.836905	1.01925
ENSG00000158887.15	MPZ	1.64646	0.362671	0.999941	0.033665	0.088426	0	0.493866	0.687346	0.388901
ENSG00000175040.5	CHST2	1.63698	4.37952e-05	0.0312658	5.94894	8.22641	6.83383	27.3314	5.70949	20.0321
ENSG00000117598.11	PLPPR5	1.6306	0.65655	0.999941	0	0	0	0.033677	0.035734	0.044768
ENSG00000196132.12	MYT1	1.61795	0.685728	NA	0.019843	0	0	0.012392	0	0.037475
ENSG00000180176.14	TH	1.61367	0.183502	0.999941	0.082753	0.30753	0.099598	0.571289	0.424569	0.685207
ENSG00000003989.17	SLC7A2	1.61136	0.00229964	0.324105	2.24422	4.18958	0.674135	5.55474	1.01656	2.24541
ENSG00000255330.9	AL096711.2	1.60848	0.152961	0.999941	0.352688	0.058944	0.169015	0.405304	0.042478	1.52245
ENSG00000073754.5	CD5L	1.60714	0.691298	NA	0	0	0	0	0	0.069953
ENSG00000081800.8	SLC13A1	1.60714	0.691298	NA	0	0	0	0	0	0.052064
ENSG00000109943.8	CRTAM	1.60714	0.691298	NA	0	0	0	0	0	0.080811
ENSG00000111046.3	MYF6	1.60714	0.691298	NA	0	0	0	0	0	0.111445
ENSG00000113722.16	CDX1	1.60714	0.691298	NA	0	0	0	0	0	0.123783
ENSG00000120952.4	PRAMEF2	1.60714	0.691298	NA	0	0	0	0	0	0.097365
ENSG00000124205.16	EDN3	1.60714	0.691298	NA	0	0	0	0	0	0.149573
ENSG00000127083.7	OMD	1.60714	0.691298	NA	0	0	0	0	0	0.061779
ENSG00000130182.7	ZSCAN10	1.60714	0.691298	NA	0	0	0	0	0	0.091858
ENSG00000140067.6	FAM181A	1.60714	0.691298	NA	0	0	0	0	0	0.22695
ENSG00000143297.18	FCRL5	1.60714	0.691298	NA	0	0	0	0	0	0.033408
ENSG00000144010.9	TRIM43B	1.60714	0.691298	NA	0	0	0	0	0	0.124009
ENSG00000146166.16	LGSN	1.60714	0.691298	NA	0	0	0	0	0	0.027435
ENSG00000158486.13	DNAH3	1.60714	0.691298	NA	0	0	0	0	0	0.049813
ENSG00000164270.17	HTR4	1.60714	0.691298	NA	0	0	0	0	0	0.217196
ENSG00000168229.3	PTGDR	1.60714	0.691298	NA	0	0	0	0	0	0.050503
ENSG00000168772.10	CXXC4	1.60714	0.691298	NA	0	0	0	0	0	0.025621
ENSG00000170627.10	GTSF1	1.60714	0.691298	NA	0	0	0	0	0	0.316918
ENSG00000172551.10	MUCL1	1.60714	0.691298	NA	0	0	0	0	0	0.664724
ENSG00000174460.3	ZCCHC12	1.60714	0.691298	NA	0	0	0	0	0	0.068547
ENSG00000177108.5	ZDHHC22	1.60714	0.691298	NA	0	0	0	0	0	0.043071
ENSG00000179111.8	HES7	1.60714	0.691298	NA	0	0	0	0	0	0.329873
ENSG00000180974.4	OR52E4	1.60714	0.691298	NA	0	0	0	0	0	0.05773
ENSG00000183918.16	SH2D1A	1.60714	0.691298	NA	0	0	0	0	0	0.061751
ENSG00000185668.7	POU3F1	1.60714	0.691298	NA	0	0	0	0	0	0.070205
ENSG00000204296.11	C6orf10	1.60714	0.691298	NA	0	0	0	0	0	0.07153
ENSG00000204869.8	IGFL4	1.60714	0.691298	NA	0	0	0	0	0	0.055047
ENSG00000205642.9	VCX3B	1.60714	0.691298	NA	0	0	0	0	0	0.238864
ENSG00000215174.2	NLRP2B	1.60714	0.691298	NA	0	0	0	0	0	0.046193
ENSG00000222046.2	DCDC2B	1.60714	0.691298	NA	0	0	0	0	0	0.084099
ENSG00000230561.4	CCDC192	1.60714	0.691298	NA	0	0	0	0	0	0.32289
ENSG00000256892.2	MTRNR2L7	1.60714	0.691298	NA	0	0	0	0	0	0.105416
ENSG00000260691.5	ANKRD20A1	1.60714	0.691298	NA	0	0	0	0	0	0.043469
ENSG00000268797.1	AC008537.1	1.60714	0.691298	NA	0	0	0	0	0	0.407782
ENSG00000269699.6	ZIM2	1.60714	0.691298	NA	0	0	0	0	0	0.075951
ENSG00000269855.2	RNF225	1.60714	0.691298	NA	0	0	0	0	0	0.182117
ENSG00000281348.1	AC120114.4	1.60714	0.691298	NA	0	0	0	0	0	0.421192
ENSG00000284952.1	AC104472.3	1.60714	0.691298	NA	0	0	0	0	0	0.048405
ENSG00000277632.1	CCL3	1.60569	0.444787	0.999941	0.206827	0.761609	0	0.123689	0.264933	0.054433
ENSG00000259316.11	AC087632.1	1.59629	0.173908	0.999941	0.565869	0.30103	1.28826	4.02288	2.70912	9.0067
ENSG00000146192.14	FGD2	1.59601	0.644763	0.999941	0	0	0	0	0.048307	0.302567
ENSG00000126861.4	OMG	1.59591	0.687625	0.999941	0	0	0	0	0.127369	0.733269
ENSG00000103449.11	SALL1	1.59491	0.288801	0.999941	0.175891	0.369401	0.01277	0.410081	0.038118	0.02781
ENSG00000109991.8	P2RX3	1.59473	0.684306	0.999941	0	0.161022	0.201177	0	0	0
ENSG00000179873.14	NLRP11	1.58818	0.691584	NA	0	0	0.022353	0	0	0.091242
ENSG00000178125.14	PPP1R42	1.58522	0.68907	NA	0	1.42257	0.879168	0	0	0
ENSG00000183160.8	TMEM119	1.58522	0.68907	NA	0	0.07701	0.051309	0	0	0
ENSG00000179603.17	GRM8	1.5824	0.582222	0.999941	0.186529	0.19995	0	0.164401	0	0.218666
ENSG00000135312.6	HTR1B	1.58168	0.565712	0.999941	0	0	0	0.073922	0.353564	0.268218
ENSG00000215183.4	MSMP	1.57263	0.620765	0.999941	0	0.487995	0.790618	0.310235	0	0
ENSG00000196337.11	CGB7	1.5719	0.285111	0.999941	0.020551	0.592221	0.261618	0.077052	0.081908	0.302222
ENSG00000178460.17	MCMDC2	1.57064	0.371221	0.999941	0.067028	0.120766	0	0.151235	0.186701	0.199338
ENSG00000278023.5	RDM1	1.57036	0.242876	0.999941	0.252165	0.760057	0.139783	0.708959	0.725613	1.44273
ENSG00000117586.10	TNFSF4	1.5682	0.000710838	0.170247	0.702218	4.74322	5.91976	13.1485	1.14719	2.3512
ENSG00000108405.3	P2RX1	1.5681	0.654762	0.999941	0	0	0.077283	0.053511	0	0.05554
ENSG00000132517.15	SLC52A1	1.5681	0.654762	0.999941	0	0	0.068846	0.061615	0	0.063623
ENSG00000144644.14	GADL1	1.5681	0.654762	0.999941	0	0	0.044086	0.030752	0	0.03196
ENSG00000106327.12	TFR2	1.5642	0.0602211	0.993792	0.625065	2.48913	0.325314	1.14507	0.546757	0.469547
ENSG00000239590.1	OR1J4	1.55932	0.69034	0.999941	0	0	0	0.188955	0.201812	0.097292
ENSG00000262406.2	MMP12	1.55639	0.549737	0.999941	0.065227	0.430795	0.039143	0	0.04285	0
ENSG00000180209.11	MYLPF	1.55573	0.541519	0.999941	0	0	0.631121	1.87339	0.324088	1.16755
ENSG00000169429.10	CXCL8	1.5509	0.0926534	0.999941	168.996	549.681	179.389	2031.02	201.609	109.897
ENSG00000171557.16	FGG	1.54692	0.232037	0.999941	0.082491	0.362484	0.04964	0	0.324136	1.69402
ENSG00000164776.9	PHKG1	1.54444	0.612534	0.999941	0	0	0	0.069307	0.220953	0.143739
ENSG00000110077.14	MS4A6A	1.54304	0.384212	0.999941	0	0.415035	0	0.121572	1.66546	0.984724
ENSG00000057468.6	MSH4	1.54251	0.499431	0.999941	0	0	0	0.02171	0.230456	0.450933
ENSG00000180353.10	HCLS1	1.53833	0.310105	0.999941	0.181402	0.051276	0	0.336637	0.871359	1.0581
ENSG00000000938.12	FGR	1.53686	0.619988	0.999941	0	0	0	0	0.099354	0.485091
ENSG00000112394.16	SLC16A10	1.53686	0.619988	0.999941	0	0	0	0	0.035447	0.146501
ENSG00000177688.6	SUMO4	1.53559	0.597626	0.999941	0	0	0	0.160297	0.512994	0.496039
ENSG00000006747.14	SCIN	1.53132	0.106743	0.999941	0.109365	0.513828	0.134994	0.645976	0.665885	0.909464
ENSG00000214595.11	EML6	1.52462	0.0751415	0.999941	0.185289	0.108194	0.084948	0.430766	0.137685	0.586287
ENSG00000183831.6	ANKRD45	1.52005	0.47639	0.999941	0.068165	0.375578	0.288211	0.218845	0	0
ENSG00000226763.4	SRRM5	1.51841	0.494514	0.999941	0	0.118683	0	0.055775	0.293717	0.095613
ENSG00000244752.2	CRYBB2	1.51765	0.703669	NA	0	0.207988	0	0	0.110152	0.105737
ENSG00000285509.1	AP000646.1	1.51666	0.175526	0.999941	0.140176	0.6346	0.054151	0.312262	0.318983	0.17137
ENSG00000214967.5	NPIPA7	1.51644	0.110064	0.999941	4.12276	3.87998	0.129201	5.86707	4.29681	7.43382
ENSG00000073670.13	ADAM11	1.5147	0.364324	0.999941	0.132273	0.063157	0	0.277684	0.016079	0.119986
ENSG00000144908.13	ALDH1L1	1.51127	0.426605	0.999941	0	0.130061	0.050249	0.015041	0.055443	0.181956
ENSG00000113430.9	IRX4	1.51097	0.709172	NA	0	0	0	0.263749	0	0
ENSG00000124003.12	MOGAT1	1.51097	0.709172	NA	0	0	0	0.163907	0	0
ENSG00000124233.11	SEMG1	1.51097	0.709172	NA	0	0	0	0.092699	0	0
ENSG00000153930.11	ANKFN1	1.51097	0.709172	NA	0	0	0	0.060172	0	0
ENSG00000155719.17	OTOA	1.51097	0.709172	NA	0	0	0	0.041773	0	0
ENSG00000155897.9	ADCY8	1.51097	0.709172	NA	0	0	0	0.023028	0	0
ENSG00000161940.10	BCL6B	1.51097	0.709172	NA	0	0	0	0.039625	0	0
ENSG00000163380.15	LMOD3	1.51097	0.709172	NA	0	0	0	0.034327	0	0
ENSG00000164100.8	NDST3	1.51097	0.709172	NA	0	0	0	0.067696	0	0
ENSG00000164120.13	HPGD	1.51097	0.709172	NA	0	0	0	0.100446	0	0
ENSG00000165182.11	CXorf58	1.51097	0.709172	NA	0	0	0	0.09526	0	0
ENSG00000175097.7	RAG2	1.51097	0.709172	NA	0	0	0	0.061241	0	0
ENSG00000182333.14	LIPF	1.51097	0.709172	NA	0	0	0	0.118209	0	0
ENSG00000188822.7	CNR2	1.51097	0.709172	NA	0	0	0	0.026175	0	0
ENSG00000206072.12	SERPINB11	1.51097	0.709172	NA	0	0	0	0.151056	0	0
ENSG00000213401.9	MAGEA12	1.51097	0.709172	NA	0	0	0	0.124737	0	0
ENSG00000256660.5	CLEC12B	1.51097	0.709172	NA	0	0	0	0.049452	0	0
ENSG00000257529.5	RPL36A-HNRNPH2	1.51097	0.709172	NA	0	0	0	0.307915	0	0
ENSG00000265118.5	AC134669.1	1.51097	0.709172	NA	0	0	0	0.381167	0	0
ENSG00000269469.1	AC010619.1	1.51097	0.709172	NA	0	0	0	0.314653	0	0
ENSG00000284987.1	U52112.1	1.51097	0.709172	NA	0	0	0	0.396185	0	0
ENSG00000132821.11	VSTM2L	1.50945	0.0157919	0.688617	0.805194	2.26734	0.705852	2.41295	0.44785	0.833693
ENSG00000125810.9	CD93	1.50871	0.671431	0.999941	0	0	0	0	0.021509	0.105463
ENSG00000261509.6	TP53TG3B	1.50871	0.671431	0.999941	0	0	0	0	0.091906	0.428591
ENSG00000140538.16	NTRK3	1.50816	0.301613	0.999941	0.130718	0.567644	0.009447	0	0.131587	0.146966
ENSG00000154175.16	ABI3BP	1.50547	0.00161321	0.279959	58.2395	102.188	72.9348	555.008	11.4033	22.4796
ENSG00000156414.18	TDRD9	1.50506	0.0273794	0.822455	0.675746	2.0428	0.807138	1.36708	0.183954	0.696663
ENSG00000129749.3	CHRNA10	1.50053	0.302007	0.999941	0	0.374838	0.224786	0.433066	0.246304	0.362901
ENSG00000285791.1	AC009879.3	1.49808	0.484445	0.999941	0	0.033119	0.216968	0.242041	0	0.025802
ENSG00000150471.16	ADGRL3	1.49488	0.0226339	0.775824	0.200398	0.187776	0.655409	2.12752	0.109052	0.400973
ENSG00000224982.3	TMEM233	1.49259	5.89426e-05	0.0356059	1.48839	3.28825	2.88548	10.4783	1.25224	2.7796
ENSG00000101049.15	SGK2	1.49216	0.490615	0.999941	0.033622	0.040386	0	0.25816	0.144756	0.122522
ENSG00000223601.2	EBLN1	1.48989	0.435643	0.999941	0.111704	0.540428	0.067532	0.068285	0.07277	0.070533
ENSG00000222014.5	RAB6C	1.48081	0.619721	0.999941	0.018656	0	0.022281	0.023251	0	0.092357
ENSG00000085999.11	RAD54L	1.47619	0.0127803	0.627271	0.69349	1.15606	0.440085	1.97854	1.3603	3.00222
ENSG00000268104.2	SLC6A14	1.47246	0.68116	0.999941	0	0	0	0.1687	0.016271	0
ENSG00000134215.15	VAV3	1.47177	0.234268	0.999941	0.143883	0.176549	0	0.124345	0.18126	0.323618
ENSG00000162039.15	MEIOB	1.47164	0.205169	0.999941	0.220474	0.648455	0.126721	0.371568	0.251061	0.550076
ENSG00000151789.11	ZNF385D	1.47051	0.452833	0.999941	0.179822	0.203769	0.005969	0.259338	0	0.067744
ENSG00000082126.17	MPP4	1.47033	0.0300352	0.843528	0.237689	1.08584	0.394053	0.950848	0.693635	1.37646
ENSG00000183066.14	WBP2NL	1.4654	0.336829	0.999941	0.052686	0.385236	0.31101	0.185341	0.03469	0.119213
ENSG00000146678.9	IGFBP1	1.46089	0.120434	0.999941	1.77837	7.73667	1.00075	1.67928	1.09164	0.531337
ENSG00000121905.9	HPCA	1.46003	0.584542	0.999941	0.596409	2.00798	0	0	0.331153	0.055586
ENSG00000096060.14	FKBP5	1.45967	0.00233777	0.324105	9.08531	6.87294	5.37817	19.6706	6.46798	28.4502
ENSG00000174473.15	GALNTL6	1.45809	0.459467	0.999941	0.071538	0.220153	0.034146	0.024661	0	0.037057
ENSG00000175664.9	TEX26	1.45613	0.712368	0.999941	0	0.424971	0.382564	0	0	0
ENSG00000197653.15	DNAH10	1.44803	0.190602	0.999941	0.031155	0.174721	0	0.029267	0.490393	0.348236
ENSG00000188910.7	GJB3	1.44497	0.373943	0.999941	0.102785	0.24698	0.041143	0.084616	0.044989	0.175332
ENSG00000241404.6	EGFL8	1.44451	0.0248863	0.795827	1.90954	2.75844	0.367	2.67005	4.70136	8.47921
ENSG00000169715.14	MT1E	1.44439	0.00140695	0.259971	260.967	232.297	334.107	1092.57	54.0397	342.27
ENSG00000145020.15	AMT	1.44141	0.588061	0.999941	0	0	0	0.299502	0.364047	0.260478
ENSG00000267909.2	CCDC177	1.43789	0.586523	0.999941	0.013532	0.080775	0.080721	0	0	0.017533
ENSG00000142347.17	MYO1F	1.43692	0.159822	0.999941	0.189955	0.550988	0.052314	0.832685	2.62069	2.04074
ENSG00000173285.4	OR10K1	1.43605	0.397933	0.999941	0.014988	0.053415	0.017888	0.037153	0.039428	0.096494
ENSG00000273983.1	HIST1H3G	1.43554	0.622993	0.999941	0.024421	0	0	0.030295	0.032181	0.125721
ENSG00000182585.9	EPGN	1.43484	0.00123099	0.244734	48.9792	140.996	42.7859	206.072	36.319	37.9497
ENSG00000148426.12	PROSER2	1.43466	3.64167e-06	0.00635512	3.79561	12.6175	3.96745	11.6355	6.70294	12.0517
ENSG00000065325.12	GLP2R	1.43418	0.41255	0.999941	0.085009	1.54788	0.509823	0	0.160166	0.031495
ENSG00000110723.11	EXPH5	1.43073	0.289779	0.999941	3.07525	8.63434	0.363416	0.896415	0.845889	0.799935
ENSG00000152463.14	OLAH	1.42769	0.139996	0.999941	0.256752	0.313511	0.447663	2.97011	0.390813	0.453345
ENSG00000144031.11	ANKRD53	1.42438	0.147138	0.999941	0.262391	0.901548	0.270354	0.473569	0.17974	0.385928
ENSG00000184697.6	CLDN6	1.42243	0.160249	0.999941	0.249322	0.919686	0.229833	0.292358	0.23373	0.741022
ENSG00000141639.11	MAPK4	1.41885	0.28473	0.999941	0.128686	0.470936	0.649737	0.304255	0	0.01668
ENSG00000183696.13	UPP1	1.41673	0.00721805	0.512972	6.75202	22.373	6.58604	35.0943	23.6926	25.823
ENSG00000145506.13	NKD2	1.41663	0.392037	0.999941	0.08719	0.066529	0.407598	0.666145	0	0.160575
ENSG00000274290.2	HIST1H2BE	1.41563	0.22643	0.999941	0.158078	0.405511	0.189127	0.196268	0.029779	0.261875
ENSG00000012124.16	CD22	1.41371	0.672617	0.999941	0.165582	0	0	0.208836	0.037461	0.19131
ENSG00000103196.11	CRISPLD2	1.40885	0.00164754	0.281263	16.1438	13.001	10.795	38.3838	12.6793	48.667
ENSG00000162078.11	ZG16B	1.40827	0.652955	0.999941	0.235718	1.01699	0	0	0.207366	0
ENSG00000178226.10	PRSS36	1.40779	0.2762	0.999941	1.21621	2.61048	0.185294	0.741602	0.028114	0.310836
ENSG00000175874.9	CREG2	1.40171	0.550326	0.999941	0.093989	0.356055	0.010177	0	0.011325	0
ENSG00000268193.5	AC002985.1	1.39901	0.567667	0.999941	0.14432	0.922472	0	0.487647	1.35047	0
ENSG00000169252.5	ADRB2	1.39799	0.067103	0.999941	0.115288	0.472301	0.196666	0.471665	0.239431	0.426006
ENSG00000105825.12	TFPI2	1.39725	0.112726	0.999941	50.4706	101.8	58.0122	352.284	214.671	266.428
ENSG00000275713.2	HIST1H2BH	1.39518	0.676831	0.999941	0	0.070099	0	0	0.076873	0.112486
ENSG00000167772.11	ANGPTL4	1.39295	9.14842e-07	0.00205264	196.022	359.749	163.818	687.949	189.884	376.692
ENSG00000143520.6	FLG2	1.3913	0.722649	0.999941	0.011797	0.035124	0	0	0	0
ENSG00000170743.16	SYT9	1.3913	0.722649	0.999941	0.035883	0.107237	0	0	0	0
ENSG00000141052.17	MYOCD	1.38152	0.139624	0.999941	0.121068	0.478181	0.151693	0.151463	0.042262	0.082922
ENSG00000178662.15	CSRNP3	1.38096	0.0128992	0.631137	0.565317	0.906683	0.717984	1.09828	0.20647	1.41641
ENSG00000221852.4	KRTAP1-5	1.37978	0.5826	0.999941	0.115536	0.27965	0.069892	0.282261	0	0
ENSG00000166682.11	TMPRSS5	1.37465	0.406539	0.999941	0.067899	0.060213	0.060191	0.083858	0.163983	0.914862
ENSG00000064201.15	TSPAN32	1.37386	0.418325	0.999941	0	0.365877	0.264282	2.0639	1.00264	0.551841
ENSG00000074527.11	NTN4	1.3714	1.76188e-05	0.018448	25.3634	50.9683	17.5977	66.7129	14.3761	29.6405
ENSG00000249319.2	AC068533.4	1.36948	0.529178	0.999941	0.302611	0.999244	0	0.288033	0.714072	0
ENSG00000135144.7	DTX1	1.36779	0.219104	0.999941	1.27383	2.6957	0.543364	0.901357	0.065054	0.776818
ENSG00000183287.14	CCBE1	1.36647	0.00572152	0.468033	3.00547	4.67918	3.59738	17.2506	5.39878	9.08669
ENSG00000144649.8	FAM198A	1.36526	0.374269	0.999941	0.054996	0.268761	0.037578	0.038731	0.121056	0.142091
ENSG00000163749.17	CCDC158	1.36436	0.522013	0.999941	0.046202	0.073584	0	0.057557	0.020362	0.019931
ENSG00000255837.1	TAS2R20	1.36379	0.475025	0.999941	0.047129	0.227394	0	0.057852	0.307989	0.239315
ENSG00000268182.5	SMIM17	1.36193	0.653094	0.999941	0.065037	0	0.078869	0.200182	0	0.245049
ENSG00000260092.1	AC009163.2	1.3548	0.528379	0.999941	0.056697	0.237685	0.20274	0.141433	0	0
ENSG00000140968.10	IRF8	1.35319	0.389464	0.999941	0.256901	0.045289	0	0.460767	0.676773	0.766667
ENSG00000179148.9	ALOXE3	1.35301	0.253468	0.999941	0.17819	0.085201	0.067327	0.572662	0.423683	0.647736
ENSG00000139874.5	SSTR1	1.35235	0.0351349	0.871768	4.45235	18.6387	3.6695	4.6139	2.81703	2.94415
ENSG00000101384.12	JAG1	1.35094	0.0225368	0.775824	0.783056	1.51567	0.625599	4.2011	1.97358	2.20204
ENSG00000138411.12	HECW2	1.35034	0.0127243	0.626481	0.295425	0.807591	0.749537	1.84845	0.492552	1.0978
ENSG00000171219.8	CDC42BPG	1.34966	0.238562	0.999941	0.114552	1.42495	0.295724	0.023849	0.35414	1.0368
ENSG00000143627.19	PKLR	1.34954	0.736282	NA	0.023668	0.056686	0	0	0	0.030475
ENSG00000197415.11	VEPH1	1.34864	0.00821269	0.54503	15.3812	62.1917	9.72125	33.6965	26.7114	18.6533
ENSG00000283199.2	C13orf46	1.34705	0.284417	0.999941	0.059395	0.088668	0	0.018503	0.196358	0.519023
ENSG00000189221.9	MAOA	1.3419	0.00560876	0.468033	6.73	5.68034	5.17717	18.7163	8.42136	23.9913
ENSG00000151952.15	TMEM132D	1.34164	0.0048245	0.448651	0.426914	1.82114	0.463444	0.782191	0.678778	1.14596
ENSG00000010610.9	CD4	1.33692	0.319437	0.999941	0.073509	0.236575	0	0.114309	0.655303	0.379832
ENSG00000131634.13	TMEM204	1.33497	0.622046	0.999941	0	0	0	0.045576	0.290858	0.424802
ENSG00000162620.15	LRRIQ3	1.33457	0.313532	0.999941	0.015627	0.369496	0.336705	0.48816	0.051921	0.040441
ENSG00000131379.9	C3orf20	1.32893	0.506813	0.999941	0.084517	0.126415	0	0.021287	0.022595	0.108995
ENSG00000139151.15	PLCZ1	1.32863	0.731747	0.999941	0	0	0.691811	0.046186	0	0.318543
ENSG00000123689.5	G0S2	1.32688	0.089781	0.999941	3.52289	1.93677	1.07584	6.68411	1.81497	6.32891
ENSG00000101282.8	RSPO4	1.32396	0.125897	0.999941	0.321759	0.282369	0.384817	1.56759	0.620479	1.36289
ENSG00000265690.7	AC074143.1	1.32352	0.566824	0.999941	0	0	0.068246	0.30778	0.330677	0.389894
ENSG00000187553.8	CYP26C1	1.32314	0.451657	0.999941	0.165886	0.463253	0.247781	0.396915	0	0
ENSG00000261794.1	GOLGA8H	1.31656	0.734701	0.999941	0.096336	0.269885	0	0	0	0
ENSG00000270136.6	MINOS1-NBL1	1.31348	0.204071	0.999941	0.217878	4.09833	3.95319	17.7383	11.0446	12.0301
ENSG00000184515.10	BEX5	1.3104	0.204792	0.999941	0.534921	1.20233	0	0.107665	2.18743	4.42853
ENSG00000170439.6	METTL7B	1.31006	0.72155	0.999941	0	0.287668	0.057512	0	0.062317	0
ENSG00000124102.4	PI3	1.30995	0.00766888	0.528236	527.464	1357.99	445.801	2942.22	645.605	476.499
ENSG00000163898.9	LIPH	1.30817	0.0207436	0.750674	1.43284	4.40067	1.77597	1.97699	0.588865	1.92411
ENSG00000147689.16	FAM83A	1.30597	0.00877559	0.555309	2.62704	13.7597	5.96931	15.766	4.23886	3.36755
ENSG00000123572.16	NRK	1.30554	0.000134588	0.0621717	8.00282	17.0154	4.31659	18.1093	7.49207	10.9217
ENSG00000173567.14	ADGRF3	1.30524	0.701761	0.999941	0.031197	0.074534	0	0	0	0.040369
ENSG00000139914.6	FITM1	1.30391	0.575289	0.999941	0.056701	0.342994	0.364349	0.356304	0	0
ENSG00000134531.9	EMP1	1.30373	0.00733018	0.516024	23.0494	80.2736	35.9202	138.184	98.0442	121.95
ENSG00000080823.22	MOK	1.29998	0.000157775	0.0691831	30.1292	96.8876	52.4621	168.699	30.6234	35.6955
ENSG00000259803.6	SLC22A31	1.29899	0.316756	0.999941	0.51065	0.632092	0	0.147509	0.659817	1.56746
ENSG00000100156.10	SLC16A8	1.29753	0.483068	0.999941	0.097597	0.273452	0.797414	0.08041	0	0.468879
ENSG00000017483.14	SLC38A5	1.29564	0.0596351	0.993792	1.82635	9.57725	4.95906	18.0019	18.28	23.1822
ENSG00000114841.17	DNAH1	1.2944	0.0344886	0.870934	0.207502	0.31981	0.155503	0.2085	0.327386	1.56747
ENSG00000127318.11	IL22	1.29414	0.60276	0.999941	0.292727	0.141741	0	0.366569	0	0.221445
ENSG00000125384.6	PTGER2	1.29019	0.186851	0.999941	0.123724	0.296423	0.148126	0.675224	0.498794	0.732348
ENSG00000284686.1	AC119674.2	1.28806	0.721261	0.999941	0	0	0	0.145703	0.12491	0.056286
ENSG00000180767.9	CHST13	1.28701	0.416977	0.999941	0.034442	0.165531	0.082725	0.085056	0.090446	0.264357
ENSG00000148483.8	TMEM236	1.28662	0.331655	0.999941	0.010057	0.047974	0.071911	0.175845	0.026645	0.039175
ENSG00000178343.4	SHISA3	1.28416	0.296162	0.999941	0.03075	0.442852	0.368849	0.456408	0.121287	0.157697
ENSG00000092421.16	SEMA6A	1.28333	0.0294491	0.841626	0.46634	0.433299	0.81878	1.7685	0.125744	0.748028
ENSG00000104888.9	SLC17A7	1.28128	0.679666	0.999941	0.019337	0	0.031846	0.036898	0	0.101704
ENSG00000134376.15	CRB1	1.27145	0.364176	0.999941	0.137799	0.440877	0.14694	0.170182	0.032003	0.062515
ENSG00000081277.12	PKP1	1.26968	0.630085	0.999941	0	0.03175	0	0.012756	0.067653	0.039784
ENSG00000198739.10	LRRTM3	1.26783	0.189697	0.999941	0.089463	0.076268	0.243894	1.10115	0.033827	0.082831
ENSG00000126217.20	MCF2L	1.26582	0.542944	0.999941	0.04765	0.093642	0	0.037397	0.041992	0.024864
ENSG00000249459.8	ZNF286B	1.26529	0.033419	0.863739	1.35627	2.12371	0.52629	1.04277	0.573572	2.85201
ENSG00000205309.13	NT5M	1.26466	0.266471	0.999941	0.194257	0.221906	0.166364	0.283514	0.424185	1.48697
ENSG00000123496.7	IL13RA2	1.2626	0.0465858	0.9637	4.97889	6.46957	5.79256	27.983	16.0058	23.0106
ENSG00000136541.14	ERMN	1.26178	0.415217	0.999941	0.934415	2.69243	0.393142	0.277231	0.059395	0
ENSG00000103426.12	CORO7-PAM16	1.2616	0.540694	0.999941	0.077047	0.783563	0.10278	0	0.168354	0
ENSG00000123500.9	COL10A1	1.26108	0.750686	0.999941	0	0	0	0.262247	0.022871	0
ENSG00000197471.11	SPN	1.25992	0.570056	0.999941	0.01577	0	0	0	0.062721	0.374918
ENSG00000277494.1	GPIHBP1	1.25908	0.456865	0.999941	0.129946	0.778618	0.062254	0	0.171143	0.100251
ENSG00000163581.13	SLC2A2	1.25892	0.57586	0.999941	0	0.23374	0.054083	0	0.089413	0.11486
ENSG00000102886.14	GDPD3	1.25701	0.297123	0.999941	0.050552	0.448219	0.60232	0.695017	0.770268	2.58091
ENSG00000109927.10	TECTA	1.25359	0.149042	0.999941	0.124075	0.6384	0.143019	0.104229	0.173925	0.329436
ENSG00000170684.8	ZNF296	1.2534	0.46278	0.999941	0	0.046256	0.184939	0.426501	0.403303	0.816817
ENSG00000206172.8	HBA1	1.25317	0.737411	0.999941	6.44625	10.7887	0	3.76246	0	0
ENSG00000162711.17	NLRP3	1.25159	0.176107	0.999941	0.334884	1.1336	0.093596	0.287709	0.431191	0.261625
ENSG00000007038.10	PRSS21	1.25064	0.345334	0.999941	0.711778	1.07074	0.108713	0.461144	0.224307	0.687302
ENSG00000085563.14	ABCB1	1.24939	0.188726	0.999941	1.14775	3.81331	2.16262	1.23842	0.130046	0.247787
ENSG00000183479.12	TREX2	1.24927	0.547343	0.999941	0.106356	0.203573	0.232025	0	0	0.958349
ENSG00000059377.16	TBXAS1	1.24755	0.184715	0.999941	1.80424	5.54049	0.663185	1.36313	1.27261	1.38391
ENSG00000217442.3	SYCE3	1.24704	0.462281	0.999941	1.70527	2.18073	0.696815	1.25036	0	1.27767
ENSG00000134548.10	SPX	1.24668	0.178413	0.999941	0.296259	0.267181	0.57957	1.89061	0.718647	1.46036
ENSG00000276119.1	OR13C2	1.24572	0.754224	0.999941	0	0	0.092926	0.554862	0	0
ENSG00000188306.6	LRRIQ4	1.24422	0.743403	0.999941	0.0336	0.161441	0	0	0.044131	0
ENSG00000141574.7	SECTM1	1.24357	0.00598473	0.469982	7.68788	7.55666	6.08136	21.5345	9.00546	21.8169
ENSG00000138166.5	DUSP5	1.24198	0.00976473	0.574012	11.2926	24.1932	5.00537	17.0271	5.84735	8.71689
ENSG00000070731.10	ST6GALNAC2	1.23868	0.755948	0.999941	0	0	0	0	0.138257	0.376049
ENSG00000108700.4	CCL8	1.23868	0.755948	0.999941	0	0	0	0	0.068939	0.26747
ENSG00000161281.10	COX7A1	1.2377	0.324753	0.999941	0.106794	0.524873	3.90468	9.38252	3.41568	6.94693
ENSG00000182508.13	LHFPL1	1.2362	0.758929	NA	0	0	0.044766	0	0	0.142687
ENSG00000283683.1	MYOCOS	1.2362	0.758929	NA	0	0	0.034257	0	0	0.170941
ENSG00000124159.15	MATN4	1.23343	0.728798	0.999941	0	0.069432	0	0	0.079927	0.074296
ENSG00000271793.1	AL589666.1	1.23296	0.356763	0.999941	0.449029	0.457021	0.132489	0.483725	0.349753	1.20743
ENSG00000205177.6	C11orf91	1.23255	0.63748	0.999941	0.307829	0.67478	0	0.125699	0.30069	0
ENSG00000213903.8	LTB4R	1.23235	0.0753648	0.999941	1.03391	6.75769	0.852935	0.893491	2.77291	2.30547
ENSG00000282608.1	ADORA3	1.23215	0.63696	0.999941	0	0	0	0	0.29811	1.00921
ENSG00000153208.16	MERTK	1.23175	0.20272	0.999941	0.085099	0.257547	0.1156	0.254412	0.394156	0.717362
ENSG00000179314.14	WSCD1	1.23083	0.174963	0.999941	0.456252	2.22995	0.606142	0.389433	0.346971	0.445745
ENSG00000153446.15	C16orf89	1.22777	0.756114	0.999941	0.044593	0	0	0	0	0.608257
ENSG00000115008.5	IL1A	1.22675	0.0330072	0.863739	26.2898	37.7169	12.0358	133.646	20.0824	17.1325
ENSG00000100336.17	APOL4	1.22576	0.564983	0.999941	0.346612	0.779654	0	0.045281	0.311403	0
ENSG00000179168.14	GGN	1.22573	0.279696	0.999941	1.63833	3.42276	0.222697	0.79284	0.279761	0.443769
ENSG00000009790.14	TRAF3IP3	1.22534	0.671544	0.999941	0.034473	0	0	0	0.038479	0.52145
ENSG00000173198.5	CYSLTR1	1.22304	0.364043	0.999941	0.135813	0.149688	0.022609	0.114945	0.050357	0.168222
ENSG00000250486.4	FAM218A	1.22287	0.264137	0.999941	0.247193	0.098788	0.098734	0.408285	0.433849	1.12909
ENSG00000147614.3	ATP6V0D2	1.22267	0.373587	0.999941	0.264301	0.028776	0.057519	0.655865	0.12667	0.371177
ENSG00000105664.10	COMP	1.22034	0.694035	0.999941	0	0	0	0.032059	0.125809	0.153612
ENSG00000262180.1	OCLM	1.21862	0.614895	0.999941	0.170955	0	0	0.103095	0.220391	0.848528
ENSG00000173200.12	PARP15	1.21727	0.187218	0.999941	0.082879	0.283996	0.249689	0.495044	0.301946	0.618916
ENSG00000188659.9	SAXO2	1.21664	0.10304	0.999941	0.957412	2.15977	1.30425	2.687	0.265121	0.559391
ENSG00000198576.3	ARC	1.21613	0.300219	0.999941	0.078071	0.326803	0.835954	0.364017	0.257661	1.93088
ENSG00000242441.7	GTF2A1L	1.216	0.3539	0.999941	1.08555	0.627	0.740499	1.2118	0	1.83162
ENSG00000128298.16	BAIAP2L2	1.21425	0.0312156	0.848107	1.70593	7.2154	1.52827	5.3372	9.65721	9.49828
ENSG00000082074.16	FYB1	1.21208	0.271766	0.999941	0.035133	0.274404	0.054201	0.11249	0.276236	0.322218
ENSG00000184194.5	GPR173	1.21172	0.168516	0.999941	0.14874	0.340214	0.339984	1.03169	1.68978	2.82842
ENSG00000130518.16	IQCN	1.21	0.250314	0.999941	0.149248	0.622621	0.219814	0.13771	0.065303	0.137651
ENSG00000259112.2	NDUFC2-KCTD14	1.20859	0.404231	0.999941	1.61057	5.70904	1.14952	2.61545	0.817208	0
ENSG00000187556.7	NANOS3	1.20795	0.326724	0.999941	2.00863	5.83325	0.740286	0.661756	1.66698	3.38399
ENSG00000134042.12	MRO	1.2074	0.0788523	0.999941	0.362773	1.95761	0.317938	0.908823	1.41774	0.984772
ENSG00000285943.1	AC112128.1	1.2047	0.509876	0.999941	0	0	0.078148	0.236095	0.282286	0.456227
ENSG00000072041.16	SLC6A15	1.2042	0.688639	0.999941	0	0	1.16978	3.23389	1.21045	2.20419
ENSG00000140839.11	CLEC18B	1.20387	0.40188	0.999941	0.43125	0.393869	0	0.270632	0.20009	0.524581
ENSG00000175793.11	SFN	1.20362	0.461689	0.999941	0	0.060213	0.240764	1.16177	2.27931	2.52844
ENSG00000111186.12	WNT5B	1.20275	0.0468734	0.964867	1.06556	2.63153	4.91237	8.96268	0.1079	0.280819
ENSG00000100629.16	CEP128	1.20192	0.0336064	0.865181	0.839302	2.76641	0.573764	1.11133	0.912378	1.12966
ENSG00000157343.8	ARMC12	1.20083	0.365699	0.999941	0.249278	0.070548	0.377541	0.828131	0.444437	1.38895
ENSG00000105479.15	CCDC114	1.19854	0.455338	0.999941	0.058079	0.034833	0.034814	0.143787	0.117213	0.219569
ENSG00000168685.14	IL7R	1.19825	0.00608989	0.47586	8.14054	16.9801	3.98982	16.2114	5.89726	6.88842
ENSG00000130173.13	ANGPTL8	1.19687	0.763415	0.999941	0	0	0	1.00607	0.112335	0
ENSG00000188738.14	FSIP2	1.19187	0.299396	0.999941	0.204522	0.153561	0.026313	0.286216	0.229618	0.405278
ENSG00000255432.1	AP001458.2	1.19065	0.756857	0.999941	0.224181	0.234286	0	0.711799	0	0
ENSG00000163739.4	CXCL1	1.18973	0.0202936	0.746229	847.419	1730.62	747.239	4729.67	440.624	325.44
ENSG00000204695.4	OR14J1	1.18817	0.48752	0.999941	0.016923	0.010144	0.007526	0.031726	0.02243	0.063011
ENSG00000111319.12	SCNN1A	1.18789	0.376643	0.999941	1.40698	0	0.882756	1.96607	0.361403	3.87464
ENSG00000087250.8	MT3	1.18681	0.140332	0.999941	17.5529	48.3125	10.6663	14.3836	4.86573	6.83387
ENSG00000111728.10	ST8SIA1	1.18509	0.35766	0.999941	0.535538	2.45464	0.109033	0.074979	0.81025	0.075847
ENSG00000205744.9	DENND1C	1.18317	0.326054	0.999941	0.121479	0.412049	0.093844	0.183122	0.12667	0.132434
ENSG00000114455.13	HHLA2	1.18234	0.768199	NA	0	0.059398	0	0	0.032864	0
ENSG00000114656.11	KIAA1257	1.18234	0.768199	NA	0	0.046222	0	0	0.012009	0
ENSG00000130368.5	MAS1	1.18234	0.768199	NA	0	0.012995	0	0	0.00724	0
ENSG00000154227.13	CERS3	1.18234	0.768199	NA	0	0.039613	0	0	0.019069	0
ENSG00000186118.8	TEX38	1.18234	0.768199	NA	0	0.219765	0	0	0.115703	0
ENSG00000196565.14	HBG2	1.18234	0.768199	NA	0	0.380325	0	0	0.192273	0
ENSG00000262874.1	C19orf84	1.18234	0.768199	NA	0	0.18099	0	0	0.129989	0
ENSG00000285558.1	AC112504.2	1.18234	0.768199	NA	0	0.245094	0	0	0.138257	0
ENSG00000155269.11	GPR78	1.18081	0.472703	0.999941	0.032205	0.092941	0.01762	0.024859	0.098753	0.256044
ENSG00000178821.12	TMEM52	1.17773	0.531342	0.999941	0.318453	0.38803	0	0.385128	0.205699	0.214129
ENSG00000197980.12	LEKR1	1.17725	0.377179	0.999941	0.382173	0.86549	0.037578	0.154924	0.224582	0.157182
ENSG00000172179.11	PRL	1.17721	0.726181	0.999941	0	0.063412	0	0	0.136927	0.265647
ENSG00000172771.11	EFCAB12	1.17591	0.489303	0.999941	0.03915	0.06528	0	0.034399	0.103097	0.088284
ENSG00000127423.10	AUNIP	1.17574	0.0751196	0.999941	1.07655	2.67814	1.08661	2.62014	0.484645	0.654758
ENSG00000181291.7	TMEM132E	1.17388	0.653814	0.999941	0.05086	0.133467	0	0	0.016827	0.016482
ENSG00000136826.14	KLF4	1.17363	0.00715486	0.512972	18.1321	42.8396	10.1478	25.7427	11.0235	15.4247
ENSG00000134242.15	PTPN22	1.16749	0.145642	0.999941	0.414097	0.494962	0.245393	1.78358	1.05811	1.04999
ENSG00000126010.5	GRPR	1.16535	0.772575	NA	0	0	0	0.038985	0.041443	0.040405
ENSG00000226784.2	PGAM4	1.16535	0.772575	NA	0	0	0	0.136576	0.141149	0.135858
ENSG00000268790.5	AC008764.4	1.16514	0.272854	0.999941	19.2675	17.2541	0	10.0961	14.147	22.2026
ENSG00000196196.2	HRCT1	1.16468	0.0890897	0.999941	1.15715	1.97243	0.751284	2.1482	1.79544	3.46301
ENSG00000139668.8	WDFY2	1.16431	0.0493599	0.975907	0.419799	1.06034	0.96609	2.04343	1.67712	3.41236
ENSG00000154027.18	AK5	1.16275	0.0263657	0.804076	2.59476	7.28576	3.79781	10.5253	1.67271	1.51419
ENSG00000143127.12	ITGA10	1.16036	0.388958	0.999941	0.0117	0.04188	0.027901	0.130482	0.358449	0.445579
ENSG00000131044.17	TTLL9	1.16013	0.483709	0.999941	0.25351	0.513101	0.254864	0.13522	0	0.156738
ENSG00000182782.7	HCAR2	1.15923	0.719096	0.999941	0.029366	0.176142	0.176048	0	0	0
ENSG00000151025.10	GPR158	1.15833	0.707841	0.999941	0.023131	0.028122	0	0	0	0.075015
ENSG00000173451.6	THAP2	1.15745	0.0545059	0.987081	4.08606	20.2758	4.88177	4.78961	5.10452	4.7008
ENSG00000157890.17	MEGF11	1.15478	0.67001	0.999941	0.223631	0.655348	0.137504	0.155284	0	0
ENSG00000123977.9	DAW1	1.15386	0.00442123	0.442292	49.7886	140.924	27.2573	65.9102	53.6108	56.9528
ENSG00000196391.10	ZNF774	1.15207	0.181851	0.999941	1.49059	5.49804	0.77661	0.88971	1.10551	0.63549
ENSG00000151012.13	SLC7A11	1.15191	0.0724749	0.999941	0.752002	1.46627	2.44603	7.98932	3.10292	4.58269
ENSG00000089558.8	KCNH4	1.15095	0.775243	NA	0	0.018074	0.018063	0	0	0.019587
ENSG00000124493.13	GRM4	1.15047	0.546766	0.999941	0.035969	0.054328	0	0.056342	0.101742	0.116937
ENSG00000203812.2	HIST2H2AA3	1.14791	0.764234	0.999941	41.2207	100.299	0	0	0	68.1347
ENSG00000076641.4	PAG1	1.14591	0.0984906	0.999941	0.942301	0.391798	0.30253	0.92998	0.291139	2.10575
ENSG00000151846.8	PABPC3	1.1457	0.674622	0.999941	0	0	0.040044	0.041753	0.022164	0.086746
ENSG00000051341.13	POLQ	1.14321	0.0101578	0.582256	0.392987	0.804516	0.248487	0.810352	0.75486	1.09085
ENSG00000198099.8	ADH4	1.14309	0.226555	0.999941	1.67101	3.71563	0.073639	0.34171	1.79629	1.32359
ENSG00000147485.12	PXDNL	1.14052	0.447315	0.999941	0.341944	0.611256	0.189613	0.156311	0	0.32169
ENSG00000165028.11	NIPSNAP3B	1.14017	0.303294	0.999941	0.152639	0.526841	0.127227	0.217951	0.573433	0.779275
ENSG00000188886.3	ASTL	1.13947	0.777482	NA	0	0.061648	0	0.062547	0.066623	0
ENSG00000267221.2	C17orf113	1.13947	0.777482	NA	0	0.017954	0	0.01873	0.019878	0
ENSG00000122483.17	CCDC18	1.13832	0.0372389	0.889475	0.881976	1.47556	1.76523	3.59122	1.64175	3.91368
ENSG00000285629.1	AL031847.2	1.13831	0.664507	0.999941	0.153616	0.18126	0	0	0.222052	1.01509
ENSG00000179532.12	DNHD1	1.13719	0.0922047	0.999941	0.280115	0.432593	0.306021	1.03904	0.577631	0.914452
ENSG00000183979.7	NPB	1.13621	0.263707	0.999941	0.291912	0.896734	1.49288	2.07472	0.535574	1.35635
ENSG00000183153.6	GJD3	1.13428	0.574093	0.999941	0.42669	0.625012	0	0.102933	0.110021	0.317704
ENSG00000063015.19	SEZ6	1.13223	0.781416	NA	0	0.015451	0	0	0	0
ENSG00000099715.14	PCDH11Y	1.13223	0.781416	NA	0	0.014039	0	0	0	0
ENSG00000100170.9	SLC5A1	1.13223	0.781416	NA	0	0.121246	0	0	0	0
ENSG00000103710.10	RASL12	1.13223	0.781416	NA	0	0.026402	0	0	0	0
ENSG00000110243.11	APOA5	1.13223	0.781416	NA	0	0.038603	0	0	0	0
ENSG00000113249.12	HAVCR1	1.13223	0.781416	NA	0	0.043592	0	0	0	0
ENSG00000113520.10	IL4	1.13223	0.781416	NA	0	0.92488	0	0	0	0
ENSG00000114248.9	LRRC31	1.13223	0.781416	NA	0	0.030044	0	0	0	0
ENSG00000121742.17	GJB6	1.13223	0.781416	NA	0	0.040946	0	0	0	0
ENSG00000122543.10	OCM	1.13223	0.781416	NA	0	0.152744	0	0	0	0
ENSG00000124900.12	TRIM51	1.13223	0.781416	NA	0	0.059692	0	0	0	0
ENSG00000127831.10	VIL1	1.13223	0.781416	NA	0	0.009943	0	0	0	0
ENSG00000130032.15	PRRG3	1.13223	0.781416	NA	0	0.010912	0	0	0	0
ENSG00000144331.19	ZNF385B	1.13223	0.781416	NA	0	0.034106	0	0	0	0
ENSG00000144339.11	TMEFF2	1.13223	0.781416	NA	0	0.026812	0	0	0	0
ENSG00000147113.16	CXorf36	1.13223	0.781416	NA	0	0.030088	0	0	0	0
ENSG00000158816.15	VWA5B1	1.13223	0.781416	NA	0	0.040865	0	0	0	0
ENSG00000162763.3	LRRC52	1.13223	0.781416	NA	0	0.05748	0	0	0	0
ENSG00000163394.5	CCKAR	1.13223	0.781416	NA	0	0.043379	0	0	0	0
ENSG00000164729.7	SLC35G3	1.13223	0.781416	NA	0	0.036194	0	0	0	0
ENSG00000164794.8	KCNV1	1.13223	0.781416	NA	0	0.023529	0	0	0	0
ENSG00000165188.13	RNF183	1.13223	0.781416	NA	0	0.040282	0	0	0	0
ENSG00000166428.13	PLD4	1.13223	0.781416	NA	0	0.036131	0	0	0	0
ENSG00000169562.10	GJB1	1.13223	0.781416	NA	0	0.047824	0	0	0	0
ENSG00000176381.5	PRR18	1.13223	0.781416	NA	0	0.022207	0	0	0	0
ENSG00000181001.2	OR52N1	1.13223	0.781416	NA	0	0.027516	0	0	0	0
ENSG00000184357.4	HIST1H1B	1.13223	0.781416	NA	0	0.158149	0	0	0	0
ENSG00000184571.13	PIWIL3	1.13223	0.781416	NA	0	0.022538	0	0	0	0
ENSG00000185739.13	SRL	1.13223	0.781416	NA	0	0.015813	0	0	0	0
ENSG00000188373.4	C10orf99	1.13223	0.781416	NA	0	0.303441	0	0	0	0
ENSG00000196260.4	SFTA2	1.13223	0.781416	NA	0	0.118021	0	0	0	0
ENSG00000197721.16	CR1L	1.13223	0.781416	NA	0	0.047824	0	0	0	0
ENSG00000204071.10	TCEAL6	1.13223	0.781416	NA	0	0.089516	0	0	0	0
ENSG00000204531.17	POU5F1	1.13223	0.781416	NA	0	0.081051	0	0	0	0
ENSG00000214819.1	CDRT15L2	1.13223	0.781416	NA	0	0.081799	0	0	0	0
ENSG00000229894.4	GK3P	1.13223	0.781416	NA	0	0.039312	0	0	0	0
ENSG00000277971.1	AC007731.5	1.13223	0.781416	NA	0	0.260441	0	0	0	0
ENSG00000284713.1	AP003071.5	1.13223	0.781416	NA	0	0.025798	0	0	0	0
ENSG00000284873.1	OOSP1	1.13223	0.781416	NA	0	0.12268	0	0	0	0
ENSG00000147481.15	SNTG1	1.13156	0.772966	0.999941	0	0.12054	0.260064	0.01957	0	0
ENSG00000075073.14	TACR2	1.13073	0.778966	NA	0	0	0.043571	0.043925	0	0.0455
ENSG00000206073.10	SERPINB4	1.12926	0.299982	0.999941	0.70747	0.850337	0.075051	2.61971	0.975099	0.497511
ENSG00000130477.15	UNC13A	1.12741	0.62817	0.999941	0.038206	0.025276	0	0.034156	0	0.02132
ENSG00000089041.16	P2RX7	1.1264	0.446224	0.999941	0.192315	0	0.050922	0.233566	0.141454	0.568361
ENSG00000083454.21	P2RX5	1.12385	0.000468414	0.130985	5.34024	17.3756	7.23154	13.5769	8.69215	12.9008
ENSG00000184524.5	CEND1	1.1214	0.452211	0.999941	0.151791	0.045644	0.045623	0.280679	0.248811	0.484406
ENSG00000089847.12	ANKRD24	1.11992	0.310664	0.999941	0.142719	0.549118	0.154337	0.132439	0.100395	0.093047
ENSG00000084734.8	GCKR	1.11974	0.369981	0.999941	0	0.625308	1.55171	1.84736	0.323365	0.680974
ENSG00000147655.10	RSPO2	1.11941	0.641369	0.999941	0.212241	0.449939	0.028223	0.153678	0	0
ENSG00000124440.15	HIF3A	1.11883	0.537957	0.999941	0	0.011157	0.011149	0.081834	0.22374	0.220997
ENSG00000137960.5	GIPC2	1.11851	0.0450851	0.949123	0.964119	2.68646	0.610156	1.03767	0.811392	1.13483
ENSG00000164972.12	C9orf24	1.11807	0.533701	0.999941	0	3.05444	0.516057	0.217795	1.35926	0.949923
ENSG00000158055.15	GRHL3	1.11685	0.627743	0.999941	0.074065	0	0	0.045671	0.163327	0.436837
ENSG00000284981.1	AC093668.3	1.11339	0.107063	0.999941	0.935331	2.31867	1.60832	3.37774	2.99385	5.53728
ENSG00000111913.18	RIPOR2	1.11184	0.151329	0.999941	0.965276	0.566359	0.915299	0.974084	1.36413	8.21225
ENSG00000168453.14	HR	1.11164	0.31844	0.999941	0.092529	0.226546	0.058941	0.252396	0.34539	0.356209
ENSG00000196482.16	ESRRG	1.11004	0.338957	0.999941	0.021205	0.101229	0.063225	0.211938	0.095103	0.082621
ENSG00000009724.16	MASP2	1.10833	0.785739	NA	0	0	0	0	0	0.034994
ENSG00000067842.17	ATP2B3	1.10833	0.785739	NA	0	0	0	0	0	0.01784
ENSG00000069764.9	PLA2G10	1.10833	0.785739	NA	0	0	0	0	0	0.089862
ENSG00000070886.11	EPHA8	1.10833	0.785739	NA	0	0	0	0	0	0.043693
ENSG00000089169.14	RPH3A	1.10833	0.785739	NA	0	0	0	0	0	0.032355
ENSG00000090512.11	FETUB	1.10833	0.785739	NA	0	0	0	0	0	0.085363
ENSG00000103375.10	AQP8	1.10833	0.785739	NA	0	0	0	0	0	0.065898
ENSG00000104327.7	CALB1	1.10833	0.785739	NA	0	0	0	0	0	0.212021
ENSG00000105695.14	MAG	1.10833	0.785739	NA	0	0	0	0	0	0.222857
ENSG00000111700.12	SLCO1B3	1.10833	0.785739	NA	0	0	0	0	0	0.026601
ENSG00000118231.4	CRYGD	1.10833	0.785739	NA	0	0	0	0	0	0.180052
ENSG00000120329.6	SLC25A2	1.10833	0.785739	NA	0	0	0	0	0	0.057997
ENSG00000120659.14	TNFSF11	1.10833	0.785739	NA	0	0	0	0	0	0.036011
ENSG00000121351.7	IAPP	1.10833	0.785739	NA	0	0	0	0	0	0.039723
ENSG00000121764.11	HCRTR1	1.10833	0.785739	NA	0	0	0	0	0	0.09674
ENSG00000122728.6	TAF1L	1.10833	0.785739	NA	0	0	0	0	0	0.011415
ENSG00000125869.9	LAMP5	1.10833	0.785739	NA	0	0	0	0	0	0.037933
ENSG00000126895.14	AVPR2	1.10833	0.785739	NA	0	0	0	0	0	0.05015
ENSG00000127743.5	IL17B	1.10833	0.785739	NA	0	0	0	0	0	0.149798
ENSG00000128383.12	APOBEC3A	1.10833	0.785739	NA	0	0	0	0	0	0.056695
ENSG00000128714.5	HOXD13	1.10833	0.785739	NA	0	0	0	0	0	0.034119
ENSG00000130595.18	TNNT3	1.10833	0.785739	NA	0	0	0	0	0	0.142317
ENSG00000135773.12	CAPN9	1.10833	0.785739	NA	0	0	0	0	0	0.035302
ENSG00000136099.13	PCDH8	1.10833	0.785739	NA	0	0	0	0	0	0.019672
ENSG00000139908.14	TSSK4	1.10833	0.785739	NA	0	0	0	0	0	0.140852
ENSG00000143278.4	F13B	1.10833	0.785739	NA	0	0	0	0	0	0.059986
ENSG00000143851.15	PTPN7	1.10833	0.785739	NA	0	0	0	0	0	0.027861
ENSG00000144045.13	DQX1	1.10833	0.785739	NA	0	0	0	0	0	0.035992
ENSG00000146352.12	CLVS2	1.10833	0.785739	NA	0	0	0	0	0	0.006066
ENSG00000147117.7	ZNF157	1.10833	0.785739	NA	0	0	0	0	0	0.032838
ENSG00000147256.11	ARHGAP36	1.10833	0.785739	NA	0	0	0	0	0	0.030917
ENSG00000148826.8	NKX6-2	1.10833	0.785739	NA	0	0	0	0	0	0.285636
ENSG00000149305.6	HTR3B	1.10833	0.785739	NA	0	0	0	0	0	0.047005
ENSG00000156738.17	MS4A1	1.10833	0.785739	NA	0	0	0	0	0	0.029411
ENSG00000159289.6	GOLGA6A	1.10833	0.785739	NA	0	0	0	0	0	0.200992
ENSG00000159527.3	PGLYRP3	1.10833	0.785739	NA	0	0	0	0	0	0.073181
ENSG00000159961.2	OR3A3	1.10833	0.785739	NA	0	0	0	0	0	0.019164
ENSG00000160683.4	CXCR5	1.10833	0.785739	NA	0	0	0	0	0	0.016273
ENSG00000161850.2	KRT82	1.10833	0.785739	NA	0	0	0	0	0	0.028148
ENSG00000162188.5	GNG3	1.10833	0.785739	NA	0	0	0	0	0	0.106397
ENSG00000163012.3	ZSWIM2	1.10833	0.785739	NA	0	0	0	0	0	0.036867
ENSG00000163958.13	ZDHHC19	1.10833	0.785739	NA	0	0	0	0	0	0.205144
ENSG00000164935.6	DCSTAMP	1.10833	0.785739	NA	0	0	0	0	0	0.09633
ENSG00000165646.13	SLC18A2	1.10833	0.785739	NA	0	0	0	0	0	0.019081
ENSG00000165694.9	FRMD7	1.10833	0.785739	NA	0	0	0	0	0	0.026002
ENSG00000166049.10	PASD1	1.10833	0.785739	NA	0	0	0	0	0	0.023341
ENSG00000167751.12	KLK2	1.10833	0.785739	NA	0	0	0	0	0	0.212021
ENSG00000168070.11	MAJIN	1.10833	0.785739	NA	0	0	0	0	0	0.085685
ENSG00000169313.9	P2RY12	1.10833	0.785739	NA	0	0	0	0	0	0.044724
ENSG00000171133.3	OR2K2	1.10833	0.785739	NA	0	0	0	0	0	0.085578
ENSG00000171195.10	MUC7	1.10833	0.785739	NA	0	0	0	0	0	0.203345
ENSG00000171815.5	PCDHB1	1.10833	0.785739	NA	0	0	0	0	0	0.008559
ENSG00000171916.16	LGALS9C	1.10833	0.785739	NA	0	0	0	0	0	0.07786
ENSG00000173124.14	ACSM6	1.10833	0.785739	NA	0	0	0	0	0	0.033013
ENSG00000174946.6	GPR171	1.10833	0.785739	NA	0	0	0	0	0	0.094857
ENSG00000176165.10	FOXG1	1.10833	0.785739	NA	0	0	0	0	0	0.014671
ENSG00000178772.6	CPN2	1.10833	0.785739	NA	0	0	0	0	0	0.038599
ENSG00000179564.3	LSMEM2	1.10833	0.785739	NA	0	0	0	0	0	0.054433
ENSG00000179600.3	GPHB5	1.10833	0.785739	NA	0	0	0	0	0	0.415732
ENSG00000180016.2	OR1E1	1.10833	0.785739	NA	0	0	0	0	0	0.063982
ENSG00000182183.14	SHISAL2A	1.10833	0.785739	NA	0	0	0	0	0	0.134482
ENSG00000182264.8	IZUMO1	1.10833	0.785739	NA	0	0	0	0	0	0.034499
ENSG00000183303.2	OR5P2	1.10833	0.785739	NA	0	0	0	0	0	0.082374
ENSG00000183389.5	OR56A4	1.10833	0.785739	NA	0	0	0	0	0	0.020288
ENSG00000183397.5	C19orf71	1.10833	0.785739	NA	0	0	0	0	0	0.157369
ENSG00000183549.10	ACSM5	1.10833	0.785739	NA	0	0	0	0	0	0.076721
ENSG00000183960.8	KCNH8	1.10833	0.785739	NA	0	0	0	0	0	0.014089
ENSG00000185736.15	ADARB2	1.10833	0.785739	NA	0	0	0	0	0	0.045469
ENSG00000187010.20	RHD	1.10833	0.785739	NA	0	0	0	0	0	0.025364
ENSG00000188558.6	OR2G6	1.10833	0.785739	NA	0	0	0	0	0	0.012414
ENSG00000188580.14	NKAIN2	1.10833	0.785739	NA	0	0	0	0	0	0.024263
ENSG00000188833.9	ENTPD8	1.10833	0.785739	NA	0	0	0	0	0	0.045228
ENSG00000196169.14	KIF19	1.10833	0.785739	NA	0	0	0	0	0	0.020048
ENSG00000196748.9	CLPSL2	1.10833	0.785739	NA	0	0	0	0	0	0.39069
ENSG00000196990.8	FAM163B	1.10833	0.785739	NA	0	0	0	0	0	0.076635
ENSG00000197888.2	UGT2B17	1.10833	0.785739	NA	0	0	0	0	0	0.037148
ENSG00000203985.10	LDLRAD1	1.10833	0.785739	NA	0	0	0	0	0	0.034923
ENSG00000204335.3	SP5	1.10833	0.785739	NA	0	0	0	0	0	0.03806
ENSG00000204475.9	NCR3	1.10833	0.785739	NA	0	0	0	0	0	0.107571
ENSG00000214700.5	C12orf71	1.10833	0.785739	NA	0	0	0	0	0	0.095254
ENSG00000231192.2	OR5H1	1.10833	0.785739	NA	0	0	0	0	0	0.011845
ENSG00000231767.4	AL136454.1	1.10833	0.785739	NA	0	0	0	0	0	0.293795
ENSG00000236761.5	CTAGE9	1.10833	0.785739	NA	0	0	0	0	0	0.041696
ENSG00000244474.5	UGT1A4	1.10833	0.785739	NA	0	0	0	0	0	0.051949
ENSG00000250423.2	KIAA1210	1.10833	0.785739	NA	0	0	0	0	0	0.008995
ENSG00000261717.5	AC009163.4	1.10833	0.785739	NA	0	0	0	0	0	1.25454
ENSG00000264424.1	MYH4	1.10833	0.785739	NA	0	0	0	0	0	0.01181
ENSG00000267318.1	AC005702.1	1.10833	0.785739	NA	0	0	0	0	0	0.288048
ENSG00000269526.1	ERVV-1	1.10833	0.785739	NA	0	0	0	0	0	0.03478
ENSG00000274183.1	H2AFB1	1.10833	0.785739	NA	0	0	0	0	0	0.19644
ENSG00000277775.1	HIST1H3F	1.10833	0.785739	NA	0	0	0	0	0	0.379162
ENSG00000278705.1	HIST1H4B	1.10833	0.785739	NA	0	0	0	0	0	0.333854
ENSG00000283977.1	AC084337.2	1.10833	0.785739	NA	0	0	0	0	0	0.220864
ENSG00000284862.1	CCDC39	1.10833	0.785739	NA	0	0	0	0	0	0.02245
ENSG00000285891.1	AC113348.1	1.10833	0.785739	NA	0	0	0	0	0	0.111985
ENSG00000042304.11	C2orf83	1.10832	0.668263	0.999941	0	0	0	0.035653	0.690463	1.97324
ENSG00000189144.13	ZNF573	1.10793	0.155065	0.999941	0.446254	0.489881	0.441318	1.76657	0.539123	0.848943
ENSG00000079156.16	OSBPL6	1.10624	0.177483	0.999941	0.076314	0.568702	0.413068	0.996449	0.771795	0.97093
ENSG00000248643.5	RBM14-RBM4	1.10572	0.0647585	0.999941	0.892681	1.88718	1.15563	4.18453	2.02803	2.33294
ENSG00000109272.3	PF4V1	1.10523	0.556626	0.999941	0.41436	0	0.256683	4.00224	1.02278	0.721192
ENSG00000259132.1	AL132780.3	1.10495	0.698862	0.999941	0	1.41886	0	0	3.52126	0
ENSG00000115648.13	MLPH	1.10367	0.132787	0.999941	0.97407	4.77981	2.09987	7.03861	12.5265	13.0175
ENSG00000185272.13	RBM11	1.10298	0.122559	0.999941	1.62276	4.076	0.565724	2.46396	2.45315	1.68649
ENSG00000234409.6	CCDC188	1.10292	0.780744	0.999941	0.043442	0	0	0	0	0.390704
ENSG00000257207.5	AC112229.3	1.1006	0.551038	0.999941	0.138916	0	0	0.144482	0.321105	0.405895
ENSG00000172967.7	XKR3	1.09936	0.506192	0.999941	0.110548	0	0.177147	0.181797	0.193365	1.12968
ENSG00000240720.8	LRRD1	1.09903	0.693987	0.999941	0.029007	0.069588	0	0	0.038162	0.111688
ENSG00000092607.14	TBX15	1.09874	0.783436	NA	0.021709	0.025982	0	0	0	0.055974
ENSG00000196890.4	HIST3H2BB	1.09626	0.681364	0.999941	0	0	0.059793	0.123871	0.032898	0.064252
ENSG00000109511.11	ANXA10	1.09556	0.000476461	0.130985	50.04	126.082	20.1079	52.4809	90.2481	106.467
ENSG00000118473.21	SGIP1	1.09464	0.255557	0.999941	0.095996	0.841884	0.267794	0.842428	0.858436	0.537921
ENSG00000284906.1	AC091057.6	1.09283	0.580085	0.999941	0.265419	0	0	0.38191	0.358984	0.45053
ENSG00000171403.9	KRT9	1.09197	0.619084	0.999941	0.025886	0.155101	0.279024	0.096271	0	0
ENSG00000130433.7	CACNG6	1.09029	0.100319	0.999941	0.727036	1.54788	0.277684	1.22494	2.21406	2.28475
ENSG00000104415.14	WISP1	1.0886	0.0377791	0.895618	9.08875	5.22079	2.89805	7.40681	3.9937	22.7022
ENSG00000196549.10	MME	1.08748	0.226272	0.999941	0.314874	0.369413	2.26725	5.12531	1.57097	3.14203
ENSG00000163995.19	ABLIM2	1.08707	0.258332	0.999941	1.90857	4.73143	2.51896	2.63871	0.149665	0.280389
ENSG00000166961.14	MS4A15	1.08613	0.787848	NA	0.095828	0	0	0.050886	0	0.118192
ENSG00000171246.5	NPTX1	1.08613	0.787848	NA	0.010767	0	0	0.017665	0	0.013973
ENSG00000104901.6	DKKL1	1.08458	0.782942	0.999941	0.110056	0.266158	0	0	0	0
ENSG00000186810.7	CXCR3	1.08458	0.782942	0.999941	0.0773	0.185995	0	0	0	0
ENSG00000187689.9	AMTN	1.08458	0.782942	0.999941	0.136716	0.394485	0	0	0	0
ENSG00000279493.1	FP565260.4	1.08458	0.782942	0.999941	0.428953	1.08218	0	0	0	0
ENSG00000147036.11	LANCL3	1.08369	0.0695567	0.999941	0.282237	0.69459	0.153359	0.251781	0.270605	0.471427
ENSG00000004939.14	SLC4A1	1.08211	0.790488	NA	0	0	0	0.055249	0	0
ENSG00000005102.12	MEOX1	1.08211	0.790488	NA	0	0	0	0.034838	0	0
ENSG00000006071.13	ABCC8	1.08211	0.790488	NA	0	0	0	0.216824	0	0
ENSG00000039987.6	BEST2	1.08211	0.790488	NA	0	0	0	0.039478	0	0
ENSG00000052850.6	ALX4	1.08211	0.790488	NA	0	0	0	0.011899	0	0
ENSG00000094755.16	GABRP	1.08211	0.790488	NA	0	0	0	0.148503	0	0
ENSG00000101890.4	GUCY2F	1.08211	0.790488	NA	0	0	0	0.018903	0	0
ENSG00000101892.11	ATP1B4	1.08211	0.790488	NA	0	0	0	0.018159	0	0
ENSG00000108242.12	CYP2C18	1.08211	0.790488	NA	0	0	0	0.053592	0	0
ENSG00000113302.4	IL12B	1.08211	0.790488	NA	0	0	0	0.026074	0	0
ENSG00000116748.21	AMPD1	1.08211	0.790488	NA	0	0	0	0.118554	0	0
ENSG00000118245.2	TNP1	1.08211	0.790488	NA	0	0	0	0.377389	0	0
ENSG00000120088.14	CRHR1	1.08211	0.790488	NA	0	0	0	0.068427	0	0
ENSG00000125823.12	CSTL1	1.08211	0.790488	NA	0	0	0	0.26599	0	0
ENSG00000126337.13	KRT36	1.08211	0.790488	NA	0	0	0	0.046947	0	0
ENSG00000133477.16	FAM83F	1.08211	0.790488	NA	0	0	0	0.004278	0	0
ENSG00000134595.8	SOX3	1.08211	0.790488	NA	0	0	0	0.034783	0	0
ENSG00000135517.7	MIP	1.08211	0.790488	NA	0	0	0	0.137113	0	0
ENSG00000145087.12	STXBP5L	1.08211	0.790488	NA	0	0	0	0.023501	0	0
ENSG00000148488.16	ST8SIA6	1.08211	0.790488	NA	0	0	0	0.043955	0	0
ENSG00000148735.14	PLEKHS1	1.08211	0.790488	NA	0	0	0	0.028664	0	0
ENSG00000149488.13	TMC2	1.08211	0.790488	NA	0	0	0	0.027065	0	0
ENSG00000150275.18	PCDH15	1.08211	0.790488	NA	0	0	0	0.007137	0	0
ENSG00000151655.18	ITIH2	1.08211	0.790488	NA	0	0	0	0.025201	0	0
ENSG00000153820.12	SPHKAP	1.08211	0.790488	NA	0	0	0	0.009993	0	0
ENSG00000156076.9	WIF1	1.08211	0.790488	NA	0	0	0	0.032929	0	0
ENSG00000162494.5	LRRC38	1.08211	0.790488	NA	0	0	0	0.033416	0	0
ENSG00000163600.12	ICOS	1.08211	0.790488	NA	0	0	0	0.02874	0	0
ENSG00000163631.16	ALB	1.08211	0.790488	NA	0	0	0	0.056021	0	0
ENSG00000163815.5	CLEC3B	1.08211	0.790488	NA	0	0	0	0.142415	0	0
ENSG00000165841.10	CYP2C19	1.08211	0.790488	NA	0	0	0	0.027462	0	0
ENSG00000166342.18	NETO1	1.08211	0.790488	NA	0	0	0	0.686375	0	0
ENSG00000166736.11	HTR3A	1.08211	0.790488	NA	0	0	0	0.037533	0	0
ENSG00000168298.6	HIST1H1E	1.08211	0.790488	NA	0	0	0	0.129538	0	0
ENSG00000168757.12	TSPY2	1.08211	0.790488	NA	0	0	0	0.019895	0	0
ENSG00000170848.15	PSG6	1.08211	0.790488	NA	0	0	0	0.057345	0	0
ENSG00000171189.17	GRIK1	1.08211	0.790488	NA	0	0	0	0.042918	0	0
ENSG00000172742.5	OR4D9	1.08211	0.790488	NA	0	0	0	0.011266	0	0
ENSG00000173253.15	DMRT2	1.08211	0.790488	NA	0	0	0	0.054803	0	0
ENSG00000174123.10	TLR10	1.08211	0.790488	NA	0	0	0	0.020386	0	0
ENSG00000178919.8	FOXE1	1.08211	0.790488	NA	0	0	0	0.020386	0	0
ENSG00000179055.7	OR13D1	1.08211	0.790488	NA	0	0	0	0.09407	0	0
ENSG00000180708.5	OR10K2	1.08211	0.790488	NA	0	0	0	0.023612	0	0
ENSG00000184032.2	KRTAP20-2	1.08211	0.790488	NA	0	0	0	0.424833	0	0
ENSG00000185056.9	C5orf47	1.08211	0.790488	NA	0	0	0	0.028815	0	0
ENSG00000185231.4	MC2R	1.08211	0.790488	NA	0	0	0	0.019225	0	0
ENSG00000185821.3	OR6C76	1.08211	0.790488	NA	0	0	0	0.094888	0	0
ENSG00000186051.6	TAL2	1.08211	0.790488	NA	0	0	0	0.164334	0	0
ENSG00000186212.3	SOWAHB	1.08211	0.790488	NA	0	0	0	0.022046	0	0
ENSG00000186628.12	FSD2	1.08211	0.790488	NA	0	0	0	0.010618	0	0
ENSG00000188032.9	C19orf67	1.08211	0.790488	NA	0	0	0	0.055593	0	0
ENSG00000188282.12	RUFY4	1.08211	0.790488	NA	0	0	0	0.031144	0	0
ENSG00000189357.8	SPATA31D4	1.08211	0.790488	NA	0	0	0	0.014434	0	0
ENSG00000196468.7	FGF16	1.08211	0.790488	NA	0	0	0	0.046746	0	0
ENSG00000196944.4	OR2T4	1.08211	0.790488	NA	0	0	0	0.091701	0	0
ENSG00000197084.5	LCE1C	1.08211	0.790488	NA	0	0	0	0.165149	0	0
ENSG00000198758.10	EPS8L3	1.08211	0.790488	NA	0	0	0	0.042064	0	0
ENSG00000198821.10	CD247	1.08211	0.790488	NA	0	0	0	0.048155	0	0
ENSG00000204290.10	BTNL2	1.08211	0.790488	NA	0	0	0	0.581578	0	0
ENSG00000204352.3	C9orf129	1.08211	0.790488	NA	0	0	0	0.074066	0	0
ENSG00000219435.5	CATSPERZ	1.08211	0.790488	NA	0	0	0	0.407193	0	0
ENSG00000221878.12	PSG7	1.08211	0.790488	NA	0	0	0	0.057295	0	0
ENSG00000236424.7	TSPY10	1.08211	0.790488	NA	0	0	0	0.019895	0	0
ENSG00000239620.2	PRR20G	1.08211	0.790488	NA	0	0	0	0.078422	0	0
ENSG00000241476.8	SSX2	1.08211	0.790488	NA	0	0	0	0.152615	0	0
ENSG00000251692.7	PTX4	1.08211	0.790488	NA	0	0	0	0.075441	0	0
ENSG00000254126.7	CD8B2	1.08211	0.790488	NA	0	0	0	0.014327	0	0
ENSG00000255054.3	AL020996.2	1.08211	0.790488	NA	0	0	0	0.214352	0	0
ENSG00000255641.1	AC068775.1	1.08211	0.790488	NA	0	0	0	0.087419	0	0
ENSG00000255767.1	AC108488.2	1.08211	0.790488	NA	0	0	0	0.352814	0	0
ENSG00000261341.6	AC010325.1	1.08211	0.790488	NA	0	0	0	0.270107	0	0
ENSG00000262302.1	AC003688.1	1.08211	0.790488	NA	0	0	0	0.347048	0	0
ENSG00000264006.8	AKR1C8P	1.08211	0.790488	NA	0	0	0	0.089447	0	0
ENSG00000267545.1	AC005779.2	1.08211	0.790488	NA	0	0	0	0.214769	0	0
ENSG00000267795.5	SMIM22	1.08211	0.790488	NA	0	0	0	0.402976	0	0
ENSG00000275954.5	TBC1D3F	1.08211	0.790488	NA	0	0	0	0.051128	0	0
ENSG00000285625.1	AC117378.1	1.08211	0.790488	NA	0	0	0	0.240618	0	0
ENSG00000196209.12	SIRPB2	1.08083	0.732107	0.999941	0	0	0	0.232125	0.116272	0.028406
ENSG00000110031.12	LPXN	1.08017	0.0527312	0.987081	4.61304	9.94255	5.38455	24.2508	15.0845	13.9939
ENSG00000039600.10	SOX30	1.07848	0.431628	0.999941	0.069799	0.204598	0.062529	0.138656	0.098326	0.082671
ENSG00000110324.10	IL10RA	1.07697	0.503066	0.999941	0.091541	1.88193	0.301341	0	0.548056	0.138224
ENSG00000163638.13	ADAMTS9	1.07554	0.00393914	0.426677	36.1018	31.6854	21.9099	79.814	20.5053	50.6813
ENSG00000009765.14	IYD	1.07133	0.787778	NA	0	0.025775	0.032842	0	0	0
ENSG00000188897.9	AC099489.1	1.06967	0.758029	0.999941	0.020241	0	0	0.025338	0	0.020599
ENSG00000244255.5	AL645922.1	1.06711	0.781469	0.999941	3.61044	0	0	0.114935	0	1.3089
ENSG00000203896.9	LIME1	1.06655	0.0999734	0.999941	0.562517	4.01927	2.35957	3.56313	2.48842	3.14337
ENSG00000180532.10	ZSCAN4	1.06634	0.788962	NA	0	0	0.073421	0	0	0.078486
ENSG00000196381.10	ZNF781	1.06561	0.165893	0.999941	1.70565	2.01329	0.151927	1.38082	1.78487	2.52405
ENSG00000085741.12	WNT11	1.06486	0.680822	0.999941	0.031511	0.151306	0.264648	0	0	0.040381
ENSG00000197779.13	ZNF81	1.06473	0.171432	0.999941	1.32087	2.19229	0.155665	1.69548	2.03389	1.12674
ENSG00000124602.9	UNC5CL	1.0629	0.758804	0.999941	0	0	0	0.045375	0.165041	0.168995
ENSG00000188338.14	SLC38A3	1.0629	0.758804	0.999941	0	0	0	0.024001	0.101929	0.090816
ENSG00000134955.11	SLC37A2	1.06128	0.139261	0.999941	0.405372	2.91409	1.20758	2.80901	1.62173	0.919328
ENSG00000107831.12	FGF8	1.05998	0.725567	0.999941	0.099289	0	0.109479	0.354909	0	0.071344
ENSG00000218305.4	CDC14C	1.05998	0.725567	0.999941	0.020149	0	0.023055	0.074628	0	0.02623
ENSG00000127585.11	FBXL16	1.05879	0.417392	0.999941	1.22788	2.32198	0.247502	0.75769	0.065961	0.04126
ENSG00000170166.5	HOXD4	1.05865	0.507919	0.999941	0	0.105664	0.226639	0.254492	0.612823	1.41048
ENSG00000255071.3	SAA2-SAA4	1.05243	0.226829	0.999941	1.22421	1.03344	1.47799	6.01051	0.932732	1.49967
ENSG00000117525.13	F3	1.04992	0.0259641	0.800796	91.791	228.427	151.096	537.05	286.499	291.332
ENSG00000171723.15	GPHN	1.04771	0.0540573	0.987081	3.33161	2.26353	1.47756	2.83807	1.94734	9.94913
ENSG00000081041.8	CXCL2	1.04628	0.0340492	0.869556	41.1941	57.3267	16.467	103.14	28.7579	28.9975
ENSG00000198342.9	ZNF442	1.04605	0.306054	0.999941	0.319477	0.691202	0.083672	1.3154	0.726015	0.171136
ENSG00000268083.5	AC008982.1	1.04584	0.790741	0.999941	0	0	0	0	0.244304	0.586458
ENSG00000107954.10	NEURL1	1.04551	0.493466	0.999941	0.297293	0.092522	0	1.35999	0.441924	0.267924
ENSG00000131771.13	PPP1R1B	1.04487	0.71612	0.999941	0.068269	0	0.207377	0.193853	0	0.259828
ENSG00000179846.9	NKPD1	1.04293	0.517397	0.999941	0.092287	0.11016	0	0.146341	0.125076	0.051255
ENSG00000064300.8	NGFR	1.04121	0.609927	0.999941	0.099636	0.158742	0.03966	0.206755	0	0
ENSG00000177508.11	IRX3	1.04068	0.164836	0.999941	0.269129	1.00049	1.50254	1.61006	0.161942	0.262527
ENSG00000157111.12	TMEM171	1.0387	0.0692906	0.999941	1.98624	2.60048	3.06905	12.0361	2.59181	3.21861
ENSG00000163738.18	MTHFD2L	1.03831	0.0261051	0.800796	2.0357	4.34679	4.05246	10.886	3.83546	5.14399
ENSG00000090932.10	DLL3	1.03683	0.288507	0.999941	0.293003	0.470535	0.168817	0.280478	0.154173	0.433929
ENSG00000205085.11	FAM71F2	1.03601	0.122169	0.999941	0.216202	0.687703	0.181769	0.500633	1.06588	1.16098
ENSG00000111536.4	IL26	1.03579	0.460059	0.999941	0.260472	0.631907	1.34249	0.792758	0	0.163562
ENSG00000180834.7	MAP6D1	1.03578	0.069515	0.999941	2.73396	10.287	3.28404	3.1547	2.71947	3.51141
ENSG00000213901.10	SLC23A3	1.03519	0.474452	0.999941	0.029599	0.064256	0.068159	0.309169	0.518012	0.504384
ENSG00000198626.15	RYR2	1.03416	0.428019	0.999941	0.135822	0.007628	0.163862	0.223482	0.025537	0.345996
ENSG00000131459.12	GFPT2	1.03199	0.00649609	0.492887	17.1703	40.6887	19.7607	57.3693	44.4511	52.3335
ENSG00000205362.11	MT1A	1.03184	0.413461	0.999941	1.1173	0.971546	2.69256	13.1616	4.42412	4.09209
ENSG00000285292.1	AC021097.2	1.03121	0.000444861	0.129389	4.32028	9.52991	3.80268	7.02423	8.54908	15.7777
ENSG00000163513.17	TGFBR2	1.02986	0.000405403	0.124848	81.7822	125.008	59.1623	193.335	102.396	147.266
ENSG00000175592.8	FOSL1	1.02933	0.00699089	0.509446	39.8206	76.1227	21.0501	83.5522	59.8302	57.4001
ENSG00000177694.15	NAALADL2	1.02901	0.0141563	0.664556	3.48492	7.98253	1.8	3.0058	2.70095	4.45048
ENSG00000127920.5	GNG11	1.02742	0.00128208	0.248597	6.75612	10.5019	6.77264	19.631	8.79752	13.6698
ENSG00000071909.18	MYO3B	1.02724	0.51474	0.999941	0.080672	0.101334	0.01604	0.191052	0.02264	0.013478
ENSG00000167103.11	PIP5KL1	1.02681	0.16812	0.999941	0.461097	1.04058	0.909925	1.84718	1.75728	3.12086
ENSG00000150556.16	LYPD6B	1.02625	0.278809	0.999941	0.252595	0.382763	1.00688	1.97475	0.157412	0.357358
ENSG00000118777.11	ABCG2	1.02614	0.00877877	0.555309	0.65503	1.25911	1.37112	2.45148	0.454791	0.954677
ENSG00000170209.4	ANKK1	1.02483	0.700165	0.999941	0.023001	0.110152	0.110087	0.028552	0	0
ENSG00000147509.13	RGS20	1.02427	0.063054	0.999941	1.94959	3.97487	3.03242	8.87377	5.20219	6.77902
ENSG00000125731.12	SH2D3A	1.02393	0.274018	0.999941	0.206474	0.371129	0.15455	0.780183	0.673973	0.633754
ENSG00000175274.18	TP53I11	1.02351	8.8926e-05	0.0481611	115.388	195.632	104.098	274.805	71.2708	116.817
ENSG00000225362.9	CT62	1.02258	0.7982	0.999941	0	0	0	0.295019	0.044186	0
ENSG00000285733.1	AL031315.1	1.02258	0.7982	0.999941	0	0	0	0.111624	0.044164	0
ENSG00000233608.3	TWIST2	1.02102	0.000168452	0.0715054	12.7682	21.3444	10.3163	26.0337	10.3067	17.6173
ENSG00000101230.5	ISM1	1.02009	0.744098	0.999941	0.112524	0.161641	0	0.055885	0	0
ENSG00000070759.16	TESK2	1.01953	0.288824	0.999941	0.740422	2.00172	0.24994	0.20867	0.369221	0.553718
ENSG00000188996.4	HUS1B	1.01832	0.716968	0.999941	0.069449	0.168713	0	0.253145	0.180093	0
ENSG00000244588.5	RAD21L1	1.01753	0.801169	NA	0.036412	0.087553	0	0	0	0
ENSG00000262484.1	CCER2	1.01753	0.801169	NA	0.133227	0.218853	0	0	0	0
ENSG00000144354.13	CDCA7	1.01734	0.474257	0.999941	0.164113	0	0.1964	0.465551	0.423606	0.9944
ENSG00000128165.8	ADM2	1.01401	0.0345992	0.870934	0.573858	1.79025	1.57125	3.44829	1.24259	1.55507
ENSG00000141682.11	PMAIP1	1.01327	0.0306615	0.843528	2.96138	4.30284	2.58036	7.24716	6.80235	10.6914
ENSG00000004799.7	PDK4	1.01087	0.037223	0.889475	1.92839	1.96382	0.679342	0.905623	3.3014	13.1914
ENSG00000188038.7	NRN1L	1.01049	0.767936	0.999941	0.255857	0.781511	0.315782	0	0	0
ENSG00000103021.9	CCDC113	1.00547	0.023267	0.785874	0.543063	1.02136	0.647242	1.49965	0.33198	0.515151
ENSG00000112414.14	ADGRG6	1.00486	0.328326	0.999941	0.944732	2.71985	1.93834	5.26054	12.0413	15.6861
ENSG00000134569.9	LRP4	1.00379	0.464047	0.999941	0	0.125594	0.049925	0.07532	0.415084	0.565344
ENSG00000139433.9	GLTP	1.00378	0.00891664	0.555309	100.898	303.967	110.787	191.052	98.3718	98.6146
ENSG00000105967.15	TFEC	1.00333	0.53775	0.999941	0.034597	0	0.04121	0.302222	0.185796	0.192172
ENSG00000167900.11	TK1	1.00266	0.00407688	0.428503	6.7791	19.7979	7.93642	16.4539	15.6966	19.6696
ENSG00000166016.5	ABTB2	1.00261	0.0205729	0.746229	2.0301	3.94222	4.27566	11.0648	3.97236	5.64825
ENSG00000273167.1	AL359736.1	1.00254	0.78939	0.999941	0	0.022374	0.036178	0.029134	0	0
ENSG00000156384.14	SFR1	0.996425	0.0387819	0.907763	19.1889	46.9165	10.9566	20.6135	14.0868	15.0844
ENSG00000174827.13	PDZK1	0.993031	0.694143	0.999941	0.064303	0	0	0.039741	0.0845	0.259049
ENSG00000171817.16	ZNF540	0.991878	0.376927	0.999941	0.258647	0.090395	0.089124	0.413475	0.295482	0.591274
ENSG00000204301.6	NOTCH4	0.99171	0.387809	0.999941	0.077367	0.133673	0.207066	0.529996	0.251881	0.344727
ENSG00000181350.11	LRRC75A	0.991192	0.44894	0.999941	0.112478	0.078669	0.078622	0.201324	0.057797	0.203384
ENSG00000104894.11	CD37	0.989592	0.663126	0.999941	0	0.19848	0	0	0.788048	0.889355
ENSG00000249209.2	AP000311.1	0.989181	0.795673	0.999941	0	0.305265	0.101698	0	0.11677	0
ENSG00000122691.12	TWIST1	0.988948	0.0423122	0.926965	3.82171	3.78007	4.59588	10.839	3.78556	8.66092
ENSG00000176732.6	PFN4	0.986419	0.678186	0.999941	0.372506	0	0.166174	0.451551	0	0.558274
ENSG00000172995.16	ARPP21	0.985948	0.767525	0.999941	0.125689	0.152353	0	0	0	0.316131
ENSG00000167094.15	TTC16	0.985327	0.805384	NA	0	0	0	0	0.028418	0.056695
ENSG00000181631.6	P2RY13	0.985327	0.805384	NA	0	0	0	0	0.027655	0.081098
ENSG00000186074.18	CD300LF	0.985327	0.805384	NA	0	0	0	0	0.045972	0.18067
ENSG00000267179.1	AC008770.2	0.985327	0.805384	NA	0	0	0	0	0.143428	0.35491
ENSG00000138347.15	MYPN	0.983225	0.218186	0.999941	0.191028	0.550073	0.39167	2.13884	0.319724	0.1123
ENSG00000153060.7	TEKT5	0.982731	0.774113	0.999941	0	0.281523	0.046899	0	0.102237	0
ENSG00000138346.14	DNA2	0.979756	0.178091	0.999941	0.842613	0.522637	0.284884	1.5026	1.57653	2.26005
ENSG00000138111.14	MFSD13A	0.979222	0.0882611	0.999941	0.84834	1.68147	0.863679	1.75129	1.39139	2.37122
ENSG00000100249.4	C22orf31	0.978385	0.628407	0.999941	0.289335	0.527624	0.175843	0.17554	0	0.090455
ENSG00000167604.14	NFKBID	0.97824	0.0395263	0.920341	2.27167	6.50331	4.25762	8.67378	5.76513	7.64177
ENSG00000163092.19	XIRP2	0.977913	0.807489	NA	0	0.012519	0	0	0.026328	0.025742
ENSG00000188508.10	KRTDAP	0.977913	0.807489	NA	0	0.304795	0	0	0.338453	0.274743
ENSG00000113296.14	THBS4	0.977892	0.751278	0.999941	0	0.022128	0	0	0.073324	0.11953
ENSG00000285508.1	AL034430.1	0.977184	0.0761841	0.999941	2.06636	8.34822	7.36235	12.4388	5.29136	6.79459
ENSG00000134516.16	DOCK2	0.975829	0.0187027	0.732531	1.15878	2.5271	0.698521	1.75812	2.92533	3.75769
ENSG00000204767.3	INSYN2B	0.975192	0.0627544	0.999941	0.919324	2.36467	0.709575	2.04833	3.46437	3.61049
ENSG00000172247.3	C1QTNF4	0.974244	0.578198	0.999941	0.037538	0.045146	0.135374	0.277704	0.049233	0.09586
ENSG00000171532.4	NEUROD2	0.973682	0.399384	0.999941	0.026239	0.07301	0.045965	0.05466	0.059155	0.114372
ENSG00000196844.8	PATE2	0.973654	0.807369	0.999941	0	0	0.045356	0.267497	0	0
ENSG00000197748.12	CFAP43	0.972996	0.316987	0.999941	0.520879	1.08334	0.46137	0.307199	0.081485	0.441905
ENSG00000121895.7	TMEM156	0.971859	0.239803	0.999941	0.786148	1.11948	1.3561	3.96449	6.41522	8.46891
ENSG00000099954.18	CECR2	0.970444	0.584661	0.999941	0.023152	0	0.039773	0.187377	0.030652	0.045048
ENSG00000163584.17	RPL22L1	0.970321	0.028283	0.828757	52.1263	127.431	114.419	246.178	152.57	221.373
ENSG00000025434.18	NR1H3	0.96969	0.139064	0.999941	1.38775	5.31653	1.20841	1.99312	3.03293	2.44767
ENSG00000077264.14	PAK3	0.96943	0.360715	0.999941	0.223872	0.469157	0.148651	0.037685	0.055938	0.617365
ENSG00000221995.5	TIAF1	0.96816	0.386868	0.999941	0.114291	0.032768	0.033358	0.206764	0.171904	0.288313
ENSG00000164509.13	IL31RA	0.967224	0.410321	0.999941	0.145689	0.05842	0.166162	0.301509	0.255932	0.796741
ENSG00000174899.10	PQLC2L	0.967104	0.0369957	0.889475	2.7242	6.48808	5.09413	10.4737	5.03288	7.10743
ENSG00000143001.4	TMEM61	0.966801	0.666174	0.999941	0.063379	0.230511	0.384089	0.07722	0	0.079679
ENSG00000254706.2	AL512785.2	0.963354	0.575235	0.999941	0	1.73554	0.303849	0.442061	2.88175	1.4791
ENSG00000139132.14	FGD4	0.963016	0.00326911	0.394959	1.03508	3.00521	1.63716	2.22151	1.53505	2.54425
ENSG00000188611.14	ASAH2	0.962549	0.0984931	0.999941	0.223584	0.314557	0.114946	0.228905	0.618881	1.27711
ENSG00000174586.10	ZNF497	0.961873	0.386106	0.999941	0.114386	0.078098	0.156095	0.162783	0.107985	0.585688
ENSG00000165480.15	SKA3	0.958503	0.0476074	0.969585	0.922279	3.17294	1.07979	1.9849	2.69835	3.10359
ENSG00000174482.10	LINGO2	0.951628	0.285262	0.999941	0.231359	0.202766	0.450311	1.6039	0.621986	0.771647
ENSG00000261308.2	FIGNL2	0.951443	0.615931	0.999941	0.07087	0.014093	0	0.058957	0.031274	0.091918
ENSG00000154252.11	GAL3ST2	0.950939	0.748612	0.999941	0.047602	0	0.11481	0.058419	0	0.181235
ENSG00000131016.16	AKAP12	0.94936	0.0320471	0.849885	3.7353	4.90636	3.186	9.90552	9.11018	12.2936
ENSG00000138079.13	SLC3A1	0.949188	0.811268	NA	0.023044	0	0	0	0	0.124973
ENSG00000137309.19	HMGA1	0.94806	0.0411094	0.924776	160.051	456.181	195.689	586.305	713.668	661.314
ENSG00000128805.14	ARHGAP22	0.947974	0.0125434	0.625418	3.21087	6.89819	4.02274	10.3539	4.7525	5.39565
ENSG00000167487.11	KLHL26	0.946953	0.00208902	0.318546	1.45232	2.4869	1.35557	2.62604	1.78837	3.25581
ENSG00000143631.10	FLG	0.944905	0.536686	0.999941	0.184145	0.562951	0.05476	0.005241	0.055559	0.005454
ENSG00000129214.14	SHBG	0.943772	0.294423	0.999941	0.857161	2.52015	0.560393	0.511021	0.95616	1.45443
ENSG00000178796.12	RIIAD1	0.943401	0.694162	0.999941	1.5874	1.34689	1.10329	1.51188	0	3.23817
ENSG00000176971.3	FIBIN	0.943008	0.482998	0.999941	0	0.37643	0.639598	0.736762	0.28855	0.442101
ENSG00000155093.18	PTPRN2	0.941916	0.357657	0.999941	0.129958	0.070482	0.014087	0.073713	0.265886	0.566957
ENSG00000102265.11	TIMP1	0.94178	0.0189922	0.732899	5895.44	10676.3	3251.14	6691.71	2881.76	4518.61
ENSG00000034239.10	EFCAB1	0.941699	0.486162	0.999941	0.665185	0.725177	0.13572	0.500657	0.038629	0.334685
ENSG00000138061.11	CYP1B1	0.941276	0.256025	0.999941	167.329	136.314	44.2878	290.17	65.3755	119.251
ENSG00000198805.11	PNP	0.940704	0.0105798	0.586443	45.1072	109.716	23.2143	61.8619	81.4351	68.8468
ENSG00000249693.2	THEGL	0.939958	0.634306	0.999941	0.15168	0.228051	0.091178	0.140239	0	0.048406
ENSG00000129535.12	NRL	0.939191	0.311068	0.999941	0.214618	0.508532	0.385703	0.585979	0.225255	0.366294
ENSG00000101955.14	SRPX	0.937518	0.0486112	0.97508	17.6887	14.6793	15.3775	46.6118	29.4216	49.4291
ENSG00000174501.14	ANKRD36C	0.936978	0.0881309	0.999941	1.10764	1.1711	0.45902	1.92209	1.39354	1.89819
ENSG00000159708.17	LRRC36	0.936046	0.697729	0.999941	0	0	0.144506	0.277504	0.232965	0.39854
ENSG00000175229.6	GAL3ST3	0.935648	0.731858	NA	0.039379	0.033662	0.047365	0.048512	0	0.050224
ENSG00000136237.18	RAPGEF5	0.935042	0.482154	0.999941	0.110449	0.336381	0.095109	0.08722	0.047019	0.012954
ENSG00000154319.15	FAM167A	0.933022	0.0111294	0.597355	10.9308	15.6618	13.2674	25.5701	20.538	40.1727
ENSG00000122432.17	SPATA1	0.931922	0.742939	0.999941	0.059897	0	1.04843	0	0.026353	0.842956
ENSG00000186806.5	VSIG10L	0.931617	0.0977934	0.999941	0.670708	1.14375	0.525207	1.35482	1.15522	1.55913
ENSG00000187186.14	AL162231.1	0.931453	0.219427	0.999941	4.56378	17.2912	4.18449	5.30968	8.55848	7.19755
ENSG00000152669.8	CCNO	0.930524	0.56564	0.999941	0	0.108528	0.25906	0.709466	0.353283	0.413359
ENSG00000149798.4	CDC42EP2	0.929516	0.0160146	0.688617	10.9848	37.6147	16.7692	34.3854	29.6568	29.2753
ENSG00000274641.1	HIST1H2BO	0.927356	0.735707	0.999941	0	0.533641	0	0.432425	1.92241	0.88752
ENSG00000105649.9	RAB3A	0.924124	0.171629	0.999941	5.70019	14.4685	4.9722	5.16058	2.23406	2.70384
ENSG00000213694.4	S1PR3	0.923269	0.00913288	0.555309	9.79285	12.9775	9.6559	26.5405	15.3883	22.7323
ENSG00000284505.1	LYNX1-SLURP2	0.921497	0.585326	0.999941	0.322561	0.280915	0.207046	0.247471	0	0.244194
ENSG00000126215.13	XRCC3	0.921392	0.0562059	0.987081	1.4546	5.56088	3.40568	3.84182	3.0986	4.97439
ENSG00000162004.16	CCDC78	0.92018	0.353801	0.999941	0.699588	0.288023	0.73482	1.64857	0.434998	1.47244
ENSG00000145675.14	PIK3R1	0.919686	0.000508726	0.130985	5.27023	6.68156	3.03354	5.34233	4.43782	11.6677
ENSG00000183032.11	SLC25A21	0.918921	0.24646	0.999941	0.683278	0.447618	0.745692	0.9578	1.04217	3.69663
ENSG00000173432.11	SAA1	0.918823	0.11122	0.999941	235.861	77.6175	149.223	551.614	67.4738	249.078
ENSG00000079385.21	CEACAM1	0.918786	0.437766	0.999941	0.105496	0.063738	0.107653	0.215792	0.361415	0.811451
ENSG00000198729.4	PPP1R14C	0.918198	0.360091	0.999941	2.50087	4.89779	0.1998	0.550672	1.4995	0.678114
ENSG00000102384.13	CENPI	0.915402	0.1191	0.999941	0.75305	2.93052	1.02926	2.39973	2.66068	2.03705
ENSG00000185761.10	ADAMTSL5	0.914157	0.0411463	0.924776	3.30037	5.10912	7.47032	12.0256	4.85595	10.3964
ENSG00000150045.11	KLRF1	0.91397	0.747088	0.999941	0	0.195633	0.113064	0	0.117464	0.240724
ENSG00000090447.11	TFAP4	0.91316	0.265831	0.999941	0.537718	0.494031	1.04121	2.44484	1.49964	2.50691
ENSG00000116819.7	TFAP2E	0.91256	0.376493	0.999941	0.136254	0.490041	0.130605	0.303847	0.394612	0.280098
ENSG00000242265.5	PEG10	0.911221	0.000628161	0.159127	3.90733	7.04786	2.52661	5.40405	4.60271	6.80598
ENSG00000184923.12	NUTM2A	0.909902	0.219399	0.999941	0.465207	0.594173	0.079308	0.303235	0.451834	0.752183
ENSG00000102003.10	SYP	0.908577	0.526197	0.999941	0.103507	0.140495	0.131435	0.393576	0.043494	0.030219
ENSG00000162438.11	CTRC	0.907287	0.78889	0.999941	0	0.108588	0	0	0.181353	0.172386
ENSG00000184698.5	OR51M1	0.907287	0.78889	0.999941	0	0.07808	0	0	0.1727	0.083277
ENSG00000187260.15	WDR86	0.907236	0.562761	0.999941	0.110738	0	0.537489	0.552994	0.235443	0.945285
ENSG00000119927.13	GPAM	0.906358	0.00468623	0.448651	3.72415	4.0411	4.09566	9.2423	3.26801	6.72048
ENSG00000283930.1	AL117339.5	0.906119	0.449666	0.999941	0.046244	0.090386	0.265277	0.158568	0.083802	0.377148
ENSG00000154529.14	CNTNAP3B	0.905803	0.104542	0.999941	0.613353	1.053	1.44456	1.36507	0.457256	1.60846
ENSG00000160318.6	CLDND2	0.905495	0.796245	0.999941	0.83665	0	0	0.359538	0	1.34647
ENSG00000279765.3	AC013394.1	0.904881	0.570288	0.999941	0.054007	0	0.171831	0.308839	0.117701	0.281687
ENSG00000026652.13	AGPAT4	0.904801	0.00845757	0.555309	2.66571	4.19554	2.39265	6.44465	4.26862	5.62665
ENSG00000177575.12	CD163	0.904256	0.227618	0.999941	0.992904	0.338703	0	0.07842	5.47436	14.3746
ENSG00000204965.8	PCDHA5	0.903973	0.495477	0.999941	0.052536	0.267477	0.047001	0.081466	0.153867	0.034042
ENSG00000126453.9	BCL2L12	0.902559	0.00421322	0.429347	7.98964	19.1536	11.6461	17.1043	9.18806	14.4655
ENSG00000198771.10	RCSD1	0.900013	0.635286	0.999941	0.037683	0.128518	0	0	0.199036	0.212105
ENSG00000110427.15	KIAA1549L	0.899677	0.0795338	0.999941	5.76824	10.985	1.29873	2.86746	4.48275	4.84882
ENSG00000106336.12	FBXO24	0.898813	0.651841	0.999941	0.125758	0	0.092539	0.155428	0.05045	0.390243
ENSG00000185634.11	SHC4	0.898576	0.189973	0.999941	0.449593	1.1815	0.15982	0.491625	1.14906	0.783545
ENSG00000166833.20	NAV2	0.8967	0.0116568	0.60027	3.46648	4.28397	1.96816	5.1385	7.40288	11.4596
ENSG00000196600.12	SLC22A25	0.896333	0.78358	NA	0.015239	0.036403	0.01819	0	0	0.019723
ENSG00000187955.11	COL14A1	0.895974	0.694424	0.999941	0.098601	0.078542	0	0.044304	0	0.045746
ENSG00000256206.2	AC018523.2	0.894898	0.60455	0.999941	0.338828	0.385348	0.214381	0.106149	0	0.405302
ENSG00000067715.13	SYT1	0.894674	0.00801944	0.540572	2.78261	7.0038	2.22348	4.0799	4.45411	5.00996
ENSG00000104808.7	DHDH	0.89467	0.732427	0.999941	0.23625	0	0	0.078704	0.150507	0.675031
ENSG00000177464.4	GPR4	0.89432	0.439176	0.999941	0.131701	0.089988	1.33499	3.53353	1.29188	1.74943
ENSG00000203663.4	OR2L2	0.89366	0.708267	0.999941	0.028389	0	0	0.045888	0.0874	0.070601
ENSG00000165490.12	DDIAS	0.893411	0.144433	0.999941	0.763138	3.75343	1.74389	1.18273	1.38247	1.90247
ENSG00000163359.15	COL6A3	0.892365	0.397378	0.999941	1.36933	2.91795	8.22609	21.3211	7.78421	9.54756
ENSG00000135537.16	AFG1L	0.891784	0.153369	0.999941	0.724919	0.529941	0.958278	2.55604	1.04736	1.83096
ENSG00000101842.13	VSIG1	0.891167	0.397575	0.999941	0.951835	2.54595	0.343596	0.143011	0.370199	0.544441
ENSG00000181773.6	GPR3	0.889333	0.325898	0.999941	0.510224	0.509903	0.1359	1.05298	0.783308	0.655108
ENSG00000163659.12	TIPARP	0.888412	0.00190781	0.303506	25.2998	33.2746	10.9847	31.3532	24.2436	36.7146
ENSG00000242028.6	HYPK	0.887103	0.191745	0.999941	1.23531	6.03482	6.2217	7.50506	6.23123	10.7034
ENSG00000107147.12	KCNT1	0.885037	0.790166	0.999941	0.078321	0.074848	0	0.088243	0	0
ENSG00000178999.12	AURKB	0.884643	0.111692	0.999941	1.8633	7.8393	2.38594	3.21698	6.75917	7.73309
ENSG00000144355.14	DLX1	0.883307	0.72962	0.999941	0.140584	0.262437	0	0	0.074004	0.130876
ENSG00000173221.13	GLRX	0.882703	0.0111896	0.597355	74.5452	191.794	63.7153	106.311	84.734	87.6188
ENSG00000175505.10	CLCF1	0.882669	0.00456758	0.448651	8.00904	18.7355	10.2141	20.3424	14.5643	17.8701
ENSG00000071242.11	RPS6KA2	0.881907	0.0239367	0.788777	19.7576	20.5323	9.20799	25.5489	7.38975	18.0923
ENSG00000172146.2	OR1A1	0.879227	0.499577	0.999941	0.139233	0.179653	0.017958	0.093616	0.082014	0.089427
ENSG00000274419.6	TBC1D3D	0.874276	0.760101	0.999941	0	0	1.01002	1.57566	1.25441	2.43643
ENSG00000198225.5	FKBP1C	0.872997	0.828704	NA	0.040241	0.049158	0	0	0	0.051373
ENSG00000082196.20	C1QTNF3	0.87229	0.465737	0.999941	0.372991	0.224922	0.281042	0.457962	0.121897	0.673987
ENSG00000160957.12	RECQL4	0.870729	0.101614	0.999941	4.5297	6.72717	1.27252	4.70316	3.43451	3.50478
ENSG00000173894.10	CBX2	0.870557	0.226447	0.999941	0.604199	0.392134	0.227874	0.82686	0.411096	0.908295
ENSG00000184060.10	ADAP2	0.869213	0.251968	0.999941	0.359601	1.04085	0.435252	0.34152	0.492113	0.987725
ENSG00000160013.8	PTGIR	0.869042	0.00272436	0.351137	5.20515	9.84786	5.5867	11.1021	7.88834	11.1671
ENSG00000259171.1	AL163636.2	0.868627	0.163696	0.999941	1.04672	3.29102	4.31592	2.78098	0.777906	2.13085
ENSG00000093009.9	CDC45	0.867801	0.101806	0.999941	1.60304	4.87917	1.45341	3.49317	4.86709	3.94983
ENSG00000185267.9	CDNF	0.867483	0.461187	0.999941	1.55003	0.928835	0.15474	1.6498	0.224296	0.818191
ENSG00000115844.10	DLX2	0.867259	0.655281	0.999941	0	0.028683	0.028667	0.040857	0.157833	0.322516
ENSG00000179094.15	PER1	0.866962	0.00482815	0.448651	7.74619	15.2299	6.41826	12.2663	19.8228	28.9175
ENSG00000018280.16	SLC11A1	0.866228	0.607638	0.999941	0	0.081468	0	0.018179	0.681808	0.484297
ENSG00000145700.9	ANKRD31	0.866005	0.687856	0.999941	0.08177	0.12228	0	0.022638	0.026978	0.023539
ENSG00000160999.10	SH2B2	0.863897	0.142326	0.999941	2.14179	6.55944	3.16361	3.32488	1.69397	1.80075
ENSG00000198553.8	KCNRG	0.863781	0.638943	0.999941	0.318754	0.133899	0.072783	0.189246	0	0.299005
ENSG00000166796.11	LDHC	0.863441	0.791005	0.999941	0	0.53046	0.106232	0	0.248369	0
ENSG00000136367.13	ZFHX2	0.863158	0.110768	0.999941	0.169937	0.314057	0.497656	0.894838	0.225459	0.353645
ENSG00000178690.3	DYNAP	0.861595	0.831643	NA	0	0	0.035696	0	0	0.076843
ENSG00000115468.11	EFHD1	0.861375	0.645945	0.999941	0.118285	0	0.051666	0.105544	0.173106	0.599634
ENSG00000157514.16	TSC22D3	0.860738	0.0157234	0.688617	12.7355	12.1693	9.88877	16.9453	11.9905	32.4738
ENSG00000166002.6	SMCO4	0.859802	0.099894	0.999941	2.9319	9.58438	6.91623	8.27611	4.53749	6.22199
ENSG00000259030.7	FPGT-TNNI3K	0.859242	0.477153	0.999941	0.27747	0.032792	0.077897	0.952562	0.160764	0.229485
ENSG00000186280.6	KDM4D	0.859048	0.304995	0.999941	0.521135	0.553983	0.161478	0.786141	0.251602	0.345225
ENSG00000284946.1	AC068831.7	0.857912	0.273896	0.999941	0.199616	0.372918	0.10286	0.591437	0.596948	0.33978
ENSG00000091513.15	TF	0.857394	0.273266	0.999941	0.080491	0.055795	0.062218	0.372919	0.058093	0.057335
ENSG00000169933.13	FRMPD4	0.855227	0.264962	0.999941	0.082846	0.215206	0.278856	0.35883	0.05072	0.066345
ENSG00000166845.14	C18orf54	0.854792	0.0782145	0.999941	0.43735	0.827309	0.367269	0.790149	0.541003	0.652581
ENSG00000096433.10	ITPR3	0.854381	0.0376645	0.894945	2.87978	3.94345	2.97528	9.95508	4.68457	5.01635
ENSG00000185950.8	IRS2	0.85403	0.0275764	0.822455	9.8969	7.28273	9.79013	18.2836	6.69983	19.4669
ENSG00000168952.15	STXBP6	0.853791	0.0353066	0.871895	8.61195	33.3564	14.7016	18.3442	16.4732	16.3146
ENSG00000171695.10	LKAAEAR1	0.851801	0.766356	0.999941	0.107012	0	0	0.127776	0.273792	0.393382
ENSG00000175591.11	P2RY2	0.851598	0.507614	0.999941	0.085408	0.204859	0.272997	0.141002	0.074923	0.328958
ENSG00000156689.6	GLYATL2	0.851032	0.630633	0.999941	0.17191	0.414193	0	0.052857	0.656617	0.20884
ENSG00000166405.14	RIC3	0.850726	0.412557	0.999941	0.596909	2.26364	0.525376	0.556024	0.700828	0.260805
ENSG00000030304.13	MUSK	0.850289	0.720887	0.999941	0.034001	0	0.433776	0.060674	0	0.205299
ENSG00000261739.2	GOLGA8S	0.849796	0.759669	0.999941	0.013194	0	0.046954	0.035138	0	0.032978
ENSG00000042832.11	TG	0.849735	0.26192	0.999941	1.22928	0.787214	0.121592	1.12212	2.42727	2.49934
ENSG00000101194.17	SLC17A9	0.84956	0.274246	0.999941	0.649638	1.0869	1.26888	4.27178	4.51799	4.33967
ENSG00000116183.10	PAPPA2	0.847121	0.254661	0.999941	1.39688	2.81211	0.58048	1.04757	0.492794	0.353646
ENSG00000140451.12	PIF1	0.846107	0.361421	0.999941	0.152028	0.571834	1.07402	1.84293	1.24578	1.78825
ENSG00000146221.9	TCTE1	0.846099	0.819259	0.999941	0.037373	0.089372	0.022329	0	0	0
ENSG00000170522.9	ELOVL6	0.846084	0.0239394	0.788777	10.5723	26.486	8.539	19.9997	19.0019	15.1267
ENSG00000173638.18	SLC19A1	0.846025	0.00235247	0.324105	4.8586	10.368	3.97435	7.20309	6.6593	8.36964
ENSG00000136869.14	TLR4	0.84391	0.0049861	0.448651	2.77457	3.17022	3.23483	5.67849	1.39532	3.54108
ENSG00000137285.9	TUBB2B	0.841035	0.0860625	0.999941	7.85114	26.4718	16.0891	14.0975	6.20109	6.74127
ENSG00000203952.9	CCDC160	0.840606	0.573259	0.999941	0.344198	0.248132	0.041335	0.187106	0.066432	0.352249
ENSG00000184838.14	PRR16	0.837189	0.245422	0.999941	2.51511	4.33387	2.46388	3.621	0.51145	0.942992
ENSG00000188452.13	CERKL	0.837146	0.830385	0.999941	0	0	0.167446	0	0	0.068962
ENSG00000206052.10	DOK6	0.836216	0.218548	0.999941	3.42678	6.05586	1.02392	1.79427	1.13648	1.47221
ENSG00000123473.15	STIL	0.834584	0.0156161	0.688617	1.60287	2.81964	1.13907	2.71356	2.06971	2.40521
ENSG00000172426.15	RSPH9	0.834308	0.256765	0.999941	0.415071	0.547292	0.385317	0.940771	0.213115	0.3264
ENSG00000197540.7	GZMM	0.834175	0.480942	0.999941	1.566	3.62399	1.71637	1.04225	0.202401	0.292712
ENSG00000133878.8	DUSP26	0.833622	0.539539	0.999941	0.16714	0.120454	0.080262	0.123884	0.131722	0.419107
ENSG00000116147.16	TNR	0.833427	0.549912	0.999941	0.045308	0.058828	0.044089	0.046421	0	0.021468
ENSG00000148200.16	NR6A1	0.832604	0.441298	0.999941	0.077251	0.121595	0.055195	0.125099	0.040969	0.060268
ENSG00000174514.12	MFSD4A	0.832361	0.467926	0.999941	0.136599	0.542817	0.367675	0.233123	0.090357	0.097881
ENSG00000103876.12	FAH	0.831912	0.00409242	0.428503	63.8084	74.9936	70.6006	158.108	69.125	116.406
ENSG00000176884.14	GRIN1	0.831091	0.44952	0.999941	0.221224	0.517056	0.132054	0.181518	0.116085	0.090754
ENSG00000198879.11	SFMBT2	0.83004	0.550937	0.999941	0.095553	0.162623	0	0	0.117804	0.230866
ENSG00000186407.6	CD300E	0.827775	0.785308	0.999941	0.064695	0.154591	0.057934	0	0	0
ENSG00000156395.12	SORCS3	0.826595	0.700678	0.999941	0.059586	0.153951	0.153844	0.012403	0	0
ENSG00000123700.4	KCNJ2	0.825417	0.718774	0.999941	0.091788	0	0	0.050945	0.013509	0.119167
ENSG00000139344.7	AMDHD1	0.825376	0.371201	0.999941	0.4662	0.946198	0.503595	0.497542	0.17302	0.386665
ENSG00000243414.5	TICAM2	0.823646	0.0159609	0.688617	2.00002	5.18831	2.61594	3.69882	3.39138	4.55995
ENSG00000165917.9	RAPSN	0.823605	0.800514	0.999941	0.35438	0	0	0.751324	0	0.111719
ENSG00000149506.11	ZP1	0.823229	0.524297	0.999941	0.441833	1.11904	1.22552	0.197858	0.10526	0.656515
ENSG00000008226.19	DLEC1	0.822937	0.622049	0.999941	0.040028	0.233866	0.095401	0	0.044985	0.090955
ENSG00000211448.11	DIO2	0.822661	0.109787	0.999941	2.12723	11.4071	3.77938	5.60194	9.40932	7.12996
ENSG00000129450.8	SIGLEC9	0.821402	0.629556	0.999941	0.221096	0.088615	0	0.272695	0.241707	0.235349
ENSG00000172940.12	SLC22A13	0.819328	0.791522	0.999941	0	0	0	0.045607	0.249698	0.188932
ENSG00000120156.20	TEK	0.81918	0.163134	0.999941	0.730879	2.32426	4.42951	6.72951	2.57283	3.85616
ENSG00000134115.12	CNTN6	0.818492	0.685293	0.999941	0.049253	0.019216	0.076815	0.020031	0	0.239313
ENSG00000197632.8	SERPINB2	0.817843	0.0243071	0.788777	2667.3	5954.3	2299.34	5413.44	3072.43	2370.69
ENSG00000137801.10	THBS1	0.817368	0.4283	0.999941	178.573	233.052	69.5943	314.21	26.8666	31.0411
ENSG00000025039.14	RRAGD	0.817272	0.117299	0.999941	1.29757	1.37297	0.765719	2.27138	0.507964	0.928884
ENSG00000166323.12	C11orf65	0.817088	0.592066	0.999941	0.149215	0.500694	0.272253	0.271304	0.210604	0.20021
ENSG00000244242.1	IFITM10	0.816092	0.393711	0.999941	0.840654	0.757199	0.201816	0.344653	0.102245	0.939083
ENSG00000170425.3	ADORA2B	0.813077	0.0191164	0.732899	10.6073	18.03	16.2434	41.5733	14.2417	15.5043
ENSG00000168913.6	ENHO	0.811746	0.569718	0.999941	0.516434	0.078291	0.234816	0.707488	0.167693	0.729902
ENSG00000140488.15	CELF6	0.810228	0.687567	0.999941	0.191989	0.306207	0	0.215145	0.309792	0
ENSG00000285528.1	AC097104.1	0.808017	0.781779	0.999941	0.052927	0	0.0317	0.051205	0	0.068034
ENSG00000189108.12	IL1RAPL2	0.807804	0.433135	0.999941	0.205389	0.253249	0.207076	0.678553	0.516865	0.579127
ENSG00000179776.18	CDH5	0.807388	0.840031	NA	0	0	0.017773	0.069344	0	0
ENSG00000179915.22	NRXN1	0.807388	0.840031	NA	0	0	0.059157	0.336135	0	0
ENSG00000263961.7	RHEX	0.807388	0.840031	NA	0	0	0.072507	0.356805	0	0
ENSG00000175550.7	DRAP1	0.806822	0.0240302	0.788777	188.189	462.701	222.72	503.091	492.403	461.078
ENSG00000284969.1	AL049629.2	0.806376	0.213399	0.999941	8.08468	6.42071	2.29414	9.6599	4.09921	7.72652
ENSG00000250067.11	YJEFN3	0.806221	0.20443	0.999941	0.888933	2.31398	1.44382	0.94655	0.810379	1.95473
ENSG00000196739.14	COL27A1	0.806084	0.0210662	0.751966	2.11472	4.76832	1.91062	3.47833	6.38863	8.0225
ENSG00000186364.11	NUDT17	0.805739	0.191195	0.999941	1.18725	2.33748	1.15298	2.7791	2.18242	2.09006
ENSG00000169627.7	BOLA2B	0.805732	0.0624272	0.999941	27.1551	39.1864	35.6331	52.0701	21.7932	46.8511
ENSG00000157064.10	NMNAT2	0.805639	0.106214	0.999941	6.47434	16.6851	3.636	7.31013	8.679	5.02978
ENSG00000064205.10	WISP2	0.805242	0.772184	0.999941	0.497706	0.891609	0	0	0	0.125352
ENSG00000228198.3	OR2M3	0.804659	0.637336	0.999941	0.027078	0.040955	0.038665	0.013556	0	0.035258
ENSG00000167644.11	C19orf33	0.804313	0.034041	0.869556	57.2266	142.084	90.5874	175.898	144.532	159.979
ENSG00000164398.12	ACSL6	0.803369	0.742801	0.999941	0.1377	0.069862	0	0.074923	0	0.06499
ENSG00000082497.11	SERTAD4	0.802653	0.588785	0.999941	0.042222	0.228811	0.025162	0	0.139802	0.164411
ENSG00000105851.10	PIK3CG	0.801701	0.447018	0.999941	0.063616	0.196842	0.063186	0.182253	0.21542	0.114084
ENSG00000175538.10	KCNE3	0.800105	0.326144	0.999941	0.272873	0.881597	0.217343	0.484809	0.84587	0.564055
ENSG00000144488.14	ESPNL	0.800102	0.186139	0.999941	0.453718	1.14579	0.971224	2.15528	1.12576	1.10375
ENSG00000089505.17	CMTM1	0.799356	0.296409	0.999941	1.44238	2.62413	0.962414	2.00045	1.72789	2.01002
ENSG00000162814.10	SPATA17	0.798579	0.462285	0.999941	0.188302	0.621263	0.280027	0.904019	0.243735	0.024459
ENSG00000142233.11	NTN5	0.797686	0.502659	0.999941	0.236888	0.462252	0.200526	0.205048	0.131638	0.299329
ENSG00000067798.15	NAV3	0.797533	0.0867789	0.999941	6.75199	12.7236	2.50228	8.6815	10.53	6.44123
ENSG00000167513.8	CDT1	0.797113	0.088526	0.999941	0.862239	2.329	1.1701	1.66318	1.81321	2.297
ENSG00000137962.12	ARHGAP29	0.796338	0.0130012	0.634151	3.61667	9.41024	4.15777	6.07701	4.97392	5.41732
ENSG00000140945.16	CDH13	0.796322	0.00320396	0.390472	9.98978	17.8902	13.2948	26.0292	14.8772	19.5411
ENSG00000267140.1	AC007998.2	0.796303	0.803265	NA	0.282958	0	0.350195	0.663091	0	0.334441
ENSG00000064270.12	ATP2C2	0.794989	0.673164	0.999941	0.041619	0.049795	0.024882	0.051716	0.027458	0.053683
ENSG00000175782.9	SLC35E3	0.794937	0.125248	0.999941	8.89997	11.2934	2.77678	6.9558	3.03198	5.6904
ENSG00000158270.11	COLEC12	0.794913	0.434696	0.999941	0.058713	0.070053	0.034132	0.073268	0.794349	1.33943
ENSG00000166670.9	MMP10	0.794577	0.501966	0.999941	0.386778	0.591588	0.126707	0.130204	0.138466	0.449599
ENSG00000172927.7	MYEOV	0.793617	0.683588	0.999941	0.051849	0.036364	0	0.402112	1.1105	0.314377
ENSG00000089685.14	BIRC5	0.792517	0.0508122	0.975907	2.8713	6.26047	2.96037	4.79433	9.50591	13.5697
ENSG00000137642.12	SORL1	0.792096	0.32872	0.999941	0.160456	0.134478	0.163591	0.879337	0.045622	0.042273
ENSG00000105072.8	C19orf44	0.791413	0.0110636	0.597355	2.33703	4.04458	2.55077	3.73439	2.59978	4.53052
ENSG00000115266.11	APC2	0.78773	0.503156	0.999941	0.026425	0.044053	0.037732	0.052922	0.014027	0.027529
ENSG00000167968.12	DNASE1L2	0.787513	0.442318	0.999941	0.283125	0.266158	0.465627	0.697794	0.357813	0.911996
ENSG00000138778.11	CENPE	0.787477	0.00467073	0.448651	1.13843	2.35992	0.928115	1.44107	1.84707	2.54477
ENSG00000110375.2	UPK2	0.785674	0.441646	0.999941	0.324892	0.742414	0.752522	1.07972	0.591676	0.951216
ENSG00000163633.11	C4orf36	0.785575	0.519318	0.999941	0.309112	0.223411	0.221006	0.281806	0.423785	1.26061
ENSG00000184254.16	ALDH1A3	0.785016	0.0210616	0.751966	2062.87	3285.45	1010.93	2999.62	2429.9	2207.83
ENSG00000119714.10	GPR68	0.784805	0.314918	0.999941	1.87763	1.71476	0.796513	2.15819	0.186525	0.963212
ENSG00000061337.15	LZTS1	0.784386	0.581322	0.999941	0.140937	0.374797	0.083977	0.062862	0.051043	0.026142
ENSG00000181016.9	LSMEM1	0.784353	0.571082	0.999941	0.196171	0.58809	0.078485	0.12121	0.541317	0.246266
ENSG00000120075.5	HOXB5	0.784197	0.170949	0.999941	1.29943	2.23206	1.31019	3.17972	4.8168	5.41843
ENSG00000185760.15	KCNQ5	0.78415	0.299434	0.999941	0.315183	0.521823	0.608548	1.9184	1.59862	1.46073
ENSG00000154920.14	EME1	0.784024	0.224077	0.999941	0.564298	1.4392	0.761291	1.21624	0.940415	0.999873
ENSG00000188687.17	SLC4A5	0.783979	0.566439	0.999941	0.088306	0	0.084154	0.132418	0.289207	0.784592
ENSG00000277224.2	HIST1H2BF	0.782844	0.662432	0.999941	0.226314	0.410685	0.068426	0.06915	0.073697	0.142838
ENSG00000158402.19	CDC25C	0.781785	0.176637	0.999941	0.744508	1.89016	0.809635	1.64431	2.15741	2.18628
ENSG00000064393.15	HIPK2	0.780294	0.00421658	0.429347	7.72666	9.06897	5.20242	13.2447	8.60493	12.1889
ENSG00000132915.10	PDE6A	0.779184	0.844104	NA	0.020374	0	0	0.025443	0	0.017958
ENSG00000140527.14	WDR93	0.778901	0.594472	0.999941	0.129238	0.24779	0.07956	0.240051	0.106957	0.041461
ENSG00000175164.14	ABO	0.778594	0.761796	0.999941	0.042891	0.010225	0	0.010721	0	0.066888
ENSG00000105427.9	CNFN	0.777916	0.699664	0.999941	0.412801	0	0.51145	1.64238	0.254798	0.479158
ENSG00000115226.9	FNDC4	0.777554	0.00167062	0.282018	13.2038	21.4853	19.0732	38.3769	13.0936	17.1526
ENSG00000183023.18	SLC8A1	0.776906	0.199246	0.999941	0.673795	1.1021	0.131877	0.65543	1.15577	0.611983
ENSG00000142224.15	IL19	0.776697	0.606994	0.999941	0.841423	0.856283	0	2.86676	0.54952	0.110722
ENSG00000277586.2	NEFL	0.776285	0.426685	0.999941	0.342664	0.9	0.647034	0.249022	0.090664	0.240943
ENSG00000273173.5	SNURF	0.773113	0.34643	0.999941	2.81563	6.57569	1.60713	2.63301	2.93328	2.02009
ENSG00000166343.9	MSS51	0.7727	0.582971	0.999941	0.15196	0.109412	0	0.155805	0.768787	0.515993
ENSG00000204396.10	VWA7	0.771537	0.31549	0.999941	0.671379	1.03229	0.311114	0.373282	0.459708	1.0198
ENSG00000155792.9	DEPTOR	0.771522	0.120242	0.999941	4.22964	3.23963	4.10837	7.87664	0.899542	3.54495
ENSG00000173110.7	HSPA6	0.770764	0.4678	0.999941	0.269664	0.522924	0.119184	0.554262	0.360683	0.128082
ENSG00000091536.17	MYO15A	0.770136	0.478945	0.999941	0.245437	0.262696	0.022455	0.215395	0.572978	0.57994
ENSG00000135373.12	EHF	0.770095	0.545254	0.999941	0.302585	0.195253	0.043362	0.519298	0.047937	0.131289
ENSG00000113356.11	POLR3G	0.769939	0.00374959	0.42065	3.45981	6.46288	4.68728	6.96417	3.31747	5.00594
ENSG00000261582.1	AL121753.1	0.769611	0.755649	0.999941	0.44249	0	0	2.36055	0.530567	0.248732
ENSG00000184154.14	LRTOMT	0.768821	0.165322	0.999941	1.87208	2.21545	3.02004	4.06915	2.01722	4.65788
ENSG00000010438.16	PRSS3	0.76835	0.47978	0.999941	0.305408	0.499585	0.36676	1.00449	7.84945	8.98299
ENSG00000104147.8	OIP5	0.767701	0.147962	0.999941	1.78951	3.08111	1.44175	3.25107	2.61571	2.74191
ENSG00000109805.9	NCAPG	0.765263	0.116344	0.999941	1.28496	2.68681	1.73643	2.67519	4.78537	7.23024
ENSG00000107485.16	GATA3	0.765108	0.12562	0.999941	0.567895	1.78989	4.70556	4.57692	0.549815	0.913682
ENSG00000079435.9	LIPE	0.76492	0.21221	0.999941	0.918283	1.2729	0.635846	1.0162	0.809713	1.48248
ENSG00000055955.15	ITIH4	0.764221	0.528165	0.999941	0.124783	0.785242	0.415853	0.115153	0.204263	0.282288
ENSG00000119938.8	PPP1R3C	0.763859	0.00104615	0.231419	25.4446	53.6	33.6399	55.5648	31.7106	38.1798
ENSG00000172139.14	SLC9C1	0.760283	0.782666	0.999941	0	0.07619	0.050763	0.052736	0.037268	0
ENSG00000169224.12	GCSAML	0.759836	0.799832	0.999941	0.117753	0.207693	0	0	0	0.019057
ENSG00000285815.1	WRB-SH3BGR	0.759667	0.470146	0.999941	0.141864	1.55642	1.04564	0.612906	0.630329	0.694201
ENSG00000125618.16	PAX8	0.758507	0.132928	0.999941	2.3406	1.76385	7.42388	12.6366	1.57604	3.54852
ENSG00000133687.15	TMTC1	0.758045	0.000209914	0.0837519	12.9109	17.0205	14.2069	26.3416	12.382	20.486
ENSG00000144749.13	LRIG1	0.756977	0.149354	0.999941	10.2403	16.4393	4.2484	14.2183	6.67549	4.38765
ENSG00000188878.19	FBF1	0.756325	0.149137	0.999941	0.726351	1.13875	1.36144	1.95987	1.34539	2.4222
ENSG00000013588.8	GPRC5A	0.755729	0.0664665	0.999941	65.2252	286.038	129.37	131.299	172.409	173.156
ENSG00000088836.13	SLC4A11	0.754673	0.391622	0.999941	0.209449	0.241515	0.202493	0.401523	0.133232	0.252555
ENSG00000137261.13	KIAA0319	0.753895	0.564301	0.999941	0.010354	0.16056	0.058779	0.077594	0.1417	0.067222
ENSG00000272822.1	AC073610.3	0.753626	0.276606	0.999941	1.50782	2.18916	0.863777	2.30919	2.25346	2.47517
ENSG00000198056.13	PRIM1	0.752035	0.194515	0.999941	1.47843	1.65694	1.12417	2.05461	1.27992	2.53528
ENSG00000174945.13	AMZ1	0.751521	0.418597	0.999941	0.137378	0.164199	1.28064	0.988515	0.172679	0.579876
ENSG00000141527.17	CARD14	0.751378	0.707343	0.999941	0	0.089428	0.339817	0.030764	0.032681	0.229186
ENSG00000170545.16	SMAGP	0.751036	0.101651	0.999941	6.20045	13.5349	12.2691	27.2938	15.6521	15.5169
ENSG00000158528.11	PPP1R9A	0.750939	0.396173	0.999941	0.227041	0.855036	0.413805	0.164291	0.159523	0.129938
ENSG00000242689.2	CNTF	0.750725	0.556664	0.999941	0.418744	0.232051	0	0.19907	0.507929	0.660173
ENSG00000121101.15	TEX14	0.750552	0.7461	0.999941	0.034805	0	0	0.028957	0.09216	0.15665
ENSG00000128881.16	TTBK2	0.750532	0.00636591	0.485354	2.1895	2.66874	1.31476	2.86854	2.70872	4.08728
ENSG00000157315.4	TMED6	0.749603	0.851111	NA	0.078535	0	0	0	0	0.323637
ENSG00000214265.11	AC124312.1	0.749603	0.851111	NA	0.063385	0	0	0	0	0.168598
ENSG00000152689.17	RASGRP3	0.749143	0.400136	0.999941	0.128619	0.182812	0.110732	0.323936	0.182944	0.189024
ENSG00000137878.17	GCOM1	0.749083	0.344135	0.999941	0.18458	0.345978	0.265974	0.235642	0.102562	0.262804
ENSG00000142273.12	CBLC	0.749081	0.713367	0.999941	0.040074	0	0.053865	0.394821	0.262553	0.170511
ENSG00000223638.3	RFPL4A	0.748787	0.849882	NA	0.137075	0.249676	0	0	0	0
ENSG00000269026.2	AC003006.1	0.748787	0.849882	NA	0.422556	0.801736	0	0	0	0
ENSG00000130540.13	SULT4A1	0.747667	0.0942806	0.999941	2.57861	3.12899	0.873714	2.34689	2.56538	3.52036
ENSG00000179304.16	FAM156B	0.747658	0.0183273	0.728731	6.74875	11.7536	4.76715	9.68388	7.65	8.49243
ENSG00000154928.17	EPHB1	0.747124	0.376458	0.999941	0.30857	0.453145	0.141511	0.133284	0.1414	0.43072
ENSG00000187583.10	PLEKHN1	0.747088	0.131161	0.999941	1.32309	4.33062	2.50958	2.85458	4.37528	6.20173
ENSG00000102230.13	PCYT1B	0.746	0.424133	0.999941	0.165935	0.148424	0.061801	0.185145	0.137367	0.222694
ENSG00000197837.3	HIST4H4	0.744052	0.564652	0.999941	0.190446	1.06878	0.114257	0.937767	2.19888	0.284692
ENSG00000189320.8	FAM180A	0.742713	0.243214	0.999941	7.02152	9.11024	1.99673	7.70228	3.33941	3.00918
ENSG00000135951.14	TSGA10	0.742415	0.259478	0.999941	1.29079	1.80051	3.74842	3.08811	2.05979	6.3628
ENSG00000157150.4	TIMP4	0.740981	0.12533	0.999941	1.59264	2.96466	1.32208	2.71129	3.82895	4.30815
ENSG00000185163.9	DDX51	0.738891	0.0821411	0.999941	2.90227	8.16959	4.8086	3.28611	4.0495	8.11867
ENSG00000203786.6	KPRP	0.736735	0.746284	0.999941	0.094117	0.197228	0.140795	0	0	0.090898
ENSG00000143603.18	KCNN3	0.736494	0.45931	0.999941	0.218426	0.318022	0.038931	0.19471	0.1032	0.05332
ENSG00000170122.5	FOXD4	0.732997	0.588965	0.999941	0.092088	0.294709	0.073639	0.037968	0.201792	0.314849
ENSG00000256861.1	AC048338.1	0.732817	0.848983	0.999941	0.17151	0	0	0	0	2.42754
ENSG00000284194.1	SCO2	0.731111	0.398705	0.999941	0.606575	0.998058	1.64352	1.78227	1.91864	4.30587
ENSG00000168477.19	TNXB	0.729907	0.00385068	0.424317	17.7536	36.4559	15.0614	26.8424	29.0813	30.9153
ENSG00000116014.9	KISS1R	0.729702	0.579925	0.999941	0.077243	0.418175	0.510868	0.510345	0.101267	0.049281
ENSG00000028137.18	TNFRSF1B	0.729044	0.522848	0.999941	0.244968	0.075371	0.150644	1.29704	1.21457	0.713343
ENSG00000120675.5	DNAJC15	0.729016	0.0802235	0.999941	2.69295	3.93981	4.25913	5.69666	5.42198	10.367
ENSG00000155249.5	OR4K1	0.728658	0.854168	NA	0	0.157776	0	0	0.168917	0
ENSG00000259066.5	AL110118.2	0.728658	0.854168	NA	0	0.536326	0	0	0.486147	0
ENSG00000204248.10	COL11A2	0.72702	0.343437	0.999941	0.384832	0.750507	0.181319	0.111875	0.250536	0.655298
ENSG00000130751.9	NPAS1	0.725695	0.298762	0.999941	3.31478	5.6186	1.60517	1.491	1.30132	3.16728
ENSG00000173210.19	ABLIM3	0.723743	0.134212	0.999941	3.22743	2.93592	3.60149	10.428	5.21241	6.23724
ENSG00000189252.4	SPANXN3	0.723611	0.755849	0.999941	0.164173	0.614568	1.22106	0.571681	0	0
ENSG00000261272.1	MUC22	0.723076	0.769461	0.999941	0.018172	0.010832	0.010824	0.022705	0	0.011804
ENSG00000142733.15	MAP3K6	0.720218	0.0152557	0.688617	4.467	6.07493	4.39732	9.42571	5.80299	7.49764
ENSG00000243708.10	PLA2G4B	0.719797	0.493306	0.999941	0.176694	0.608682	0.041724	0.11917	1.41112	0.758744
ENSG00000151962.7	RBM46	0.719664	0.684949	0.999941	0.155708	0.190387	0	0.031702	0.067361	0.100744
ENSG00000170909.13	OSCAR	0.719348	0.221853	0.999941	0.9084	1.34122	2.38161	2.2962	0.399369	1.20487
ENSG00000272772.1	AC104109.3	0.719274	0.683302	0.999941	0.619736	0	0.794119	1.26908	0.845669	3.11855
ENSG00000117592.8	PRDX6	0.718581	0.000263687	0.0986064	318.913	534.941	332.4	606.346	331.851	410.313
ENSG00000277075.2	HIST1H2AE	0.717644	0.625399	0.999941	0.871431	0.27501	0.809143	3.20194	0.535916	0.754529
ENSG00000105278.10	ZFR2	0.717589	0.482436	0.999941	0.954925	0.641144	0.340135	1.28745	2.07581	2.76614
ENSG00000065621.14	GSTO2	0.716309	0.10206	0.999941	5.5183	12.8787	5.91283	6.78489	4.8649	5.55797
ENSG00000114378.16	HYAL1	0.7161	0.653562	0.999941	0.3199	0.518531	0	0	0.379946	0.556011
ENSG00000068489.12	PRR11	0.715824	0.11093	0.999941	3.67657	8.83428	5.7479	11.5617	11.7717	11.4013
ENSG00000187961.13	KLHL17	0.714395	0.187103	0.999941	4.20925	6.03854	4.52704	11.8377	14.9739	15.3047
ENSG00000115616.2	SLC9A2	0.713546	0.810022	0.999941	0.020326	0.03636	0.012111	0.012692	0	0
ENSG00000015413.9	DPEP1	0.713386	0.834747	0.999941	0	0.212611	0	0.54438	0.891279	0
ENSG00000153551.13	CMTM7	0.713306	0.0221889	0.771691	8.25229	13.2897	6.91238	14.897	11.6737	12.7741
ENSG00000143382.14	ADAMTSL4	0.712597	0.129298	0.999941	0.656375	1.61629	1.439	2.26229	1.23494	1.36101
ENSG00000233822.4	HIST1H2BN	0.712485	0.325702	0.999941	1.80933	2.68445	0.419093	1.19267	1.2359	1.02756
ENSG00000126522.16	ASL	0.712067	0.00423716	0.429347	23.6646	48.9344	33.634	53.9041	30.1417	34.5088
ENSG00000176887.6	SOX11	0.711644	0.520099	0.999941	0.018543	0.036812	0.088284	0.100537	0.073797	0.144805
ENSG00000162174.12	ASRGL1	0.710786	0.207795	0.999941	1.12156	3.26969	1.72504	2.24741	1.82847	1.71014
ENSG00000162929.13	KIAA1841	0.710599	0.218499	0.999941	1.78155	1.4038	2.82426	4.44155	3.25643	6.54133
ENSG00000268279.4	AC090004.1	0.710563	0.845176	0.999941	0	0.249292	0	0	0.390698	0.107986
ENSG00000131668.13	BARX1	0.710032	0.465665	0.999941	43.7028	89.5351	11.971	9.63841	22.1354	26.2832
ENSG00000176387.6	HSD11B2	0.709237	0.629607	0.999941	0.482733	0.756827	0.115534	0.158677	0.042173	0.164446
ENSG00000213714.1	FAM209B	0.708537	0.783988	0.999941	0.247993	0.306237	0	0	0.157652	0.601827
ENSG00000145194.18	ECE2	0.708357	0.75222	0.999941	0.245345	0.072981	0	0.361801	0	0.061601
ENSG00000189058.8	APOD	0.705775	0.525224	0.999941	1.00286	0.375701	0.563463	1.36642	0.262928	1.22754
ENSG00000164744.12	SUN3	0.702895	0.862424	NA	0	0	0	0.25164	0.134776	0
ENSG00000165702.14	GFI1B	0.702895	0.862424	NA	0	0	0	0.047258	0.025086	0
ENSG00000185055.10	EFCAB10	0.702895	0.862424	NA	0	0	0	0.139702	0.053564	0
ENSG00000276085.1	CCL3L1	0.702895	0.862424	NA	0	0	0	0.244615	0.130969	0
ENSG00000142677.3	IL22RA1	0.702537	0.658756	0.999941	0	0.222649	0.148342	0.102783	0.163713	0.16004
ENSG00000106537.7	TSPAN13	0.701943	0.015318	0.688617	36.5778	61.625	46.7698	96.1118	26.0075	26.3315
ENSG00000163435.15	ELF3	0.69958	0.230383	0.999941	3.33985	5.95128	3.08574	11.142	3.35289	1.6126
ENSG00000057019.15	DCBLD2	0.698899	0.0257076	0.800796	106.362	171.732	108.305	262.533	175.607	168.667
ENSG00000178031.16	ADAMTSL1	0.698028	0.0568155	0.987081	1.31443	1.87098	1.21054	2.68002	1.63144	1.87056
ENSG00000163235.15	TGFA	0.697914	0.204856	0.999941	1.46136	2.00364	2.53527	8.70179	2.74009	2.12488
ENSG00000181634.7	TNFSF15	0.697502	0.514399	0.999941	0.195347	0.038803	0.106632	0.834304	0.420804	0.317421
ENSG00000049192.14	ADAMTS6	0.697424	0.0572847	0.987081	2.92108	8.41398	6.03359	9.62382	5.48407	4.76538
ENSG00000175985.9	PLEKHD1	0.696531	0.740633	0.999941	0.025381	0.081381	0.027108	0	0.015054	0.0295
ENSG00000135476.11	ESPL1	0.694726	0.123946	0.999941	0.467579	0.765131	0.395737	0.615028	1.07746	1.6061
ENSG00000148773.13	MKI67	0.693538	0.0157818	0.688617	1.54159	1.91162	0.484866	0.77607	3.85086	6.68389
ENSG00000163817.15	SLC6A20	0.693486	0.784471	0.999941	0	0	0.01251	0.026212	0.055607	0.068122
ENSG00000158806.13	NPM2	0.692978	0.845049	0.999941	0	0	0	0	0.914965	1.72487
ENSG00000155926.13	SLA	0.692393	0.406928	0.999941	0.361422	0.215923	0.078467	0.342591	1.15073	1.35982
ENSG00000172955.17	ADH6	0.692355	0.501723	0.999941	0.185802	1.56123	0.172791	0.113898	1.62503	0.67105
ENSG00000125355.15	TMEM255A	0.69214	0.482531	0.999941	0.13251	0.172234	0.098897	0.29701	0.722369	0.706883
ENSG00000243477.5	NAA80	0.691549	0.12746	0.999941	3.34974	3.52415	2.42632	5.3132	4.27857	6.23764
ENSG00000128536.15	CDHR3	0.691376	0.623385	0.999941	0.054219	0.303905	0.227785	0.503931	0.357828	0.190848
ENSG00000133302.12	SLF1	0.691113	0.0255999	0.800796	1.60163	2.13193	1.21482	1.79595	1.679	3.06949
ENSG00000058866.14	DGKG	0.690895	0.318916	0.999941	0.232201	0.871139	0.190177	0.365475	1.43082	0.986903
ENSG00000138829.11	FBN2	0.690025	0.497744	0.999941	1.78771	1.63627	3.74504	7.67506	9.83186	13.08
ENSG00000173988.12	LRRC63	0.689989	0.753468	0.999941	0	0.030457	0.100271	0.157595	0.043116	0.042023
ENSG00000163825.3	RTP3	0.689753	0.789967	0.999941	0	0.180464	0.060133	0.244356	0.195186	0
ENSG00000143107.8	FNDC7	0.689017	0.832077	0.999941	0	0	0.045026	0	0.045103	0.245632
ENSG00000063169.10	BICRA	0.688189	0.0520792	0.986379	1.62344	2.92247	1.84094	2.68813	3.4852	5.02531
ENSG00000166394.14	CYB5R2	0.688102	0.00483702	0.448651	49.208	76.6161	38.1927	75.6095	53.3417	61.3797
ENSG00000161036.12	LRWD1	0.687233	0.00515279	0.454661	10.9265	21.3361	11.0792	16.6622	15.01	18.1805
ENSG00000205560.12	CPT1B	0.6865	0.388958	0.999941	0.84851	0.366924	0.758429	1.50752	1.41766	2.80457
ENSG00000038427.15	VCAN	0.685298	0.0348826	0.870934	87.27	116.069	39.8613	104.934	80.1248	83.1601
ENSG00000133561.15	GIMAP6	0.684627	0.638072	0.999941	0.131883	0.393959	0.137797	0.312618	0.130721	0
ENSG00000097021.19	ACOT7	0.682944	0.0156641	0.688617	52.3409	123.012	62.168	89.2865	77.8717	79.2699
ENSG00000019102.11	VSIG2	0.682899	0.739787	0.999941	0	0	0.433519	0.556134	0.543586	0.902383
ENSG00000143632.14	ACTA1	0.682571	0.863001	0.999941	0	0	0	0	0.112239	0.218254
ENSG00000099974.7	DDTL	0.682411	0.715108	0.999941	0	0	1.02583	1.91608	0	0
ENSG00000284431.1	AL022238.4	0.681879	0.497756	0.999941	0.073461	0.066582	0.06123	0.112979	0.634725	0.931055
ENSG00000221968.8	FADS3	0.681837	0.106416	0.999941	14.6342	34.9981	42.2237	70.5008	37.5386	42.1693
ENSG00000276418.5	AC036214.3	0.68051	0.68948	0.999941	0.242155	0.350999	0	0.057957	0.332211	0.195235
ENSG00000259529.1	AL136295.5	0.680201	0.258707	0.999941	0.242323	0.508337	0.158242	0.308475	0.826901	0.82747
ENSG00000117602.11	RCAN3	0.679504	0.0955644	0.999941	1.31136	3.08734	3.15408	4.08303	2.97979	4.11829
ENSG00000073756.11	PTGS2	0.678758	0.101647	0.999941	21.4626	25.4731	8.61121	33.3978	24.489	19.6879
ENSG00000100162.14	CENPM	0.677817	0.274503	0.999941	1.6297	2.71703	1.90716	3.14091	4.77773	6.35557
ENSG00000105509.10	HAS1	0.677734	0.0477817	0.969585	19.7481	46.1184	98.7692	80.4141	8.04246	13.2594
ENSG00000146373.16	RNF217	0.677705	0.074658	0.999941	4.44162	5.36086	3.39021	8.32549	9.17924	10.3386
ENSG00000164171.10	ITGA2	0.67761	0.449923	0.999941	4.31672	7.31188	5.85019	18.0264	27.4908	21.7091
ENSG00000142552.7	RCN3	0.676992	0.0153068	0.688617	7.60499	16.0829	18.1385	21.0209	6.53084	9.29015
ENSG00000186230.6	ZNF749	0.6769	0.30277	0.999941	6.0145	10.9276	1.29969	1.77465	5.02757	5.07773
ENSG00000178209.15	PLEC	0.676757	0.068303	0.999941	28.4803	76.137	45.3226	73.8758	91.6069	92.7529
ENSG00000174791.10	RIN1	0.675835	0.0493576	0.975907	7.04849	18.4821	7.99608	8.34353	11.0153	13.0468
ENSG00000185022.11	MAFF	0.674818	0.0957012	0.999941	34.562	70.9821	20.8014	30.068	32.2446	28.7862
ENSG00000151617.16	EDNRA	0.674754	0.263318	0.999941	2.25758	4.1801	1.37082	1.07876	1.01946	1.95046
ENSG00000197134.11	ZNF257	0.673999	0.590302	0.999941	1.15839	1.7098	0.018428	0.153847	0.836656	0.188329
ENSG00000132702.12	HAPLN2	0.673632	0.836003	0.999941	0	0.169404	0	0	0.339665	0.174662
ENSG00000128656.13	CHN1	0.67181	0.059922	0.993792	3.21784	5.80385	4.55828	6.75665	5.72555	7.80852
ENSG00000217555.12	CKLF	0.671473	0.0372644	0.889475	31.4814	39.1311	26.634	55.058	41.9653	54.7628
ENSG00000001084.12	GCLC	0.671309	0.0831769	0.999941	24.2678	35.3518	15.8	39.5091	15.5009	14.1637
ENSG00000130827.6	PLXNA3	0.670836	0.013919	0.660086	21.0831	30.1029	17.3916	40.1182	21.9174	22.9098
ENSG00000104972.15	LILRB1	0.670506	0.708795	0.999941	0	0.075633	0	0	0.853778	1.03312
ENSG00000169306.9	IL1RAPL1	0.670086	0.665103	0.999941	0	0.121131	0.091811	0.210797	0.379236	0.258799
ENSG00000154493.18	C10orf90	0.66862	0.640462	0.999941	0.236988	0.380251	0.09502	0.097312	0.103533	0.20149
ENSG00000116729.13	WLS	0.667514	0.0314913	0.848374	175.288	150.568	151.696	381.008	84.0726	141.86
ENSG00000111674.8	ENO2	0.666641	0.0983969	0.999941	50.1081	124.269	52.5922	68.0194	51.4882	39.9645
ENSG00000172572.6	PDE3A	0.666634	0.484801	0.999941	0.028594	0.09369	0.127667	0.151986	0.056879	0.065088
ENSG00000011405.13	PIK3C2A	0.66497	0.019765	0.742652	15.2542	18.3611	9.57526	24.2073	14.7083	16.7608
ENSG00000167216.16	KATNAL2	0.664311	0.524418	0.999941	3.32608	4.98133	1.08198	0.965049	0.382824	1.19541
ENSG00000244067.2	GSTA2	0.663708	0.688238	0.999941	0	0.303123	0.42422	0.492385	0.196661	0.127248
ENSG00000183734.4	ASCL2	0.663631	0.468712	0.999941	0.892836	0.992863	0.674806	0.612854	0.13032	0.804394
ENSG00000198885.9	ITPRIPL1	0.662828	0.742578	0.999941	0.202032	0.123901	0	0	0.051531	0.757203
ENSG00000155974.12	GRIP1	0.662724	0.110719	0.999941	4.11493	9.31197	3.66907	3.80118	3.92145	4.51668
ENSG00000111077.17	TNS2	0.66245	0.118888	0.999941	2.72353	4.15876	3.6443	6.21175	6.87212	9.16302
ENSG00000086758.15	HUWE1	0.661906	0.00079932	0.181944	62.1383	92.3088	42.8208	73.2832	104.008	139.063
ENSG00000188916.8	INSYN2	0.661891	0.418528	0.999941	0.278105	0.503897	0.150766	0.112215	0.200758	0.409679
ENSG00000196284.15	SUPT3H	0.6616	0.0585785	0.993792	6.23064	7.63709	5.73081	11.8821	8.47137	10.8237
ENSG00000168481.8	LGI3	0.661334	0.460696	0.999941	0.470041	0.853104	0.329362	0.52001	0.194164	0.142437
ENSG00000179862.6	CITED4	0.66108	0.0771198	0.999941	4.80642	5.37983	5.37788	7.97877	2.68011	5.71016
ENSG00000125740.13	FOSB	0.660619	0.450961	0.999941	0.725323	0.57112	0.088614	0.241494	0.284729	0.834594
ENSG00000008710.19	PKD1	0.660537	0.000373607	0.122247	31.064	46.4335	24.5244	43.119	36.6121	46.9869
ENSG00000065802.11	ASB1	0.659065	0.0258004	0.800796	20.135	35.5815	17.5544	37.0717	26.5311	23.4146
ENSG00000184163.3	C1QTNF12	0.6589	0.546591	0.999941	0.273791	1.38796	1.6988	1.33041	0.598072	0.493385
ENSG00000244607.6	CCDC13	0.657971	0.355204	0.999941	1.98373	1.55006	1.39121	2.44278	0.821581	2.36746
ENSG00000196912.12	ANKRD36B	0.657855	0.34176	0.999941	0.247043	1.64297	0.527645	0.662275	2.99652	2.72138
ENSG00000159147.17	DONSON	0.657373	0.076349	0.999941	5.47184	13.185	8.21705	10.3504	14.1372	18.2488
ENSG00000136630.12	HLX	0.656946	0.0577409	0.987886	9.81564	8.55769	3.42743	6.51356	16.4225	29.8896
ENSG00000139318.7	DUSP6	0.656941	0.069446	0.999941	83.2395	121.893	45.5052	124.279	81.6745	66.4893
ENSG00000175106.16	TVP23C	0.656574	0.19505	0.999941	7.65255	4.4354	5.23716	12.8164	2.9452	7.28523
ENSG00000166436.16	TRIM66	0.656009	0.164793	0.999941	0.54775	0.65992	0.607304	1.00205	1.20633	1.86937
ENSG00000147576.16	ADHFE1	0.655916	0.361713	0.999941	0.854124	0.693673	0.890841	1.36731	0.319892	0.936998
ENSG00000173369.15	C1QB	0.655848	0.362017	0.999941	1.82891	1.64465	0	0.329463	14.4124	16.4052
ENSG00000137310.11	TCF19	0.655043	0.055089	0.987081	2.8052	5.8159	2.39951	3.91144	4.55677	4.41584
ENSG00000117501.14	MROH9	0.654848	0.799	0.999941	0.090266	0.151071	0.064022	0.033112	0	0
ENSG00000135451.12	TROAP	0.654781	0.178357	0.999941	3.0498	5.46208	1.69923	3.40422	5.77857	5.39696
ENSG00000124126.13	PREX1	0.653274	0.463475	0.999941	0.362888	0.107566	0.107489	0.543551	1.07673	1.03784
ENSG00000156970.12	BUB1B	0.652865	0.0404667	0.922311	2.57111	3.32377	2.31067	3.78536	3.75961	5.71132
ENSG00000143882.11	ATP6V1C2	0.651837	0.732279	0.999941	0.018456	0.022065	0.066159	0.022958	0.024374	0.150563
ENSG00000153823.18	PID1	0.651779	0.115605	0.999941	2.13502	2.54475	4.58896	7.22365	2.43667	3.91707
ENSG00000179826.6	MRGPRX3	0.651696	0.624236	0.999941	0.637169	0.961552	1.74184	2.49747	0	0
ENSG00000173175.14	ADCY5	0.651235	0.474782	0.999941	1.45691	2.78757	0.37979	0.318703	0.519555	0.398379
ENSG00000018236.14	CNTN1	0.650089	0.314942	0.999941	1.09721	4.78399	0.725065	0.323046	3.21092	2.75795
ENSG00000261408.7	TEN1-CDK3	0.650017	0.226753	0.999941	0.503191	0.79033	0.39203	0.813283	0.68029	0.728656
ENSG00000256029.6	SNHG28	0.649342	0.310678	0.999941	0.192448	0.453487	0.496145	0.710942	0.274596	0.289464
ENSG00000257524.6	AL157935.2	0.649042	0.0946935	0.999941	4.13256	8.02048	3.12487	6.35813	9.291	8.28386
ENSG00000135678.11	CPM	0.648866	0.211465	0.999941	2.18496	2.34292	0.547218	1.36523	1.24128	1.96529
ENSG00000278558.4	TMEM191B	0.648563	0.628416	0.999941	0.056242	3.33341	0.85802	0.531206	2.13722	0.732359
ENSG00000091651.8	ORC6	0.648378	0.146971	0.999941	6.67714	15.4171	6.52783	7.83069	6.55799	6.0275
ENSG00000030419.16	IKZF2	0.648037	0.120712	0.999941	0.293517	0.515842	0.48836	0.694702	0.320708	0.427066
ENSG00000157510.13	AFAP1L1	0.64796	0.06668	0.999941	1.40175	3.09494	1.97819	2.53685	2.5302	3.16504
ENSG00000115107.19	STEAP3	0.647459	0.103721	0.999941	6.51483	9.36482	7.65335	16.3935	15.3249	16.647
ENSG00000183072.9	NKX2-5	0.647257	0.0609243	0.994887	3.03919	4.93366	5.2623	6.29678	2.66599	4.53497
ENSG00000197238.4	HIST1H4J	0.647172	0.641723	0.999941	0	11.2452	6.09415	4.06015	8.5541	6.49997
ENSG00000026559.13	KCNG1	0.646537	0.0616696	0.99957	10.9323	20.6619	11.9505	24.9806	14.4708	11.6688
ENSG00000258102.3	MAP1LC3B2	0.646411	0.719631	0.999941	0.80281	1.56971	0.392801	0.612114	0.270758	0
ENSG00000111052.7	LIN7A	0.646346	0.30258	0.999941	0.205644	0.515713	0.276931	0.2011	0.627995	1.24302
ENSG00000101188.4	NTSR1	0.644925	0.763807	0.999941	0.05851	0.069977	0.046622	0.02425	0	0.050353
ENSG00000172650.13	AGAP5	0.64452	0.626316	0.999941	0	0.352568	0.364837	0.689442	3.44713	3.43273
ENSG00000151090.18	THRB	0.643645	0.439413	0.999941	0.276846	0.070713	0.374931	1.42287	0.186437	0.248413
ENSG00000177380.13	PPFIA3	0.643495	0.219402	0.999941	1.74857	2.42776	1.02155	2.02545	1.40341	1.69169
ENSG00000198754.5	OXCT2	0.643438	0.450701	0.999941	0.375982	0.609629	0.380311	1.09879	0.469567	0.307597
ENSG00000075702.17	WDR62	0.643249	0.271568	0.999941	0.319711	0.723742	0.442726	0.700235	1.26947	1.4573
ENSG00000164687.10	FABP5	0.643246	0.0113273	0.597355	29.0254	39.518	22.2543	42.9641	32.7895	40.8889
ENSG00000277531.2	PNMA8C	0.642918	0.821418	0.999941	0.052444	0.046949	0	0	0	0.11894
ENSG00000285816.1	AP000944.2	0.642862	0.0647948	0.999941	5.06687	8.28404	2.79344	4.99127	4.92237	5.11481
ENSG00000166450.12	PRTG	0.641685	0.37878	0.999941	0.265643	0.337469	0.285286	0.45139	0.215552	0.342293
ENSG00000187796.14	CARD9	0.641596	0.661595	0.999941	0	0.347049	0.195726	0.151921	0.319308	0.252139
ENSG00000051180.16	RAD51	0.641435	0.0806364	0.999941	3.11175	3.49399	2.72547	4.126	2.58987	4.93207
ENSG00000105835.11	NAMPT	0.641413	0.113893	0.999941	454.773	330.825	225.912	744.476	591.417	697.531
ENSG00000258674.5	AC011448.1	0.637766	0.426263	0.999941	1.7767	2.64055	1.12541	1.08748	0.696876	1.59309
ENSG00000158290.16	CUL4B	0.636853	0.111431	0.999941	78.1918	56.4414	53.8956	117.122	125.455	193.379
ENSG00000104833.11	TUBB4A	0.636807	0.271912	0.999941	34.7769	80.3966	21.7927	16.6114	21.7487	19.1136
ENSG00000170054.14	SERPINA9	0.63664	0.357741	0.999941	1.57449	2.93985	0.465544	1.20509	2.70811	1.46222
ENSG00000197479.6	PCDHB11	0.636363	0.762421	0.999941	0.026603	0	0.0159	0.033174	0.040382	0.118136
ENSG00000156398.12	SFXN2	0.63479	0.415569	0.999941	0.750736	0.419832	0.303268	1.79221	0.716404	0.657503
ENSG00000203772.7	SPRN	0.634637	0.150053	0.999941	6.40049	10.5816	5.4623	7.5298	3.04318	3.73265
ENSG00000284824.1	GCSAML-AS1	0.634024	0.577972	0.999941	0.127351	0.490649	0.794249	0.241958	0.137111	0.35664
ENSG00000164707.15	SLC13A4	0.633225	0.819074	0.999941	0.28792	0	0	0.633535	0.026263	0.138345
ENSG00000184995.7	IFNE	0.632808	0.463202	0.999941	0.651635	0.57576	0.2616	0.854679	4.88952	4.64277
ENSG00000124191.17	TOX2	0.632583	0.273423	0.999941	5.67768	4.22039	9.38678	22.0641	10.879	13.6291
ENSG00000101213.6	PTK6	0.632291	0.605841	0.999941	0.024536	0.176338	0.307755	0.293216	0.181949	0.22864
ENSG00000109667.11	SLC2A9	0.631884	0.170319	0.999941	2.06083	5.04861	3.9173	4.38843	3.95884	5.04648
ENSG00000143147.14	GPR161	0.631541	0.0109611	0.597355	3.11933	5.39604	3.13823	4.82371	4.12202	4.94276
ENSG00000137841.11	PLCB2	0.631492	0.592662	0.999941	0.267187	0.091736	0.155385	0.70998	1.03317	0.941839
ENSG00000148926.9	ADM	0.630294	0.127507	0.999941	200.028	225.151	119.201	272.66	66.5775	99.5352
ENSG00000080839.11	RBL1	0.630115	0.0806451	0.999941	0.868347	1.08673	0.862222	1.41539	1.06098	1.59137
ENSG00000148123.14	PLPPR1	0.62982	0.875575	NA	0	0	0	0	0.033631	0.134482
ENSG00000239998.5	LILRA2	0.62982	0.875575	NA	0	0	0	0	0.05271	0.112642
ENSG00000268223.5	ARL14EPL	0.62982	0.875575	NA	0	0	0	0	0.178582	0.345008
ENSG00000183963.18	SMTN	0.629213	0.0172325	0.704403	13.7707	27.7228	24.2072	34.7782	20.2588	23.5771
ENSG00000135541.20	AHI1	0.628424	0.0565936	0.987081	8.03791	13.1754	5.74819	7.4601	6.14314	8.59384
ENSG00000243444.7	PALM2	0.628173	0.703372	0.999941	0.104894	0.201178	0.016298	0	0.068461	0.177152
ENSG00000088726.15	TMEM40	0.626416	0.494475	0.999941	1.03188	0.499834	0.430166	2.0373	0.828948	1.01662
ENSG00000162512.15	SDC3	0.626273	0.0174473	0.706258	22.9142	35.6737	20.7992	27.3131	15.4095	23.0396
ENSG00000158246.7	TENT5B	0.62609	0.28085	0.999941	1.09657	0.925542	0.745978	1.97819	1.51045	1.85981
ENSG00000132164.9	SLC6A11	0.625985	0.578783	0.999941	0.154001	0.049557	0.092875	0.348638	0.096143	0.163393
ENSG00000156920.10	ADGRG4	0.624549	0.610947	0.999941	0.024008	0.014297	0.050004	0.060081	0.055738	0.125
ENSG00000135114.12	OASL	0.624175	0.558616	0.999941	0.617993	0.838023	0.655226	0.673493	0.023046	0.167109
ENSG00000159263.15	SIM2	0.62343	0.416711	0.999941	0.266262	0.631762	0.219136	0.206959	0.322476	0.389641
ENSG00000108106.13	UBE2S	0.623155	0.0370631	0.889475	59.838	144.348	76.9681	97.5892	89.2119	87.3928
ENSG00000123607.14	TTC21B	0.622713	0.0441932	0.94336	2.85496	3.53489	1.98263	3.08823	4.89613	7.59635
ENSG00000167645.16	YIF1B	0.622552	0.0244706	0.789759	33.9156	77.5985	59.2114	68.5312	44.3369	53.0207
ENSG00000136810.12	TXN	0.622285	0.0178174	0.715705	656.922	954.172	928.287	1630.89	924.379	1141.88
ENSG00000144893.12	MED12L	0.620334	0.441099	0.999941	0.099714	0.258306	0.130884	0.152682	0.106033	0.077924
ENSG00000186868.15	MAPT	0.618355	0.157838	0.999941	0.815891	1.74716	1.0393	1.85583	1.29981	1.03528
ENSG00000154188.9	ANGPT1	0.617863	0.0615998	0.99947	6.88504	12.624	4.92654	5.1782	6.34628	9.16862
ENSG00000168268.10	NT5DC2	0.617841	0.0237993	0.788777	92.8024	172.222	74.9502	111.721	102.99	105.804
ENSG00000116017.10	ARID3A	0.61688	0.159879	0.999941	2.79396	4.08725	3.24416	7.29729	6.89391	6.71792
ENSG00000187134.13	AKR1C1	0.616843	0.0873078	0.999941	10.9783	9.14826	9.61029	15.3379	7.93075	17.1473
ENSG00000189362.11	NEMP2	0.616441	0.217586	0.999941	1.78736	6.67836	3.83757	4.02095	4.26561	3.5876
ENSG00000152766.5	ANKRD22	0.61633	0.714209	0.999941	0.237047	0.75992	0.047474	0	0.413823	0.151006
ENSG00000197629.5	MPEG1	0.616191	0.671754	0.999941	0	0.044835	0	0	0.845276	0.941632
ENSG00000111012.9	CYP27B1	0.615891	0.511907	0.999941	0.308382	0.255669	0.141955	0.588738	0.440503	0.432107
ENSG00000146670.9	CDCA5	0.615606	0.11479	0.999941	3.99893	7.69964	3.0232	3.7973	4.06767	4.48945
ENSG00000198520.11	ARMH1	0.615524	0.50769	0.999941	0.546293	0.709895	0.400009	0.451681	1.13589	2.4323
ENSG00000147454.13	SLC25A37	0.615288	0.242782	0.999941	15.5914	12.9686	14.9308	40.3193	44.5705	46.697
ENSG00000137875.4	BCL2L10	0.614584	0.508367	0.999941	0.588555	0.374492	0.452522	1.11326	0.976795	1.34722
ENSG00000066629.17	EML1	0.614309	0.366179	0.999941	4.95025	4.74468	1.72744	6.86995	0.862572	1.28608
ENSG00000166924.8	NYAP1	0.613626	0.310198	0.999941	1.38563	1.64031	3.62362	5.77348	4.00441	5.77686
ENSG00000172159.15	FRMD3	0.613615	0.25582	0.999941	0.991623	1.21638	0.502921	0.480107	0.550558	1.57242
ENSG00000181804.14	SLC9A9	0.613452	0.280443	0.999941	1.70668	0.780962	1.89539	4.32402	1.09812	2.12988
ENSG00000171049.8	FPR2	0.612281	0.630592	0.999941	0.131252	0.277329	0.148325	0.088961	0.241986	0.443749
ENSG00000140511.11	HAPLN3	0.611537	0.260677	0.999941	2.90409	4.6398	1.39692	1.78697	1.94925	2.64295
ENSG00000024422.11	EHD2	0.61093	0.00809587	0.543392	95.8357	194.183	112.77	151.096	134.583	150.692
ENSG00000102967.11	DHODH	0.610887	0.0555459	0.987081	2.64137	3.35338	2.5788	3.89861	2.22238	3.52703
ENSG00000168273.7	SMIM4	0.610085	0.145538	0.999941	16.9779	24.5003	21.659	46.867	21.2629	20.4036
ENSG00000171848.14	RRM2	0.610062	0.153076	0.999941	5.824	10.4977	6.45409	12.9474	19.5765	18.8248
ENSG00000284491.2	THSD8	0.610016	0.324388	0.999941	1.13268	3.70771	2.62921	4.10145	3.88147	3.25695
ENSG00000074416.14	MGLL	0.609093	0.111799	0.999941	10.4976	30.6526	14.3389	21.6212	24.1369	17.0233
ENSG00000168334.8	XIRP1	0.608466	0.797235	0.999941	0.067505	0.161431	0.040202	0	0.011996	0
ENSG00000212907.2	MT-ND4L	0.608099	0.465788	0.999941	1282.49	1738.2	2170.61	4154.18	6580.94	7651.45
ENSG00000147145.12	LPAR4	0.607391	0.52943	0.999941	0.242181	0.469509	0.312286	0.506628	0.387071	0.389975
ENSG00000167653.4	PSCA	0.607069	0.700049	0.999941	0.339068	0.509602	0.139032	0.134568	0.376122	0.639597
ENSG00000092621.12	PHGDH	0.606787	0.131807	0.999941	16.4698	19.2672	22.0425	31.8387	33.6199	54.4666
ENSG00000151702.16	FLI1	0.606624	0.264121	0.999941	4.40829	5.08512	4.73937	11.795	16.2045	15.8309
ENSG00000168237.17	GLYCTK	0.606405	0.0926086	0.999941	3.33989	4.23117	2.51582	4.36444	4.481	6.19937
ENSG00000138669.9	PRKG2	0.606363	0.696145	0.999941	0.087525	0.026594	0.039483	0.041169	0.038584	0.304334
ENSG00000173917.10	HOXB2	0.606329	0.0727249	0.999941	17.334	40.7127	23.0036	35.0975	42.6039	40.825
ENSG00000204314.11	PRRT1	0.60615	0.593384	0.999941	0.07594	0.291177	0.474944	0.394542	0.684867	1.28417
ENSG00000165171.10	METTL27	0.605734	0.415057	0.999941	1.17274	1.33311	1.14249	1.45406	2.30182	4.23722
ENSG00000176244.6	ACBD7	0.605429	0.620686	0.999941	0.149341	0.480771	0.240298	0.366192	0.390007	0.25514
ENSG00000197978.9	GOLGA6L9	0.605427	0.144004	0.999941	0.685649	0.867487	0.542934	0.878978	1.39147	1.99098
ENSG00000127528.5	KLF2	0.605193	0.303268	0.999941	2.63311	14.7553	4.30583	6.62723	26.7492	17.9539
ENSG00000159259.7	CHAF1B	0.604968	0.141593	0.999941	1.24097	1.34767	0.621581	1.34671	1.16719	1.56068
ENSG00000114423.20	CBLB	0.604176	0.0452259	0.949623	6.09139	10.0157	3.99626	6.11055	6.17282	6.95674
ENSG00000138685.15	FGF2	0.603777	0.0980399	0.999941	123.354	269.527	187.306	344.568	332.595	294.562
ENSG00000108602.17	ALDH3A1	0.603407	0.712151	0.999941	0.192336	0	0.145086	0.409997	0.312463	0.522424
ENSG00000174004.5	NRROS	0.602429	0.407957	0.999941	0.319055	0.51839	0.478745	0.928351	0.661092	0.675285
ENSG00000149243.15	KLHL35	0.601414	0.368897	0.999941	1.42274	2.69123	3.47304	1.69928	0.724281	2.37161
ENSG00000105255.10	FSD1	0.600603	0.201882	0.999941	2.62837	3.96463	2.3835	3.99216	8.16068	10.0734
ENSG00000169418.9	NPR1	0.599862	0.390887	0.999941	2.0156	0.566105	2.03502	2.96733	2.51903	6.39379
ENSG00000180316.12	PNPLA1	0.59972	0.764043	0.999941	0.076074	0.124314	0.2406	0.097024	0	0.05341
ENSG00000181019.12	NQO1	0.599448	0.13832	0.999941	177.774	182.816	203.399	371.682	383.326	523.584
ENSG00000121933.18	TMIGD3	0.598177	0.796167	0.999941	0.293827	0	0	0.183658	0.196111	0.353527
ENSG00000135111.15	TBX3	0.597363	0.0708437	0.999941	3.29579	4.37064	2.49628	4.71227	6.49976	7.7134
ENSG00000141391.13	PRELID3A	0.597298	0.119585	0.999941	3.73533	7.45277	4.21815	6.36992	6.44858	6.54403
ENSG00000254598.2	CSNK2A3	0.596212	0.535492	0.999941	0.551512	0.897825	0.542402	0.485872	0.251425	0.502388
ENSG00000189134.3	NKAPL	0.59581	0.575805	0.999941	0.152902	0.505801	0.321725	0.612512	0.451095	0.243935
ENSG00000011465.16	DCN	0.595749	0.179301	0.999941	193.986	92.9129	187.327	479.193	49.6703	126.637
ENSG00000164741.14	DLC1	0.595439	0.0458272	0.958404	12.1958	21.1049	9.20588	14.5197	34.9098	40.6183
ENSG00000169710.8	FASN	0.595013	0.0331034	0.863739	23.2494	38.8415	18.4107	20.6755	18.8127	27.7389
ENSG00000203837.4	PNLIPRP3	0.594732	0.880806	0.999941	0.02509	0	0	0.186689	0	0
ENSG00000167601.11	AXL	0.593751	0.0486897	0.975409	38.5126	70.9947	45.3465	84.361	74.1753	67.9508
ENSG00000170464.9	DNAJC18	0.593488	0.124631	0.999941	3.63181	6.80947	3.77122	7.09143	9.73521	9.07508
ENSG00000272398.5	CD24	0.593408	0.441563	0.999941	0.46545	0.361074	6.20048	6.44443	0.432497	1.02007
ENSG00000161267.11	BDH1	0.593192	0.185728	0.999941	3.44379	3.80422	3.19459	8.20036	2.16941	2.2558
ENSG00000134827.7	TCN1	0.592975	0.818687	0.999941	0.079781	0	0.143964	1.02552	0	0
ENSG00000277957.1	SENP3-EIF4A1	0.592925	0.681217	0.999941	0	0.7896	0.724458	0.103244	0.319169	0.507454
ENSG00000198814.12	GK	0.592889	0.130601	0.999941	7.88411	8.70654	3.49284	10.4074	13.774	12.3122
ENSG00000121316.10	PLBD1	0.592837	0.47969	0.999941	0.582015	0.91752	1.79145	0.752147	0.543304	2.25968
ENSG00000163053.10	SLC16A14	0.592288	0.716743	0.999941	0.075939	0.088644	0.150949	0.047362	0	0.065628
ENSG00000123416.15	TUBA1B	0.592084	0.0474677	0.968217	773.321	1815.03	986.59	1463.54	1477.25	1293.9
ENSG00000166963.12	MAP1A	0.591672	0.0415164	0.925973	17.7556	32.3925	12.3117	19.4831	21.6543	19.9836
ENSG00000175471.19	MCTP1	0.591079	0.424945	0.999941	1.45242	0.443398	0.87415	2.01736	0.590173	1.74771
ENSG00000144182.16	LIPT1	0.591077	0.234161	0.999941	2.26151	2.35904	1.70619	3.2435	2.69332	3.8106
ENSG00000133937.4	GSC	0.590152	0.7109	0.999941	0.21078	0.445706	1.14571	0.193556	0	0.133343
ENSG00000217930.7	PAM16	0.588796	0.103491	0.999941	20.5973	49.6176	31.6759	39.6114	32.9567	32.3365
ENSG00000084444.13	FAM234B	0.588389	0.0401627	0.922311	1.74984	2.67047	2.04514	3.23271	2.19484	2.65993
ENSG00000121898.12	CPXM2	0.588336	0.586163	0.999941	0.1273	0.05703	1.7288	2.65145	0.609993	0.909722
ENSG00000185340.15	GAS2L1	0.588149	0.0569554	0.987081	18.6981	41.5365	23.6747	25.5638	20.8938	22.6982
ENSG00000186871.6	ERCC6L	0.587989	0.174997	0.999941	0.591779	0.92614	0.549037	0.688795	0.887447	1.29522
ENSG00000196878.14	LAMB3	0.587592	0.0247253	0.794143	3.42265	5.1692	4.69838	7.63365	3.73149	4.40126
ENSG00000164066.12	INTU	0.587221	0.344638	0.999941	0.626527	1.24939	2.55896	3.6402	2.72486	3.59994
ENSG00000237649.7	KIFC1	0.586543	0.186415	0.999941	1.33048	3.43218	1.74523	2.29256	3.56697	3.56928
ENSG00000205002.3	AARD	0.585909	0.459421	0.999941	0.592998	0.619254	0.6487	1.01214	0.139972	0.333932
ENSG00000187838.16	PLSCR3	0.585655	0.00663277	0.496049	63.0679	118.089	80.3036	105.904	84.8218	100.813
ENSG00000005513.9	SOX8	0.585608	0.822455	0.999941	0.056423	0	0	0.046785	0.04967	0.072867
ENSG00000101057.15	MYBL2	0.585596	0.186481	0.999941	4.22856	8.37566	5.00418	9.12647	15.962	15.3873
ENSG00000160460.15	SPTBN4	0.584352	0.189801	0.999941	2.89406	3.87666	2.06505	2.43848	1.13337	2.22017
ENSG00000228439.5	TSTD3	0.583458	0.248715	0.999941	4.49124	4.428	3.32046	7.0145	3.03972	4.25673
ENSG00000100297.15	MCM5	0.582849	0.0102173	0.58354	7.49719	10.9122	4.82662	6.13716	8.80986	13.5428
ENSG00000141255.12	SPATA22	0.582773	0.607035	0.999941	0.332268	0.334851	0	0.087535	1.35807	1.73361
ENSG00000174943.10	KCTD13	0.581677	0.154011	0.999941	3.60654	8.42369	5.47302	8.52296	8.8144	8.07927
ENSG00000136830.11	FAM129B	0.581096	0.0481875	0.971264	122.605	299.037	177.072	223.663	204.501	191.707
ENSG00000133433.10	GSTT2B	0.580995	0.437589	0.999941	1.58063	0.766471	15.9038	24.2581	1.39991	2.35594
ENSG00000069431.11	ABCC9	0.580972	0.225204	0.999941	0.458952	0.785747	0.500429	1.14189	0.755553	0.561648
ENSG00000228253.1	MT-ATP8	0.580763	0.500805	0.999941	1184.43	907.985	1563.1	3116.1	4454.51	5623.59
ENSG00000125733.17	TRIP10	0.580681	0.124536	0.999941	18.9151	20.9846	20.3592	38.8713	36.6736	45.6355
ENSG00000135454.13	B4GALNT1	0.580329	0.198752	0.999941	0.938366	1.63508	0.422633	0.667129	2.17825	2.36374
ENSG00000173805.15	HAP1	0.580202	0.736992	0.999941	0.014474	0.231945	0.138182	0.018039	0.057429	0.018742
ENSG00000049323.15	LTBP1	0.58013	0.282201	0.999941	3.72873	3.54003	2.55037	5.59751	0.667836	1.42499
ENSG00000196263.7	ZNF471	0.580021	0.11112	0.999941	1.60908	1.97757	1.03853	2.19109	1.4381	1.59648
ENSG00000242550.5	SERPINB10	0.579428	0.510461	0.999941	0.480053	0.609547	0.205904	0.908528	1.90722	1.21789
ENSG00000176678.5	FOXL1	0.579267	0.0417642	0.925973	3.19551	5.66097	3.83295	5.59618	5.04115	5.75355
ENSG00000124570.19	SERPINB6	0.578717	0.0159449	0.688617	127.319	258.209	105.096	132.174	218.156	239.993
ENSG00000154310.16	TNIK	0.578359	0.0277398	0.823526	23.1201	32.6261	15.4144	28.2672	21.2194	22.9413
ENSG00000198556.13	ZNF789	0.578136	0.0972541	0.999941	4.24999	7.16557	4.91145	5.81107	3.59414	4.93339
ENSG00000240204.2	SMKR1	0.578067	0.644781	0.999941	1.16514	1.08193	0.416041	1.35893	0.088893	0.257703
ENSG00000234469.4	CLDN34	0.57692	0.883887	NA	0.144667	0.175875	0	0	0	0.090455
ENSG00000115163.14	CENPA	0.576677	0.303817	0.999941	1.3287	3.44773	1.82909	1.4647	3.65993	5.58522
ENSG00000073008.14	PVR	0.576538	0.0328276	0.860753	62.5653	122.27	73.3238	109.352	73.9335	68.0575
ENSG00000163507.13	CIP2A	0.575755	0.066455	0.999941	3.68571	7.4966	3.74574	4.97101	5.73248	5.89291
ENSG00000180096.11	SEPT1	0.575747	0.469719	0.999941	0.475055	1.32886	0.619052	0.438884	0.79161	0.985619
ENSG00000274070.1	CASTOR2	0.575637	0.259193	0.999941	2.50854	3.49509	1.55416	2.13947	2.04079	3.06772
ENSG00000171241.8	SHCBP1	0.575579	0.110577	0.999941	3.48825	8.52607	4.66861	6.3216	9.00427	8.8558
ENSG00000175003.13	SLC22A1	0.575107	0.588204	0.999941	1.28102	2.93384	0.966758	0.205696	0.450758	0.885298
ENSG00000102452.16	NALCN	0.574757	0.194637	0.999941	2.90364	3.09916	1.71785	1.92776	1.22979	3.4495
ENSG00000149294.16	NCAM1	0.573531	0.308633	0.999941	0.850401	0.907431	1.565	3.50982	1.59516	1.65507
ENSG00000176597.11	B3GNT5	0.573477	0.24086	0.999941	3.13367	2.64365	2.42722	6.16282	6.70306	7.30154
ENSG00000198211.8	AC092143.1	0.572859	0.227882	0.999941	0.981722	2.62734	1.31265	1.25388	2.07499	2.33649
ENSG00000116663.10	FBXO6	0.572209	0.158643	0.999941	2.30308	3.34607	3.23425	3.7913	2.19334	3.64805
ENSG00000088305.18	DNMT3B	0.572149	0.430443	0.999941	0.384536	0.264186	0.49281	1.16812	0.745351	0.89251
ENSG00000182310.14	SPACA6	0.571152	0.177357	0.999941	5.14424	9.70888	6.7858	8.12936	11.6716	15.64
ENSG00000110195.12	FOLR1	0.570349	0.886909	NA	0	0	0.087797	0.175305	0	0
ENSG00000122711.8	SPINK4	0.570349	0.886909	NA	0	0	0.435078	0.773753	0	0
ENSG00000122787.14	AKR1D1	0.570349	0.886909	NA	0	0	0.031896	0.065991	0	0
ENSG00000158683.8	PKD1L1	0.570349	0.886909	NA	0	0	0.007045	0.014815	0	0
ENSG00000160838.13	LRRC71	0.570349	0.886909	NA	0	0	0.03844	0.079195	0	0
ENSG00000186377.7	CYP4X1	0.570349	0.886909	NA	0	0	0.029998	0.062141	0	0
ENSG00000271503.5	CCL5	0.570332	0.449367	0.999941	1.10239	1.60061	2.1492	4.65354	0.356685	0.221134
ENSG00000133030.20	MPRIP	0.570322	0.0548951	0.987081	60.3891	131.562	78.5212	109.359	141.14	146.692
ENSG00000106415.12	GLCCI1	0.569925	0.225023	0.999941	2.05425	2.73099	0.863382	1.76161	1.67624	1.72658
ENSG00000070371.15	CLTCL1	0.569862	0.227198	0.999941	1.03939	2.62324	3.05398	3.24229	2.69211	3.64115
ENSG00000161640.15	SIGLEC11	0.569638	0.876131	0.999941	0	0	0	0	0.124791	0.206751
ENSG00000205111.8	CDKL4	0.569242	0.863837	0.999941	0	0.500835	0.142511	0	0.158612	0
ENSG00000162910.18	MRPL55	0.568805	0.0351071	0.871768	38.9209	69.8821	45.2001	53.314	37.5873	47.3079
ENSG00000285053.1	TBCE	0.568244	0.383921	0.999941	2.08765	1.13247	1.2222	5.24894	2.46296	2.34046
ENSG00000119328.11	FAM206A	0.567546	0.0400926	0.922311	10.5593	21.5556	12.8448	15.566	14.6382	16.25
ENSG00000157680.15	DGKI	0.566966	0.370797	0.999941	0.606743	1.2602	0.714458	1.99752	0.830895	0.317905
ENSG00000145901.15	TNIP1	0.566889	0.0489048	0.975907	369.25	689.551	530.834	763.308	292.582	271.767
ENSG00000128645.14	HOXD1	0.564675	0.858942	0.999941	0	0	0.036797	0.075892	0.040335	0.039333
ENSG00000173530.5	TNFRSF10D	0.564546	0.104794	0.999941	146.329	235.797	48.2248	79.3608	176.449	161.955
ENSG00000110675.12	ELMOD1	0.563691	0.353252	0.999941	0.770804	1.59839	0.532459	0.618976	0.993605	0.971161
ENSG00000273802.2	HIST1H2BG	0.563131	0.403741	0.999941	0.678698	1.17512	1.32783	1.5655	1.7216	2.48409
ENSG00000117479.13	SLC19A2	0.562715	0.0854171	0.999941	5.12835	4.65965	4.74092	8.36584	5.45503	8.49329
ENSG00000151164.18	RAD9B	0.562591	0.592383	0.999941	0.256362	1.27638	0.559767	0.185023	0.435603	0.254969
ENSG00000204866.8	IGFL2	0.56203	0.316854	0.999941	8.76427	39.2559	6.66174	6.80084	50.2919	30.743
ENSG00000114904.12	NEK4	0.561847	0.0272087	0.821808	4.29574	8.06282	4.39194	5.42102	6.77286	8.15392
ENSG00000166260.11	COX11	0.560919	0.00891674	0.555309	20.9853	36.1822	18.3623	22.7749	27.4942	34.6915
ENSG00000184012.11	TMPRSS2	0.560718	0.814916	0.999941	0.036565	0.043962	0.10636	0.280572	0	0
ENSG00000060558.3	GNA15	0.560692	0.732934	0.999941	0.112286	0.20197	0	0.034764	0.406373	0.144194
ENSG00000178773.14	CPNE7	0.560411	0.340744	0.999941	11.5555	17.487	41.4495	74.5865	44.1505	48.9462
ENSG00000258713.2	C20orf141	0.56017	0.670774	0.999941	1.23163	1.04139	0.210051	0.392219	0.874687	1.7833
ENSG00000162639.15	HENMT1	0.560115	0.186733	0.999941	2.93677	3.39968	2.30945	3.36687	1.71013	2.93549
ENSG00000172244.8	C5orf34	0.559862	0.272274	0.999941	1.369	2.13055	1.14333	1.96307	1.2347	1.20997
ENSG00000162624.14	LHX8	0.55924	0.87261	0.999941	0.03502	0	0	0	0.045972	0.223914
ENSG00000081052.12	COL4A4	0.559049	0.0759838	0.999941	0.980361	1.3588	0.529095	0.663825	0.966796	1.51377
ENSG00000114450.9	GNB4	0.558615	0.0491296	0.975907	13.6003	13.8755	12.0342	19.9456	18.6397	27.7304
ENSG00000172985.10	SH3RF3	0.558605	0.0570543	0.987081	5.89097	5.0202	4.06058	7.50084	4.07787	7.14896
ENSG00000146374.13	RSPO3	0.558381	0.427328	0.999941	1.48718	0.67019	0.939213	4.4434	0.625098	0.805337
ENSG00000184232.8	OAF	0.558025	0.096005	0.999941	14.8612	34.1299	21.0017	32.2307	24.5455	18.949
ENSG00000112715.21	VEGFA	0.557831	0.0189337	0.732899	89.6678	136.746	66.4663	105.516	89.5617	97.4647
ENSG00000085840.12	ORC1	0.557706	0.374529	0.999941	0.316197	0.711646	0.367679	0.393318	0.835125	1.07591
ENSG00000070087.14	PFN2	0.557587	0.010533	0.586443	163.712	284.463	172.691	259.029	214.629	223.605
ENSG00000185697.16	MYBL1	0.557226	0.233534	0.999941	0.773855	1.12682	0.628754	1.02246	0.621655	0.691888
ENSG00000205208.4	C4orf46	0.557036	0.0604444	0.993792	2.87289	4.99097	3.70402	4.82103	2.74522	3.20105
ENSG00000269897.5	COMMD3-BMI1	0.556394	0.0677392	0.999941	25.3786	31.7496	15.3499	24.4791	24.2329	33.3762
ENSG00000184226.14	PCDH9	0.55601	0.517091	0.999941	0.286784	0.115149	0.076617	0.18166	0.073689	0.336698
ENSG00000147119.3	CHST7	0.555975	0.0954312	0.999941	3.26326	5.92782	4.71476	6.10015	2.96764	3.23036
ENSG00000185250.15	PPIL6	0.555786	0.437252	0.999941	1.93026	0.942675	0.709901	1.58494	0.920828	2.46543
ENSG00000174564.12	IL20RB	0.555559	0.322106	0.999941	0.594923	1.11335	1.96572	2.31431	0.639492	0.830835
ENSG00000151882.11	CCL28	0.555545	0.212823	0.999941	1.67784	2.98002	2.60724	2.30184	1.06272	1.74076
ENSG00000128872.9	TMOD2	0.555131	0.330992	0.999941	0.491734	0.606563	0.362279	0.375255	0.178633	0.434366
ENSG00000196440.11	ARMCX4	0.555054	0.0857389	0.999941	1.81008	1.99023	1.26475	2.56281	1.63352	2.01339
ENSG00000177542.10	SLC25A22	0.554811	0.0423172	0.926965	17.7221	35.6995	29.9879	42.7214	25.8322	25.6121
ENSG00000108984.14	MAP2K6	0.554294	0.686298	0.999941	0.043746	0.180388	0.050858	0	0.158114	0.317824
ENSG00000204967.10	PCDHA4	0.55391	0.470328	0.999941	0.095558	0.380809	0.627805	0.558077	0.359222	0.508001
ENSG00000106089.11	STX1A	0.553812	0.254155	0.999941	8.94936	17.6526	7.84059	16.8527	42.5181	33.5357
ENSG00000076356.6	PLXNA2	0.55303	0.117412	0.999941	3.09752	2.38687	1.07933	2.65705	3.50628	4.94157
ENSG00000182718.16	ANXA2	0.552917	0.0275967	0.822455	3184.52	6719.97	4199	5221.9	4704	4859.37
ENSG00000132613.14	MTSS1L	0.552329	0.0147101	0.679522	24.0811	31.554	21.8618	36.4892	33.3284	40.9363
ENSG00000160888.6	IER2	0.552246	0.0628454	0.999941	16.5757	31.4611	13.1337	20.2708	25.0317	21.9061
ENSG00000213906.9	LTB4R2	0.552027	0.356041	0.999941	0.756133	1.5315	1.1805	0.878287	0.684842	1.19629
ENSG00000132386.10	SERPINF1	0.55109	0.766837	0.999941	0.173253	0	0.161519	0.736783	1.16714	0.678391
ENSG00000120068.6	HOXB8	0.550824	0.225472	0.999941	2.78946	5.71847	3.04039	2.70214	2.94971	3.98822
ENSG00000139289.13	PHLDA1	0.55067	0.245551	0.999941	31.3384	57.9073	26.1346	84.6177	74.1893	34.842
ENSG00000161791.13	FMNL3	0.549976	0.251568	0.999941	1.38702	1.50986	1.4358	3.14	3.44476	3.60112
ENSG00000253767.2	PCDHGA8	0.549941	0.4825	0.999941	0.273117	0.414128	0.345098	0.196386	0.098693	0.316304
ENSG00000270011.7	ZNF559-ZNF177	0.549911	0.569697	0.999941	1.45107	1.28916	0.420742	0.603836	0.238773	1.14448
ENSG00000145861.7	C1QTNF2	0.54988	0.59489	0.999941	0.170706	0.116839	0.262737	0.453789	0.610595	0.847447
ENSG00000182459.4	TEX19	0.549719	0.890194	NA	0	0	0	0.038823	0.082541	0.040238
ENSG00000186300.11	ZNF555	0.54966	0.21039	0.999941	1.31434	1.41218	1.10051	2.20243	2.20385	2.62237
ENSG00000160299.16	PCNT	0.549653	0.0961869	0.999941	3.77027	4.00021	1.9604	3.43293	8.56172	11.5614
ENSG00000161544.9	CYGB	0.549495	0.398695	0.999941	0.526282	0.929917	1.4273	1.11397	0.546869	1.13851
ENSG00000113108.19	APBB3	0.548884	0.263862	0.999941	3.07413	4.66074	3.67917	7.03259	8.17424	8.13981
ENSG00000179820.15	MYADM	0.548719	0.0318457	0.849885	107.572	213.517	180.814	243.98	166.589	177.964
ENSG00000132514.13	CLEC10A	0.548572	0.808731	0.999941	0.044669	0	0	0	0.328727	0.832363
ENSG00000169435.13	RASSF6	0.547991	0.626284	0.999941	0.036502	0.043517	0.086972	0.238378	0.169296	0.142263
ENSG00000102312.21	PORCN	0.547918	0.0294725	0.841626	8.69915	10.7567	10.8933	15.1636	8.00171	12.3353
ENSG00000100726.14	TELO2	0.547748	0.0107162	0.586443	10.6525	17.1826	12.5748	17.5117	11.6163	13.7414
ENSG00000133639.4	BTG1	0.547666	0.0123839	0.6234	18.2523	24.4735	15.0294	20.2845	14.0066	20.7329
ENSG00000125534.9	PPDPF	0.547525	0.0105435	0.586443	266.219	444.257	307.742	468.569	341.604	361.5
ENSG00000152154.10	TMEM178A	0.547359	0.422301	0.999941	0.78944	1.36067	0.88327	1.08323	0.733909	0.911951
ENSG00000161800.12	RACGAP1	0.546519	0.0337181	0.865181	9.48449	16.557	9.59483	9.46916	10.8709	16.3876
ENSG00000205038.11	PKHD1L1	0.546501	0.368586	0.999941	2.2447	0.854546	1.84892	2.57968	3.0396	7.24887
ENSG00000134668.12	SPOCD1	0.546457	0.0272749	0.822227	63.5371	110.058	110.283	168.878	83.8016	88.0446
ENSG00000176208.8	ATAD5	0.546361	0.259896	0.999941	0.340339	0.481381	0.25906	0.405684	0.409226	0.493928
ENSG00000240764.3	PCDHGC5	0.545729	0.514296	0.999941	0.620004	0.891133	0.224338	0.292278	0.221164	0.276082
ENSG00000070526.14	ST6GALNAC1	0.54541	0.787413	0.999941	0	0.061094	0.242886	0.063221	0.059944	0.127486
ENSG00000129195.15	PIMREG	0.545215	0.310953	0.999941	1.48914	3.24694	1.64545	2.11651	6.56835	7.736
ENSG00000138639.17	ARHGAP24	0.545132	0.202455	0.999941	6.19629	7.45973	8.35662	14.0908	14.6877	18.2933
ENSG00000136840.18	ST6GALNAC4	0.545063	0.0412969	0.925973	16.2942	24.0465	21.4016	32.5804	23.5097	28.3513
ENSG00000026508.18	CD44	0.54505	0.214899	0.999941	125.891	342.892	193.615	376.604	495.704	330.066
ENSG00000130695.15	CEP85	0.544885	0.18371	0.999941	1.8582	1.63845	1.15912	2.30846	2.4781	3.43914
ENSG00000079102.16	RUNX1T1	0.544638	0.292599	0.999941	1.99807	4.79547	2.1015	1.8694	1.7664	1.38156
ENSG00000151422.12	FER	0.54425	0.0396123	0.920341	7.47298	11.7674	6.59476	8.0754	5.96456	7.79579
ENSG00000141837.19	CACNA1A	0.54401	0.521242	0.999941	4.55803	8.06034	0.350321	0.192776	3.04524	3.59679
ENSG00000221829.9	FANCG	0.543937	0.213918	0.999941	3.43655	3.39084	3.88232	6.93997	5.09272	6.79183
ENSG00000132382.14	MYBBP1A	0.543021	0.0222043	0.771691	26.9593	44.206	21.5488	31.2382	30.4499	32.5072
ENSG00000186854.10	TRABD2A	0.542802	0.45583	0.999941	1.20102	2.54007	0.36177	0.642811	2.61681	1.53224
ENSG00000113396.12	SLC27A6	0.542365	0.764093	0.999941	0.044568	0.061917	0.239922	0.468817	0	0
ENSG00000105974.11	CAV1	0.542249	0.00954703	0.565832	178.632	324.05	237.82	266.184	191.752	245.07
ENSG00000232838.3	PET117	0.542206	0.17806	0.999941	12.4994	19.0201	7.80488	9.71223	8.89757	11.6013
ENSG00000173597.8	SULT1B1	0.542084	0.456383	0.999941	0.230526	0.76361	0.56307	0.219576	0.266107	0.403254
ENSG00000147642.16	SYBU	0.541877	0.321057	0.999941	1.03847	1.06182	2.6287	4.01607	1.43974	2.1149
ENSG00000204128.5	C2orf72	0.541374	0.274007	0.999941	2.39084	2.97621	2.68892	2.49682	0.817478	2.08656
ENSG00000065923.9	SLC9A7	0.541294	0.272144	0.999941	2.88456	8.00614	4.15969	6.79431	4.42456	1.89627
ENSG00000182993.4	C12orf60	0.54129	0.499425	0.999941	0.421485	0.917614	0.67075	0.572608	0.419412	0.562039
ENSG00000255150.2	EID3	0.540971	0.43997	0.999941	0.962137	2.47677	0.895482	0.752754	1.48798	1.39079
ENSG00000090376.10	IRAK3	0.540406	0.107887	0.999941	9.38007	7.86827	6.19706	14.0101	12.1583	15.1919
ENSG00000169851.15	PCDH7	0.539819	0.0756432	0.999941	8.36923	10.9368	3.49598	6.59141	8.56354	9.17191
ENSG00000258644.5	SYNJ2BP-COX16	0.539665	0.530631	0.999941	18.5034	1.94327	7.20214	18.9834	13.3557	32.1142
ENSG00000159761.14	C16orf86	0.539608	0.660116	0.999941	0.141182	0.34075	0.571098	0.627401	0.327892	0.415317
ENSG00000118193.11	KIF14	0.539206	0.27897	0.999941	0.381707	0.750332	0.59663	0.77542	1.15769	1.39354
ENSG00000100889.11	PCK2	0.539085	0.0945122	0.999941	7.25098	7.87178	10.3659	17.825	8.22188	10.8387
ENSG00000180953.11	ST20	0.539008	0.335269	0.999941	3.19201	5.35428	5.4702	7.82067	5.62195	6.63096
ENSG00000182901.16	RGS7	0.53834	0.501765	0.999941	0.738292	1.54714	0.371104	0.576214	0.850262	0.43167
ENSG00000103202.12	NME4	0.538175	0.00560551	0.468033	124.195	180.143	142.113	225.857	134.041	152.33
ENSG00000278677.1	HIST1H2AM	0.538136	0.773482	0.999941	0.378744	1.4845	1.36752	0.810155	0.449633	0.415732
ENSG00000119969.14	HELLS	0.537991	0.158595	0.999941	1.89509	3.38944	1.9048	2.69585	4.8401	5.50502
ENSG00000249961.9	TERB1	0.537966	0.888822	0.999941	0	0.063081	0.181291	0.038892	0	0
ENSG00000175600.15	SUGCT	0.537666	0.175265	0.999941	6.48763	10.0202	5.83136	5.71466	4.5924	7.61314
ENSG00000254469.7	AP002495.1	0.537531	0.544745	0.999941	1.9505	2.19105	1.21747	1.40662	0.615097	1.84145
ENSG00000277972.1	CISD3	0.537309	0.0528827	0.987081	21.8249	29.6039	19.2241	37.0944	22.8752	22.6867
ENSG00000137267.5	TUBB2A	0.537145	0.116914	0.999941	125.899	349.159	232.573	234.453	195.776	175.335
ENSG00000086717.18	PPEF1	0.536847	0.891301	0.999941	0	0.095455	0.303305	0	0	0
ENSG00000197467.14	COL13A1	0.536604	0.302092	0.999941	1.44177	2.8165	1.11651	1.92298	2.10041	1.46688
ENSG00000088727.12	KIF9	0.535965	0.14383	0.999941	6.24329	8.68634	7.24426	11.5382	6.81344	7.97096
ENSG00000161082.12	CELF5	0.535718	0.645966	0.999941	0.308745	0.595658	0.468833	0.106854	0.07614	0.260536
ENSG00000126249.7	PDCD2L	0.535642	0.28273	0.999941	3.13167	4.43001	5.13683	7.75923	6.662	8.29908
ENSG00000082805.19	ERC1	0.535186	0.0122438	0.620327	7.46416	13.0887	7.66371	10.1312	10.7534	12.1567
ENSG00000176945.16	MUC20	0.534806	0.716681	0.999941	0.085351	0.50868	0.210725	0.049429	0.24166	0.231611
ENSG00000102362.15	SYTL4	0.534532	0.195594	0.999941	2.9129	2.29563	3.57019	6.53456	2.94511	4.43895
ENSG00000086015.20	MAST2	0.534129	0.114779	0.999941	5.88762	13.5657	7.71919	11.5323	13.4809	11.2272
ENSG00000114480.12	GBE1	0.533913	0.0203769	0.746229	140.393	195.844	126.476	231.535	147.147	148.559
ENSG00000117152.13	RGS4	0.533899	0.262765	0.999941	160.91	525.5	244.892	339.453	312.92	134.835
ENSG00000100191.5	SLC5A4	0.533421	0.787161	0.999941	0.029717	0.035653	0.071269	0.073548	0.039086	0.076248
ENSG00000204149.10	AGAP6	0.53318	0.354907	0.999941	1.60753	2.21263	1.68005	3.16178	7.33703	7.68113
ENSG00000130052.13	STARD8	0.532703	0.202896	0.999941	0.98743	1.28763	0.780263	1.51896	0.851306	0.847583
ENSG00000170417.15	TMEM182	0.532491	0.178307	0.999941	3.15738	4.80534	2.79574	2.30879	2.7726	5.63531
ENSG00000073150.13	PANX2	0.532344	0.120115	0.999941	8.09227	14.9353	8.33591	10.3418	7.03865	6.90587
ENSG00000172009.14	THOP1	0.531661	0.0301938	0.843528	39.7462	73.6682	41.921	49.1601	47.9329	54.7742
ENSG00000183378.11	OVCH2	0.53155	0.757753	0.999941	1.66172	1.93849	0	0.044222	0.141093	0.320638
ENSG00000285283.1	AL035078.4	0.531358	0.778829	0.999941	1.18528	1.75485	1.59205	2.17578	0	0
ENSG00000205236.6	AC105052.1	0.531326	0.766482	0.999941	0	0	0.483603	0.973191	0.603516	0.596238
ENSG00000130045.16	NXNL2	0.530999	0.761303	0.999941	0	0.481226	0.874393	0.226131	0.151521	0.274743
ENSG00000176749.8	CDK5R1	0.530751	0.283093	0.999941	0.811723	0.676647	0.722296	1.59093	0.85252	1.05211
ENSG00000115138.10	POMC	0.529205	0.592913	0.999941	0.609047	0.632712	0.30844	0.500856	0.603524	0.77981
ENSG00000204172.12	AGAP9	0.528938	0.302089	0.999941	1.55621	1.68426	0.971912	1.54219	5.07591	6.8415
ENSG00000125912.10	NCLN	0.528392	0.0358274	0.878729	43.0598	86.2379	53.1884	66.2266	58.9181	59.4958
ENSG00000100068.12	LRP5L	0.52804	0.586885	0.999941	0.177064	0.4835	0.583832	1.42702	1.78687	1.25695
ENSG00000133250.13	ZNF414	0.527855	0.170847	0.999941	8.3649	19.7044	14.578	11.3294	12.2857	17.5669
ENSG00000197599.12	CCDC154	0.527342	0.825511	0.999941	0.12002	0	0	0.028329	0.177262	0.361768
ENSG00000103657.13	HERC1	0.527206	0.240458	0.999941	10.751	11.6886	2.9615	10.9577	14.2551	9.70031
ENSG00000187815.9	ZFP69	0.527058	0.354506	0.999941	1.37242	2.9911	1.7716	1.34444	1.0875	1.28732
ENSG00000101940.17	WDR13	0.526967	0.00904687	0.555309	29.0934	36.383	21.9207	36.0306	33.9725	42.3418
ENSG00000141506.13	PIK3R5	0.52674	0.843307	0.999941	0	0	0	0	0.187924	0.28859
ENSG00000135407.10	AVIL	0.526286	0.655533	0.999941	1.19731	0.156497	0.101443	1.51173	2.13392	1.68663
ENSG00000147606.8	SLC26A7	0.526229	0.698078	0.999941	0.146761	0.048351	0.064426	0.033668	0.035724	0.415404
ENSG00000253276.2	CCDC71L	0.525437	0.0850464	0.999941	71.0877	61.5265	40.5374	81.5237	104.293	138.209
ENSG00000178172.6	SPINK6	0.523902	0.614463	0.999941	2.78051	2.96232	0.623762	0.299022	1.12387	5.77668
ENSG00000124713.5	GNMT	0.523704	0.783362	0.999941	0.392175	0.079291	0	0.318258	0.254615	0.328305
ENSG00000115902.10	SLC1A4	0.523048	0.191915	0.999941	1.26258	1.61114	1.23411	2.08612	0.773572	0.892296
ENSG00000065717.14	TLE2	0.522559	0.517709	0.999941	0.23615	0.513824	0.723068	0.976414	1.21698	1.46704
ENSG00000188827.10	SLX4	0.522157	0.0821496	0.999941	1.17267	1.86704	0.866062	1.24362	1.62364	1.76854
ENSG00000171425.9	ZNF581	0.521965	0.0452997	0.949902	11.4793	14.0895	12.0549	16.5982	13.0557	19.1805
ENSG00000204305.13	AGER	0.521942	0.567168	0.999941	0.242813	0.937825	0.776495	1.12255	1.96559	1.81243
ENSG00000198113.2	TOR4A	0.521458	0.10482	0.999941	36.0125	74.3873	39.6361	44.6697	37.7543	34.9135
ENSG00000127564.16	PKMYT1	0.521052	0.357965	0.999941	1.41948	4.42523	1.60736	2.49085	4.98471	3.02066
ENSG00000174775.16	HRAS	0.519569	0.0295961	0.843528	73.6998	131.711	77.214	102.366	94.4015	98.0276
ENSG00000177721.4	ANXA2R	0.519532	0.767728	0.999941	0.052642	0.09574	0	0.032995	0.549333	0.273492
ENSG00000184988.8	TMEM106A	0.518604	0.202515	0.999941	3.65598	4.60725	3.24511	7.97719	5.27752	4.32143
ENSG00000093217.10	XYLB	0.518395	0.296547	0.999941	1.90929	2.23368	1.79231	1.32662	1.72145	4.81967
[truncated: 15,024 more rows]

## Sheet: Sheet 2
Therapy-induced Secretion of Spliceosomal Components Mediates Pro-Survival Crosstalk Between Ovarian Cancer Cells
Corresponding author: Victoria Shender, victoria.shender@gmail.com
Supplementary Data 3. Transcriptomic and proteomic profiles of ovarian cancer cells incubated with autologous ascitic fluids from patients before and after chemotherapy
Analysis of differentially expressed genes in neuroendocrine ovarian cancer cells incubated with ascitic fluids after chemotherapy
GeneID - Ensembl gene identifier
Gene name - gene name
Log2FoldChange - log2 fold change (cancer cells incubated with ascitic fluids after therapy vs cancer cells incubated with ascitic fluids before therapy)
pvalue - p-value. The Wald test via DESeq2 was used for counting p-value
padj - adjusted p-value. A p-value correction for multiple testing was applied using the False Discovery Rate (FDR) method
P1, P2, P3 - cancer cells from patient 1 incubated with ascites before chemotherapy, repeat 1, 2, 3; by rows - TPM
R1, R2, R3 - cancer cells from patient 1 incubated with ascites after chemotherapy, repeat 1,2, 3; by rows - TPM
GeneID	Gene name	Log2FoldChange	pvalue	padj	P1_S4	P2_S5	P3_S6	R1_S1	R2_S2	R3_S3
ENSG00000240194	CYMP	5.89129	2.65154e-07	3.18533e-06	0.358142	0	1.33533	20.3622	28.5268	32.4715
ENSG00000109511	ANXA10	5.57542	3.69443e-199	5.348e-196	37.348	28.7332	20.1579	1427.81	1250.43	1371.29
ENSG00000137033	IL33	4.7634	3.63833e-165	3.71773e-162	37.8846	42.7226	26.4402	941.031	942.851	1000.19
ENSG00000154545	MAGED4	4.60501	0.00250528	0.0134735	18.3866	6.59411	0	288.716	40.5253	247.387
ENSG00000116833	NR5A2	4.41645	3.81347e-08	5.1632e-07	3.57378	2.66979	1.04717	34.1194	73.9523	26.4179
ENSG00000137440	FGFBP1	4.08481	2.88458e-25	1.33266e-23	9.68937	8.39364	6.56708	154.062	111.384	147.094
ENSG00000066248	NGEF	4.02215	2.82546e-11	5.25492e-10	3.71576	4.17049	2.00829	62.609	58.8247	36.2766
ENSG00000196611	MMP1	3.77902	1.71407e-123	8.27087e-121	68.1109	60.2496	47.4059	841.759	819.262	742.527
ENSG00000138271	GPR87	3.71195	1.17603e-47	1.23811e-45	17.5418	22.1001	21.3757	280.836	257.189	262.987
ENSG00000140873	ADAMTS18	3.67809	2.32578e-08	3.22435e-07	3.72824	1.81142	3.35857	32.5211	45.899	36.0247
ENSG00000162595	DIRAS3	3.65845	4.53229e-113	1.92026e-110	58.4428	90.8572	74.1264	1070.12	909.804	843.356
ENSG00000177464	GPR4	3.53843	1.33037e-57	1.90991e-55	39.9753	28.1799	36.0093	402.992	340.474	467.106
ENSG00000155657	TTN	3.37532	0.000938492	0.00576093	1.69347	1.6509	3.09531	7.0715	85.3106	4.05473
ENSG00000267519	MIR24-2	3.19964	0.000879472	0.00545813	36.0511	23.2118	21.4809	180.54	38.8389	530.256
ENSG00000164530	PI16	3.17726	4.58911e-13	9.82952e-12	17.1758	3.71314	9.45447	102.246	90.3813	81.4798
ENSG00000243629	LINC00880	3.17251	0.0137545	NA	1.03199	1.00412	0.929543	4.12589	6.37548	16.1027
ENSG00000066056	TIE1	3.16588	8.30303e-63	1.34796e-60	61.439	41.4484	74.2435	537.987	493.769	538.393
ENSG00000169282	KCNAB1	3.04909	1.18166e-27	6.03724e-26	26.9771	20.6331	23.249	197.732	230.054	162.218
ENSG00000167286	CD3D	2.9866	0.00820688	NA	0.866064	1.96919	1.55962	5.22792	14.2927	13.5248
ENSG00000145536	ADAMTS16	2.93554	0.00437885	0.0217702	3.03772	1.24879	2.31509	5.12517	5.94995	51.6188
ENSG00000170454	KRT75	2.92045	0.000166325	0.00122373	0	5.01917	4.6478	21.6489	28.6851	23.6939
ENSG00000180532	ZSCAN4	2.87521	0.0902562	NA	1.03232	0	0.929853	9.28222	4.25116	0.947935
ENSG00000251331	RP11-689K5.3	2.85342	0.0345218	NA	0	1.03974	1.89894	4.19686	8.26699	9.04928
ENSG00000267194	RP1-193H18.2	2.84721	0.0361711	NA	1.03208	1.00381	0.929663	2.06147	11.6869	7.58483
ENSG00000009765	IYD	2.84539	0.115333	NA	0.437423	1.86206	0	11.9249	0.450024	1.96775
ENSG00000237685	RP11-360O19.4	2.83819	0.0802588	NA	0	1.00463	0.929192	3.09849	4.25091	6.61726
ENSG00000253357	CTB-78F1.2	2.82954	0.0847094	NA	0	1.01305	0.925226	2.09798	5.32572	6.47413
ENSG00000169306	IL1RAPL1	2.81815	0.000137692	0.00103364	1.68845	10.5048	1.38934	31.1641	28.6711	28.7253
ENSG00000179674	ARL14	2.80789	6.82971e-38	5.27284e-36	42.3	45.2301	31.5915	279.13	267.878	284.266
ENSG00000261374	RP11-64K12.10	2.76861	0.094453	NA	0	1.00446	0.92927	3.09726	7.43862	2.83752
ENSG00000260328	RP11-416I2.1	2.75635	0.00227239	0.0124287	1.03215	4.01429	1.8595	11.3321	20.1845	15.1803
ENSG00000139549	DHH	2.74224	0.0946683	NA	1.0323	0	0.929806	6.19176	3.18882	3.78925
ENSG00000205420	KRT6A	2.69658	3.79034e-13	8.19951e-12	26.1615	15.5147	10.7284	117.732	104.225	100.787
ENSG00000164283	ESM1	2.69426	0.0486673	NA	0	2.45394	1.30147	4.33124	11.401	5.30643
ENSG00000247844	CCAT1	2.67861	0.0101249	0.0441523	4.1276	2.00783	0	19.5918	9.56177	9.47352
ENSG00000205592	MUC19	2.67846	0.0959468	NA	0.234328	7.82519	0	4.46988	3.85217	4.90352
ENSG00000134042	MRO	2.67251	0.000806386	0.00505877	4.17192	3.64116	1.74745	27.6104	14.9064	15.2237
ENSG00000114771	AADAC	2.64562	4.3941e-148	3.42792e-145	222.932	219.617	190.001	1293.69	1359.93	1292.52
ENSG00000101188	NTSR1	2.64147	0.10815	NA	1.10869	0	0.998689	2.32395	5.70575	5.095
ENSG00000234537	RP11-100G15.7	2.63887	0.0578341	NA	0	1.00417	1.85881	5.15852	6.37526	6.62717
ENSG00000170961	HAS2	2.6136	0.0621013	NA	0	2.00654	0.929818	6.1772	4.24875	7.59584
ENSG00000173338	KCNK7	2.61346	0.060583	NA	1.43405	0.708095	0.654581	9.01167	1.38523	7.71318
ENSG00000271602	KRT8P49	2.61255	0.122628	NA	0	1.0047	0.92916	4.132	2.12551	5.67067
ENSG00000124731	TREM1	2.60531	0.00443049	0.0219829	3.81293	0.705131	3.91477	6.52178	18.5747	26.4275
ENSG00000015413	DPEP1	2.59373	3.09784e-05	0.00026706	8.52729	4.62797	2.75607	27.4679	31.8382	35.1955
ENSG00000156113	KCNMA1	2.58746	0	0	539.972	531.653	501.385	3079.18	3275.54	3096.44
ENSG00000152578	GRIA4	2.58679	0.0090923	0.0403094	1.77201	1.33852	3.05775	4.31111	18.3976	16.0631
ENSG00000143320	CRABP2	2.56923	4.35468e-55	5.90978e-53	100.054	70.3765	81.448	492.944	476.899	520.719
ENSG00000120279	MYCT1	2.56474	6.34256e-22	2.50402e-20	32.2903	31.7103	23.4242	175.847	157.616	179.419
ENSG00000251046	ZNF969P	2.55819	0.0710524	NA	1.03232	0	1.85973	4.12483	7.43926	5.68854
ENSG00000198074	AKR1B10	2.55643	1.27558e-05	0.000118177	7.40571	7.7458	4.77044	34.8289	35.0693	40.2307
ENSG00000213386	RP11-779O18.2	2.549	0.0702709	NA	0	2.01459	0.927931	6.23619	6.3826	4.68626
ENSG00000213793	ZNF888	2.53596	0.0115199	0.0489153	3.13111	3.07032	1.87732	1.58824	24.711	25.6158
ENSG00000165309	ARMC3	2.53475	0.129235	NA	3.55382	0.52341	0	2.47108	11.3269	1.03252
ENSG00000171346	KRT15	2.53361	3.8233e-11	7.028e-10	10.0441	14.8328	18.9708	86.7846	67.0534	93.096
ENSG00000091879	ANGPT2	2.5278	0.0711032	NA	1.31278	0	1.69337	1.85858	13.9257	3.3283
ENSG00000266927	AC006273.7	2.51017	0.141052	NA	0	1.0187	0.925355	5.27134	3.19261	2.74748
ENSG00000260802	LINC00890	2.48096	3.3912e-05	0.000289193	7.22571	6.01947	3.71951	36.0299	28.6794	29.4405
ENSG00000122735	DNAI1	2.47056	0.0527503	NA	0.466939	1.23419	3.70114	2.33166	3.15384	25.5023
ENSG00000183657	PP13439	2.46382	0.0557722	NA	1.03234	0	2.78975	9.27481	7.43807	4.74395
ENSG00000229656	RP11-462L8.1	2.46368	9.3695e-05	0.000732153	2.063	9.05244	5.57332	28.9939	35.0894	28.2719
ENSG00000264827	AL592188.4	2.43939	0.0837714	NA	0.989365	0.973226	1.02465	3.32982	9.4157	3.49143
ENSG00000226380	MIR29B1	2.42486	0.00104633	0.00634186	2.78444	2.70559	5.26991	24.8454	15.1504	16.2604
ENSG00000163207	IVL	2.42341	1.51427e-06	1.63077e-05	15.1657	5.27004	7.2584	45.2931	54.9645	47.1645
ENSG00000259316	CTD-2116N17.1	2.41488	0.0490341	0.155774	0	0.560677	7.43895	17.3345	18.1862	2.43098
ENSG00000013725	CD6	2.40303	0.0691862	NA	0	0.996534	3.01131	1.69868	7.83872	15.2714
ENSG00000268189	AC005785.2	2.39709	0.0442175	NA	1.48435	1.44469	2.6739	32.1775	1.52859	4.08465
ENSG00000203734	ECT2L	2.39141	0.268429	NA	0	0.375867	0.611246	3.43613	0.397943	3.08321
ENSG00000250130	RP11-616K22.1	2.37771	0.106082	NA	0	1.00579	1.85731	3.10699	6.37909	5.65075
ENSG00000101842	VSIG1	2.37368	1.34253e-05	0.000123917	17.4743	8.77191	10.7699	120.104	41.3785	34.7095
ENSG00000260881	TRBC2	2.3714	0.103724	NA	0	2.01427	0.92801	6.23376	5.31853	3.75096
ENSG00000269633	AC017081.1	2.37044	0.020118	NA	3.09216	4.07368	0	10.5386	8.50515	17.369
ENSG00000255080	RP11-1082L8.3	2.36917	0.177138	NA	1.03213	0	0.928274	5.23489	2.1334	2.79636
ENSG00000188931	C1orf192	2.3635	0.17436	NA	0	1.00701	0.928069	3.11598	3.19099	3.75243
ENSG00000243978	RGAG1	2.35964	0.00337347	0.0173992	4.91366	3.3104	4.60296	13.5858	49.1351	8.62035
ENSG00000109991	P2RX3	2.32308	0.19436	NA	1.0318	1.00415	0	1.03173	4.25003	4.73302
ENSG00000149506	ZP1	2.32244	0.156235	NA	2.71842	0	0.619483	2.7532	2.83369	6.07318
ENSG00000185633	NDUFA4L2	2.32015	6.05456e-05	0.000495169	5.10431	4.2164	13.7587	33.002	49.4455	34.5501
ENSG00000010438	PRSS3	2.29771	1.94453e-11	3.66758e-10	23.3369	19.9574	18.4542	126.583	91.2342	85.6126
ENSG00000164736	SOX17	2.2954	0.000131393	0.000992794	4.12824	10.0389	4.64814	32.9903	30.812	28.4355
ENSG00000205683	DPF3	2.2928	1.21392e-14	2.98683e-13	23.5618	21.2234	28.7403	121.558	112.795	123.326
ENSG00000249328	RP11-26J3.1	2.29234	0.235462	NA	0.802596	0	0.722925	0.802035	2.47902	5.1874
ENSG00000157150	TIMP4	2.28568	0.000396316	0.00271039	5.15943	2.00899	11.1528	27.8736	34.0077	28.3846
ENSG00000117152	RGS4	2.28023	9.26031e-118	4.12464e-115	441.91	595.168	459.983	2538.65	2351.04	2363.17
ENSG00000182667	NTM	2.27859	0.00132226	0.00778608	2.39879	4.80304	5.36488	23.87	20.4627	16.784
ENSG00000245164	LINC00861	2.2676	0.110521	NA	1.03227	1.00316	0.92991	4.11687	6.37297	3.79979
ENSG00000230109	RP11-275N1.1	2.26616	0.0363571	NA	3.08997	3.0423	0	8.40168	9.57881	11.0506
ENSG00000151012	SLC7A11	2.26601	0.000471345	0.00316347	89.3636	83.8481	62.7321	392.862	122.09	618.662
ENSG00000223749	MIR503HG	2.2631	8.41594e-10	1.35741e-08	24.5246	23.5226	12.7887	85.5672	80.2791	124.109
ENSG00000006283	CACNA1G	2.25753	0.08628	NA	0	2.3802	1.59684	9.67302	3.87499	5.71102
ENSG00000127329	PTPRB	2.24998	3.34007e-05	0.000285533	14.0243	5.66263	5.36128	35.2101	43.8257	37.1167
ENSG00000267157	CTB-54O9.9	2.24734	0.218003	NA	1.03205	0	0.92852	4.18278	4.26542	0.933393
ENSG00000104783	KCNN4	2.24682	4.80155e-05	0.000400229	4.22394	11.5052	9.70263	44.946	42.9197	31.0291
ENSG00000065618	COL17A1	2.24525	7.4959e-23	3.10027e-21	69.812	59.172	99.9259	398.099	397.132	277.869
ENSG00000156475	PPP2R2B	2.2408	0.019956	0.0765246	1.12862	5.79725	1.94279	7.15002	20.5728	12.6814
ENSG00000224063	AC007319.1	2.23636	0.0636845	NA	1.03852	0.992294	1.83006	4.22141	10.8454	4.44741
ENSG00000197415	VEPH1	2.23168	2.25824e-12	4.58806e-11	17.4891	26.4422	23.7298	101.513	103.91	108.729
ENSG00000160973	FOXH1	2.23028	0.102027	NA	0.69669	2.0328	0.627552	2.08735	5.56932	8.71085
ENSG00000233954	RP11-169K16.7	2.21895	0.123792	NA	0.852524	1.67362	0.766199	7.27704	7.85692	0.767944
ENSG00000009694	TENM1	2.21713	0.139249	NA	2.06468	1.00282	0	3.08537	4.24802	6.65582
ENSG00000147689	FAM83A	2.21652	2.0328e-37	1.53529e-35	93.5061	70.1499	97.5284	381.491	411.418	421.413
ENSG00000263633	RN7SL374P	2.21642	0.220388	NA	1.03196	0	0.946354	2.12996	5.30845	1.8065
ENSG00000104725	NEFL	2.21291	0.213819	NA	1.03237	0	0.929976	3.08928	3.18715	2.84879
ENSG00000257335	MGAM	2.20566	2.89629e-07	3.46259e-06	16.5174	9.02636	17.6699	47.3195	74.3444	77.9488
ENSG00000022355	GABRA1	2.19796	0.0783938	NA	0.981613	1.39932	1.29998	4.74086	4.2396	8.35884
ENSG00000263535	AK4P1	2.19323	0.233605	NA	0	1.00802	0.927588	1.04105	3.19202	4.676
ENSG00000144010	TRIM43B	2.18823	0.0760268	NA	3.42122	0	2.05414	14.2275	7.04945	3.26025
ENSG00000253161	RP11-150O12.1	2.18567	3.056e-11	5.65509e-10	23.3741	24.4185	16.6264	97.7992	104.713	89.4371
ENSG00000234787	LINC00458	2.17546	0.245197	NA	0	1.0537	0.772845	3.25829	1.11334	3.93457
ENSG00000144057	ST6GAL2	2.1694	2.2389e-19	7.64085e-18	43.7162	45.1947	56.4766	173.338	237.888	244.32
ENSG00000236360	RP11-334A14.2	2.16388	0.122074	NA	0	0.727546	3.0884	4.69132	3.55039	8.38539
ENSG00000179611	DGKZP1	2.16345	0.0717873	NA	3.09701	0	1.85981	7.21465	6.37569	8.53789
ENSG00000010379	SLC6A13	2.16129	0.172755	NA	0.480334	0.93479	0.832755	5.23018	2.85932	2.14598
ENSG00000115648	MLPH	2.16031	0.00133674	0.0078554	6.3111	4.08625	4.00729	18.0864	22.9672	23.4225
ENSG00000145287	PLAC8	2.14565	0.0363555	NA	1.71197	4.98758	0.770935	7.33749	7.05421	19.0184
ENSG00000253746	RP11-527N22.2	2.14186	0.0148182	0.0601561	6.18346	1.00984	2.7815	11.4875	11.7135	20.5024
ENSG00000100867	DHRS2	2.14078	8.50586e-12	1.64722e-10	34.7053	38.0428	17.4385	129.2	131.403	131.119
ENSG00000267666	AC004156.3	2.13916	0.141021	NA	1.03196	1.00424	0.929497	3.09526	4.25053	5.68125
ENSG00000116721	PRAMEF1	2.13512	0.165731	NA	2.06462	0	0.929841	2.06301	5.31414	5.68669
ENSG00000057149	SERPINB3	2.13167	4.00373e-15	1.02127e-13	49.5042	42.1583	26.0098	155.743	185.862	171.822
ENSG00000170965	PLAC1	2.12539	0.0632691	NA	1.46953	1.443	1.99979	11.9395	3.0515	7.45627
ENSG00000144063	MALL	2.12475	2.8822e-125	1.47255e-122	468.896	408.24	411.162	2005.91	1762.19	1841.45
ENSG00000169994	MYO7B	2.12369	0.0951455	NA	1.84969	2.80133	0.432866	1.84553	2.85543	24.366
ENSG00000235408	SNORA71B	2.11717	0.163841	NA	2.00681	0	1.02941	5.49952	5.23904	2.51352
ENSG00000041353	RAB27B	2.10918	2.73258e-130	1.58226e-127	344.704	355.728	335.335	1435.21	1485.81	1545.88
ENSG00000179388	EGR3	2.10309	0.0454084	NA	1.7221	1.6738	2.32696	9.38674	10.106	5.54475
ENSG00000232022	RP5-1109J22.1	2.10254	0.0616957	NA	3.12097	3.04876	0	11.5298	6.44068	8.13446
ENSG00000168079	SCARA5	2.08922	9.86571e-05	0.000767819	7.3293	9.79582	6.60237	39.8787	32.2818	28.7811
ENSG00000019991	HGF	2.08519	0.0103126	0.0448637	14.3455	3.24271	1.20248	17.7288	20.4115	27.1119
ENSG00000119547	ONECUT2	2.08279	0.127225	0.312505	1.16297	1.69448	0.523853	2.31694	37.466	1.07128
ENSG00000115423	DNAH6	2.07832	0.00177087	0.0100627	13.2436	5.29008	4.13059	29.1664	47.3859	15.5267
ENSG00000206531	CD200R1L	2.07161	0.18069	NA	0	1.00495	1.85808	5.16809	4.25142	2.83302
ENSG00000121895	TMEM156	2.068	7.73903e-08	1.01614e-06	16.6196	26.7765	16.3254	104.429	59.3394	84.5397
ENSG00000215022	RP1-257A7.4	2.06344	0.0429459	0.140598	2.79025	3.39272	1.88499	11.6198	2.15441	22.565
ENSG00000246627	CACNA1C-AS1	2.06165	0.293174	NA	0	0.849423	0.786479	0.872419	4.14597	2.40509
ENSG00000137558	PI15	2.05875	0.148983	NA	0	1.00302	2.7898	8.23141	2.12418	5.7015
ENSG00000252690	SCARNA15	2.05425	0.0105673	0.0457539	10.92	12.6038	9.83697	10.8912	9.83252	142.781
ENSG00000145248	SLC10A4	2.05072	0.204937	NA	0	1.00424	1.85875	1.03187	5.31286	5.67914
ENSG00000257219	RP11-54A9.1	2.04484	0.223013	NA	0.508624	0	2.29328	3.882	5.74177	1.15087
ENSG00000237984	PTENP1	2.04412	0.136196	NA	3.56615	0.866598	0.803113	0.889323	19.8895	2.46007
ENSG00000268340	RP3-477O4.16	2.04183	0.276463	NA	1.03396	0	0.9273	1.05488	4.27318	2.76926
ENSG00000169744	LDB2	2.04086	2.32203e-118	1.06147e-115	368.826	422.252	395.101	1702.46	1541.18	1640.52
ENSG00000240021	TEX35	2.04018	0.188875	NA	0	1.09713	1.73535	3.39448	4.39765	4.08964
ENSG00000144821	MYH15	2.03545	1.64871e-38	1.30775e-36	118.732	114.567	165.294	535.306	544.385	558.358
ENSG00000236345	RP11-59D5__B.2	2.02794	0.136377	NA	0	3.01399	1.85835	1.03291	8.50192	10.3974
ENSG00000226259	GTF2H2B	2.02781	0.00321999	0.0166969	6.74174	1.63977	8.63874	19.5009	26.7501	23.317
ENSG00000223823	RP11-465B22.5	2.0237	0.162092	NA	3.0968	0	0.929738	10.3284	2.12633	3.78561
ENSG00000230390	LINC01048	2.01957	0.191391	NA	2.06503	0	0.927823	4.19694	3.20187	4.64851
ENSG00000172794	RAB37	2.01906	0.0412685	NA	3.49952	2.26961	1.76236	11.6552	5.15054	12.8527
ENSG00000139767	SRRM4	2.01881	0.202397	NA	1.0323	2.00585	0	7.20101	2.12409	2.85149
ENSG00000235883	AC012379.1	2.01659	2.56194e-22	1.03496e-20	70.0787	55.6262	66.7003	230.271	295.073	253.576
ENSG00000225867	RP5-1177I5.3	2.01649	0.144619	NA	1.02979	3.03412	0	4.18822	7.45105	4.63112
ENSG00000189280	GJB5	2.01434	0.0317674	NA	3.09525	3.0149	1.85844	9.3012	8.50357	14.1723
ENSG00000131746	TNS4	2.00919	8.79178e-10	1.4154e-08	18.8848	30.6492	24.8528	87.7874	113.129	100.632
ENSG00000188582	PAQR9	2.00838	0.00164567	0.00944085	5.16007	16.0648	2.78871	28.8769	35.0642	32.2117
ENSG00000171992	SYNPO	2.00636	9.08271e-85	2.32023e-82	287.493	285.841	335.895	1196.88	1161.85	1297.46
ENSG00000131788	PIAS3	2.00189	0.00277826	0.0147272	13.3254	19.8763	12.1584	87.584	86.4734	7.24846
ENSG00000236729	HCG17	1.99752	0.107506	0.277776	4.73326	1.99291	2.42901	3.43921	0	40.1521
ENSG00000132688	NES	1.99687	2.68529e-35	1.89619e-33	96.0017	89.2789	109.73	379.761	399.369	399.955
ENSG00000041982	TNC	1.99502	3.34252e-224	7.25786e-221	1727.95	1868.64	1620.6	6489.3	7265.91	7026.4
ENSG00000064270	ATP2C2	1.99438	0.271828	NA	0.486378	0	2.48614	2.18737	3.86196	2.05047
ENSG00000240764	PCDHGC5	1.99113	0.0643557	NA	0	3.00961	4.64924	9.26437	5.31081	16.1446
ENSG00000160870	CYP3A7	1.9864	0.00901775	0.0400838	4.70678	4.57987	3.39159	20.8584	9.83566	19.2011
ENSG00000230699	RP11-54O7.1	1.98598	0.0502128	NA	3.09644	1.00358	2.78924	7.2115	10.6235	9.48736
ENSG00000019186	CYP24A1	1.97504	1.12454e-08	1.62471e-07	35.4268	16.1904	39.0808	134.339	100.049	115.301
ENSG00000134668	SPOCD1	1.97105	1.53303e-76	3.20847e-74	263.322	232.838	255.576	987.002	1032.6	928.174
ENSG00000008118	CAMK1G	1.94986	0.17662	NA	1.66344	0.808964	0.749177	9.09868	2.56861	2.29191
ENSG00000241132	LY6G5B	1.94799	0.161109	0.36766	33.024	26.0954	0	52.5577	87.1108	88.1764
ENSG00000197046	SIGLEC15	1.94472	0.0179389	0.0703362	6.9102	3.44582	2.0097	11.7127	19.873	13.5743
ENSG00000148344	PTGES	1.94124	3.50285e-27	1.76884e-25	97.3521	91.4579	81.3565	351.98	382.631	302.208
ENSG00000185640	KRT79	1.93963	0.14182	NA	1.76847	3.58427	0	1.76739	9.01057	9.2023
ENSG00000196167	COLCA1	1.93959	0.00903309	0.0401314	3.09747	16.1914	3.41041	25.6116	16.697	30.0155
ENSG00000196684	HSH2D	1.93736	0.121396	NA	2.43682	0	2.93929	4.8718	3.23819	14.2994
ENSG00000251536	RP11-572C21.1	1.93564	0.222111	NA	1.0323	0	1.85963	5.15924	3.18874	2.84228
ENSG00000253593	RP11-157E21.1	1.93086	0.221209	NA	1.03205	0	1.85706	3.13696	4.26537	3.73373
ENSG00000265590	AP000275.65	1.92743	0.00232171	0.0126626	10.0985	26.6034	6.36525	63.7279	16.4636	82.8934
ENSG00000167105	TMEM92	1.92217	0.00033663	0.00232972	10.9375	13.5405	6.21339	49.7547	27.6808	34.2763
ENSG00000058866	DGKG	1.91944	0.0640402	0.190715	1.4436	10.5898	1.30046	28.0768	8.19155	5.37349
ENSG00000231617	DAXX	1.91843	0.291775	0.540765	346.863	0	168.309	711.34	760.88	475.139
ENSG00000173546	CSPG4	1.91788	9.59523e-14	2.18738e-12	47.487	34.1007	40.9193	173.861	143.38	145.427
ENSG00000131401	NAPSB	1.91696	0.143269	NA	0	1.83604	2.54474	7.11257	4.85353	4.86427
ENSG00000170989	S1PR1	1.90863	7.42122e-29	3.96658e-27	98.0517	117.494	120.107	487.63	375.151	398.777
ENSG00000168481	LGI3	1.9084	0.122696	NA	1.04126	3.03722	0.937954	5.91554	3.21511	9.57167
ENSG00000260368	RP11-521I2.3	1.90334	0.235844	NA	1.03136	2.0105	0	2.06891	6.37752	2.82938
ENSG00000248174	RP11-148L24.1	1.89462	0.096182	NA	1.22698	3.77145	1.10504	5.30015	5.28929	10.045
ENSG00000129270	MMP28	1.89135	0.105658	NA	1.90802	6.71899	0.447288	8.20835	8.27702	6.77642
ENSG00000178809	TRIM73	1.89062	0.0149428	0.0605627	3.84013	18.1267	3.45925	15.0177	18.0237	33.1996
ENSG00000196503	ARL9	1.88906	0.172065	NA	0	2.01007	2.78701	9.30438	1.06289	7.5527
ENSG00000256018	HIST1H3G	1.88849	0.230352	NA	2.05978	1.01266	0	4.19464	4.2573	2.77091
ENSG00000239127	SNORD125	1.88629	0.159826	NA	2.03003	1.00967	0.95282	4.24295	3.24222	7.14659
ENSG00000131400	NAPSA	1.87786	0.0276318	0.0995833	4.81728	2.43143	4.27691	23.6876	14.5449	5.62132
ENSG00000227128	LBX1-AS1	1.87506	0.343673	NA	0	0.812725	1.74883	0.19454	2.01447	6.9557
ENSG00000142619	PADI3	1.87238	0.129033	NA	3.09648	1.00354	0.929766	9.27095	4.24931	4.74434
ENSG00000198515	CNGA1	1.87068	0.0799576	NA	4.11157	0.799722	2.96286	4.10558	23.1643	5.28866
ENSG00000164330	EBF1	1.86986	0.119637	NA	0.697533	2.03378	4.92589	22.3672	3.58885	2.5671
ENSG00000179913	B3GNT3	1.86402	0.335785	NA	1.03231	0	0.92985	1.03139	4.25119	1.8958
ENSG00000168329	CX3CR1	1.85855	0.327947	NA	1.03235	0	0.92993	2.06072	3.18761	1.89794
ENSG00000146477	SLC22A3	1.85823	1.87319e-177	2.0337e-174	1016.75	1172.27	1017.19	3880.76	3798	3943.24
ENSG00000175065	DSG4	1.85771	0.0989591	NA	1.87895	2.73928	1.08245	8.06024	4.94671	7.77889
ENSG00000206073	SERPINB4	1.85616	1.05452e-14	2.60571e-13	41.8678	50.6893	44.1484	150.134	167.207	177.535
ENSG00000258837	CTD-2566J3.1	1.85601	0.338308	NA	1.03223	0	0.928138	4.19112	1.06689	1.86257
ENSG00000158865	SLC5A11	1.85507	0.0680043	NA	4.77533	2.51328	0.852094	4.3026	14.5579	11.3806
ENSG00000101445	PPP1R16B	1.85241	0.0649306	0.192575	2.38884	3.77622	3.22797	22.334	2.39912	18.6894
ENSG00000186148	AC013271.3	1.84742	0.149566	NA	0	2.10292	2.90555	5.42519	8.88288	3.94736
ENSG00000229989	MIR181A1HG	1.83751	0.169923	NA	1.10734	1.06322	1.97841	4.45197	7.99311	2.70248
ENSG00000108984	MAP2K6	1.83702	0.062307	0.186976	9.86868	3.6617	1.32758	24.5843	5.14634	10.9608
ENSG00000254732	RP11-691N7.6	1.83657	0.341375	NA	1.03205	0	0.928513	3.1372	1.06637	2.80005
ENSG00000148123	LPPR1	1.83507	0.272744	NA	2.05841	0	0.978249	4.20566	1.6771	3.79211
ENSG00000262663	RP11-497H17.1	1.83485	0.272525	NA	1.03261	0	1.85547	4.1985	5.33693	0.929277
ENSG00000265690	RP11-5A19.5	1.83273	0.0390954	0.130637	3.09544	3.01426	5.5758	5.16481	24.4456	12.2905
ENSG00000239696	RP11-397J20.1	1.82919	0.277346	NA	1.03225	0	1.85937	3.10061	6.38003	0.945683
ENSG00000258976	CTD-2207P18.2	1.82563	0.257869	NA	1.00308	0	2.08147	6.08011	2.0714	2.73096
ENSG00000247934	RP11-967K21.1	1.82173	0.140954	NA	2.06202	1.00756	1.85638	4.15851	9.5765	3.75014
ENSG00000230413	HLA-G	1.81932	0.181183	NA	2.43264	2.37114	0	2.77572	7.61517	5.92575
ENSG00000273384	RP5-1098D14.1	1.81886	0.208355	NA	0	3.02849	0.926822	3.13196	4.25797	6.52082
ENSG00000133101	CCNA1	1.80729	1.19103e-20	4.38334e-19	74.2452	71.3902	67.9128	265.35	228.545	252.842
ENSG00000235313	HM13-IT1	1.80484	0.210463	NA	0	2.04228	1.85506	3.16829	3.18857	7.28856
ENSG00000026508	CD44	1.80418	3.6301e-112	1.50139e-109	2385.45	2385.24	1847.32	7744.72	7378.19	7950.35
ENSG00000159224	GIP	1.80364	0.0928997	NA	0	7.05244	1.85567	12.4781	6.38306	12.1767
ENSG00000232542	DPYD-IT1	1.80098	0.265604	NA	1.03462	0	1.85566	4.22777	3.20412	2.76119
ENSG00000254144	7SK	1.80077	0.342379	NA	1.02755	1.03758	0	3.18458	2.11392	1.79755
ENSG00000167755	KLK6	1.799	0.000475253	0.00318504	7.58567	15.6115	11.374	37.7483	55.8309	28.5526
ENSG00000263313	MMP3	1.7981	0.0466316	0.149398	0	6.02423	7.43572	17.5337	21.2498	8.52419
ENSG00000268650	AC068499.10	1.79793	0.151534	NA	5.44381	2.12784	0.785043	0.877256	14.7771	9.50095
ENSG00000251152	RP11-281P23.1	1.79729	0.241296	NA	1.03237	0	2.78992	6.17874	6.37436	0.949565
ENSG00000186973	FAM183A	1.79406	0.373055	NA	0.759064	0	1.10224	1.25554	1.26466	3.75381
ENSG00000261163	LEPREL4	1.7926	0.00180595	0.0102319	14.3039	12.9087	23.4884	104.918	17.6267	56.6376
ENSG00000236297	RP11-175P19.2	1.79208	0.270727	NA	0.862235	2.22734	0	2.30261	5.30407	2.75026
ENSG00000167619	TMEM145	1.792	0.0857119	NA	1.26398	2.1259	5.83728	12.9202	17.7423	3.20391
ENSG00000254429	CTD-2562J17.7	1.79193	0.147732	NA	1.03067	3.03598	0.926035	4.19024	7.45761	5.56606
ENSG00000197360	ZNF98	1.79019	0.171987	0.384319	0.849115	5.78162	3.05937	0	32.5581	3.11932
ENSG00000234017	RP11-214N15.5	1.78967	0.354708	NA	1.01743	0	0.978693	1.07501	3.14951	2.66254
ENSG00000254486	RP13-631K18.2	1.7895	0.286279	NA	0	1.00345	1.85947	1.02997	4.24904	4.7446
ENSG00000270483	RNVU1-5	1.78005	0.371648	NA	1.00562	0.9788	0	1.14511	1.07518	4.43587
ENSG00000236029	AL953854.2	1.77709	0.100253	NA	3.72897	1.21113	3.92806	5.37474	2.84213	21.6981
ENSG00000264057	RP11-583F2.1	1.77678	0.0678603	0.198887	5.17909	1.44923	3.32874	16.7486	3.05734	15.7579
ENSG00000092295	TGM1	1.77217	2.93774e-117	1.27579e-114	2848.3	3080.19	2769.29	9725.7	11262.7	8722.64
ENSG00000167889	MGAT5B	1.77154	2.52199e-06	2.62019e-05	21.7312	23.2655	20.1693	100.598	62.9569	59.5038
ENSG00000231290	APCDD1L-AS1	1.77153	0.179932	NA	0.668616	3.37869	2.14393	1.85706	15.9607	3.00934
ENSG00000170092	AC018720.10	1.76861	0.328419	NA	0.846383	0.823111	0.762398	0	5.2274	2.33303
ENSG00000241794	SPRR2A	1.76809	0.252891	NA	0	3.02268	0.927802	8.32002	4.25547	0.936473
ENSG00000237356	AL163953.3	1.76274	0.305034	NA	1.01602	0	1.84041	1.03026	2.25191	6.43734
ENSG00000174899	C3orf55	1.76055	0.0526384	NA	2.29679	5.0036	2.63098	7.90667	9.09662	16.5128
ENSG00000267577	CTD-2587H24.5	1.7581	0.00965391	0.0424445	3.09565	9.04053	7.43516	18.5828	31.8824	16.0841
ENSG00000261349	RP3-465N24.5	1.74646	0.193663	NA	0	1.01381	3.69977	5.24961	5.32594	5.54165
ENSG00000269926	RP11-442H21.2	1.74378	0.152284	NA	1.03123	2.01351	2.78555	5.1886	2.12744	12.217
ENSG00000272468	RP1-86C11.7	1.74336	0.141434	NA	1.03054	1.01012	3.708	7.31392	8.51985	3.72516
ENSG00000197826	C4orf22	1.74228	0.0783373	NA	1.74388	1.70189	6.29089	15.1195	4.67661	11.8166
ENSG00000203697	CAPN8	1.73896	0.294298	NA	0.389041	3.02345	0.526803	3.12622	3.35281	1.84759
ENSG00000121101	TEX14	1.73611	0.22439	NA	1.1001	2.13832	0.991004	10.3257	0.566002	4.69744
ENSG00000129673	AANAT	1.73551	0.132142	NA	2.46797	1.82842	1.20159	5.59822	5.30816	7.03797
ENSG00000058085	LAMC2	1.73537	5.31507e-81	1.23104e-78	376.456	335.755	354.294	1185.49	1192.73	1171.86
ENSG00000177494	ZBED2	1.7327	5.02849e-59	7.4658e-57	244.597	247.966	254.716	837.163	857.43	790.464
ENSG00000135324	MRAP2	1.73173	0.236806	NA	3.09693	0	0.92984	6.18911	4.25132	2.84331
ENSG00000144015	TRIM43	1.72318	0.0963925	NA	5.15949	3.01336	0.929414	11.3549	3.18817	15.1402
ENSG00000272754	AL133245.2	1.71404	0.233358	NA	1.03176	2.00989	0.929225	1.03342	5.31469	6.61413
ENSG00000268400	CTD-3214H19.4	1.70858	0.0899097	0.24392	0	3.60196	10.6954	7.45426	31.4935	9.39212
ENSG00000188133	TMEM215	1.69918	0.172686	NA	2.06438	1.00343	1.85961	4.11944	4.24912	7.59334
ENSG00000175874	CREG2	1.69887	0.184388	NA	3.3935	0.191685	3.32759	6.82376	3.49963	9.28602
ENSG00000067715	SYT1	1.6978	0.0176259	0.069444	8.23125	6.22223	8.63927	52.2305	17.0455	9.62624
ENSG00000269399	CTD-3222D19.7	1.69599	0.147377	NA	1.03197	4.01677	0.929514	6.18989	7.43828	5.68202
ENSG00000267143	RP11-677O4.6	1.69175	0.328344	NA	1.03405	1.03032	0.948277	0	4.25538	5.4305
ENSG00000265784	RP1-56K13.3	1.68991	0.110125	NA	2.06213	2.02848	2.77539	5.2519	9.58931	7.3887
ENSG00000125337	KIF25	1.68502	0.292507	NA	0.494125	0.558989	2.72635	5.18655	5.84767	0.525409
ENSG00000135253	KCP	1.68215	0.118899	NA	2.84214	3.79906	0.957339	4.30599	14.2467	5.90423
ENSG00000203513	AL353662.3	1.68147	0.227422	NA	1.01666	1.01654	1.94492	5.35171	2.09662	5.32067
ENSG00000258101	RP11-977B10.2	1.68116	0.200124	NA	3.09105	2.01553	0	4.16274	6.38283	5.61164
ENSG00000119866	BCL11A	1.67551	0.100321	0.265126	16.6809	2.30562	2.13744	10.5642	47.9831	3.49411
ENSG00000185479	KRT6B	1.67362	0.00376058	0.0190841	9.28844	9.03538	9.29615	27.8378	42.4999	18.0072
ENSG00000184716	SERINC4	1.67316	0.236362	NA	0.987427	4.16308	0	8.37519	3.65188	3.28371
ENSG00000230574	NOL5BP	1.67258	0.338769	NA	1.0233	1.01191	0.91885	4.18748	5.27587	0
ENSG00000232564	RP4-591N18.2	1.66715	0.343383	NA	1.031	1.00325	0.928642	3.09203	6.36968	0
ENSG00000083307	GRHL2	1.66109	0.405083	NA	0	1.00523	0.928914	2.06859	3.18889	0.943497
ENSG00000164251	F2RL1	1.66057	7.37957e-24	3.17303e-22	141.92	110.967	115.42	420.697	354.444	383.652
ENSG00000157570	TSPAN18	1.66021	4.31713e-46	4.36005e-44	287.196	235.037	282.948	901.167	843.473	798.188
ENSG00000180875	GREM2	1.65857	0.0297585	0.105626	2.06445	6.01987	6.50896	13.3845	14.8712	18.0406
ENSG00000270326	RP5-874C20.6	1.65485	0.404244	NA	1.01281	1.00249	0	2.24007	3.18537	0.890406
ENSG00000188859	FAM78B	1.65467	7.53292e-06	7.19771e-05	33.5301	14.0597	27.6154	81.814	78.5471	74.6734
ENSG00000262823	RP13-580F15.2	1.65364	0.363557	NA	1.50349	1.12231	0	3.52806	1.80838	2.39683
ENSG00000231123	SPATA20P1	1.65064	0.336554	NA	1.03377	0	1.85436	1.0541	5.341	2.77242
ENSG00000197701	ZNF595	1.65025	0.000774468	0.00489236	8.92522	23.7485	20.1326	65.4267	70.0121	30.0296
ENSG00000101955	SRPX	1.65	1.32045e-32	8.37135e-31	186.754	180.546	159.82	554.128	597.892	500.193
ENSG00000198626	RYR2	1.64973	0.00971325	0.0426622	13.6823	15.2231	3.73002	31.5037	22.3321	40.4633
ENSG00000261663	RP11-304L19.11	1.64889	0.408156	NA	1.03205	0	0.92919	3.11882	2.12972	0.939495
ENSG00000144834	TAGLN3	1.64148	0.240095	NA	1.22474	3.58516	0	4.60998	5.68489	4.20441
ENSG00000262904	RP11-144N1.1	1.64013	0.209849	NA	2.06329	1.00532	1.85816	2.06861	9.56789	3.77527
ENSG00000122861	PLAU	1.63823	7.67019e-15	1.91435e-13	57.5667	73.1428	63.9033	192.208	212.731	201.159
ENSG00000181392	SYNE4	1.63707	0.102501	NA	3.9691	2.59715	1.60334	8.89046	6.41367	9.35885
ENSG00000255581	RP11-69M1.4	1.63476	0.412849	NA	1.03198	0	0.928905	1.04277	3.19682	1.87268
ENSG00000259583	RP11-66B24.4	1.63361	3.80174e-18	1.19206e-16	140.75	181.227	100.626	455.234	422.736	432.712
ENSG00000198099	ADH4	1.6335	0.0335094	0.115909	7.03486	3.58777	3.32108	12.9001	15.8666	14.0745
ENSG00000242398	RN7SL800P	1.6316	0.338911	NA	2.04152	0	0.973105	4.28963	4.20789	0.890051
ENSG00000214077	GNAQP1	1.62935	0.408352	NA	1.03217	0	0.929498	2.07183	2.12787	1.88649
ENSG00000176855	KRT18P28	1.62906	0.408441	NA	1.03223	0	0.929642	2.06814	2.12694	1.89027
ENSG00000204365	C10orf126	1.62533	0.337847	NA	0	1.00394	1.85902	2.06232	2.12491	4.73712
ENSG00000177757	FAM87B	1.62326	0.417685	NA	0	1.0041	0.929439	1.03153	2.12503	2.84087
ENSG00000114315	HES1	1.6223	3.41981e-34	2.32053e-32	427.177	339.034	277.647	1102.3	1016.22	1090.55
ENSG00000234114	CCHCR1	1.62203	0.274883	NA	0	2.75822	1.96907	10.8977	2.26056	1.80985
ENSG00000174788	PCP2	1.62101	0.33929	NA	0	1.00699	1.85615	2.07725	2.12732	4.69076
ENSG00000135406	PRPH	1.61961	4.35026e-05	0.000365418	36.6013	23.2277	14.7286	58.3793	88.284	76.6741
ENSG00000261409	RP6-24A23.7	1.619	0.415392	NA	1.03221	1.00315	0	2.05851	3.18639	0.949798
ENSG00000230479	AP000695.6	1.61445	0.416857	NA	1.03098	1.00617	0	3.11024	2.12654	0.940217
ENSG00000182950	ODF3L1	1.61339	0.138104	NA	4.12657	1.00534	1.85815	7.24035	7.44173	6.60646
ENSG00000260306	RP11-645C24.5	1.61114	0.111597	NA	2.06378	2.00895	5.57644	10.3231	3.1882	16.0855
ENSG00000182646	FAM156A	1.61022	0.00103358	0.00627552	40.561	6.88647	18.4186	72.3688	73.96	55.6186
ENSG00000226440	RP11-506B6.6	1.61004	0.44278	NA	0.728343	1.03005	0	1.65049	2.71449	0.959601
ENSG00000070808	CAMK2A	1.6097	8.18593e-12	1.59058e-10	85.7496	49.9383	68.6707	184.2	211.777	225.192
ENSG00000269997	RP11-214K3.21	1.60948	0.421339	NA	1.03213	0	0.928274	1.04698	2.1334	2.79636
ENSG00000269295	AL358113.1	1.60384	0.142292	NA	4.11779	1.02386	1.87283	8.47237	7.41668	5.41764
ENSG00000164100	NDST3	1.60346	0.203292	NA	2.87482	2.63446	0.647444	6.55763	11.2832	1.32299
ENSG00000269600	AC016629.3	1.6031	0.337371	NA	2.0642	0	0.929335	2.07584	3.19332	3.7648
ENSG00000240476	LINC00973	1.60142	0.421224	NA	1.03111	1.00586	0	1.03596	3.18945	1.88242
ENSG00000087589	CASS4	1.59906	0.0402911	0.133849	9.46627	2.16969	4.9407	13.1565	12.2312	23.4724
ENSG00000273335	RP11-61L19.2	1.59825	0.422214	NA	1.02997	1.00904	0	1.04338	3.19247	1.86343
ENSG00000115468	EFHD1	1.5978	0.273095	NA	1.13759	1.69806	2.1888	0	3.59272	12.2957
ENSG00000109193	SULT1E1	1.59777	0.416269	NA	1.03179	1.0042	0	2.0637	2.12505	1.8929
ENSG00000165917	RAPSN	1.59756	0.127993	NA	2.5079	1.00749	5.35698	18.1351	4.30473	6.13251
ENSG00000023839	ABCC2	1.59751	0.0417627	0.137763	7.78672	6.47185	2.24973	9.13	14.5616	27.0957
ENSG00000228614	RP13-476E20.1	1.59733	0.213501	NA	3.09245	1.0129	0.925677	3.14646	6.39264	5.55539
ENSG00000269891	ARHGAP19-SLIT1	1.59637	0.00223356	0.0122627	24.4596	9.81144	20.9064	88.6526	30.477	44.9323
ENSG00000214198	RP11-642P15.1	1.5946	0.0439755	0.143079	4.53704	6.25137	6.74799	28.114	5.25267	21.3987
ENSG00000265185	SNORD3B-1	1.59224	0.162724	NA	0	4.03747	3.70759	12.5252	6.3867	4.65912
ENSG00000154133	ROBO4	1.58725	4.80526e-06	4.78625e-05	43.8304	19.2625	39.1724	114.082	107.434	81.926
ENSG00000265171	RN7SL699P	1.58715	0.421738	NA	0	1.01563	0.965239	2.13099	2.09355	1.77174
ENSG00000078295	ADCY2	1.58562	0.177603	NA	1.571	1.52621	4.33143	7.43504	15.4689	1.4467
ENSG00000258230	RP11-511H9.3	1.58362	0.438638	NA	1.03207	0	0.928416	1.04626	1.06654	3.73127
ENSG00000092969	TGFB2	1.58361	3.30034e-13	7.15733e-12	129.354	156.697	94.3837	363.415	300.083	468.83
ENSG00000254285	KRT8P3	1.58331	0.0845691	NA	2.27296	5.61339	2.0469	10.5568	8.41333	11.5882
ENSG00000272438	RP11-54O7.16	1.57968	0.428011	NA	1.03091	1.02133	0	3.1684	1.0624	1.82011
ENSG00000204866	IGFL2	1.57589	2.12048e-13	4.66855e-12	85.0123	58.2577	74.4766	211.298	237.127	200.135
ENSG00000248568	KRT8P48	1.57246	0.322071	NA	2.06377	1.00549	0.929301	5.17206	0	6.60913
ENSG00000171502	COL24A1	1.57183	0.0542833	0.167726	7.91852	3.28878	4.99339	33.932	6.09413	13.12
ENSG00000135069	PSAT1	1.57079	6.52182e-13	1.37823e-11	205.981	199.383	191.602	553.629	385.962	832.148
ENSG00000256980	KHDC1L	1.57057	0.123928	NA	1.9777	0.967778	5.9218	9.72167	6.33921	10.2048
ENSG00000263345	RP1-59D14.5	1.56965	0.363181	NA	0.644825	0.629522	1.47388	1.67517	5.09389	1.17525
ENSG00000238266	LINC00707	1.56904	0.000229862	0.00164183	16.5144	28.1001	14.876	49.4493	78.6134	48.3868
ENSG00000160678	S100A1	1.56701	0.349853	NA	0	0.989108	2.00882	4.09062	2.08651	2.74151
ENSG00000230939	RP11-314C16.1	1.56696	0.323745	NA	1.03283	0	2.78269	6.30356	4.27027	0.928243
ENSG00000103257	SLC7A5	1.5657	5.27479e-11	9.56455e-10	668.035	686.924	709.086	2089.94	1453.47	2565.94
ENSG00000268592	RP11-244K5.8	1.56507	0.106194	NA	2.36285	3.49361	2.8097	9.60061	9.7534	6.04189
ENSG00000197140	ADAM32	1.56357	0.00479494	0.0235224	10.9641	18.4952	5.82514	34.9846	39.1217	28.2093
ENSG00000129538	RNASE1	1.56079	0.0532875	0.165414	4.30034	3.29982	6.29032	20.1561	10.7525	9.2114
ENSG00000027869	SH2D2A	1.55935	0.16538	NA	2.76696	1.79582	1.66141	5.53738	4.74971	8.29006
ENSG00000168209	DDIT4	1.55769	9.18168e-13	1.91471e-11	1032.31	960.764	941.667	2873.84	2137.92	3626.85
ENSG00000108759	KRT32	1.55756	0.215424	NA	3.09684	0	2.78931	7.22704	6.37837	3.78728
ENSG00000232479	AC010900.2	1.55436	0.264529	NA	1.03222	0	3.71851	5.17134	4.25409	4.72466
ENSG00000237112	GABBR1	1.55398	0.168588	0.379197	7.00014	125.791	53.4754	300.582	57.6353	189.124
ENSG00000110777	POU2AF1	1.55315	0.279532	NA	0.773983	1.50498	1.39441	3.08952	1.59317	8.00529
ENSG00000087258	GNAO1	1.54829	0.206101	NA	1.95101	0.980362	3.70426	8.43331	11.7634	1.19509
ENSG00000253414	RP11-150O12.6	1.54777	0.00023262	0.00165719	12.3677	16.1893	21.3005	50.2739	46.8758	49.1813
ENSG00000230812	RP4-794H19.4	1.5459	0.0679836	0.199114	3.03495	4.32312	3.96141	13.5712	11.555	8.50249
ENSG00000119630	PGF	1.54468	2.55751e-08	3.53152e-07	40.7604	43.4585	31.756	111.491	106.41	119.773
ENSG00000174792	C4orf26	1.54229	0.137775	NA	1.54204	3.75158	3.6542	5.39618	3.96971	18.5495
ENSG00000235272	FAM103A2P	1.54224	0.261818	0.507084	14.4933	0	37.2564	46.6552	51.2124	53.0308
ENSG00000253764	RP11-439C15.4	1.54201	0.382619	NA	0.812286	0	2.06795	2.34978	4.90062	1.03125
ENSG00000272137	RP11-177G23.2	1.5389	0.450723	NA	1.02989	1.01248	0	1.04844	1.06437	3.69585
ENSG00000223485	RP11-417E7.1	1.538	0.192164	NA	3.06681	2.00058	0.920112	6.421	4.22268	6.58546
ENSG00000258929	RP11-58E21.3	1.53788	0.115868	NA	3.48705	2.544	2.35572	8.95466	10.0925	5.60407
ENSG00000228343	RP11-1148L6.5	1.53748	0.193452	NA	2.06217	3.04365	0.925053	7.35523	6.39293	3.69214
ENSG00000125398	SOX9	1.53527	3.91885e-13	8.44595e-12	94.9636	81.2717	67.878	272.865	219.885	213.611
ENSG00000128165	ADM2	1.53414	1.26807e-05	0.000117606	20.6027	31.8584	36.2752	63.5159	95.0492	99.9306
ENSG00000251611	RP11-610P16.1	1.53398	0.33918	NA	1.03531	0	2.79258	7.4207	1.06704	2.74474
ENSG00000254827	SLC22A18AS	1.53321	0.00238903	0.0129323	13.0535	9.19458	22.225	29.0267	56.1747	42.346
ENSG00000260495	RP11-55K13.1	1.53065	0.232355	NA	1.03211	2.00743	1.85939	3.09159	6.37443	4.74178
ENSG00000269916	RP11-193M21.1	1.53027	0.2377	NA	1.03134	1.00638	2.786	4.14727	4.25426	5.64498
ENSG00000200913	SNORD46	1.5295	0.286665	NA	2.01262	0.992619	0.967101	5.44735	4.34136	1.75091
ENSG00000227477	STK4-AS1	1.52665	0.156251	NA	1.03201	2.00816	4.64779	5.15693	10.6256	6.63125
ENSG00000256984	RP11-551L14.6	1.5212	0.456377	NA	1.03094	1.02169	0	1.05637	1.06228	3.63846
ENSG00000267272	RP5-1052I5.1	1.51797	7.00982e-14	1.61496e-12	144.338	102.625	86.3312	343.133	322.063	285.092
ENSG00000137819	PAQR5	1.51684	1.28026e-06	1.39607e-05	56.3147	49.8193	28.1225	150.794	122.138	105.338
ENSG00000272398	CD24	1.51535	0.0302851	0.107058	10.3203	6.02399	4.64795	13.4054	14.8754	31.2694
ENSG00000184254	ALDH1A3	1.51476	4.77163e-270	1.38147e-266	30885	32747	28789	88996.6	86609.5	88476
ENSG00000184995	IFNE	1.51392	0.00917886	0.0406232	7.22268	8.03803	11.1516	18.5934	28.6971	28.3626
ENSG00000231566	RP5-1158E12.3	1.5137	0.340777	NA	0	1.41426	3.91977	9.45317	0.997703	2.22309
ENSG00000215018	COL28A1	1.51028	0.354202	NA	0	2.57483	1.84806	0.257518	6.35772	7.45967
ENSG00000138675	FGF5	1.51006	1.12127e-33	7.40595e-32	185.996	192.314	199.605	553.879	528.314	564.774
ENSG00000240583	AQP1	1.50701	2.1545e-95	7.79704e-93	857.628	895.213	1011.3	2597.85	2571.05	2693.41
ENSG00000265179	RP11-672L10.2	1.50606	0.0864564	0.236735	1.13503	14.0016	6.64596	30.3899	7.59242	16.5048
ENSG00000272094	RP4-665J23.4	1.50454	0.24116	NA	1.03129	1.00657	3.71436	3.1118	10.6364	2.8209
ENSG00000203855	HSD3BP4	1.50414	0.435767	NA	0	1.27371	1.1744	0.88431	1.81706	4.02976
ENSG00000183876	ARSI	1.49927	2.81742e-136	1.88236e-133	1964.59	1748.68	2014.43	5444.75	5560.78	5189.46
ENSG00000224982	TMEM233	1.49914	0.089561	0.24324	5.15928	5.02299	1.85872	11.3586	15.9418	6.62101
ENSG00000107159	CA9	1.49856	5.71693e-54	7.52339e-52	1059.87	1172.98	898.495	2719.69	3285.51	2837.08
ENSG00000197459	HIST1H2BH	1.49645	0.29361	NA	1.03123	2.0324	0.924829	3.15666	5.32713	2.76117
ENSG00000224650	IGHV3-74	1.49406	0.245503	NA	0	2.01857	3.70777	6.2617	6.38657	3.72802
ENSG00000267313	RP11-142I20.1	1.49398	0.283985	NA	0.544787	2.7805	1.71961	4.32251	7.11051	1.99849
ENSG00000132470	ITGB4	1.49343	7.94346e-100	3.06635e-97	1555	1308.24	1429.31	3967.22	4273.08	3835.88
ENSG00000184012	TMPRSS2	1.49338	0.178052	NA	2.51468	0.814974	6.0169	13.2628	2.58816	8.84525
ENSG00000251795	SNORA66	1.49269	0.454813	NA	0.98237	1.16097	0	2.89592	2.04398	0.955561
ENSG00000186897	C1QL4	1.4918	0.00290916	0.0153044	18.5761	13.0531	8.36602	44.3496	39.3148	28.4196
ENSG00000134115	CNTN6	1.49172	0.0180959	0.0708461	5.76675	8.36589	11.8739	38.923	14.3086	21.6869
ENSG00000102962	CCL22	1.49085	0.295311	NA	2.06427	1.00362	0.929733	5.15154	3.18709	2.84587
ENSG00000116254	CHD5	1.48927	9.01951e-43	8.28983e-41	406.966	319.865	380.093	1054.96	973.713	1078.11
ENSG00000248187	RP11-184M15.1	1.48912	0.271792	NA	3.09514	2.00875	0	5.16138	4.25036	4.72952
ENSG00000228203	RNF144A-AS1	1.48705	0.141159	0.335479	2.02373	9.50821	3.31094	19.519	13.3645	2.47663
ENSG00000135678	CPM	1.48289	1.23897e-06	1.35615e-05	65.014	30.6945	53.513	156.732	111.697	140.212
ENSG00000226650	KIF4B	1.47834	0.392502	NA	1.03237	0	1.85997	4.11846	2.1247	1.89949
ENSG00000272512	RP11-54O7.17	1.47799	0.0292856	0.104267	6.19206	8.03252	4.64782	18.5643	14.8758	18.9473
ENSG00000225706	RP11-75C9.1	1.47604	0.405617	NA	1.03227	0	1.8595	5.16341	1.06312	1.89313
ENSG00000115844	DLX2	1.47466	0.17943	NA	3.96352	2.83327	0.874635	7.75837	8.47477	4.45962
ENSG00000167759	KLK13	1.47409	4.56421e-05	0.00038228	22.3776	23.1477	26.017	58.7024	81.9349	58.4703
ENSG00000235489	DBF4P1	1.47191	0.498198	NA	0.829649	0.807353	0	0.829464	1.7086	2.26515
ENSG00000119514	GALNT12	1.46838	2.89166e-41	2.48669e-39	305.072	342.622	297.008	928.829	813.076	871.193
ENSG00000160593	AMICA1	1.46582	0.213903	NA	1.38167	0.67223	6.68023	12.1988	5.72243	3.54631
ENSG00000145777	TSLP	1.46527	0.131774	NA	1.03207	5.01927	3.71858	9.27768	6.37479	11.3756
ENSG00000163898	LIPH	1.46316	0.305689	NA	1.03237	0	3.7199	5.14893	5.31196	2.8487
ENSG00000105974	CAV1	1.45773	4.30067e-280	1.49414e-276	3938.72	3962.74	3714.85	10791.3	10627.1	10482.2
ENSG00000248596	RP11-844P9.2	1.45494	0.117718	NA	2.45024	5.9925	2.39594	11.9929	6.91191	8.64141
ENSG00000079215	SLC1A3	1.45324	0.0213599	0.080943	15.1836	5.83409	14.4215	21.0293	62.2851	18.1389
ENSG00000255346	NOX5	1.45242	0.230342	NA	3.14376	1.66663	1.88062	5.46937	15.6448	1.28093
ENSG00000141431	ASXL3	1.45138	0.255483	NA	5.19509	1.2298	1.52062	28.535	2.67317	1.1659
ENSG00000235033	RP11-61I13.3	1.45049	0.475631	NA	3.70085	0.253996	0.235374	0	3.824	2.29955
ENSG00000258170	RP11-263K4.5	1.44955	0.410125	NA	1.03339	0	1.85459	3.15778	1.0679	3.70383
ENSG00000261919	NCF1	1.44909	0.0706205	0.204629	0	10.7373	13.1188	28.6835	19.0588	17.887
ENSG00000151715	TMEM45B	1.44744	0.0354932	0.121512	4.02164	7.94478	8.35349	12.0709	28.5026	16.6349
ENSG00000259727	RP11-1069G10.2	1.44485	0.373416	NA	1.03167	1.00526	0.929105	3.10247	2.12614	2.83198
ENSG00000185156	MFSD6L	1.44327	0.4173	NA	1.03232	0	1.8597	1.03138	2.12559	4.73955
ENSG00000211896	IGHG1	1.44311	0.237176	NA	2.24012	2.24664	1.38724	6.12992	3.17061	6.36734
ENSG00000196139	AKR1C3	1.4421	0.00865107	0.0387413	11.3486	8.04135	15.7954	32.0523	20.1976	43.4354
ENSG00000251687	RP11-181K12.2	1.44197	0.400253	NA	2.06411	0	0.9292	2.07898	3.19449	2.81883
ENSG00000227028	SLC8A1-AS1	1.44078	0.0366239	0.124516	7.18018	5.66212	5.40995	19.1937	17.2314	13.095
ENSG00000114757	PEX5L	1.43994	6.70053e-05	0.000541624	37.3623	23.7915	61.2244	137.691	85.4978	100.023
ENSG00000255098	RP11-481A20.11	1.43901	0.308052	NA	0	3.0479	1.84923	3.15594	7.45626	2.76054
ENSG00000214559	RP11-323J4.1	1.43896	0.341645	NA	2.0608	2.03426	0	2.1057	4.25414	4.58074
ENSG00000269032	AC016629.7	1.43812	0.351314	NA	2.98365	0	1.00965	4.37164	2.08095	4.36737
ENSG00000256967	RP11-273B20.1	1.43746	0.375924	NA	1.03539	1.01188	0.932122	2.03576	3.20579	2.82426
ENSG00000235488	JARID2-AS1	1.43645	0.412823	NA	2.06691	0	0.927262	4.21153	1.06794	2.77691
ENSG00000118733	OLFM3	1.43596	0.00676232	0.0314002	9.85611	19.4394	7.5726	29.85	34.7823	31.9085
ENSG00000108846	ABCC3	1.43523	1.3021e-10	2.26414e-09	79.3809	63.4068	110.283	234.471	206.976	236.71
ENSG00000228232	GAPDHP1	1.43326	0.296146	NA	2.06292	2.01193	0.928831	7.2508	5.31688	0.942003
ENSG00000029534	ANK1	1.43242	0.00161	0.00925454	22.1119	13.8105	21.3426	65.8969	62.3134	29.8116
ENSG00000215388	ACTG1P3	1.43165	0.402665	NA	2.06265	1.00533	0	3.10395	3.18885	1.88575
ENSG00000145451	GLRA3	1.43152	0.402711	NA	2.06461	1.00292	0	3.08607	3.18612	1.90106
ENSG00000212961	HNRNPA1P40	1.43131	0.231771	NA	6.19021	1.00513	0.929154	10.3386	9.56715	1.88871
ENSG00000102879	CORO1A	1.43088	2.35891e-12	4.78141e-11	97.042	108.878	95.3268	331.371	260.562	221.068
ENSG00000207721	MIR186	1.42924	0.231929	NA	4.12261	1.01987	1.82681	4.1431	11.862	2.79748
ENSG00000259230	CTD-2555C10.3	1.4289	0.250223	NA	1.03187	4.01823	0.929375	6.19501	3.18831	6.62184
ENSG00000224189	HOXD-AS1	1.42418	0.404996	NA	0	1.30253	2.0859	3.82416	1.03427	4.32645
ENSG00000272620	AFAP1-AS1	1.42322	0.0138769	0.0569871	11.3553	10.0304	10.2295	42.1866	26.5528	16.1548
ENSG00000215089	KRT18P11	1.42222	0.406548	NA	1.03149	2.00983	0	3.10085	2.12559	2.83257
ENSG00000272235	RP11-22L13.1	1.42138	0.421849	NA	2.06423	1.00339	0	5.14929	1.06222	1.89804
ENSG00000174175	SELP	1.42115	0.0714963	0.206615	3.95848	6.7355	3.56577	12.9225	10.1857	15.0363
ENSG00000239218	RPS20P22	1.4209	0.314343	NA	1.87491	3.43604	0	8.15331	3.86341	2.28878
ENSG00000257283	RP11-1060G2.1	1.41723	0.291146	NA	3.09157	1.01084	0.926651	3.13775	7.45573	2.78981
ENSG00000260725	AC005307.1	1.41701	0.0242527	0.0896302	6.19113	7.03222	12.0816	32.0109	17.0046	18.9169
ENSG00000272601	RP11-155G14.5	1.41585	0.273424	NA	4.11985	2.02689	0	7.34721	4.2573	4.61015
ENSG00000236107	AC010127.3	1.41169	0.397152	NA	0.596881	1.74183	0.53764	2.4195	2.47521	2.68857
ENSG00000228302	RP11-186N15.3	1.40751	0.350412	NA	4.57603	0	0.745873	1.65572	2.7946	9.09417
ENSG00000105982	RNF32	1.40621	0.155617	NA	1.21552	6.02355	3.03529	5.0245	14.0052	9.77584
ENSG00000261136	RP11-37C7.3	1.40442	0.285621	NA	1.03215	3.01074	0.929749	4.12085	4.24939	4.7437
ENSG00000181652	ATG9B	1.40394	0.174714	NA	1.47667	4.09148	4.10402	3.26693	7.01172	17.7468
ENSG00000196754	S100A2	1.40333	1.70607e-14	4.13913e-13	85.5124	115.328	108.334	266.204	264.56	285.156
ENSG00000153495	TEX29	1.40147	0.0109009	0.0469409	7.0559	12.4112	10.8909	23.334	29.1143	27.5519
ENSG00000179921	GPBAR1	1.40015	0.274386	NA	3.51276	2.56345	0	7.78149	3.6169	4.88703
ENSG00000172717	FAM71D	1.39867	0.505576	NA	0	1.00447	0.929267	1.03244	3.18799	0.94582
ENSG00000200737	Y_RNA	1.39695	0.505646	NA	0	0.968425	0.978236	1.10053	3.25247	0.856918
ENSG00000085552	IGSF9	1.39542	3.3901e-51	4.00609e-49	475.635	409.72	418.529	1166.93	1124.64	1136.29
ENSG00000258477	PPIAP6	1.38772	0.503057	NA	1.03269	0	0.927681	2.09992	2.13489	0.928919
ENSG00000203785	SPRR2E	1.38747	0.050789	0.159916	7.21619	5.04015	5.56799	19.7736	12.7708	14.044
ENSG00000268032	CTB-52I2.4	1.38715	0.279838	NA	0	3.97725	2.76003	7.52205	8.41588	1.87331
ENSG00000271420	RP5-1057J7.7	1.38514	0.503945	NA	1.03198	0	0.928869	2.08618	2.13137	0.936017
ENSG00000174502	SLC26A9	1.38404	0.0362832	0.123535	9.24089	5.36871	6.63467	17.0268	14.2079	24.7392
ENSG00000259264	RP11-60L3.1	1.3839	0.26695	NA	0.578975	3.25498	2.72038	3.3656	9.2304	3.51614
ENSG00000265692	RP13-516M14.4	1.38309	0.121967	NA	3.09582	4.01724	3.71788	7.22346	10.6266	10.4134
ENSG00000171496	OR1L8	1.38228	0.504924	NA	1.03216	0	0.929493	2.07194	2.12789	0.943191
ENSG00000259858	MGAM	1.38145	0.000141239	0.00105571	43.4473	43.2786	66.6038	108.711	80.2817	211.828
ENSG00000257137	C12orf80	1.3798	0.310559	NA	0.717565	4.60526	0.646237	5.13934	6.2205	2.19711
ENSG00000196644	GPR89C	1.37891	0.0466941	0.149507	21.9661	16.0877	2.79198	19.6273	64.8555	22.0461
ENSG00000266867	AL031005.1	1.37883	0.400559	NA	2.156	0	1.51586	2.6227	0.860317	6.49216
ENSG00000125538	IL1B	1.37673	4.63274e-20	1.66271e-18	166.067	204.144	183.527	470.646	426.599	540.913
ENSG00000255872	RP11-613M10.9	1.37417	0.3829	NA	2.06466	0	1.85978	6.18523	2.12533	1.89688
ENSG00000198857	HSD3BP5	1.37308	0.383718	NA	0	3.01607	0.928855	5.17301	3.18904	1.88622
ENSG00000170748	RBMXL2	1.36964	0.0513251	0.161253	9.28833	5.01987	4.64799	18.5604	17.0003	13.2668
ENSG00000242288	RP11-464F9.1	1.36828	0.119935	0.300678	7.53147	1.90983	6.63687	19.9006	4.76957	15.4947
ENSG00000173267	SNCG	1.36764	2.72421e-06	2.81513e-05	36.3929	38.9486	33.2479	92.3608	102.104	85.6584
ENSG00000008277	ADAM22	1.36724	0.0721355	0.207909	6.68443	15.2698	10.7517	9.63062	72.5825	10.9814
ENSG00000272440	RP11-379F4.6	1.36723	0.44193	NA	1.01849	2.0324	0	2.20104	1.05888	4.45708
ENSG00000228242	AC093495.4	1.36634	0.185185	NA	0.936777	5.48353	2.5306	6.53372	8.87734	7.63938
ENSG00000103522	IL21R	1.36535	0.0429108	0.140533	6.32458	8.03688	5.69709	13.6787	16.5853	21.3142
ENSG00000260592	CTA-363E6.6	1.36367	0.512475	NA	0	1.00847	0.927354	2.08408	1.06418	1.86796
ENSG00000147573	TRIM55	1.36314	0.142684	0.337817	4.48903	4.3312	4.01162	23.0305	6.87655	4.77377
ENSG00000175793	SFN	1.36248	7.44672e-18	2.27741e-16	118.649	133.672	120.794	317.334	317.831	323.993
ENSG00000261780	CTD-2354A18.1	1.36173	0.301359	NA	1.04667	3.06546	0.942413	3.85374	4.31857	4.76917
ENSG00000164509	IL31RA	1.36171	0.203225	NA	1.68898	2.43301	3.52833	6.6528	8.12245	4.90121
ENSG00000251459	RP11-319E12.2	1.36151	0.51232	NA	1.03205	0	0.929183	1.03971	2.12976	1.87879
ENSG00000178597	PSAPL1	1.35962	1.32318e-21	5.16516e-20	204.385	254.821	192.485	555.874	602.265	513.803
ENSG00000261582	RP4-614O4.11	1.35921	0.374677	NA	2.06458	0	1.85609	3.14461	3.20106	3.72334
ENSG00000270659	RP11-105N14.1	1.3581	0.364258	NA	1.032	0	3.71597	7.29323	3.19616	1.87445
ENSG00000186081	KRT5	1.35652	3.7284e-59	5.58328e-57	675.494	690.429	713.511	1871.43	1849.6	1605.84
ENSG00000007933	FMO3	1.35558	0.307026	NA	2.10968	0	3.79903	4.76022	7.61715	2.88292
ENSG00000181585	TMIE	1.3553	0.365265	NA	1.03229	0	3.71914	2.06447	7.44107	2.84109
ENSG00000235016	RP11-493K19.3	1.35457	0.328769	NA	1.84441	2.69041	0.830699	0.920729	11.193	2.54229
ENSG00000240132	ETF1P2	1.35445	0.517413	NA	1.0317	1.00442	0	1.03239	3.18783	0.945758
ENSG00000272666	CTA-384D8.35	1.35445	0.350638	NA	2.06129	1.00933	0.927422	3.1303	4.25877	2.79907
ENSG00000215032	GNL3LP1	1.35362	0.170729	0.38228	11.355	0	3.71898	7.22935	15.9472	15.1437
ENSG00000259684	RP11-120K9.2	1.35282	0.517892	NA	1.03007	1.00867	0	1.04269	3.19218	0.932666
ENSG00000167984	NLRC3	1.35111	0.284383	NA	2.85759	0.727384	2.02306	11.2691	4.41019	2.06711
ENSG00000117601	SERPINC1	1.3509	0.404715	NA	1.96257	0	1.88195	4.5823	4.12713	1.19943
ENSG00000159337	PLA2G4D	1.34957	0.353873	NA	2.09842	2.81863	0	7.32916	3.23955	1.92928
ENSG00000198739	LRRTM3	1.3492	0.0953927	0.255287	6.19341	5.0164	2.78959	10.2951	13.8088	11.3951
ENSG00000259945	CTD-2012K14.3	1.34805	0.516782	NA	1.03503	0	0.934238	1.06164	2.13215	1.8227
ENSG00000265413	RP11-789C17.1	1.34762	0.523614	NA	0	1.00384	0.929557	1.03091	1.06241	2.84322
ENSG00000234667	ACTBP13	1.34542	0.197303	NA	3.09674	3.00972	1.85976	6.17647	6.37319	7.59768
ENSG00000102048	ASB9	1.34501	0.071785	0.207139	5.36297	7.5846	12.5827	5.79797	23.5643	36.3262
ENSG00000271894	RP11-482H16.1	1.34494	0.00211418	0.0117034	11.3525	25.0982	42.7624	65.9853	58.4373	77.7164
ENSG00000213023	SYT3	1.34448	0.109708	0.282082	7.64833	6.19781	5.13874	3.70409	12.8677	34.7278
ENSG00000231940	RPS7P3	1.34362	0.52115	NA	1.02993	1.00915	0	3.13077	1.06418	0.931435
ENSG00000218014	KRT19P1	1.34325	0.173253	NA	5.15818	4.02145	0.929065	10.344	8.50493	6.60592
ENSG00000134013	LOXL2	1.34285	4.36855e-147	3.16192e-144	3890.13	3865.98	3561.02	9349.75	9214.41	10130.2
ENSG00000227694	AC005884.1	1.34281	0.521312	NA	1.02989	1.01248	0	3.14531	1.06437	0.923962
ENSG00000155066	PROM2	1.3413	0.0112897	0.0481495	21.0177	14.8182	7.33041	42.734	26.6091	35.1963
ENSG00000259066	RP11-371E8.4	1.34	0.206493	NA	8.04257	3.99956	0	11.7078	13.9929	4.66799
ENSG00000254839	AF131215.6	1.33946	0.526415	NA	0	1.00838	0.927393	1.04186	1.06414	2.80265
ENSG00000263591	RN7SL136P	1.33936	0.516748	NA	1.02813	1.02694	0	2.14636	2.11639	0.896668
ENSG00000105374	NKG7	1.33866	0.316268	NA	0.842346	1.64512	2.18191	3.21886	4.34502	4.25651
ENSG00000213863	XX-C2158C12.2	1.33862	0.207013	NA	3.09318	2.0148	2.78477	5.19617	5.31994	9.37988
ENSG00000227036	LINC00511	1.33812	0.149641	NA	2.88846	2.81096	4.3358	7.70472	9.53791	8.34939
ENSG00000244675	AC108676.1	1.33797	0.190703	NA	2.06428	2.00722	4.64869	5.15137	8.49887	8.53797
ENSG00000264113	RN7SL784P	1.33539	0.28467	NA	4.12122	1.02342	0.933665	6.34935	5.30284	3.62018
ENSG00000231298	LINC00704	1.33529	0.476879	NA	0	1.67247	0.773445	2.5791	2.21375	1.57376
ENSG00000258646	RP11-950C14.3	1.33411	0.528238	NA	0	1.01231	0.925427	1.04817	1.06511	2.77832
ENSG00000214391	RP11-121L10.3	1.33329	0.360275	NA	0	1.00444	3.71713	3.09708	4.2506	4.72957
ENSG00000258311	RP11-644F5.10	1.33309	0.0085752	0.0384611	50.8526	36.3871	21.1545	57.0303	40.786	180.496
ENSG00000126262	FFAR2	1.3327	0.521878	NA	1.04126	0	0.937889	1.99337	1.0721	1.91157
ENSG00000005513	SOX8	1.32961	0.224858	NA	3.45783	2.24142	2.07652	4.73404	10.2914	4.59129
ENSG00000272361	GS1-166A23.2	1.32832	0.322779	NA	1.03063	2.01886	1.85473	5.21808	5.32367	1.8656
ENSG00000238336	snoU13	1.32764	0.324427	NA	1.00631	0.992619	2.9013	4.35788	5.42671	2.62636
ENSG00000165181	C9orf84	1.32754	0.107087	0.277106	3.14106	4.07038	8.4887	19.8386	12.9288	7.07666
ENSG00000237595	RP11-112L6.3	1.32563	0.522322	NA	1.03057	1.00719	0	1.03932	2.12727	1.87398
ENSG00000251076	RP11-526F3.1	1.32541	0.522397	NA	1.03049	1.00739	0	1.0398	2.1274	1.87278
ENSG00000168032	ENTPD3	1.3246	0.0135585	0.0559838	11.6746	7.86717	12.6487	27.1025	26.98	27.5291
ENSG00000187621	TCL6	1.32374	0.162808	NA	4.71903	3.81339	1.78914	7.14393	9.77996	8.44995
ENSG00000072182	ASIC4	1.32362	0.356634	NA	1.02281	0.994678	2.76396	3.06376	7.89552	1.05849
ENSG00000248510	RP11-145G20.1	1.323	0.158272	NA	6.1914	3.01335	2.78825	12.387	13.8154	3.78513
ENSG00000230043	TMSB4XP6	1.32154	0.244677	NA	9.06302	1.93351	0	4.59954	12.0664	10.5066
ENSG00000251661	RP11-326C3.11	1.32154	0.0603739	0.182329	10.0115	7.21765	5.0389	15.7716	31.5301	10.113
ENSG00000148300	REXO4	1.32038	0.173548	0.386799	0	16.0684	2.78807	13.4156	12.751	20.821
ENSG00000227007	AC105253.1	1.31756	0.328118	NA	1.03223	1.0033	2.78956	5.14782	3.18668	3.7981
ENSG00000249978	TRGV7	1.31596	0.352378	NA	0	1.02136	4.63945	8.44979	3.18805	2.73168
ENSG00000151136	BTBD11	1.31581	2.61985e-29	1.43111e-27	297.422	336.707	398.162	869.088	857.835	839.623
ENSG00000213071	LPAL2	1.31527	0.255164	NA	8.59541	1.40559	0.531528	7.53416	9.21558	6.45927
ENSG00000125571	IL37	1.31466	0.513535	NA	1.06657	1.20755	0	1.70989	2.6265	1.11526
ENSG00000018236	CNTN1	1.31372	0.00662521	0.0308708	18.0903	36.571	18.4222	35.2874	102.268	45.8871
ENSG00000272375	RP11-51J9.6	1.31055	0.23046	NA	2.06151	3.02588	2.78322	9.37815	7.45114	2.80421
ENSG00000164841	TMEM74	1.31046	0.254577	NA	1.03192	1.00439	5.57665	5.16049	6.37617	7.57169
ENSG00000113739	STC2	1.30979	2.47758e-05	0.000217804	770.592	615.527	683.368	1677.76	1115.96	2335.15
ENSG00000236393	RP11-320G24.1	1.30755	0.174481	NA	5.30383	3.075	2.27897	4.41932	9.89451	12.4042
ENSG00000172367	PDZD3	1.30737	3.42796e-05	0.000291897	32.7327	27.3603	32.4831	78.3879	77.8969	73.3719
ENSG00000256001	RP11-575F12.2	1.30514	0.531351	NA	0	1.01177	0.97228	1.06844	2.08806	1.76537
ENSG00000155754	ALS2CR11	1.30447	0.18409	NA	2.21102	1.5563	6.97063	10.603	9.53923	6.09386
ENSG00000204253	HNRNPCP2	1.30433	0.407067	NA	0.560566	6.18215	0	6.38656	0.578149	7.05781
ENSG00000171388	APLN	1.30421	5.23095e-14	1.22133e-12	150.404	183.833	134.687	376.425	443.449	337.6
ENSG00000229172	AC073065.3	1.30375	0.535493	NA	1.03204	1.00356	0	1.03028	1.06229	2.84543
ENSG00000154099	DNAAF1	1.30232	0.135709	0.326917	3.3984	8.99473	2.32652	14.0797	7.97265	11.8377
ENSG00000235770	LINC00607	1.30229	0.0155389	0.0624683	10.0721	12.8883	10.4523	23.5892	21.2944	38.5514
ENSG00000227482	RP11-18B16.2	1.30079	0.536517	NA	1.03144	1.00505	0	1.03394	1.06284	2.83132
ENSG00000257390	RP11-762I7.5	1.29964	0.101932	0.268241	9.86378	3.15201	10.6776	12.247	37.3074	8.14556
ENSG00000268549	RP11-295P9.8	1.29922	0.483766	NA	0	2.00814	0.929452	1.03146	5.31252	0.94704
ENSG00000230400	RP11-359G22.2	1.29868	0.272849	NA	2.06411	2.00781	2.78887	2.06195	5.31244	9.47814
ENSG00000230426	ERVMER61-1	1.29668	0.258272	NA	3.0962	3.0116	0.92964	7.21614	4.24988	5.68761
ENSG00000260126	RP11-14N9.2	1.2954	0.53838	NA	1.03035	1.00777	0	1.04069	1.0638	2.80582
ENSG00000261069	SNORD116-20	1.29481	0.0087311	0.0390293	24.9003	20.2184	27.6574	35.774	35.0657	117.639
ENSG00000057704	TMCC3	1.29415	2.12878e-19	7.29371e-18	195.991	222.588	175.706	453.709	469.817	532.424
ENSG00000225075	RP11-426L16.3	1.29357	0.435741	NA	0	3.04305	0.924802	1.05053	2.13043	6.45893
ENSG00000262957	RP11-124L9.5	1.29284	0.539258	NA	1.02995	1.0091	0	1.04349	1.06417	2.79473
ENSG00000084710	EFR3B	1.29079	5.30307e-08	7.07524e-07	61.1359	65.4747	50.5816	136.462	154.807	141.604
ENSG00000206140	TMEM191C	1.2906	0.0645631	0.191845	10.7104	9.73303	6.0452	35.9092	23.3934	7.81453
ENSG00000263626	AL392111.1	1.29013	0.540939	NA	1.01697	1.00423	0	1.08716	1.09164	2.66119
ENSG00000129991	TNNI3	1.28901	0.00374788	0.0190253	17.8356	17.44	13.9733	41.8938	46.7974	31.5374
ENSG00000138798	EGF	1.2873	0.0328182	0.113926	9.36642	34.8326	11.8715	27.4522	27.2418	79.8274
ENSG00000269646	CTD-2331H12.7	1.28721	0.477316	NA	0	2.02486	0.925399	4.19332	2.13027	0.925859
ENSG00000267867	PHLDB1	1.28639	0.0073781	0.0338255	32.0829	15.0859	80.5735	151.376	85.1913	76.1949
ENSG00000260777	CTD-2008P7.1	1.28496	0.261219	NA	3.09635	2.0074	2.78911	12.3658	2.12479	4.74204
ENSG00000183900	AC099522.1	1.28407	1.60717e-05	0.000146016	30.9614	39.1536	42.7621	83.5151	90.3126	101.407
ENSG00000214249	CTAGE11P	1.28377	0.372107	NA	3.09696	0	1.85973	5.15595	2.12549	4.74054
ENSG00000196132	MYT1	1.28342	0.0945624	0.253558	8.86096	4.79794	3.81235	18.7125	9.23033	12.8543
ENSG00000235748	RP11-32D17.4	1.28332	0.477959	NA	2.06419	0	0.928346	2.09329	4.26651	0.932439
ENSG00000228839	RP3-400N23.6	1.28298	0.431828	NA	1.27734	0.81562	1.14546	2.99108	3.35613	1.50257
ENSG00000189334	S100A14	1.28057	0.293311	NA	1.06967	2.08633	2.88973	4.31777	6.61637	3.90809
ENSG00000230337	RP4-635E18.6	1.27897	0.399292	NA	1.10755	0.924786	1.69065	2.25851	2.28895	4.4683
ENSG00000134107	BHLHE40	1.27612	3.38243e-44	3.26423e-42	803.907	711.116	686.118	1842.29	1597.65	1887.46
ENSG00000185834	RPL12P4	1.27595	0.213506	NA	2.04882	5.2089	1.84192	6.24122	6.35325	9.2373
ENSG00000178033	FAM26E	1.2757	6.8925e-07	7.83059e-06	49.5523	56.1629	43.7102	119.322	112.578	129.288
ENSG00000196639	HRH1	1.27558	3.1391e-20	1.13131e-18	182.905	217.373	191.584	497.818	436.407	498.195
ENSG00000241081	RP11-488C13.1	1.27428	0.545486	NA	1.03077	1.01912	0	1.05433	1.06297	2.73967
ENSG00000055813	CCDC85A	1.27422	1.6073e-09	2.52902e-08	102.189	84.281	68.808	210.05	213.511	192.73
ENSG00000261300	PIGW	1.27382	0.454677	0.700197	0	24.0364	133.111	123.397	122.383	135.718
ENSG00000105976	MET	1.27365	1.367e-51	1.63766e-49	1286.7	1500.51	1166.62	3149.1	3032.77	3364.15
ENSG00000223725	AC007879.5	1.27185	0.481421	NA	1.04395	0	1.84589	1.04179	3.20078	2.79392
ENSG00000223709	TRIM64EP	1.27118	0.203096	NA	1.03214	6.02164	3.71895	11.333	4.24943	10.4353
ENSG00000266236	NARF-IT1	1.2704	0.207515	NA	3.09324	3.02192	2.78488	8.31217	8.51164	4.69119
ENSG00000153233	PTPRR	1.26977	0.483917	NA	1.05849	1.03027	1.03809	0	2.65545	4.85398
ENSG00000249400	HMGB3P17	1.26876	0.474823	NA	0	2.01649	0.927471	3.12467	2.12817	1.86916
ENSG00000230475	ABHD16A	1.26656	0.0193066	0.0743953	23.9723	34.4997	12.203	31.0386	103.981	35.8683
ENSG00000259287	RP11-3D4.2	1.2665	0.303604	NA	1.03111	2.02949	2.77501	5.25447	4.26199	4.61373
ENSG00000164176	EDIL3	1.26591	2.52545e-13	5.52513e-12	123.176	151.772	118.104	315.376	284.482	342.477
ENSG00000239415	AP001469.9	1.26573	0.41887	NA	0.895176	1.742	0.806307	4.20082	2.76512	1.64326
ENSG00000271121	AC243756.2	1.26566	0.42646	0.677698	71.1588	61.3305	0	114.87	141.377	62.2117
ENSG00000225581	TRIM53AP	1.26524	0.485868	NA	0	2.00906	0.929239	4.13034	1.06269	1.89127
ENSG00000238198	RP11-31F15.2	1.26373	0.274336	NA	6.19247	1.00383	0.929654	5.15396	8.49963	5.68822
ENSG00000271897	RP11-679B17.2	1.26236	0.45106	NA	1.0312	1.01587	0.924821	2.10377	3.19649	1.84191
ENSG00000269604	AC005523.2	1.26212	0.143176	0.338566	7.14287	6.94387	5.71942	4.75119	7.35111	42.3806
ENSG00000245017	RP11-181C3.1	1.26046	0.504481	NA	0.717955	0.698718	1.29333	0	0.739322	8.11217
ENSG00000146530	VWDE	1.25741	0.302582	NA	2.3062	3.73529	0.778399	2.58509	13.0616	3.18007
ENSG00000152377	SPOCK1	1.25696	1.23386e-13	2.77274e-12	210.921	301.732	211.194	667.841	482.817	574.649
ENSG00000251279	CTC-436P18.1	1.25502	0.487272	NA	2.06151	1.00672	0	2.07628	4.25391	0.938462
ENSG00000129048	ACKR4	1.25317	0.218619	NA	4.12788	2.00842	2.78853	9.28516	5.31309	6.62872
ENSG00000226644	RP11-128M1.1	1.25258	0.376985	NA	1.35453	2.65341	0.810666	4.57607	5.59126	1.20727
ENSG00000255029	CTD-3012A18.1	1.25162	0.378168	NA	1.03053	3.03053	0.92697	4.17973	1.065	6.51832
ENSG00000270246	SNORD109A	1.25047	0.175627	NA	2.06128	3.03539	7.40907	12.5679	5.32674	12.0641
ENSG00000228021	RP11-383C5.3	1.24965	0.443386	NA	1.03207	0	2.78772	5.19529	2.12944	1.8801
ENSG00000229153	EPHA1-AS1	1.24759	0.193076	NA	3.3669	3.27208	3.79128	6.71446	4.33059	15.809
ENSG00000258913	RP11-260M19.2	1.24687	0.475743	NA	0	1.66221	1.57667	1.71324	4.44825	1.55188
ENSG00000161939	RNASEK-C17orf49	1.24568	0.052058	0.16279	13.5309	53.6425	9.96699	80.6938	18.5777	81.309
ENSG00000265081	RN7SL102P	1.24514	0.490806	NA	1.02969	2.05443	0	2.13337	4.237	0.899621
ENSG00000231212	RP11-111F5.3	1.24418	0.50753	NA	0	0.940367	1.85471	1.12375	1.14222	4.32665
ENSG00000163491	NEK10	1.24406	0.0457825	0.147467	5.83854	13.7277	15.1521	42.9237	13.9117	26.4359
ENSG00000120162	MOB3B	1.24383	2.78186e-09	4.26511e-08	103.534	80.1084	90.5368	214.049	185.674	249.178
ENSG00000172020	GAP43	1.24323	0.165667	NA	2.07743	5.05537	4.67777	7.27335	10.2833	10.478
ENSG00000196136	SERPINA3	1.24237	0.273976	NA	1.11657	3.41874	2.78937	6.1848	7.35456	4.04686
ENSG00000230312	LL0XNC01-116E7.4	1.24047	0.48478	NA	2.06422	0	0.929365	2.07505	2.12869	2.82481
ENSG00000137727	ARHGAP20	1.23975	6.44079e-26	3.05691e-24	250.464	240.625	264.769	565.672	601.823	617.938
ENSG00000267026	RP11-92C4.3	1.23974	0.289609	NA	2.06223	1.00718	3.71338	6.23235	4.25563	5.6315
ENSG00000250043	RP11-161D15.2	1.23925	0.290763	NA	1.03051	4.04247	1.8535	6.27345	6.39039	3.72158
ENSG00000149972	CNTN5	1.23673	0.0577134	0.175985	8.7351	22.8574	7.26371	12.7263	47.2192	29.3845
ENSG00000262434	RP11-676J12.8	1.23656	0.492893	NA	2.06572	0	0.927556	3.15232	1.06762	2.78405
ENSG00000244094	SPRR2F	1.23409	1.45263e-26	7.10805e-25	253.59	282.285	247.762	606.899	614.087	621.464
ENSG00000231683	RP1-27K12.2	1.23394	0.380509	NA	5.31939	0	0.798626	2.28126	5.88039	6.30054
ENSG00000228681	AC008072.1	1.23386	0.495829	NA	1.03082	2.01309	0	4.15079	1.06341	1.87804
ENSG00000227220	RP11-69I8.3	1.23277	0.48631	NA	2.05962	1.01146	0	2.09444	3.19328	1.85198
ENSG00000258947	TUBB3	1.23265	1.05335e-40	8.71318e-39	477.367	426.699	454.646	1048.27	1115.4	1029.42
ENSG00000214796	RP11-480I12.5	1.23183	0.336267	NA	2.43205	1.02978	2.49262	1.62491	6.61263	5.72473
ENSG00000226235	LEMD1-AS1	1.2295	0.411984	NA	1.03212	1.00368	1.85942	4.12177	3.18717	1.89692
ENSG00000139908	TSSK4	1.22759	0.59261	NA	0	0.799784	0.739579	2.57355	0.845963	0.752143
ENSG00000121577	POPDC2	1.22698	0.000139173	0.0010425	32.3463	28.2826	35.6877	63.4789	80.219	82.2305
ENSG00000132874	SLC14A2	1.22646	0.348929	NA	4.81824	0.69984	1.29719	8.68838	5.27634	1.43625
ENSG00000261147	RP11-697E2.6	1.22627	0.0252866	0.092555	7.22546	17.0574	13.9474	39.1296	29.7432	20.8852
ENSG00000269690	AC096677.1	1.22467	0.292178	NA	2.06195	3.02305	1.85628	8.31929	3.19232	4.68601
ENSG00000250038	RP11-180C1.1	1.22397	0.34723	NA	1.04424	3.06195	2.61198	3.15988	1.0778	11.3912
ENSG00000257671	RP3-416H24.1	1.22375	0.0455016	0.146782	6.19141	9.03997	10.2236	21.6768	18.0662	19.8724
ENSG00000261148	RP13-895J2.7	1.22359	0.0141936	0.0580409	19.5869	9.11929	14.8086	31.4752	41.5524	28.6852
ENSG00000183292	AC140481.2	1.21961	0.448399	NA	0	3.01696	0.928717	4.14132	3.18939	1.88442
ENSG00000091622	PITPNM3	1.21859	9.10957e-21	3.39576e-19	255.713	279.573	225.399	619.292	613.513	537.427
ENSG00000231081	RP4-760C5.3	1.2179	0.49248	NA	1.02976	2.02009	0	2.0901	2.1286	2.7881
ENSG00000261366	MANEA-AS1	1.21754	0.395738	NA	1.03232	0	4.64928	5.15661	6.37668	1.89594
ENSG00000198910	L1CAM	1.21746	0.000122961	0.000937091	55.259	94.2579	43.1651	123.339	194.456	121.92
ENSG00000185567	AHNAK2	1.21709	7.6999e-42	6.82424e-40	786.903	691.385	818.149	1617.41	1835.08	1886.04
ENSG00000260871	CTD-2373J6.1	1.21706	0.51471	NA	0	2.01251	0.92843	1.03682	1.06338	4.70181
ENSG00000197057	DTHD1	1.21673	0.259663	NA	1.73514	2.31988	3.90765	4.32644	6.13949	8.37699
ENSG00000270173	RP11-382B18.4	1.21623	0.492796	NA	2.06236	1.00568	0	2.07103	2.12616	2.82533
ENSG00000180066	C10orf91	1.21387	0.509519	NA	1.5865	0	1.1071	2.46402	2.53329	1.45555
ENSG00000038427	VCAN	1.2129	9.97614e-12	1.91699e-10	151.657	228.339	166.066	417.203	478.25	371.098
ENSG00000122733	KIAA1045	1.21215	0.158445	0.363443	2.99265	5.81621	5.39182	13.957	15.895	4.81996
ENSG00000152580	IGSF10	1.20984	0.00237946	0.0128846	18.1945	40.2447	26.4777	47.0788	76.0138	71.0435
ENSG00000124134	KCNS1	1.20981	6.40756e-09	9.44871e-08	94.6277	73.4207	85.9222	192.366	177.574	216.233
ENSG00000267737	AC061992.2	1.20889	0.263444	NA	4.77699	3.4797	1.07487	10.181	2.75694	8.61417
ENSG00000263955	RN7SL850P	1.20879	0.508049	NA	0	1.02246	1.89064	2.12047	1.05465	3.58482
ENSG00000196337	CGB7	1.20769	0.0599507	0.181428	15.652	8.60076	5.26461	30.2233	20.4881	15.4352
ENSG00000189139	FSCB	1.20749	0.290058	NA	1.03214	5.0181	1.85947	9.2727	4.24945	4.74316
ENSG00000147481	SNTG1	1.20642	0.420597	NA	1.03183	2.0094	0.92932	2.06568	4.25132	2.83671
ENSG00000102271	KLHL4	1.20586	6.70787e-38	5.20189e-36	587.134	592.278	530.024	1416.41	1201.14	1320.98
ENSG00000225217	HSPA7	1.2042	0.226555	0.462618	5.16148	0	8.36824	7.22386	12.7554	11.3675
ENSG00000228978	TNF	1.20347	0.411669	NA	0	3.01474	1.85812	5.16762	4.25135	1.88892
ENSG00000264063	MIR3687	1.20229	0.144777	0.34101	7.2893	4.09086	3.78427	12.7267	6.49351	16.1413
ENSG00000166510	CCDC68	1.20165	3.25085e-10	5.42464e-09	99.7118	141.339	159.517	328.346	283.477	306.474
ENSG00000237276	ANO7P1	1.20043	0.245353	0.486921	0.16992	12.1902	10.8207	17.4885	20.9782	10.9275
ENSG00000128655	PDE11A	1.19814	0.0112253	0.0479926	11.6789	44.6442	23.6122	77.4215	45.7699	56.3604
ENSG00000006606	CCL26	1.19637	0.0265596	0.0964801	11.336	15.169	11.1171	17.7915	31.9571	36.2335
ENSG00000169067	ACTBL2	1.19574	2.38978e-15	6.25194e-14	174.429	160.588	142.246	381.26	356.962	353.78
ENSG00000179148	ALOXE3	1.19378	0.132034	0.320222	11.0934	1.89177	8.32743	28.6017	10.4661	11.3039
ENSG00000132692	BCAN	1.19197	0.46675	NA	1.45484	1.41492	0.474893	1.02589	3.16971	3.77502
ENSG00000239470	RP11-16F15.2	1.19111	0.362557	NA	0	2.01989	4.63284	7.31326	5.32315	2.79175
ENSG00000186777	ZNF732	1.19097	0.0690653	0.2015	7.22422	7.02792	7.43674	15.4675	17.0004	17.0565
ENSG00000249850	KRT18P31	1.19027	0.440592	NA	1.03171	1.0051	1.85833	3.10134	1.063	4.72221
ENSG00000260949	KB-1836B5.1	1.18907	0.441084	NA	1.03134	1.00639	1.85732	3.11056	1.06357	4.70394
ENSG00000267776	AC006116.24	1.1877	0.4597	NA	3.08981	1.00914	0	3.13067	4.2567	1.86297
ENSG00000196154	S100A4	1.18722	2.96169e-11	5.49654e-10	115.347	108.079	146.311	282.733	266.569	293.072
ENSG00000179772	FOXS1	1.1866	0.153415	0.35552	5.15864	5.02522	3.71675	13.4374	10.6298	7.55682
ENSG00000163359	COL6A3	1.18447	0.0106929	0.0461939	17.2887	18.2905	12.0694	30.3538	39.5187	38.4343
ENSG00000258691	RP11-404P21.8	1.18418	0.264715	NA	5.98854	0	4.73668	7.48117	9.33973	7.60878
ENSG00000198768	APCDD1L	1.18363	0.000467328	0.00314041	29.3355	27.6616	27.7559	63.5486	58.916	70.0676
ENSG00000258535	RP11-280K24.4	1.18219	0.414257	NA	5.16124	1.00306	0	3.08711	2.12419	8.55073
ENSG00000261187	RP11-1007O24.2	1.18116	0.383778	NA	2.06319	1.00551	1.85802	5.17374	3.18954	2.82987
ENSG00000204140	CLPSL1	1.181	0.310807	NA	1.7597	0.8622	5.32334	6.84768	6.36408	3.97757
ENSG00000132164	SLC6A11	1.17848	9.08719e-14	2.07976e-12	156.727	135.982	159.751	350.966	362.592	310.218
ENSG00000140379	BCL2A1	1.17828	0.155952	0.35948	9.28342	9.05271	1.85775	13.4624	25.5199	6.59619
ENSG00000251011	RP11-402L6.1	1.17664	0.290215	NA	0.557258	4.7721	7.99839	13.0442	13.9422	2.04743
ENSG00000257285	RP11-298I3.1	1.17582	0.347959	NA	2.08853	2.93119	1.79494	1.10664	9.66299	4.59559
ENSG00000246203	RP11-29H23.5	1.17557	0.0708627	0.205052	9.28876	8.03044	5.57798	15.461	18.0615	18.014
ENSG00000270938	RAP2CP1	1.17547	0.178625	NA	4.23254	4.15984	4.31564	13.9989	7.65536	7.1522
ENSG00000254680	RP11-265D17.2	1.17532	0.0420609	0.138411	9.27636	11.1344	8.33335	24.1015	21.308	19.4717
ENSG00000272858	CTA-292E10.8	1.17418	0.38413	NA	2.06207	1.00747	1.85645	3.11825	4.25607	3.75111
ENSG00000139219	COL2A1	1.17011	0.425233	NA	0.401369	1.14029	3.56475	2.29432	2.99757	5.70387
ENSG00000268364	SMC5-AS1	1.16834	0.275174	NA	1.03194	6.02581	2.78842	3.09571	9.56393	9.46696
ENSG00000267279	RP11-879F14.2	1.16746	0.255713	NA	4.1231	3.02555	1.85558	7.2924	5.32206	7.48017
ENSG00000261204	AC004449.6	1.1667	0.543697	NA	1.03187	1.01633	0.925442	1.05245	0	5.53149
ENSG00000099617	EFNA2	1.16668	0.395041	NA	1.03202	3.01207	0.92958	3.09375	4.25015	3.78994
ENSG00000184599	FAM19A3	1.16537	1.32615e-14	3.24458e-13	148.565	170.232	170.406	357.547	397.753	342.784
ENSG00000267260	CTD-2162K18.4	1.16488	0.281568	NA	2.7969	5.44376	0.839729	8.5722	7.68025	4.27681
ENSG00000180385	AC034193.5	1.16382	0.00452083	0.02238	22.9755	44.9073	18.2897	75.6159	52.2063	60.4826
ENSG00000232133	IMPDH1P10	1.16379	0.419891	NA	2.06452	0	3.71886	7.23185	1.06323	4.73056
ENSG00000224080	UBE2FP1	1.16259	0.156006	0.359557	2.06222	13.1917	3.70002	11.5598	15.9825	14.7639
ENSG00000239974	EGFL8	1.16193	0.462405	0.705569	54.6313	48.3154	0	49.9348	132.283	48.164
ENSG00000172061	LRRC15	1.1619	0.513832	NA	0	1.77621	1.51333	2.73336	3.76147	0.84115
ENSG00000233452	STXBP5-AS1	1.15985	0.00239449	0.0129579	26.4066	30.6389	17.5278	61.5474	50.1131	54.7432
ENSG00000148671	ADIRF	1.15921	1.99731e-26	9.66443e-25	327.502	311.675	292.643	677.402	723.87	679.651
ENSG00000111348	ARHGDIB	1.15785	5.73564e-16	1.59159e-14	188.077	197.3	161.806	394.019	418.998	406.269
ENSG00000247157	RP11-434C1.1	1.15745	0.169889	0.381038	4.90981	3.97739	7.37134	7.34767	27.1377	6.77272
ENSG00000234740	RP11-272P10.2	1.15652	0.356317	NA	4.11982	4.05244	0	9.44268	2.12868	6.45884
ENSG00000260751	CTD-2196E14.6	1.15634	0.130544	0.318004	6.18889	4.02357	6.50203	9.32085	13.8235	14.1332
ENSG00000184530	C6orf58	1.15625	0.36945	NA	5.36665	0.418507	2.60859	6.34939	1.77024	9.11122
ENSG00000261452	RP11-509E16.1	1.15556	1.16778e-05	0.000108886	60.8866	66.276	43.6874	117.605	117.949	143.95
ENSG00000050555	LAMC3	1.15321	0.333904	NA	5.17898	0	4.19594	1.98138	9.63237	10.6054
ENSG00000224520	KRT8P45	1.15302	0.230976	NA	6.1908	3.01439	1.85857	7.23145	10.6287	6.61711
ENSG00000169035	KLK7	1.15231	1.21323e-06	1.33218e-05	78.4232	55.7317	67.2823	132.387	156.965	158.191
ENSG00000250131	RP11-130F10.1	1.15064	0.357248	NA	0	5.01967	2.78854	9.28026	5.31226	2.84235
ENSG00000134830	C5AR2	1.15011	0.324817	NA	1.77607	3.45429	1.9717	3.54642	4.57042	8.16044
ENSG00000124191	TOX2	1.14894	1.9411e-08	2.71708e-07	83.2977	77.4303	89.8658	173.337	204.216	178.026
ENSG00000137709	POU2F3	1.14853	0.236684	NA	3.66533	7.33877	2.57195	17.7272	3.00858	8.72003
ENSG00000257913	RP11-386G11.5	1.14827	0.309744	NA	2.26537	1.91973	4.38664	2.42452	5.03947	11.1203
ENSG00000197747	S100A10	1.14663	1.41143e-207	2.45179e-204	7786.06	8071.45	8428.03	17881.1	17901.9	17989
ENSG00000197385	ZNF860	1.1446	0.173442	0.38661	2.53518	9.85984	10.4277	34.342	9.56751	6.99124
ENSG00000268403	AC132192.1	1.14388	0.461904	NA	1.02563	0	3.85212	1.06921	5.27756	4.47376
ENSG00000205037	RP11-863P13.4	1.14197	0.146449	0.343501	6.1931	7.02421	3.71918	16.4788	7.43605	13.2872
ENSG00000115290	GRB14	1.14125	0.118245	0.297946	7.30274	10.0817	6.5764	12.3732	31.6266	8.77812
ENSG00000271755	RP1-153G14.4	1.14122	0.405474	NA	3.09617	4.01413	0	6.18122	8.49819	0.948572
ENSG00000135074	ADAM19	1.14087	2.41576e-95	8.22827e-93	1375.63	1417.29	1406.26	3068.15	3027.02	3164.39
ENSG00000179869	ABCA13	1.13962	0.310385	NA	7.46556	2.69328	0.630856	8.39005	6.73417	6.02782
ENSG00000144785	RP11-977G19.10	1.13931	0.105763	0.274621	9.22459	4.46057	8.99855	27.7788	13.2486	11.1069
ENSG00000265218	RP11-927P21.1	1.13873	0.363067	NA	1.66111	3.09652	1.49411	2.48349	7.37839	3.57891
ENSG00000229036	RP1-20N2.6	1.13525	0.40654	NA	2.82184	1.14941	2.46879	3.29068	0.60818	10.4833
ENSG00000204173	LRRC37A5P	1.13443	0.333845	NA	3.09469	2.01122	1.85794	3.10495	7.44256	4.71503
ENSG00000261125	HAP1	1.13244	0.239272	0.479013	18.9971	3.31031	3.11786	37.1872	4.81202	8.04421
ENSG00000214940	NPIPA8	1.13196	0.367762	0.621742	2.83852	62.4807	51.8756	51.2447	25.1198	181.849
ENSG00000171401	KRT13	1.12849	0.0708605	0.205052	7.25673	15.0006	8.47371	17.4708	33.858	16.0171
ENSG00000272434	RP13-131K19.6	1.12762	0.413562	NA	1.03152	1.01863	3.7016	4.21709	1.06451	7.33101
ENSG00000085276	MECOM	1.12607	0.52268	NA	0.558881	3.25172	0.503459	0.557309	5.75374	1.36338
ENSG00000239265	CLRN1-AS1	1.12541	0.374156	NA	2.06408	3.01191	0.929601	4.12448	3.18754	5.68585
ENSG00000272792	RP11-141C7.4	1.12511	0.422552	NA	3.09279	1.0135	0.92544	2.09899	3.19631	5.54936
ENSG00000223839	FAM95B1	1.12457	0.144972	0.341327	7.34076	4.08461	5.36883	9.24755	15.0683	12.2676
ENSG00000272801	RP1-170O19.23	1.12403	0.28713	NA	8.28246	0	3.71934	8.4745	7.47107	10.0802
ENSG00000128482	RNF112	1.12391	0.305186	NA	3.66409	0.890609	7.42633	20.5817	3.77115	3.36846
ENSG00000156453	PCDH1	1.12258	0.285939	NA	1.09756	7.08702	4.37758	22.9932	3.33438	4.46792
ENSG00000115461	IGFBP5	1.1222	2.18275e-34	1.49277e-32	571.89	619.902	525.416	1309.96	1180.02	1245.67
ENSG00000259126	RP11-99L13.2	1.12199	0.00600575	0.0284577	23.6068	26.8288	15.3359	42.2298	54.0381	46.5884
ENSG00000196878	LAMB3	1.12027	0.000261014	0.00183864	74.1383	48.1666	42.8252	91.1289	113.519	151.851
ENSG00000213406	ANXA2P1	1.11944	0.17478	0.388745	3.09407	7.04423	4.64344	9.33007	9.57183	13.1741
ENSG00000247675	LRP4-AS1	1.11898	0.422889	NA	3.10924	1.14427	1.05402	3.54238	7.42588	1.06443
ENSG00000139269	INHBE	1.11893	0.519536	NA	0	1.66082	1.53806	1.70546	2.26812	3.13682
ENSG00000233033	CASK-AS1	1.11758	0.234317	NA	2.06124	3.03493	6.4836	10.4712	7.45713	7.42631
ENSG00000188783	PRELP	1.11624	0.214936	NA	4.12913	3.00935	5.57955	8.23299	13.8079	5.70036
ENSG00000264625	RN7SL859P	1.11577	0.487042	NA	2.06071	2.05309	0	2.12619	2.12014	4.50986
ENSG00000272165	AC010614.1	1.11571	0.47057	NA	4.12922	0	0.929828	2.06336	2.12574	6.6332
ENSG00000246662	LINC00535	1.11538	0.484279	NA	0.953013	1.85476	0.858392	2.85825	0.981318	4.22952
ENSG00000165061	ZMAT4	1.11516	0.150581	0.350899	9.15035	6.08493	3.13074	14.1766	10.7339	12.5962
ENSG00000267034	RP11-384O8.1	1.11484	5.37976e-13	1.14524e-11	163.022	152.738	165.408	320.295	386.895	335.52
ENSG00000171345	KRT19	1.11413	1.82131e-153	1.5819e-150	28521.7	26318.9	27172.4	60081.6	61366.3	56082.9
ENSG00000256464	RP11-613F22.5	1.11396	0.308062	NA	3.09283	2.01562	2.78426	6.24125	4.25663	6.55798
ENSG00000198729	PPP1R14C	1.11389	0.00827236	0.0372374	18.5764	18.0723	19.5212	36.0932	46.7516	38.8476
ENSG00000234719	RP11-166B2.1	1.1135	0.144791	0.34101	5.60797	5.72035	5.47069	8.66656	14.0537	13.5814
ENSG00000152766	ANKRD22	1.11122	0.252	NA	2.06373	5.02283	3.71749	11.3578	6.37664	5.6757
ENSG00000171219	CDC42BPG	1.11113	0.000503365	0.0033566	70.0131	35.1947	37.0358	109.298	91.6536	100.9
ENSG00000221164	SNORA11	1.10942	0.368032	NA	1.98401	3.81275	1.01032	5.64005	2.16381	6.86174
ENSG00000249406	RP11-893F2.5	1.10914	0.258097	NA	4.12487	3.02042	2.78549	7.26487	8.50995	5.63778
ENSG00000110881	ASIC1	1.10871	3.70812e-06	3.75231e-05	106.063	75.1202	76.5044	146.474	222.746	187.238
ENSG00000142273	CBLC	1.10815	0.0287697	0.102746	9.1543	19.5622	15.5739	26.9752	39.8099	28.7693
ENSG00000232725	U52111.14	1.10795	0.572431	NA	0	0.435892	4.46364	5.30389	0.921321	0.407501
ENSG00000247950	SEC24B-AS1	1.10775	0.105007	0.27353	9.73532	10.4987	3.68692	18.2813	13.5564	19.2662
ENSG00000227543	SPAG5-AS1	1.10663	0.482848	NA	3.64016	1.6662	0	2.28185	3.35915	3.33013
ENSG00000272716	RP11-563N4.1	1.10548	0.244008	NA	3.09282	5.0391	2.78425	9.3621	8.51329	5.62095
ENSG00000216809	RP11-57K17.1	1.10492	0.365885	NA	4.12835	1.0038	2.789	9.27642	1.06244	6.63692
ENSG00000261760	RP11-1223D19.1	1.10463	0.183217	0.401338	15.6533	17.5176	0	14.0409	29.3145	27.5461
ENSG00000214188	ST7-OT4	1.10417	0.570817	NA	1.07832	0	1.48466	3.81457	1.94555	0.503677
ENSG00000272899	RP11-309L24.9	1.10379	0.117426	0.296398	6.19021	8.04106	8.36239	8.27085	23.3864	16.9984
ENSG00000171759	PAH	1.10179	0.570308	NA	0.586222	0	3.0204	1.75645	1.78665	1.61548
ENSG00000258998	RP11-398E10.1	1.10085	1.36094e-23	5.75203e-22	306.544	348.26	308.67	675.896	717.099	673.504
ENSG00000158486	DNAH3	1.09967	0.279071	NA	4.62296	7.99425	0.804076	8.22938	8.10886	9.31923
ENSG00000188822	CNR2	1.09922	0.312753	NA	3.10649	3.01891	1.86563	5.16227	5.32744	6.54646
ENSG00000271579	RP11-116D17.3	1.09904	0.279403	NA	2.06316	5.02776	2.78698	4.1394	8.50558	8.48851
ENSG00000264954	RP11-214C8.2	1.09821	0.460413	NA	0.656882	0.638735	4.60791	3.93432	3.3806	2.33333
ENSG00000137673	MMP7	1.09775	0.483384	NA	2.17002	0.994577	1.83773	0	3.1548	7.46335
ENSG00000092758	COL9A3	1.09759	0.0546669	0.168581	15.3001	6.22268	16.2537	22.6889	24.6417	31.5179
ENSG00000198835	GJC2	1.0946	2.66125e-05	0.000232656	43.3457	55.2176	55.7763	108.264	114.751	107.088
ENSG00000135697	BCMO1	1.09426	0.403095	NA	0	4.91507	2.27627	2.52321	3.46829	10.6843
ENSG00000231367	AC016995.3	1.09387	0.515699	NA	1.47254	0	2.4575	0.684188	2.10921	6.87557
ENSG00000005187	ACSM3	1.0931	0.0289763	0.103407	19.7282	10.9102	16.9748	22.3088	39.8346	38.3178
ENSG00000233230	AC079807.2	1.09298	0.360656	NA	2.53695	1.65471	2.28352	5.12757	3.49038	5.03606
ENSG00000267506	RP11-13K12.1	1.0921	0.522014	NA	0.633092	1.23055	1.18722	2.63278	1.35681	2.42136
ENSG00000268686	AC010524.2	1.08971	0.348648	NA	2.06434	5.01757	0.929774	4.12022	4.24927	8.54037
ENSG00000265194	RP11-70L8.4	1.0897	0.559712	NA	0	1.00354	1.85939	2.06036	3.18688	0.94866
ENSG00000234283	RP11-495P10.6	1.08764	0.568536	NA	0	1.01633	1.84925	4.20928	1.0651	0.919611
ENSG00000251405	CTB-109A12.1	1.08758	0.475355	NA	0	1.67421	2.7122	3.60033	2.51527	3.39193
ENSG00000261216	RP11-166B2.5	1.08648	0.560855	NA	0	1.01899	1.85116	3.16343	2.12808	0.915305
ENSG00000188223	AC002398.9	1.08606	0.47322	0.713568	63.9358	32.1784	0	70.3975	72.2867	61.2369
ENSG00000197261	C6orf141	1.08569	1.57441e-14	3.8304e-13	197.094	177.712	183.266	371.253	391.169	421.864
ENSG00000069188	SDK2	1.08541	0.0629043	0.188333	24.9033	14.3643	20.3314	25.4859	18.311	88.4174
ENSG00000106809	OGN	1.08433	5.20259e-06	5.14367e-05	63.2439	63.4864	54.2121	128.324	131.249	123.712
ENSG00000236662	RP11-108L7.4	1.08325	0.569923	NA	0	1.02214	1.85868	1.05668	4.24798	0.908631
ENSG00000203602	AL137059.1	1.08173	0.483256	NA	1.03327	0	3.7095	5.26096	2.13554	2.77933
ENSG00000226686	AC012309.5	1.08152	0.149034	0.34834	4.4462	9.39349	5.49549	8.98232	16.447	14.5997
ENSG00000219470	RP3-337H4.6	1.0805	0.49604	NA	1.03129	1.00655	1.85719	2.07445	5.31818	0.940348
ENSG00000187134	AKR1C1	1.07994	0.0477586	0.152475	10.2186	10.8158	18.8838	37.0852	18.8844	28.5488
ENSG00000261587	TMEM249	1.07949	0.190511	0.41187	4.72223	8.42656	2.58141	12.6233	10.4411	9.98148
ENSG00000179588	ZFPM1	1.07895	4.37248e-41	3.72325e-39	991.824	860.613	853.057	1959.66	1798.01	1954.17
ENSG00000125726	CD70	1.07712	0.528131	NA	0	2.974	0.942311	5.2628	2.1587	0.912683
ENSG00000179111	HES7	1.07522	0.455928	NA	0.928083	1.37142	2.51761	2.82914	5.93964	1.33712
ENSG00000250264	TAP2	1.07421	0.542687	0.764587	157.899	48.1739	0	62.8559	186.966	183.968
ENSG00000249484	AC091969.1	1.07405	0.569532	NA	1.03119	1.00317	0.928834	3.09097	3.18497	0
ENSG00000197457	STMN3	1.07239	3.28523e-48	3.54458e-46	1042.36	957.766	962.145	2124.01	2167.51	1938.05
ENSG00000239791	AC002310.7	1.07123	0.392347	NA	5.39763	0	2.2902	4.24094	6.60333	5.18599
ENSG00000112539	C6orf118	1.07066	0.310252	NA	4.60384	2.22237	2.6339	8.48611	9.31915	2.83787
ENSG00000142347	MYO1F	1.07054	0.321554	0.573638	0	14.4186	5.25386	30.1681	5.13929	5.52806
ENSG00000231346	RP5-836N10.1	1.06997	0.183348	0.401378	5.04297	3.02224	8.61644	8.586	14.4632	12.053
ENSG00000243323	PTPRVP	1.06978	0.251029	0.493563	6.49255	3.15547	4.38645	15.7795	12.2374	2.78823
ENSG00000270773	RP13-685P2.7	1.06796	0.626915	NA	0	1.00716	0.927996	1.03904	2.12743	0.937645
ENSG00000241458	RP11-461O14.1	1.06746	0.627068	NA	0	1.0087	0.927239	1.04252	2.12851	0.933381
ENSG00000267336	RP11-773H22.2	1.06738	0.440357	NA	0	1.00557	5.57253	3.10538	4.25239	6.59722
ENSG00000262943	ALOX12P2	1.06723	0.0687835	0.200915	21.8774	8.07857	8.60071	24.4605	32.0563	20.4237
ENSG00000255902	AP001062.1	1.06672	0.281397	0.529682	6.18057	9.13665	0	8.40931	9.57752	13.7865
ENSG00000266401	RP11-874J12.4	1.06624	0.567515	NA	0	2.00932	0.929177	2.06582	3.18822	0.945227
ENSG00000185823	NPAP1	1.06624	0.511644	NA	0	2.00591	1.85993	3.0863	3.18618	1.90091
ENSG00000271151	RP11-394I13.2	1.06618	0.567513	NA	0	2.01111	0.928763	2.07017	3.18927	0.94251
ENSG00000157890	MEGF11	1.06612	0.56848	NA	1.03234	0	1.85984	1.03049	3.18771	1.89767
ENSG00000265628	RN7SL723P	1.06557	0.392668	NA	1.02425	5.11143	0.952926	3.19006	5.26924	6.26046
ENSG00000139287	TPH2	1.06426	0.356363	NA	2.23297	1.79686	3.12752	3.87463	6.64245	4.45871
ENSG00000131355	EMR3	1.06423	0.397276	NA	1.03889	2.1667	3.46263	2.22584	8.3603	3.53002
ENSG00000233521	RP5-1172A22.1	1.06384	6.00425e-07	6.90271e-06	68.5513	81.9219	78.742	157.47	160.553	161.46
ENSG00000163701	IL17RE	1.06317	9.46162e-06	8.92279e-05	100.551	62.128	78.1863	154.08	191.323	155.565
ENSG00000271806	RP5-892K4.1	1.06316	0.378239	NA	1.03223	2.00661	3.71941	5.14785	5.31114	3.79808
ENSG00000260023	RP11-49C24.1	1.06306	0.156314	0.35998	7.22041	11.1988	2.77513	10.5387	15.9713	17.4305
ENSG00000272874	RP5-1103G7.10	1.06244	0.520744	NA	1.03227	0	2.78925	3.09801	2.12624	2.83973
ENSG00000257252	RP11-486A14.2	1.06241	0.601849	NA	2.70928	0	0.608189	0.680116	0.696877	3.83136
ENSG00000196593	ANKRD20A19P	1.06192	0.417133	NA	1.03212	3.01102	1.85943	4.12171	6.37432	1.89696
ENSG00000145936	KCNMB1	1.06103	0.3899	NA	0	3.00947	4.64935	6.17554	4.24857	5.69899
ENSG00000221916	C19orf73	1.06092	0.33162	NA	5.16014	0	5.57465	7.2839	9.58571	5.63129
ENSG00000113319	RASGRF2	1.06081	1.05178e-20	3.90395e-19	505.723	419.388	510.692	941.572	932.701	1118.37
ENSG00000248986	RP11-774O3.1	1.05978	0.49	NA	1.03087	1.00811	1.85593	3.12267	3.19277	1.87212
ENSG00000130173	C19orf80	1.05967	0.627468	NA	0	1.17591	0.838353	0.948499	2.4671	0.839746
ENSG00000091831	ESR1	1.0592	0.123735	0.306968	3.95837	9.22074	11.3976	13.8102	14.1027	23.2899
ENSG00000214853	RP11-509M23.1	1.0582	0.630059	NA	0	1.01965	0.925945	1.05492	2.12763	0.914149
ENSG00000235049	LINC00940	1.05799	0.517774	NA	2.06464	0	1.85973	2.06239	4.25099	1.89621
ENSG00000229387	AC103801.2	1.05769	0.376515	NA	2.06128	2.02367	2.77833	7.33161	4.26144	2.78385
ENSG00000206728	Y_RNA	1.05647	0.629871	NA	1.00429	0	0.965163	2.17457	1.08317	0.873698
ENSG00000212385	RNU6-817P	1.05647	0.629871	NA	1.00429	0	0.965163	2.17457	1.08317	0.873698
ENSG00000266766	AL512503.1	1.05587	0.0503973	0.158999	34.0637	9.02959	13.9479	31.9153	32.9288	53.1761
ENSG00000145358	DDIT4L	1.05514	4.07385e-07	4.77346e-06	84.6321	87.3268	93.8978	209.216	160.426	183.011
ENSG00000270876	CTC-523E23.8	1.05497	0.547784	NA	1.03071	1.00892	0.927601	3.1279	2.12915	0.933978
ENSG00000226352	RP11-523H24.3	1.05473	0.630767	NA	1.03517	0	0.929234	2.11734	1.0676	0.917395
ENSG00000223813	AC007255.8	1.05374	0.0841568	0.232378	8.83475	11.7961	15.5149	31.8394	10.7787	31.7049
ENSG00000232656	IDI2-AS1	1.05357	0.631828	NA	0	1.01068	0.932381	2.08304	1.04529	0.944126
ENSG00000236451	AC067956.1	1.05327	0.388433	NA	0	4.01601	3.71793	5.15654	5.31239	5.68343
ENSG00000149380	P4HA3	1.053	8.05992e-14	1.84708e-12	175.425	174.131	191.241	370.262	363.484	388.72
ENSG00000238358	RP5-1121E10.2	1.05253	0.502019	NA	2.06115	1.00984	0.927167	4.17728	3.1946	0.931926
ENSG00000254838	GVINP1	1.05249	0.33921	0.592524	6.33982	0.896802	6.42524	17.0693	12.2297	0.849729
ENSG00000227492	RP11-316M21.6	1.05184	0.631936	NA	1.03208	0	0.929279	2.07718	1.0646	0.940526
ENSG00000204624	PTCHD2	1.05137	0.135129	0.325928	7.41271	4.80442	8.90354	11.4988	12.7124	20.1315
ENSG00000236268	RP11-170N11.1	1.05022	0.528999	NA	1.03225	0	2.78909	2.06677	2.1266	3.78336
ENSG00000225226	AC007250.4	1.04986	0.455041	NA	1.03117	1.00698	2.78528	3.11474	3.19146	3.75659
ENSG00000116299	KIAA1324	1.04976	0.0591371	0.179468	11.58	18.6013	21.2235	18.5626	64.5591	27.0772
ENSG00000267353	CTD-2162K18.3	1.04974	0.538177	NA	3.09694	0	0.929846	2.06288	5.31405	0.947849
ENSG00000199804	RNA5SP383	1.04846	0.632233	NA	0.991972	0	0.991241	2.21643	1.07569	0.850886
ENSG00000100003	SEC14L2	1.04793	3.86267e-44	3.68673e-42	906.041	869.303	892.927	1963.72	1719.91	1834.23
ENSG00000265399	RP13-270P17.2	1.04604	0.498444	NA	1.03193	2.0087	0.929454	2.06404	4.25072	1.89311
ENSG00000215158	RP11-1023L17.1	1.04352	0.0941723	0.25295	10.3175	34.345	11.1191	70.806	20.74	24.3415
ENSG00000270419	CAHM	1.04324	0.24921	NA	4.12526	3.01942	5.57177	5.18521	11.6996	9.40564
ENSG00000241322	CDRT1	1.04311	0.321402	NA	3.16888	2.01236	4.51059	9.28152	4.3149	5.25023
ENSG00000002746	HECW1	1.04278	0.385966	NA	0.762104	8.99795	1.0298	6.93743	7.06394	5.46142
ENSG00000166793	YPEL4	1.04203	0.0755792	0.21477	8.42634	12.2388	10.4935	23.3793	25.9253	15.0691
ENSG00000225279	RP11-536C5.2	1.04127	0.319234	NA	6.18454	2.01725	5.56643	9.37815	1.06445	17.76
ENSG00000251211	RP11-889L3.4	1.04002	0.271349	NA	4.12504	3.02001	3.7142	7.26262	8.50947	6.58006
ENSG00000233061	TTLL7-IT1	1.03997	0.543153	NA	0	3.01071	0.92968	5.15129	1.06231	1.89712
ENSG00000251314	CTD-2337A12.1	1.03881	0.390469	NA	2.13798	3.15245	1.66221	2.17621	6.62875	5.34618
ENSG00000166292	TMEM100	1.03875	0.276604	NA	3.09576	3.01314	4.64722	6.1925	7.43884	8.51832
ENSG00000184571	PIWIL3	1.03843	0.637736	NA	0	1.00353	0.929699	1.03016	1.06229	1.89737
ENSG00000127528	KLF2	1.03831	1.77552e-14	4.30162e-13	482.867	330.848	394.133	864.514	747.341	866.244
ENSG00000105048	TNNT1	1.03818	6.01664e-33	3.85665e-31	563.282	505.57	521.202	1078.77	1107.89	1077.85
ENSG00000225091	SNORA71A	1.03782	0.636967	NA	1.00714	0.967049	0	1.14941	1.09781	1.74965
ENSG00000262964	TRIM50	1.03779	0.637959	NA	0	1.00401	0.929476	1.03133	1.06248	1.89441
ENSG00000181449	SOX2	1.03699	0.591179	NA	0.775051	0.753817	1.42655	4.76075	0	1.42396
ENSG00000150551	LYPD1	1.03566	2.11405e-11	3.97438e-10	191.054	166.133	206.674	394.082	421.222	342.005
ENSG00000167971	CASKIN1	1.03524	0.102308	0.268904	35.3243	32.2246	27.9252	23.717	179.038	20.5681
ENSG00000137877	SPTBN5	1.03436	0.223907	0.459158	6.94362	4.21578	4.6915	5.18841	8.92905	20.3699
ENSG00000213648	SULT1A4	1.03249	2.80883e-31	1.64283e-29	843.893	749.177	691.067	1647.24	1504.54	1516.95
ENSG00000217027	RP1-83M4.2	1.03208	0.515623	NA	2.06117	1.01152	0.926318	5.23453	1.06526	1.85716
ENSG00000124602	UNC5CL	1.03186	0.225886	0.461956	5.79793	4.93291	3.82301	5.78736	13.4272	11.3889
ENSG00000236385	RP11-114M1.2	1.03161	0.557421	NA	1.03097	1.00771	0.928129	3.11994	1.06412	1.87425
ENSG00000154027	AK5	1.03139	0.12742	0.312841	3.829	24.2603	22.7657	22.9687	53.9281	22.2143
ENSG00000227893	LINC00352	1.03045	0.640513	NA	0	1.01011	0.926474	1.04501	1.06466	1.86055
ENSG00000003137	CYP26B1	1.0304	2.68409e-08	3.69164e-07	209.181	333.609	188.374	475.07	489.725	516.29
ENSG00000145569	FAM105A	1.03018	0.012203	0.0513886	37.126	20.7848	34.5429	38.0931	68.5825	83.4039
ENSG00000228169	PPIAP19	1.02944	0.401212	NA	2.06153	1.01251	3.70305	4.19337	3.19634	6.48641
ENSG00000004838	ZMYND10	1.02904	0.00604283	0.0286022	22.913	25.0713	27.928	62.0161	46.0017	47.0885
ENSG00000063015	SEZ6	1.028	0.599798	NA	3.06177	0.397213	0	4.31249	0.4205	1.95
ENSG00000177839	PCDHB9	1.02776	0.105318	0.273996	10.3223	8.02643	7.43884	13.3843	19.1201	19.9401
ENSG00000261372	RP11-529H20.6	1.02742	0.299232	NA	5.242	2.03001	3.68412	11.2924	6.37007	4.68074
ENSG00000167083	GNGT2	1.02694	0.43533	NA	0.787529	2.30669	3.07656	1.51637	6.12212	4.62576
ENSG00000165272	AQP3	1.02572	0.0138439	0.056892	21.671	17.0726	20.4487	38.1777	43.5685	38.8182
ENSG00000167754	KLK5	1.02556	1.93429e-07	2.3881e-06	91.4308	84.3902	92.4595	178.939	188.654	178.686
ENSG00000265728	RP11-883A18.3	1.02491	0.58396	NA	0	2.01296	0.928324	1.03737	2.12692	2.81908
ENSG00000257431	RP11-263K4.3	1.02487	0.504163	NA	2.06431	1.00355	0.92976	2.06028	3.187	2.84648
ENSG00000253616	RP11-875O11.3	1.02441	0.101286	0.267107	11.7907	10.2685	8.94056	29.0222	10.5418	23.2507
ENSG00000224715	CITF22-49D8.1	1.02414	0.362156	NA	2.06447	2.00656	4.64932	4.11802	3.18665	10.4456
ENSG00000224729	PCOLCE-AS1	1.0239	0.584458	NA	0	2.00745	0.929609	2.06126	1.06237	2.84427
ENSG00000267250	RP11-118B18.2	1.02314	0.515669	NA	1.03059	1.01155	1.85259	3.14087	1.06527	3.71404
ENSG00000229647	AC007879.7	1.02292	0.0197319	0.0757989	15.5928	22.1375	17.8693	40.9321	40.7531	31.4923
ENSG00000188089	PLA2G4E	1.02235	0.561272	NA	1.03222	1.00333	0.929844	1.02962	2.12447	2.84836
ENSG00000258891	RP5-1021I20.5	1.0213	0.446745	NA	1.47447	0.4778	5.87596	1.96156	5.71592	6.20503
ENSG00000112280	COL9A1	1.01958	0.539517	NA	1.03181	3.01242	0	4.12681	2.12501	1.89329
ENSG00000205277	MUC12	1.01924	0.00850727	0.0381761	25.9632	18.8141	27.9613	43.0433	50.7789	54.068
ENSG00000240891	PLCXD2	1.019	0.111095	0.284677	9.62741	5.53794	20.7916	31.1226	18.0037	19.1621
ENSG00000164483	SAMD3	1.0171	0.0219989	0.0828403	19.066	26.7508	14.0749	44.6149	41.1931	33.2882
ENSG00000196517	SLC6A9	1.01536	0.00015699	0.00116343	125.097	101.68	124.389	203.977	158.658	347.488
ENSG00000108700	CCL8	1.01496	0.642901	NA	1.03147	1.00496	0	2.06747	1.06281	0.944044
ENSG00000234949	AC104667.3	1.0146	0.473325	NA	0	3.38404	3.11667	1.45677	8.65041	3.14828
ENSG00000264597	Metazoa_SRP	1.01455	0.484116	NA	3.08934	3.08169	0	2.13283	8.47421	1.79948
ENSG00000267360	CTC-454I21.3	1.01416	0.433005	NA	11.1356	1.35792	0	8.81708	1.43528	13.8438
ENSG00000272410	RP11-438J1.1	1.01252	0.0115599	0.049061	37.0707	67.7575	19.7336	74.5633	84.56	90.424
ENSG00000236617	RP11-46H11.12	1.01179	0.587195	NA	1.0298	2.01939	0	1.04453	3.19287	1.86024
ENSG00000272599	RP11-152N13.16	1.01118	0.0687081	0.200762	9.28087	16.1095	12.0703	31.1378	27.6578	16.9114
ENSG00000234377	RNF219-AS1	1.01101	0.374864	NA	4.12815	3.0119	0.929601	6.1867	4.25006	5.68587
ENSG00000196648	GOLGA6L9	1.01099	0.00183184	0.0103516	53.3043	107.992	46.4372	112.51	135.346	169.724
ENSG00000272812	RP5-855D21.3	1.01075	0.251142	NA	4.12225	6.05948	3.70849	5.22242	9.5841	13.0443
ENSG00000250878	METTL21EP	1.01057	0.437468	NA	2.06411	2.00782	1.85924	2.06198	3.18747	6.6346
ENSG00000223784	RP11-554I8.2	1.01048	0.0148819	0.0603579	25.7836	17.1082	19.5021	39.3976	45.733	40.4577
ENSG00000244459	RP11-1398P2.1	1.0085	0.239785	0.479653	3.09174	8.0785	4.6359	15.6642	10.6486	5.59184
ENSG00000216819	TUBB2BP1	1.007	0.298694	NA	1.03128	4.02643	7.4286	6.22427	10.6366	8.46156
ENSG00000224226	TBC1D3B	1.00695	0.648217	NA	0	1.03884	0.920252	1.03628	1.05682	1.85029
ENSG00000263884	RP11-705O1.8	1.00531	0.557166	NA	1.03268	2.00935	0.930172	0	3.18967	4.74034
ENSG00000258789	RP11-507K2.3	1.00509	0.427622	NA	6.19205	0	1.85812	5.20578	4.2609	6.56563
ENSG00000157303	SUSD3	1.00457	0.000185735	0.00135222	63.9395	45.8214	56.9538	106.462	129.305	98.6649
ENSG00000100739	BDKRB1	1.00424	7.55205e-79	1.61959e-76	2339.33	2160.91	2283.49	4716.48	4513.5	4379
ENSG00000183779	ZNF703	1.00331	1.10726e-43	1.0341e-41	989.856	953.316	877.715	1915.8	1917.46	1819.23
ENSG00000099282	TSPAN15	1.00325	9.34665e-10	1.50334e-08	161.962	145.175	155.11	314.793	341.446	271.11
ENSG00000260584	RP11-1166P10.7	1.00321	0.646443	NA	1.03039	1.02649	0	2.12577	1.06011	0.902127
ENSG00000215817	ZC3H11B	1.00309	0.496154	NA	3.09673	1.0036	1.85968	6.18089	0	5.69387
ENSG00000257305	AC225613.1	1.0025	0.649395	NA	1.03377	0	0.940351	1.0635	1.06398	1.81347
ENSG00000166707	ZCCHC18	1.00177	0.184075	0.402306	13.0876	10.4741	8.55217	4.32825	30.7983	32.7955
ENSG00000196104	SPOCK3	1.00176	0.580951	NA	2.74497	0	0.843279	4.3269	1.4139	1.12688
ENSG00000196391	ZNF774	1.00065	0.0109598	0.0471242	35.3409	39.1212	34.1288	74.3937	38.4454	107.53
ENSG00000244682	FCGR2C	1.00006	0.34732	NA	5.4489	4.11661	0.786246	8.82728	4.62801	6.5955
ENSG00000230882	AC005077.14	0.999553	0.544422	NA	3.09635	1.00338	0	2.05968	3.18666	2.84713
ENSG00000117525	F3	0.998234	1.99452e-48	2.16542e-46	1947.56	2096.68	1759.83	3798.4	4058.45	3734.08
ENSG00000049323	LTBP1	0.997749	0.00159582	0.00918216	31.3456	37.1386	51.9333	86.1516	74.2606	76.7535
ENSG00000250508	RP11-757G1.6	0.996458	0.265959	NA	4.12867	4.01407	4.64886	8.24049	11.6855	5.69353
ENSG00000105971	CAV2	0.992987	2.20712e-95	7.82447e-93	3190.22	3271.7	3211.08	6711.25	6112.94	6427.54
ENSG00000213244	HIST2H3DP1	0.992139	0.540956	NA	2.06275	2.03357	0	3.15827	2.13062	2.7581
ENSG00000240376	RP11-36C20.1	0.991763	0.581591	NA	1.03072	1.00885	0.927628	1.04251	1.06455	3.73655
ENSG00000255339	NDUFB8	0.991237	0.0150128	0.0608104	23.0874	26.1397	31.3329	44.6573	39.2549	78.2275
ENSG00000167992	VWCE	0.990315	0.0689953	0.201364	16.9378	11.5187	22.5649	32.159	16.8513	54.6551
ENSG00000174680	GRIK1-AS1	0.990076	0.615794	NA	0.941056	1.68971	0	2.63421	1.79854	0.856282
ENSG00000251095	RP11-115D19.1	0.990018	0.604493	NA	2.06457	0	0.929783	1.03225	1.06302	3.78803
ENSG00000120049	KCNIP2	0.989999	0.130608	0.318024	5.89661	18.6688	6.82876	23.5332	14.6421	22.9227
ENSG00000256514	AP003419.11	0.989704	0.535455	0.758925	0	76.573	100.204	118.555	104.258	128.305
ENSG00000111319	SCNN1A	0.989055	0.0285672	0.102107	18.1142	23.0906	21.9104	59.337	36.6996	29.7524
ENSG00000136114	THSD1	0.988484	1.70999e-19	5.89368e-18	331.606	301.045	345.247	649.545	648.307	643.284
ENSG00000187867	PALM3	0.987964	0.0827777	0.229701	11.8085	8.81314	16.4339	22.7515	35.7271	17.04
ENSG00000271941	RP11-188P20.3	0.986972	0.653089	NA	1.03052	1.0073	0	1.03958	1.06367	1.87334
ENSG00000111057	KRT18	0.986682	6.20389e-229	1.53954e-225	47257.8	46819.8	46742.6	94579.8	94667	89809.6
ENSG00000186628	FSD2	0.985641	0.249272	0.491667	9.29067	4.01225	2.78984	12.348	12.7455	6.65148
ENSG00000188004	C1orf204	0.984298	0.12814	0.314168	6.66423	9.2595	14.5784	32.4103	12.7405	16.6167
ENSG00000139725	RHOF	0.984284	1.0513e-15	2.84521e-14	326.311	278.212	351.874	668.335	608.964	612.149
ENSG00000120708	TGFBI	0.984089	8.57924e-72	1.60247e-69	9866.4	11507.7	9785.49	20773.2	20410.1	20444.2
ENSG00000264082	VPS45	0.983922	0.598336	0.801858	163.153	54.2236	50.2285	0	280.602	248.625
ENSG00000269902	RP6-99M1.3	0.983608	0.565843	NA	2.06845	1.01481	0.929768	0	3.20708	4.66258
ENSG00000258422	RP11-486O13.2	0.983426	0.607156	NA	2.06412	0	0.928483	1.04591	1.06642	3.73271
ENSG00000243224	RP5-1157M23.2	0.982866	0.412569	NA	3.98986	0.972378	2.83403	8.42354	2.16269	4.79277
ENSG00000266835	RP11-838N2.4	0.981963	0.577434	NA	1.33144	0	2.04824	2.3704	1.17959	3.13918
ENSG00000104901	DKKL1	0.981096	0.461953	NA	0.556546	2.90721	3.05771	4.998	5.3769	1.80513
ENSG00000106258	CYP3A5	0.980088	0.0510803	0.160571	17.516	12.7503	16.2061	21.1096	29.115	42.5616
ENSG00000169903	TM4SF4	0.97959	0.183538	0.401643	2.3661	25.7326	12.5482	21.9069	19.3745	31.3702
ENSG00000227082	AL592494.5	0.979076	0.00232562	0.012676	36.1269	32.1092	32.5435	66.938	69.0477	62.6486
ENSG00000182397	DNM1P46	0.97907	0.346569	0.599866	2.18052	4.94576	13.1017	4.35057	34.3428	2.67391
ENSG00000133863	TEX15	0.97866	0.553291	NA	6.6493	0.430958	0.799274	0	12.4761	1.63408
ENSG00000221051	AC118344.1	0.978532	0.656022	NA	1.02479	1.0172	0	1.03809	1.0794	1.84093
ENSG00000108272	DHRS11	0.978121	0.131204	0.31894	35.0164	125.046	129.379	286.333	160.081	123.006
ENSG00000185972	CCIN	0.977678	0.0601796	0.181963	12.3837	13.0544	13.0133	28.8856	21.2522	25.5698
ENSG00000207523	SNORA66	0.977192	0.65822	NA	0.979289	0	1.00395	1.11733	1.06807	1.70016
ENSG00000079385	CEACAM1	0.976774	0.000737564	0.00469312	43.0359	48.5598	39.4734	89.91	91.6614	76.5224
ENSG00000170468	AC005280.1	0.976247	0.0850876	0.234166	23.7378	78.2986	11.1558	94.8328	38.2483	89.1156
ENSG00000240668	KRT8P36	0.974244	0.106459	0.275889	16.5087	17.0817	4.64639	18.5957	28.6977	27.4127
ENSG00000240399	RP1-228P16.1	0.974102	0.387348	NA	1.0311	2.01445	6.49827	3.1165	6.38354	9.38457
ENSG00000125551	PLGLB2	0.971407	0.224267	0.459689	15.7169	1.2282	13.2442	18.1852	27.5184	12.1628
ENSG00000006747	SCIN	0.971223	0.0101359	0.0441722	21.8427	26.6609	25.4682	49.6501	44.3091	51.2063
ENSG00000197846	HIST1H2BF	0.971028	0.363994	NA	1.03164	5.02669	3.7163	9.30908	4.25242	5.66263
ENSG00000170421	KRT8	0.970751	1.60916e-190	1.99662e-187	67317.1	63997.4	65510.1	129164	131993	124595
ENSG00000066032	CTNNA2	0.970639	0.00843678	0.0378696	31.9953	28.897	23.9209	51.9878	64.6784	47.7122
ENSG00000265806	MIR4292	0.970085	0.324528	NA	4.8136	2.04765	4.57745	5.5476	4.78584	12.6223
ENSG00000163520	FBLN2	0.96968	1.30803e-96	4.93952e-94	5695.49	5137.87	5330.38	10678.4	10203.2	10768.6
ENSG00000206885	SNORA75	0.968025	0.561941	NA	0.977322	0	3.02211	2.23603	2.12709	3.40794
ENSG00000261420	RP1-168L15.5	0.967971	0.504159	NA	0	2.00882	3.71718	3.09687	6.37583	1.892
ENSG00000267858	AC016629.8	0.965258	0.024487	0.0902534	17.0536	25.8598	23.0166	40.1124	55.3663	32.4203
ENSG00000065911	MTHFD2	0.965221	0.00013097	0.000990024	703.5	822.84	682.051	1583.85	998.673	1727.95
ENSG00000216285	RP11-490H24.5	0.964507	0.44978	NA	1.87483	1.83167	6.75166	0	13.5425	6.93985
ENSG00000244513	CTD-2013N24.2	0.964349	0.276598	NA	6.06726	3.2512	4.91792	11.4845	4.47618	11.5501
ENSG00000182809	CRIP2	0.963731	4.73797e-32	2.88783e-30	774.671	797.54	704.623	1428.35	1565.08	1445.83
ENSG00000173801	JUP	0.96359	0.0164043	0.0654026	26.6909	19.3092	42.3643	64.102	61.3425	47.3525
ENSG00000224294	RP3-326I13.1	0.963442	0.474323	NA	0	4.01556	2.7886	3.09311	7.43704	2.84274
ENSG00000120217	CD274	0.962964	0.000209252	0.00150827	101.889	101.677	101.529	247.777	122.489	227.755
ENSG00000163814	CDCP1	0.962421	3.73324e-87	1.04597e-84	2297.94	2320.67	2451.06	4574.46	4532.42	4671.7
ENSG00000256940	RP11-783K16.5	0.96194	0.0119784	0.0505898	23.6334	29.3419	23.7479	60.2488	42.3169	46.8282
ENSG00000102385	DRP2	0.961183	0.0934761	0.251358	14.6079	12.1661	7.51979	22.8804	25.7652	18.0144
ENSG00000157193	LRP8	0.961142	3.62295e-08	4.9129e-07	158.392	208.668	171.991	342.889	297.697	407.61
ENSG00000185803	SLC52A2	0.961044	0.0974501	0.259394	40.6825	12.1774	10.8284	21.3836	55.9155	46.9864
ENSG00000225264	ZNRF2P2	0.96061	0.0459234	0.147838	21.7584	20.9395	10.7931	30.4769	42.9811	30.1805
ENSG00000183840	GPR39	0.960395	0.00565377	0.0270973	31.9958	40.1471	36.2588	50.4915	70.1176	90.1041
ENSG00000183569	SERHL2	0.957172	0.0176175	0.0694269	17.0032	30.5402	30.4815	43.6204	62.7837	45.7296
ENSG00000260141	RP11-19N8.4	0.956187	0.0886154	0.241162	14.3941	8.03167	12.0343	19.6661	23.7511	23.4134
ENSG00000235847	LDHAP7	0.955959	0.300507	NA	3.09423	6.03682	3.71503	7.25365	5.31727	12.2398
ENSG00000236337	FMR1-IT1	0.955956	0.517797	NA	0	2.04414	3.71676	7.39657	2.12411	1.81765
ENSG00000242798	RP11-506M12.1	0.954756	0.430778	NA	2.06111	1.00996	4.63548	7.31192	2.12984	5.58985
ENSG00000269746	AC009060.1	0.954627	0.236387	0.475484	6.18995	8.15478	3.70355	16.8771	11.7052	6.40493
ENSG00000225989	ABCF1	0.954579	0.509779	0.740292	20.6409	41.1461	0	32.969	29.744	56.9083
ENSG00000167780	SOAT2	0.953613	0.287256	NA	3.93608	4.41791	4.43167	8.85123	5.8432	9.93556
ENSG00000235831	BHLHE40-AS1	0.951715	0.208977	0.439272	6.15927	12.4519	3.96279	8.56657	13.5312	21.31
ENSG00000108950	FAM20A	0.951711	5.99499e-12	1.17938e-10	217.267	255.897	203.531	418.51	451.643	432.562
ENSG00000253417	RP11-109J4.1	0.951019	0.0708727	0.205052	10.4019	14.7988	15.9279	19.3211	27.8445	32.4696
ENSG00000103154	NECAB2	0.950841	0.32178	NA	5.80917	4.22359	2.34452	6.5667	11.8507	5.4283
ENSG00000115718	PROC	0.95065	0.380206	NA	3.29095	2.82569	2.64148	8.86779	3.02732	5.24092
ENSG00000256069	A2MP1	0.950471	0.582285	NA	1.53747	0	2.07747	1.53355	0.791082	6.17749
ENSG00000272514	C6ORF165	0.949435	0.260242	0.505214	12.333	0	14.8359	16.5429	17.046	19.0027
ENSG00000217825	AC099552.4	0.949271	0.685112	NA	0	0.878556	0.809399	1.28239	0.927843	1.14476
ENSG00000263826	RP11-573D15.9	0.94807	0.411497	NA	3.09621	1.00386	3.71857	4.12347	5.31234	5.68768
ENSG00000171049	FPR2	0.947901	0.348761	NA	4.81221	3.36301	5.11706	9.61301	15.531	1.68152
ENSG00000269946	RP11-2B6.3	0.947567	0.434714	NA	3.03798	2.02474	1.96295	3.22406	3.13849	7.07176
ENSG00000091409	ITGA6	0.946601	3.37997e-41	2.89229e-39	1074.08	1093.85	1166.03	2191.42	2007.97	2226.33
ENSG00000205704	LINC00634	0.946122	0.520558	NA	0.897793	1.74836	2.42581	8.28409	0.924764	1.64552
ENSG00000225351	ZNF311	0.944951	0.527014	0.753602	0	56.2039	54.8492	72.1301	65.8648	75.8676
ENSG00000164746	C7orf57	0.943487	0.525574	NA	3.67663	0	2.33058	0.927151	8.85098	2.55317
ENSG00000260807	RP11-161M6.2	0.942158	0.138762	0.331874	11.4659	7.83766	10.5009	10.4971	30.4514	18.7343
ENSG00000264548	RP13-516M14.2	0.941414	0.431391	NA	2.06413	2.00776	2.7889	4.12364	5.31238	3.79158
ENSG00000254184	TYW1B	0.940357	0.0986397	0.261679	14.2155	13.903	9.79219	24.494	14.6311	34.3868
ENSG00000083454	P2RX5	0.93994	0.00348788	0.0178989	55.1353	65.0014	38.389	75.1292	133.743	94.2527
ENSG00000104899	AMH	0.93908	0.0528739	0.164454	12.2223	17.3424	27.1237	26.0745	36.8214	43.3891
ENSG00000261578	RP11-21L23.2	0.938133	0.110112	0.282869	8.25781	15.0496	11.1582	18.5323	16.9956	30.3845
ENSG00000251639	RP11-20I20.1	0.937909	0.558219	NA	2.06441	0	2.78875	2.06968	6.38199	0.944346
ENSG00000254300	RP11-706J10.1	0.93771	0.409108	NA	6.19129	1.00451	1.85879	4.12958	7.43925	5.67663
ENSG00000220685	RP11-530A18.1	0.93737	0.422921	NA	1.72615	3.36436	2.3318	5.19227	2.66823	6.90797
ENSG00000137309	HMGA1	0.93672	1.31608e-179	1.52411e-176	9192.53	8772.99	9004.41	17270.2	17216.5	17137
ENSG00000140538	NTRK3	0.936342	0.212907	0.444681	12.4249	8.91265	2.49919	14.2583	15.6445	13.9954
ENSG00000273008	RP11-351D16.3	0.936332	0.24879	0.491107	8.25464	3.01407	7.43459	8.26254	8.50262	18.9119
ENSG00000247728	RP11-932O9.7	0.935538	0.374432	NA	1.03142	3.01834	6.50136	5.18091	9.57102	5.64952
ENSG00000223704	RP1-90L6.2	0.935442	0.245895	0.487774	2.06458	12.0371	6.50955	18.5232	9.5592	11.4016
ENSG00000247982	LINC00926	0.935359	0.0926729	0.249895	8.91906	12.5713	12.607	21.7954	20.6136	22.7984
ENSG00000259498	RP11-244F12.3	0.935155	0.490826	NA	2.31557	2.25121	1.79878	1.54045	10.536	1.41932
ENSG00000231991	ANXA2P2	0.93507	0.112822	0.288169	7.56144	25.8054	9.36364	29.8334	29.6026	21.2563
ENSG00000159708	LRRC36	0.934823	0.437822	NA	12.4944	1.15926	0	6.79951	10.1484	6.62635
ENSG00000253408	RP11-231D20.2	0.934016	0.572996	NA	0.723228	3.70501	0.65073	4.56862	4.74963	0
ENSG00000090447	TFAP4	0.933336	2.50945e-05	0.000220271	85.4977	69.1008	72.9216	149.206	144.978	139.346
ENSG00000226763	SRRM5	0.933108	0.38869	NA	4.12844	2.00743	3.71879	3.09157	4.24962	11.3803
ENSG00000143369	ECM1	0.932879	7.55719e-11	1.35616e-09	192.601	173.085	187.387	336.216	351.791	367.623
ENSG00000181104	F2R	0.932366	1.64851e-09	2.58917e-08	150.129	179.462	185.031	316.743	320.484	345.103
ENSG00000261879	RP11-333E1.1	0.932354	0.0893146	0.242723	12.2273	16.3166	10.0106	18.7146	32.9031	21.8791
ENSG00000132207	SLX1A	0.931695	0.15928	0.364587	404.209	101.46	335.378	391.674	379.343	832.469
ENSG00000204323	SMIM5	0.930434	0.0310874	0.109253	13.7595	26.8355	22.8542	38.7291	38.8079	43.3493
ENSG00000156689	GLYATL2	0.929741	0.193113	0.415324	3.42507	6.67028	23.7247	18.8577	23.7013	19.6157
ENSG00000230732	AC127904.2	0.92958	0.477386	NA	2.06311	1.00564	2.78687	4.14022	4.25294	2.82877
ENSG00000224577	AC017048.4	0.929389	0.469037	NA	1.0309	5.03977	0.928028	6.24327	4.25684	2.80941
ENSG00000199038	MIR210	0.928334	0.413148	NA	4.01673	1.95824	1.95487	4.41323	5.45325	5.18838
ENSG00000248810	RP11-362F19.1	0.927557	0.409371	NA	2.36949	3.15611	2.9067	6.85812	2.2218	6.84738
ENSG00000163599	CTLA4	0.927516	0.577872	NA	0.89991	0.87564	1.62113	2.6986	1.8532	1.87835
ENSG00000118777	ABCG2	0.927259	0.0405437	0.13456	22.1354	52.0048	78.521	151.203	64.4294	70.1528
ENSG00000254703	FLI1-AS1	0.926542	0.0165895	0.0660047	25.7929	21.1068	26.0168	52.7212	42.5199	43.4461
ENSG00000075340	ADD2	0.926467	1.15207e-28	6.1014e-27	585.215	583.587	556.008	1101.28	1061.61	1113.34
ENSG00000269987	RP3-430N8.11	0.925829	0.398415	NA	2.06103	5.05339	1.85345	5.22827	4.2603	7.44226
ENSG00000270194	RP11-259K5.2	0.925733	0.289	0.537957	9.28766	34.128	0	32.9849	16.9978	32.2263
ENSG00000114786	ABHD14A-ACY1	0.924745	0.324262	NA	7.59122	2.46917	4.55699	12.4048	11.3433	3.46251
ENSG00000150873	C2orf50	0.924646	0.382096	NA	2.57022	3.94542	2.89398	6.08904	8.53066	3.54244
ENSG00000197980	LEKR1	0.923042	0.261626	0.506883	10.4712	4.26156	3.90234	10.5513	14.7296	7.3001
ENSG00000125409	TEKT3	0.92204	0.367763	NA	3.38096	3.87377	4.15655	11.1905	8.79854	2.5388
ENSG00000251085	RP11-893F2.6	0.921376	0.372635	NA	4.12427	6.08572	0.92512	6.30269	5.32737	9.23499
ENSG00000065923	SLC9A7	0.921076	0.0546441	0.168571	17.8926	19.1321	16.1179	36.5916	21.1755	44.644
ENSG00000203667	COX20	0.919898	7.73475e-21	2.8957e-19	494.617	596.95	574.929	993.042	1089.81	1067.72
ENSG00000213599	SLX1A-SULT1A3	0.919447	0.219404	0.452993	223.167	36.3844	237.686	240.113	340.078	360.4
ENSG00000183347	GBP6	0.918931	0.301888	NA	5.8944	4.77617	2.6548	7.91326	8.08925	9.02961
ENSG00000266405	CBX3P2	0.916627	0.213258	0.44504	11.1664	10.3803	12.7352	59.9175	7.49414	11.0405
ENSG00000162367	TAL1	0.916551	0.0939851	0.25257	28.9671	55.9704	37.8043	36.4256	176.709	33.2162
ENSG00000132915	PDE6A	0.91642	0.334015	NA	2.06456	6.01876	4.64961	10.2915	4.24859	9.50034
ENSG00000131470	PSMC3IP	0.916203	1.36512e-06	1.47932e-05	110.703	126.35	137.75	271.359	229.039	208.128
ENSG00000100095	SEZ6L	0.91606	0.648601	NA	2.2416	0.48258	0	0.990126	1.15363	3.48047
ENSG00000233251	AC007743.1	0.915572	3.84517e-06	3.8834e-05	122.761	90.5158	108.775	190.448	197.465	219.106
ENSG00000254598	CSNK2A3	0.915379	0.280172	0.528318	2.06357	15.0728	3.71705	15.4979	9.56606	14.1772
ENSG00000235513	RP4-756G23.5	0.914311	0.256021	0.499632	10.2415	8.30075	3.07505	22.1191	6.14995	12.5666
ENSG00000169962	TAS1R3	0.914155	0.440677	NA	4.12844	6.02039	0	7.20912	3.18667	8.54098
ENSG00000168490	PHYHIP	0.913765	3.60063e-08	4.88645e-07	167.989	131.752	146.917	292.252	280.266	269.014
ENSG00000269961	CTD-2033C11.1	0.912176	0.562456	NA	1.03257	0	3.71109	2.09891	3.20203	3.71787
ENSG00000224736	HLA-V	0.911079	0.581897	NA	3.15938	1.22822	0	4.37466	4.00131	0.791428
ENSG00000228981	RP11-364L4.1	0.910457	0.392593	NA	4.12491	2.01356	3.71403	6.22668	9.5736	2.8191
ENSG00000054356	PTPRN	0.910253	7.058e-08	9.32353e-07	130.134	137.112	138.151	265.832	267.838	230.17
ENSG00000270433	RP11-124D2.7	0.908567	0.52352	NA	3.09688	0	2.78939	2.06421	4.25191	4.73581
ENSG00000134369	NAV1	0.908163	9.11658e-28	4.67151e-26	1509.93	1510.52	1535.43	2451.56	3100.46	3001.15
ENSG00000168124	OR1F1	0.906927	0.50775	NA	1.03138	2.01249	2.78615	5.18244	1.0635	4.70612
ENSG00000151006	PRSS53	0.906919	0.00746568	0.03411	56.4251	39.4895	31.5081	76.6399	98.6785	62.6423
ENSG00000229214	LINC00242	0.906421	0.262649	0.507958	7.2245	3.01155	6.50752	12.3701	9.56217	9.47974
ENSG00000147465	STAR	0.906324	0.114195	0.290449	13.8529	7.03469	17.2269	18.971	21.7446	30.4851
ENSG00000229422	RP11-262H14.5	0.90519	0.489059	NA	2.06143	3.02676	0.927601	4.17054	4.25829	2.80193
ENSG00000272808	RP11-66B24.7	0.90494	0.129503	0.31622	14.451	10.0336	10.2282	16.4751	15.9338	32.2785
ENSG00000187955	COL14A1	0.90493	0.501838	NA	4.30969	0	2.33099	6.34144	3.54978	3.17556
ENSG00000205221	VIT	0.904559	0.374738	NA	3.09406	5.89779	2.1605	3.65986	9.85933	7.11721
ENSG00000108375	RNF43	0.903831	0.00335184	0.0173082	37.4014	40.3073	56.1352	70.7076	84.8428	94.1103
ENSG00000259006	RP11-566K11.4	0.903389	0.361813	NA	5.15717	3.01815	2.7864	6.21615	9.57074	4.70884
ENSG00000109758	HGFAC	0.903082	0.483074	NA	5.98954	0.856463	0.792733	4.92629	5.56301	3.23031
ENSG00000273415	RP11-702B10.2	0.903029	0.53721	NA	0	5.03001	0.928548	3.10854	4.25308	3.76462
ENSG00000239498	AC114765.1	0.902587	0.511063	NA	4.1242	1.00743	0.928242	2.07863	6.384	2.81368
ENSG00000176597	B3GNT5	0.901956	1.10182e-20	4.08098e-19	423.821	471.712	450.17	857.942	854.862	803.09
ENSG00000259030	FPGT-TNNI3K	0.900996	0.11288	0.288273	18.757	14.8888	8.66128	18.3828	21.1365	39.3318
ENSG00000230202	RP11-632C17__A.1	0.900475	0.241046	0.48119	5.15458	6.0801	6.47847	9.44365	10.6545	12.952
ENSG00000259048	CTD-2058B24.2	0.900092	0.365779	NA	1.03112	4.02872	8.3551	4.1549	11.703	9.38584
ENSG00000224831	RP11-651P23.4	0.899906	0.542372	0.764254	49.5763	0	13.9077	32.1177	44.7082	41.5525
ENSG00000257918	RP11-482D24.3	0.899824	0.531355	NA	0	4.02703	1.85638	4.15224	2.12714	4.6942
ENSG00000184697	CLDN6	0.89771	0.210063	0.440573	5.03689	12.0602	7.56114	8.39633	22.2003	16.1465
ENSG00000067057	PFKP	0.896404	6.24616e-64	1.0236e-61	2319.6	2257.91	2135.78	4135.62	4302.58	4056.39
ENSG00000112837	TBX18	0.896315	2.78296e-29	1.51545e-27	1593.61	1288.81	1347.64	2737.61	2532.4	2588.6
ENSG00000104918	RETN	0.896101	0.54759	NA	3.0919	1.01167	0.926207	5.23589	3.19593	0.92822
ENSG00000204531	POU5F1	0.895699	0.536277	NA	1.97574	0	3.55906	2.96433	4.06941	3.38635
ENSG00000248731	AC090103.1	0.895539	0.588399	NA	3.097	0	1.85979	7.21565	1.06265	0.948506
ENSG00000252817	AL590431.1	0.895419	0.53027	NA	1.05834	2.05323	1.74689	3.84176	2.19371	3.00079
ENSG00000213542	RP11-467H10.1	0.892726	0.444794	NA	0	5.0343	4.6407	4.15322	6.38169	7.5083
ENSG00000185046	ANKS1B	0.892355	0.049349	0.156574	30.1382	27.2029	13.1265	39.5582	52.4388	36.5064
ENSG00000237757	EEF1A1P30	0.892255	0.537986	NA	1.03174	3.01502	0.929202	3.10069	4.25185	1.88941
ENSG00000103569	AQP9	0.89211	1.20014e-06	1.32114e-05	119.832	115.529	103.861	222.999	206.958	199.759
ENSG00000175592	FOSL1	0.89194	1.39873e-26	6.86366e-25	714.78	666.2	748.413	1301.47	1391.02	1261.12
ENSG00000231249	ITPR1-AS1	0.891599	0.604036	NA	0	2.01292	1.85667	2.07465	4.2538	0.939745
ENSG00000114268	PFKFB4	0.89154	1.94247e-05	0.000173574	83.1089	90.7658	95.3594	147.298	173.709	178.757
ENSG00000257225	RP11-328C8.4	0.89089	0.463092	NA	1.03212	1.00368	6.50799	3.0913	5.31194	7.58778
ENSG00000228630	HOTAIR	0.890284	0.66881	NA	0	1.41243	0.654011	0.725201	4.33609	0.666908
ENSG00000227145	IL21-AS1	0.888216	0.0527696	0.164247	22.7085	15.0509	16.7368	35.0122	27.6189	37.971
ENSG00000261270	RP11-325K4.3	0.888195	0.310476	NA	4.12257	4.03738	5.56448	8.34777	10.647	6.53083
ENSG00000198150	AC135178.1	0.886329	0.105	0.27353	13.4152	12.0518	13.0126	22.7024	17.0026	31.24
ENSG00000135454	B4GALNT1	0.88612	0.142287	0.337108	22.2222	7.20598	13.3368	14.5812	28.9213	35.6964
ENSG00000115598	IL1RL2	0.885554	0.0127668	0.0533362	25.7997	38.8216	27.3323	53.0218	59.0837	57.2419
ENSG00000110076	NRXN2	0.88531	0.3236	NA	3.13054	4.05823	6.57996	6.24841	7.51801	11.6794
ENSG00000115221	ITGB6	0.885274	0.505947	NA	3.67195	5.44622	0.351561	2.27612	7.57057	5.34885
ENSG00000144645	OSBPL10	0.883877	2.25631e-08	3.13304e-07	218.185	167.636	207.029	383.431	325.782	382.248
ENSG00000166250	CLMP	0.882398	3.82798e-31	2.22394e-29	699.044	722.999	749.303	1309.86	1361.16	1334.05
ENSG00000136689	IL1RN	0.882308	0.309545	0.560534	4.32784	2.62937	9.55444	10.8076	8.34609	9.08526
ENSG00000139289	PHLDA1	0.882242	2.75758e-21	1.06213e-19	894.846	990.717	928.722	1674.13	1552.52	1958.59
ENSG00000178115	GOLGA8Q	0.880989	0.213428	0.445233	12.0868	4.90079	9.07229	14.0979	9.33445	24.5873
ENSG00000187634	SAMD11	0.880687	1.94119e-06	2.0487e-05	157.188	110.193	128.265	240.985	234.229	249.083
ENSG00000183484	GPR132	0.880484	0.419721	NA	1.05069	9.3889	1.81721	11.0672	8.88772	3.17587
ENSG00000219747	RP1-292B18.1	0.879933	0.626756	NA	2.04826	1.0104	0.918355	6.27583	1.05737	0
ENSG00000176124	DLEU1	0.879763	0.00197128	0.0110177	52.9246	42.6325	51.549	76.3452	94.259	99.9277
ENSG00000214711	CAPN14	0.879149	0.690853	NA	0	0.794936	1.31811	0.815825	1.50659	1.50417
ENSG00000253872	RP11-90D11.1	0.877853	0.609981	NA	0	2.00792	1.859	1.0312	4.24984	1.89475
ENSG00000203943	SAMD13	0.876615	0.178462	0.394497	7.01994	15.4709	6.3773	17.1593	15.0041	20.2088
ENSG00000268485	AC104841.2	0.876366	0.240884	0.481075	5.1592	11.0512	4.64668	12.3929	10.6281	15.131
ENSG00000162551	ALPL	0.876072	0.32105	NA	4.9432	3.84673	4.45259	7.81249	9.42954	7.18267
ENSG00000228393	LINC01004	0.87522	0.357393	NA	1.87001	5.34405	4.9092	7.81328	7.16194	7.13947
ENSG00000103089	FA2H	0.874358	0.273132	0.52121	4.11342	6.00139	6.48408	11.5457	9.52771	9.44568
ENSG00000254962	OR4A14P	0.873748	0.590208	NA	1.0317	1.00646	2.78705	4.14639	0	4.70859
ENSG00000050438	SLC4A8	0.873488	0.208753	0.439119	5.44306	14.8053	6.15317	19.4102	12.9156	15.0055
ENSG00000250327	RP11-173M11.2	0.873328	0.2686	0.515621	7.21885	11.0732	3.71423	16.5996	18.0825	5.64034
ENSG00000261071	RP1-223E5.4	0.873211	0.255951	0.499632	4.12602	10.0581	6.50224	12.4255	18.0763	7.53952
ENSG00000249034	AC005609.1	0.872547	0.603847	NA	0	2.00717	1.85935	2.06058	3.18694	1.89704
ENSG00000239523	MYLK-AS1	0.872246	0.439985	NA	4.08895	3.43741	1.10409	4.73911	7.6759	3.72002
ENSG00000224985	RP11-297K8.2	0.87185	0.401757	NA	4.1266	4.07815	1.85191	5.2747	8.51254	4.57349
ENSG00000248925	CTD-2083E4.6	0.870837	0.510782	NA	1.03057	1.01142	4.63189	6.28043	4.26098	1.85757
ENSG00000184640	SEPT9	0.870679	6.85417e-54	8.95216e-52	2335.03	2351.38	2142.81	4309.53	4001.06	4171.13
ENSG00000151632	AKR1C2	0.870203	0.0909877	0.246404	20.9194	14.0372	12.0587	38.1314	23.3365	24.1191
ENSG00000264570	SNX19P3	0.870008	0.591549	NA	1.03214	1.00361	1.85948	1.03027	4.24943	1.89734
ENSG00000273443	RP11-54O7.18	0.869779	0.541819	NA	2.0624	2.01374	0.928471	4.15196	2.12754	2.81835
ENSG00000242522	KLHL6-AS1	0.869076	0.559514	NA	4.1305	0	1.85545	4.19875	1.0674	5.57527
ENSG00000255864	RP11-444D3.1	0.868374	0.640683	NA	1.33153	1.41245	0.785751	1.46237	4.86338	0
ENSG00000139629	GALNT6	0.868364	1.07659e-10	1.88522e-09	393.197	345.485	296.113	684.907	560.801	639.384
ENSG00000231742	RP11-112L6.4	0.868203	0.246406	0.48823	5.23566	6.548	10.3643	16.032	17.92	6.73212
ENSG00000259065	RP5-1021I20.1	0.868106	0.457792	NA	5.04481	3.16196	0.879954	7.63416	2.02149	6.78614
ENSG00000188996	HUS1B	0.867402	0.606092	NA	0	2.01141	1.85739	3.10636	2.1263	1.88411
ENSG00000120215	MLANA	0.867356	0.530573	NA	0	2.00757	4.64791	3.09233	6.37435	2.84372
ENSG00000122547	EEPD1	0.864616	9.07373e-05	0.000711281	100.424	125.339	127.974	201.973	172.183	273.961
ENSG00000198753	PLXNB3	0.864531	4.94945e-10	8.11869e-09	434.474	566.393	472.063	729.41	1035.28	916.201
ENSG00000084110	HAL	0.864437	0.333241	NA	4.20675	7.36147	2.70679	8.22234	8.30075	8.5648
ENSG00000006016	CRLF1	0.864197	0.52472	NA	2.47424	2.4129	0.742691	3.85935	3.91666	2.68567
ENSG00000197956	S100A6	0.864152	3.24162e-127	1.75969e-124	19718.7	18212.2	19363.7	34846.4	35093.5	34353.9
ENSG00000250061	RP11-541P9.3	0.863759	0.70721	NA	1.52866	0.550245	0	0.961458	1.5745	0.84435
ENSG00000260898	ADPGK-AS1	0.863681	0.684415	NA	0.769656	0.748467	0.693286	0	1.58448	3.07455
ENSG00000223382	RP1-65J11.1	0.863058	0.453397	NA	2.06314	2.01119	3.7159	5.17473	5.31608	3.77221
ENSG00000181019	NQO1	0.86278	5.60814e-81	1.28183e-78	3045.38	2970.17	3045.55	5646.08	5313.85	5516.45
ENSG00000254721	RP11-805J14.5	0.862553	0.247155	0.488933	7.08931	4.56881	8.73322	15.1687	13.132	8.63392
ENSG00000269394	AC139677.10	0.862069	0.542753	0.76459	0	43.7009	25.389	38.16	53.3536	34.0036
ENSG00000186831	KRT17P2	0.861933	0.530404	NA	4.12467	1.00699	0.92842	3.11484	2.12765	5.63465
ENSG00000106327	TFR2	0.861176	0.112567	0.287643	14.1362	10.1378	20.5054	18.4856	25.7502	37.1251
ENSG00000120875	DUSP4	0.86112	2.05223e-25	9.55745e-24	617.087	584.996	601.313	1074.68	1074.61	1125.56
ENSG00000184497	TMEM255B	0.860749	0.155427	0.35865	22.2836	4.69941	18.3704	30.0229	28.2817	22.4338
ENSG00000213901	SLC23A3	0.86068	0.140664	0.334721	10.5589	13.859	20.1864	12.244	35.4266	36.0805
ENSG00000106823	ECM2	0.860205	0.000594425	0.00387603	65.8857	79.9624	59.6877	143.378	107.765	121.302
ENSG00000128285	MCHR1	0.860094	0.433062	NA	1.45241	5.64935	2.61661	5.07481	10.04	3.27634
ENSG00000116852	KIF21B	0.859496	0.0278367	0.100135	29.4609	18.5517	31.9112	46.4404	52.7184	45.1654
ENSG00000261786	RP4-555D20.2	0.858505	0.595723	NA	2.06452	1.00319	0.9299	2.05857	4.2487	0.949866
ENSG00000165863	C10orf82	0.858093	0.287368	0.536529	8.24994	6.04035	7.42823	14.527	21.2742	3.75943
ENSG00000163958	ZDHHC19	0.857936	0.629421	NA	0.35334	3.91204	0	1.50687	3.07249	2.68795
ENSG00000243568	RP11-2I17.1	0.857477	0.597199	NA	1.03114	1.0071	1.85676	4.15412	1.06387	1.87762
ENSG00000270172	RP5-1024G6.8	0.857296	0.00289099	0.0152411	41.2812	51.204	48.3386	96.9321	80.7521	77.6994
ENSG00000216866	RPS2P55	0.856127	0.520532	NA	1.7663	3.44782	0.795207	4.25233	4.3418	2.41584
ENSG00000225490	RP4-610C12.3	0.855663	0.476372	NA	1.03052	2.0209	4.63416	5.22676	3.19513	5.58403
ENSG00000133640	LRRIQ1	0.853875	0.00219154	0.0120778	59.5275	65.4081	54.2596	130.838	115.065	80.7585
ENSG00000267069	RP11-64C12.8	0.852795	0.628718	NA	1.03335	2.01983	0.930286	0	5.33253	1.87904
ENSG00000163485	ADORA1	0.852581	0.00287188	0.0151495	52.1854	43.4181	47.4488	76.2364	99.7756	83.1421
ENSG00000155265	GOLGA7B	0.852369	0.351183	NA	7.3392	2.67621	4.13189	4.57902	9.44276	11.969
ENSG00000078814	MYH7B	0.852182	0.477795	NA	3.43146	4.87932	3.83191	19.9336	4.4129	0.669774
ENSG00000273192	CITF22-1A6.3	0.852118	0.308481	0.559677	8.25648	4.01556	4.64815	15.464	7.43736	7.58291
ENSG00000271590	RP11-181E10.3	0.851737	0.456991	NA	2.06363	3.01421	2.78792	6.19756	4.25139	3.78187
ENSG00000257446	ZNF878	0.85105	0.436684	NA	4.12766	3.01318	2.78831	2.06423	5.31349	10.4108
ENSG00000270800	RPS10-NUDT3	0.850619	0.000226519	0.00162196	64.9708	77.5066	79.8583	123.44	131.893	145.739
ENSG00000087250	MT3	0.850442	0.0716715	0.206983	13.1539	26.232	18.5285	39.0988	39.3129	26.1357
ENSG00000237061	RP11-956J14.1	0.849843	0.4821	NA	4.12338	1.01305	3.70254	1.04897	7.45795	7.40529
ENSG00000165985	C1QL3	0.849741	0.621561	NA	2.06465	0	1.85976	4.12398	1.0627	1.89662
ENSG00000267757	AC006132.1	0.847723	0.152522	0.354538	9.30847	16.1499	10.9356	26.5371	12.7952	25.9381
ENSG00000241570	RP11-372E1.6	0.847578	0.375477	NA	2.93151	5.27639	4.56957	12.0073	7.46256	3.64735
ENSG00000135269	TES	0.847562	1.59592e-37	1.2106e-35	1156.07	1275.66	1156.33	2167.66	2108.46	2178.85
ENSG00000224861	YBX1P1	0.846685	0.430583	NA	4.12562	4.02464	2.78625	3.10886	3.19039	13.1804
ENSG00000104804	TULP2	0.846607	0.50925	NA	3.70744	3.19046	0.954076	1.58912	8.53514	4.11588
ENSG00000272293	RP11-91J19.3	0.846453	0.273842	0.52191	7.21504	6.05305	6.49344	18.7647	7.45179	9.34176
ENSG00000149948	HMGA2	0.845959	0.00292225	0.0153625	53.0845	69.8769	43.9642	95.4916	90.238	113.932
ENSG00000228071	RPL7P47	0.845929	0.621238	NA	0	2.02001	1.85308	3.13451	1.06464	2.79144
ENSG00000177335	C8orf31	0.844644	0.45293	NA	3.14568	2.78814	2.54039	8.22268	3.2447	3.81527
ENSG00000163157	TMOD4	0.844467	0.579839	NA	0	1.09128	4.14951	4.52074	3.43646	1.98267
ENSG00000120471	TP53AIP1	0.844081	0.586733	NA	1.62276	1.0521	1.46173	2.27236	2.21811	2.86195
ENSG00000256218	RP11-1038A11.2	0.843393	0.565811	NA	3.09574	1.0044	0.929435	2.06427	2.1254	4.73208
ENSG00000088538	DOCK3	0.843286	0.269021	0.516191	0	31.0907	26.0393	31.8897	41.42	29.4666
ENSG00000170396	ZNF804A	0.843164	0.381807	NA	1.03225	5.01616	7.43905	6.17636	10.6219	7.59786
ENSG00000224259	RP11-48O20.4	0.842651	1.00799e-11	1.93265e-10	293.65	321.772	287.603	592.279	525.511	501.612
ENSG00000233890	TCF19	0.841748	2.68945e-06	2.78085e-05	254.849	229.788	249.007	316.877	515.74	482.305
ENSG00000169684	CHRNA5	0.841381	0.00320473	0.0166426	81.1293	48.0074	86.9664	154.157	119.736	110.477
ENSG00000273312	RP11-425A6.5	0.841374	0.508248	NA	4.12924	0	3.71936	4.12607	4.25132	5.68661
ENSG00000267446	CTB-39G8.2	0.841121	0.579785	NA	3.09166	2.03606	0	3.16058	3.18979	2.74453
ENSG00000263873	RP11-334E6.12	0.839885	0.17771	0.393298	9.27652	9.07932	10.2041	17.7211	12.7744	20.5535
ENSG00000119408	NEK6	0.838897	3.76672e-46	3.82641e-44	1539.79	1431.26	1551.52	2747.06	2672.65	2670.99
ENSG00000125462	C1orf61	0.838073	0.492553	NA	1.03225	5.0161	3.71954	1.02937	12.7463	3.79905
ENSG00000017483	SLC38A5	0.837874	4.24082e-11	7.74629e-10	270.095	259.18	240.703	475.935	430.066	468.606
ENSG00000110660	SLC35F2	0.83754	4.88601e-26	2.32534e-24	777.896	831.838	889.715	1555.5	1455.9	1456.28
ENSG00000179284	DAND5	0.837311	0.515558	NA	3.18493	2.84706	0.956214	1.95008	7.65322	2.92109
ENSG00000171864	PRND	0.836627	0.597444	NA	2.06443	1.00335	0.929838	3.08898	2.12449	1.89882
ENSG00000167601	AXL	0.836344	1.53433e-84	3.80755e-82	3150.55	3113.13	3048.67	5611.25	5577.86	5436.93
ENSG00000255320	RP11-755F10.1	0.8361	0.463328	NA	3.09454	2.03646	2.77528	4.21595	5.32344	4.5857
ENSG00000203394	RP5-930J4.4	0.835834	0.457645	NA	5.15279	3.02987	0.927096	6.26736	4.25969	5.58985
ENSG00000101187	SLCO4A1	0.835796	0.000436462	0.00294782	70.1754	74.1487	60.191	119.556	129.334	115.607
ENSG00000267243	AC005307.3	0.834934	0.214025	0.445997	4.87397	12.7808	14.5957	11.5747	24.8772	19.5078
ENSG00000260824	CTD-2235H24.2	0.834908	0.598192	NA	2.06278	1.01685	0.924812	3.15849	2.13058	1.83852
ENSG00000143340	FAM163A	0.834531	0.00262134	0.0140065	54.7031	50.1815	52.0649	80.3654	110.486	89.1686
ENSG00000170509	HSD17B13	0.834369	0.529814	NA	4.22723	3.08408	0	3.16736	5.12485	4.57242
ENSG00000106366	SERPINE1	0.833868	3.68033e-205	5.81191e-202	21544.3	21723.5	21327.9	38818.8	37999.4	38318.1
ENSG00000118004	COLEC11	0.833355	0.464715	NA	1.16533	3.14895	4.36168	2.86073	6.98661	5.90812
ENSG00000147168	IL2RG	0.831993	0.450019	NA	3.24665	3.78713	2.92413	17.1733	2.50808	2.97561
ENSG00000175445	LPL	0.831812	0.549669	NA	4.73604	2.30187	1.4221	15.0221	2.43695	0
ENSG00000251637	RP11-119D9.1	0.83177	0.538573	NA	0.799198	10.0705	1.7998	10.4924	9.68121	0
ENSG00000162772	ATF3	0.831527	6.19749e-09	9.19292e-08	431.934	341.596	389.955	751.187	555.989	761.524
ENSG00000178031	ADAMTSL1	0.831306	0.0568978	0.173917	57.9721	28.3332	44.7602	126.587	70.1721	39.1326
ENSG00000118094	TREH	0.831193	0.317483	0.568779	6.19272	8.02947	2.78913	10.3045	7.43674	12.3298
ENSG00000118137	APOA1	0.831051	1.78845e-24	7.94554e-23	903.63	834.412	987.082	1690.87	1560.64	1599.22
ENSG00000226009	KCNIP2-AS1	0.830311	0.509524	NA	2.06248	1.00674	3.7141	5.18837	3.19114	3.75928
ENSG00000205476	CCDC85C	0.83012	1.01635e-77	2.15304e-75	3079.06	3207.55	3198.23	5764.11	5598.96	5499.48
ENSG00000081051	AFP	0.829181	0.390236	NA	4.69283	4.30791	3.96798	6.76161	13.6048	3.00518
ENSG00000227630	RP4-781K5.8	0.828132	0.67392	NA	0	1.00334	1.85957	1.0297	3.18665	0.949262
ENSG00000260633	RP11-375I20.6	0.827417	0.201327	0.42806	8.25582	7.02926	13.9428	14.4426	13.8139	23.676
ENSG00000175518	UBQLNL	0.827284	0.29121	0.540299	4.12822	7.02738	7.43698	11.3408	7.43743	14.217
ENSG00000205549	C9orf92	0.827218	0.525186	NA	3.9136	0.683468	3.42227	5.81881	6.64492	1.22054
ENSG00000235609	AF127936.7	0.826216	1.72039e-05	0.000155488	107.492	141.132	111.859	214.958	228.269	195.156
ENSG00000177234	C10orf85	0.826177	0.243876	0.484854	11.3516	5.02107	6.50655	14.4437	12.7514	13.2573
ENSG00000121570	DPPA4	0.825505	0.569501	NA	3.05422	0.989897	0.995819	3.0485	2.09572	3.74319
ENSG00000125740	FOSB	0.825338	0.0141881	0.0580409	761.882	427.015	523.788	908.797	802.866	1321.66
ENSG00000241990	RP6-109B7.3	0.825068	0.0205517	0.0784107	31.1484	45.069	32.5739	84.1637	53.8598	54.9425
ENSG00000163618	CADPS	0.824723	0.71	NA	1.10567	0	0.995908	1.10494	1.16714	1.40471
ENSG00000260442	RP11-22P6.3	0.824653	0.329577	NA	5.16448	4.05378	5.57162	9.31063	8.54109	8.38294
ENSG00000184551	AC132872.1	0.824439	0.17939	0.39605	12.3854	8.02951	12.0862	26.792	12.7487	18.0203
ENSG00000164776	PHKG1	0.824268	0.3508	0.604486	8.40438	3.2906	4.56616	4.6888	14.0417	9.35285
ENSG00000130294	KIF1A	0.824138	0.040138	0.133443	37.1033	60.979	78.618	99.2191	53.8901	160.111
ENSG00000232406	RP11-234K24.3	0.823575	0.636498	NA	3.09606	1.00362	0	4.12171	2.12462	0.948281
ENSG00000244180	AL592188.2	0.823504	0.0832467	0.230768	21.106	13.5991	19.7197	39.8693	32.6859	24.1071
ENSG00000139211	AMIGO2	0.822756	2.89046e-24	1.27115e-22	812.399	835.339	794.209	1390.31	1369.56	1556.81
ENSG00000241556	RP11-490G8.1	0.821768	0.439227	NA	3.09295	3.0414	3.70128	4.19945	9.58867	3.69757
ENSG00000272430	RP11-38L15.8	0.821582	0.610058	NA	1.03052	2.02102	0.926799	3.13634	1.06506	2.79168
ENSG00000125731	SH2D3A	0.821284	0.0302468	0.106944	35.1028	21.1816	43.8853	61.4796	65.7554	48.2954
ENSG00000164741	DLC1	0.820622	5.13557e-35	3.5684e-33	2115.98	1958.07	2189.3	3513.2	3558.43	3986.46
ENSG00000241563	CORT	0.82054	0.557711	NA	0	1.66394	4.8684	3.26048	3.34512	4.9333
ENSG00000247903	RP11-421F16.3	0.820381	0.408377	NA	3.09627	5.01892	2.78901	5.15342	7.43704	6.63717
ENSG00000230596	AC112229.4	0.819918	0.311629	0.562786	6.99822	3.02714	24.4781	16.4367	35.9551	8.5594
ENSG00000233547	RP11-57H14.2	0.819629	0.634716	NA	2.06676	0	1.85461	1.05253	2.13574	3.70414
ENSG00000115107	STEAP3	0.819531	1.71045e-17	5.12281e-16	481.662	490.499	504.381	860.654	814.964	929.896
ENSG00000100302	RASD2	0.819492	0.0413699	0.136708	21.6758	21.0729	26.0341	39.1384	43.5543	38.9109
ENSG00000235692	PFDN6	0.819357	0.697358	0.866262	6.01315	109.534	4.3329	106.308	0	104.53
ENSG00000134007	ADAM20	0.81929	0.676956	NA	1.03234	0	1.85982	1.03064	3.18783	0.948676
ENSG00000179583	CIITA	0.819188	0.152594	0.354538	15.2691	11.8473	9.52114	30.4952	15.8915	19.8859
ENSG00000154451	GBP5	0.81906	0.234665	0.47328	8.74918	9.44927	7.00572	21.5942	14.8124	8.74448
ENSG00000259921	AC022819.3	0.818548	0.504457	NA	3.09664	2.00672	1.85967	4.11877	5.31125	2.84811
ENSG00000117143	UAP1	0.818528	6.78952e-52	8.3646e-50	2262.79	2392.54	2164.09	4057.54	4055.86	3906.78
ENSG00000235823	LINC00263	0.818061	0.189764	0.411007	11.353	10.0378	7.43737	14.4296	20.1862	16.1189
ENSG00000237781	RP11-54A4.2	0.817813	0.502479	NA	2.0616	2.01677	3.71141	2.08297	3.19308	8.41822
ENSG00000234776	C11orf94	0.817496	0.673702	NA	0	1.02019	1.85272	2.11077	2.12687	0.913185
ENSG00000214595	EML6	0.816981	0.000358439	0.00246592	65.8589	90.7088	77.4757	141.916	134.637	134.799
ENSG00000242808	SOX2-OT	0.816919	0.0533076	0.165447	22.2541	48.1732	19.8949	56.3192	51.5265	45.6271
ENSG00000135312	HTR1B	0.816619	0.456708	NA	5.15922	1.00464	3.71737	5.16351	8.50245	3.78294
ENSG00000224546	EIF4BP3	0.816417	0.615006	NA	1.03195	2.00854	0.929485	1.03183	2.12529	3.78715
ENSG00000177294	FBXO39	0.816281	0.625895	NA	2.25262	0	1.65503	2.73368	1.89351	2.48081
ENSG00000236499	LINC00896	0.81625	0.632653	NA	3.09693	0	0.929837	2.06313	2.12568	2.84316
ENSG00000234685	NUS1P2	0.815736	0.115081	0.292253	13.4066	18.1187	11.143	23.8591	27.6551	23.5051
ENSG00000008226	DLEC1	0.815599	0.130347	0.317613	15.2783	16.1755	14.0939	43.7386	20.0439	18.8126
ENSG00000259970	AC099668.5	0.814976	0.391916	0.645245	0	8.12894	14.7938	7.36491	21.303	11.9593
ENSG00000255419	MSH5-SAPCD1	0.814732	0.336685	0.589587	27.1229	22.1068	0	12.2461	33.811	40.4096
ENSG00000158246	FAM46B	0.814422	0.000144857	0.00108089	97.014	76.2948	86.456	158.76	152.997	145.028
ENSG00000187957	DNER	0.814372	0.495493	NA	0.925567	3.59949	3.33499	2.77102	7.32869	4.25462
ENSG00000139132	FGD4	0.813574	8.1497e-05	0.000645842	105.083	127.916	109.636	221.55	161.892	220.475
ENSG00000231170	AC002451.3	0.813565	0.726554	NA	0.940519	0.918814	0	1.49785	0.970495	0.855868
ENSG00000254667	AP000783.1	0.813142	0.297081	0.546788	7.22094	8.04488	3.71588	8.27988	11.6955	13.2021
ENSG00000271880	RP11-96C23.5	0.813081	0.41554	0.666933	8.25877	0	8.36935	6.18229	11.688	11.3874
ENSG00000227099	HLA-DRB7	0.81307	0.575408	NA	0	2.01385	3.71244	3.11538	4.25455	2.81504
ENSG00000129009	ISLR	0.81297	5.14571e-06	5.09613e-05	128.959	117.971	118.557	202.479	212.307	226.917
ENSG00000223770	MIR1255B1	0.81184	0.52934	NA	2.30684	5.2217	0.692643	7.7158	4.74916	1.41302
ENSG00000116285	ERRFI1	0.811641	5.69912e-54	7.52339e-52	7206.21	7464.53	7065.86	12868.1	11715.6	13563.1
ENSG00000205488	CALML3-AS1	0.811595	0.67579	NA	1.03237	0	1.85998	2.05915	2.12468	0.949788
ENSG00000179144	GIMAP7	0.810874	0.520061	NA	3.09506	3.01555	0.929134	3.10193	6.37824	2.83262
ENSG00000155792	DEPTOR	0.810498	0.372488	0.626681	4.17153	7.30271	4.50908	4.16574	21.5461	6.13187
ENSG00000197620	CXorf40A	0.810265	0.0558877	0.171476	37.8389	31.979	14.3502	49.4872	51.6323	45.9511
ENSG00000125845	BMP2	0.809762	3.70087e-35	2.58184e-33	1630.87	1778.07	1531.39	2811.48	2900.02	2945.31
ENSG00000164112	TMEM155	0.809697	0.137577	0.329806	13.4621	18.6571	11.7078	32.3589	15.242	29.4286
ENSG00000137267	TUBB2A	0.809667	1.50119e-29	8.27847e-28	1076.64	1010.57	980.509	1731.07	1878.64	1765.95
ENSG00000227825	SLC9A7P1	0.809344	0.142603	0.337671	13.4182	18.063	8.36801	24.7205	20.1839	24.6732
ENSG00000256751	RP11-695J4.2	0.809082	0.509409	NA	2.99306	1.95732	2.17902	3.03789	3.09352	6.3017
ENSG00000157111	TMEM171	0.808265	0.0211387	0.0804031	29.5887	30.4851	35.1294	49.3592	65.7281	51.8998
ENSG00000111674	ENO2	0.808219	4.79572e-14	1.12424e-12	369.895	336.218	361.087	643.456	609.332	615.688
ENSG00000241158	ADAMTS9-AS1	0.806859	0.679623	NA	1.40541	0	1.47259	2.02682	2.07631	0.91614
ENSG00000176769	TCERG1L	0.80652	0.0118232	0.049983	34.0832	44.4269	35.9923	67.867	72.9822	59.5994
ENSG00000117122	MFAP2	0.806018	3.3582e-48	3.60094e-46	2023.21	1955.66	1905.24	3548.85	3448.65	3289.31
ENSG00000254139	CTD-2339F6.1	0.805939	0.619522	NA	2.06416	1.00383	0.929654	2.06158	1.06245	3.79216
ENSG00000242028	HYPK	0.805886	0.0646899	0.19209	29.6065	83.5038	83.3287	54.0753	171.885	118.143
ENSG00000085265	FCN1	0.805855	0.11695	0.29558	24.761	24.1227	8.36245	31.0144	40.3943	28.3321
ENSG00000240291	RP11-499P20.2	0.805345	0.27908	0.527633	7.50108	4.57177	9.42137	11.1103	16.9989	9.22984
ENSG00000259295	CSPG4P12	0.805097	0.162481	0.369964	40.0355	31.7812	38.2777	28.7188	153.744	23.6625
ENSG00000246363	RP11-13A1.1	0.804537	0.497033	NA	1.03214	4.01447	4.64867	9.27268	1.06236	6.64045
ENSG00000260641	RP11-1299A16.3	0.803965	0.11128	0.28511	13.4196	18.0563	13.0189	23.6703	24.4294	29.4511
ENSG00000272217	XXbac-BPG157A10.21	0.803953	0.371074	NA	6.18377	4.03795	3.70934	5.21863	10.6475	8.39399
ENSG00000182459	TEX19	0.803439	0.682521	NA	0	2.0082	0.929436	1.03155	3.18755	0.946935
ENSG00000232386	RP11-66B24.2	0.803244	0.164348	0.373187	12.6303	9.9622	10.4908	19.8485	16.8562	20.8984
ENSG00000203327	AC012358.7	0.802945	0.561657	NA	0	3.01848	4.64238	6.21945	6.38002	0.940664
ENSG00000273183	RP11-5C23.2	0.802902	0.362409	NA	5.15425	4.03273	4.63969	8.32836	6.38571	9.35877
ENSG00000128805	ARHGAP22	0.802803	0.00961957	0.0423042	51.0845	58.7375	50.0322	126.542	68.1425	84.8857
ENSG00000168811	IL12A	0.802768	0.325155	0.577672	5.77576	4.82034	5.4295	11.3749	9.34874	7.75992
ENSG00000162836	ACP6	0.802368	0.0131161	0.0545596	58.1552	32.2798	49.5452	96.8956	70.0218	76.7587
ENSG00000240915	RP11-659E9.2	0.802221	0.504025	NA	2.06102	4.04219	1.85357	4.18196	2.13012	7.44402
ENSG00000144868	TMEM108	0.801728	0.195291	0.418814	25.808	15.3501	9.05228	16.567	56.0572	18.9839
ENSG00000135144	DTX1	0.801306	0.230075	0.46695	6.06309	9.1095	16.6155	24.3152	10.7224	20.6804
ENSG00000262601	CTC-786C10.1	0.801227	0.0771599	0.218226	23.7153	15.1086	18.5664	28.0495	36.1736	35.6597
ENSG00000223764	RP11-54O7.3	0.800868	0.000249908	0.00176614	112.036	126.558	85.8173	197.662	158.918	208.004
ENSG00000153234	NR4A2	0.800759	0.00264601	0.014121	66.1609	60.6544	64.8165	111.818	86.7892	134.743
ENSG00000145990	GFOD1	0.800533	0.00110697	0.00667679	72.5152	81.5865	58.4494	111.389	125.869	131.127
ENSG00000178821	TMEM52	0.799701	0.213359	0.445143	6.63564	12.0041	9.13559	13.4155	16.6078	18.4815
ENSG00000223799	IL10RB-AS1	0.799565	0.229816	0.466643	6.19223	13.0515	7.43681	17.5289	12.7502	16.1101
ENSG00000234961	RP11-124N14.3	0.799101	0.578507	NA	0	3.02276	2.78336	3.12022	4.2555	2.80917
ENSG00000198518	HIST1H4E	0.799007	0.390844	NA	4.12712	3.01459	5.57554	5.16612	8.50321	8.506
ENSG00000224594	RPL29P19	0.797917	0.244714	0.486097	6.18625	10.1403	7.40165	14.7022	11.72	14.7831
ENSG00000135439	AGAP2	0.797888	0.400295	NA	2.06443	6.02012	4.64918	9.26711	5.31124	7.59508
ENSG00000219682	RP3-425P12.4	0.797568	0.681154	NA	1.03848	0	1.87059	2.01816	2.13964	0.951214
ENSG00000214770	RP11-544I20.2	0.797441	0.501433	NA	1.02417	5.02856	2.7674	2.07745	8.55321	4.73843
ENSG00000267053	CTD-3162L10.1	0.796976	0.454943	NA	5.09948	1.8047	3.64757	2.33156	8.84474	8.73666
ENSG00000168952	STXBP6	0.796898	6.31813e-06	6.12799e-05	200.231	154.801	137.154	280.413	290.035	281.691
ENSG00000174791	RIN1	0.796793	6.669e-18	2.05403e-16	606.608	553.492	599.657	1077.86	1035	945.855
ENSG00000232600	AC084125.4	0.796243	0.192324	0.414444	6.60454	17.4318	10.3731	15.9413	24.616	19.6313
ENSG00000005844	ITGAL	0.796204	0.297297	0.546955	8.75107	10.4678	4.87147	27.9849	7.61959	9.73818
ENSG00000269416	CTB-175P5.4	0.796073	0.57622	NA	5.88571	1.43089	0	1.46906	3.5511	9.397
ENSG00000259847	RP11-95H3.1	0.794711	0.683157	NA	0	1.0072	1.85596	2.07824	1.06373	1.8751
ENSG00000243902	RP1-63G5.5	0.793878	0.480791	NA	3.81885	1.85795	5.15957	0.954329	9.40845	8.76187
ENSG00000134256	CD101	0.79347	0.0816816	0.227579	39.2076	32.4388	37.6215	116.289	30.0485	50.1566
ENSG00000250731	TPM3P6	0.793462	0.386218	NA	4.12407	5.03767	3.7128	9.35607	6.38427	6.56326
ENSG00000210112	MT-TM	0.793181	0.646731	NA	3.47726	0.988231	0	0.78104	1.9067	5.04224
ENSG00000260872	RP11-680G24.5	0.793144	0.586619	NA	3.09697	0	2.78961	5.15573	3.18821	1.89631
ENSG00000250159	RP11-381K20.2	0.793117	0.383811	NA	5.15802	4.02188	3.71609	8.27724	7.44214	6.60379
ENSG00000225655	RP11-143M1.2	0.792992	0.675054	NA	1.27964	0.689076	1.43622	1.30767	0	4.54904
ENSG00000199477	SNORA31	0.792795	0.486952	NA	6.93224	1.90269	2.0268	3.38764	12.9676	2.57496
ENSG00000170801	HTRA3	0.792504	0.0396785	0.132163	25.9442	28.8326	22.6896	42.509	50.8647	40.6811
ENSG00000221184	MIR1254-1	0.792486	0.667075	NA	1.0139	1.00793	0.954546	1.06331	3.24405	0.891561
ENSG00000258367	RP11-536C10.3	0.791846	0.625888	NA	2.06295	1.01755	0.924923	1.05342	2.12997	3.67278
ENSG00000255856	RP11-87C12.5	0.791468	0.635153	NA	1.03118	2.01391	0.928435	1.0382	1.06381	4.69603
ENSG00000182580	EPHB3	0.791355	1.55707e-06	1.67168e-05	191.413	236.261	266.41	398.872	451.511	347.78
ENSG00000273464	RP11-313P22.1	0.790561	0.558506	NA	1.03122	3.0484	1.84966	4.20857	4.26177	1.84103
ENSG00000196689	TRPV1	0.790508	0.284332	0.532768	7.67631	43.5418	29.9754	4.91134	74.9905	60.6189
ENSG00000154146	NRGN	0.790152	9.9523e-05	0.000774212	91.9894	98.9358	91.4563	174.852	161.839	151.722
ENSG00000169908	TM4SF1	0.789677	4.7343e-75	9.67523e-73	12100.8	12092.4	11206.7	21239	20284.6	19667.3
ENSG00000162711	NLRP3	0.789386	0.32754	0.580463	5.875	6.90984	7.05519	22.4851	8.22975	5.97751
ENSG00000258487	RP11-99L13.1	0.78927	0.486484	NA	3.09318	1.0144	4.62547	5.25288	5.32741	4.61657
ENSG00000263412	RP5-890E16.2	0.788587	0.46402	NA	7.48007	4.0631	1.88196	1.56419	12.4632	10.3314
ENSG00000236698	EIF1AXP1	0.78849	0.07269	0.208952	27.8418	77.1798	65.6624	42.0658	124.664	128.088
ENSG00000267064	RP1-212G6.7	0.787826	0.529434	NA	0.525792	4.99061	3.33574	5.93912	7.66449	1.92751
ENSG00000203711	C6orf99	0.787693	0.0530591	0.164911	30.0247	24.6225	21.5792	42.5957	55.0988	34.3125
ENSG00000261123	RP11-304L19.3	0.787493	0.577223	NA	3.09353	2.01996	1.85569	7.30943	0	4.66624
ENSG00000181333	HEPHL1	0.786951	0.665414	NA	1.03227	1.00315	0.929911	2.05843	2.12432	0.949952
ENSG00000114790	ARHGEF26	0.786571	2.78115e-21	1.06883e-19	822.888	896.731	869.143	1520.89	1584.32	1364.17
ENSG00000107984	DKK1	0.786478	3.35859e-06	3.41982e-05	181.714	274.759	277.72	432.393	399.982	427.216
ENSG00000176920	FUT2	0.786189	0.620655	NA	2.11832	1.35438	2.51108	9.69759	0	0.970463
ENSG00000268836	LA16c-OS12.2	0.785787	0.615958	NA	1.03112	3.03374	1.85456	8.36985	0	1.86178
ENSG00000237523	LINC00857	0.785782	4.18361e-06	4.19351e-05	189.089	187.577	140.263	314.152	298.441	276.912
ENSG00000103313	MEFV	0.784809	0.459067	NA	2.7651	1.10238	6.83861	5.68117	5.83457	7.29412
ENSG00000126950	TMEM35	0.784763	0.336513	0.589508	6.19219	6.02392	5.57756	15.4675	9.5627	5.68553
ENSG00000255837	TAS2R20	0.784569	0.530956	NA	3.09671	0	5.57797	4.13528	4.25364	6.61776
ENSG00000130561	SAG	0.784568	0.336367	0.589384	5.02701	4.07046	8.75112	6.97647	10.0473	13.3847
ENSG00000273096	RP3-508I15.20	0.784161	0.626882	NA	0.990411	0.976055	2.04759	1.10757	3.13433	2.61953
ENSG00000203872	C6orf163	0.78355	0.426205	NA	2.28615	7.96286	2.74561	7.20638	10.639	4.50935
ENSG00000272994	RP11-332H14.2	0.782692	0.0655056	0.193652	18.5793	27.0935	20.4555	36.0477	44.6164	33.2176
ENSG00000144452	ABCA12	0.782392	0.155118	0.358165	11.5497	15.0633	13.9175	15.4502	24.9241	29.4466
ENSG00000273046	RP11-834C11.14	0.782109	0.332397	0.58525	0	32.1528	15.7951	21.6968	28.6951	32.1261
ENSG00000154734	ADAMTS1	0.781627	8.16689e-73	1.5763e-70	7072.07	6889.99	7048.84	11737.6	11646.6	12732
ENSG00000160695	VPS11	0.781051	0.276003	0.524442	161.198	524.107	313.755	1017.53	261.688	437.074
ENSG00000164850	GPER1	0.780867	1.10009e-05	0.000102961	140.285	117.241	143.797	219.727	224.24	245.631
ENSG00000224882	IKBKGP1	0.780648	0.255791	0.499589	21.6623	121.69	106.827	127.33	124.402	178.178
ENSG00000259760	RP11-20G13.2	0.780619	0.158886	0.364035	11.9602	12.8597	12.157	25.2187	21.9037	16.6331
ENSG00000232453	RP4-794H19.1	0.779617	0.352627	NA	7.22158	4.02118	4.64545	7.2397	9.56779	10.3828
ENSG00000134333	LDHA	0.778921	1.20611e-51	1.46513e-49	24205.3	27031.9	23199	41820.8	44356.4	41542.5
ENSG00000162438	CTRC	0.778387	0.489425	NA	2.06432	2.0071	4.6488	4.12054	4.24933	6.64182
ENSG00000224956	RP11-206L10.1	0.77781	0.187556	0.407254	14.4434	21.1099	7.43292	14.4773	28.7026	30.2103
ENSG00000186453	FAM228A	0.777534	0.416674	NA	3.09579	5.02174	3.71782	8.2561	6.37607	5.67939
ENSG00000013588	GPRC5A	0.777489	1.79464e-58	2.5979e-56	3277.06	3480.1	3294.14	5926.1	5516.69	5783.02
ENSG00000261116	RP3-523K23.2	0.777354	0.0240585	0.0890546	28.8953	35.1467	34.3921	48.4873	61.6314	58.7146
ENSG00000121594	CD80	0.776922	0.544624	NA	3.46988	1.16332	2.15201	1.83962	4.89692	5.52046
ENSG00000155367	PPM1J	0.776167	6.83727e-07	7.77292e-06	154.808	152.017	163.553	267.066	271.728	267.617
ENSG00000204348	DXO	0.776003	0.00113544	0.00681971	101.549	74.0671	72.2753	139.58	158.596	125.175
ENSG00000235643	RP1-69M21.2	0.775985	0.57769	NA	1.03171	2.01023	2.78748	5.16909	1.06301	3.77759
ENSG00000237017	AC012314.8	0.775924	0.483319	NA	5.16113	4.01325	0.929851	3.08875	7.43561	6.6465
ENSG00000161583	TBC1D3G	0.775871	0.244767	0.486147	13.3106	15.7601	9.53313	18.81	39.6501	8.18596
ENSG00000226055	PAICSP1	0.775635	0.695003	NA	0	1.00513	1.85792	1.03405	1.06292	2.83139
ENSG00000156750	AQP7P3	0.775392	0.648793	NA	1.03128	2.00626	1.85785	1.03015	7.43173	0
ENSG00000117394	SLC2A1	0.772858	5.50925e-12	1.08751e-10	559.879	609.149	606.749	918.974	1183.81	933.084
ENSG00000257653	RP11-579D7.2	0.772662	0.52113	NA	2.06188	2.01562	3.71235	6.24125	5.32079	1.87371
ENSG00000269242	CTD-2192J16.22	0.772343	0.341779	0.595133	20.6171	23.1486	0	26.9748	20.2041	27.2392
ENSG00000260285	RP11-600F24.7	0.771588	0.177198	0.392515	15.4833	13.0433	8.3686	25.7406	18.058	18.989
ENSG00000120256	LRP11	0.771488	1.0835e-16	3.16859e-15	546.307	601.952	574.624	1055.1	954.302	934.033
ENSG00000260121	RP5-1142A6.9	0.771313	0.448239	NA	3.09585	3.01282	4.64742	6.19103	8.50118	3.78709
ENSG00000256193	LINC00507	0.771018	0.403152	0.656034	5.16233	7.03272	4.64979	3.09643	19.0814	6.63218
ENSG00000272844	RP11-484K9.4	0.770497	0.577105	NA	2.06185	2.01574	1.85612	6.2421	1.06418	2.81007
ENSG00000267919	RP11-256I23.3	0.770141	0.455992	NA	3.09156	2.02159	5.56005	8.3666	5.32545	4.65028
ENSG00000205336	GPR56	0.770015	0.0154629	0.0622493	34.0504	44.364	40.3157	74.4187	63.5184	63.247
ENSG00000149260	CAPN5	0.76935	1.17659e-10	2.05207e-09	490.312	391.277	522.584	841.096	800.909	753.042
ENSG00000232300	FAM215B	0.769026	0.29808	0.547583	10.3203	5.01998	6.50713	9.28065	11.6878	16.1086
ENSG00000266028	SRGAP2	0.768177	5.24463e-12	1.03646e-10	998.685	986.774	1223.45	1805.32	2099.23	1561.87
ENSG00000136830	FAM129B	0.767943	9.17394e-70	1.66001e-67	5181.17	4792.37	5000.97	8568.3	8671.41	8260.01
ENSG00000225093	RPL3P7	0.767835	0.697666	NA	1.0322	0	1.85917	1.03479	1.06365	2.8332
ENSG00000237344	PBX2	0.767705	0.163094	0.370972	285.909	152.537	151.552	519.166	161.473	323.57
ENSG00000143512	HHIPL2	0.767675	0.187141	0.40676	25.7999	17.1648	7.11886	35.9528	27.118	18.5552
ENSG00000142669	SH3BGRL3	0.76627	4.06494e-85	1.05391e-82	5149.45	4966.33	5276.77	8692.68	8668.45	8820.23
ENSG00000269804	AL353354.2	0.765964	0.559785	NA	3.09382	3.06543	0.9285	6.3395	1.06274	4.55106
ENSG00000221955	SLC12A8	0.765695	1.1411e-36	8.36371e-35	1801.47	1930.81	1887.82	3148.76	3032.35	3373.44
ENSG00000273145	CITF22-92A6.1	0.765524	0.248105	0.4902	11.3482	9.04776	6.50361	11.3769	19.1357	15.1018
ENSG00000273038	RP11-479G22.8	0.764345	9.33351e-06	8.81155e-05	164.088	137.561	172.897	250.633	255.016	300.291
ENSG00000185924	RTN4RL1	0.763016	0.508782	NA	1.03219	5.0171	2.78943	5.14917	3.18683	6.64438
ENSG00000198885	ITPRIPL1	0.76292	0.00521393	0.025278	52.384	49.7572	52.7371	96.1671	80.3559	86.3377
ENSG00000196331	HIST1H2BO	0.76259	0.698176	NA	1.03527	1.01796	0.929242	0	3.20967	1.85693
ENSG00000229308	AC010084.1	0.762511	0.693158	NA	1.02982	2.01919	0	2.08876	2.12857	0.930336
ENSG00000236751	RP1-30G7.2	0.762438	0.218282	0.451503	10.3072	9.08013	10.2037	17.7242	12.7748	19.6144
ENSG00000149054	ZNF215	0.762131	0.0147841	0.0600455	48.1058	41.1321	36.5504	72.3251	80.6354	60.5761
ENSG00000223940	KRT8P8	0.762121	0.50333	NA	3.0954	2.00959	3.71714	6.19836	2.12574	6.61714
ENSG00000188483	IER5L	0.761941	3.24134e-24	1.41471e-22	763.763	727.69	765.142	1275.78	1272.76	1278.41
ENSG00000256579	AC135776.1	0.761851	0.300582	0.550841	5.1577	11.2314	5.56343	13.7295	10.632	12.7669
ENSG00000180530	NRIP1	0.761686	2.17715e-36	1.5824e-34	1798.67	1830.4	1653.44	2995.39	2884.59	3071.78
ENSG00000253669	KB-1732A1.1	0.76161	0.0138188	0.0568022	38.8848	45.3143	38.3404	65.3946	64.8864	76.5019
ENSG00000227533	SLC2A1-AS1	0.76149	0.404272	NA	6.28978	2.70739	4.61009	8.15434	9.20451	5.70237
ENSG00000115425	PECR	0.761098	2.52732e-05	0.000221728	137.4	181.842	142.702	290.759	254.452	237.425
ENSG00000154065	ANKRD29	0.760203	1.06537e-07	1.378e-06	191.373	206.091	194.641	353.741	332.956	316.563
ENSG00000187905	AC002472.13	0.760091	0.625516	NA	1.0806	1.05045	2.2183	3.23425	3.33623	0.993747
ENSG00000185352	HS6ST3	0.759943	0.1614	0.368083	14.4465	10.0448	14.8705	25.8082	19.1293	21.7622
ENSG00000240498	CDKN2B-AS1	0.759496	0.102133	0.268607	25.116	26.8764	15.7009	28.0721	55.807	31.2987
ENSG00000123610	TNFAIP6	0.759317	5.7656e-07	6.66362e-06	232.884	300.168	258.743	480.851	378.168	481.344
ENSG00000166974	MAPRE2	0.759122	2.71168e-41	2.34351e-39	1898.31	1964.39	1790.38	3235.02	3218.15	3112.23
ENSG00000171695	C20orf201	0.758664	0.52172	NA	6.41432	3.88668	0	6.46478	4.93824	5.83571
ENSG00000170522	ELOVL6	0.757958	4.16739e-14	9.79591e-13	570.223	603.52	656.745	1143.65	966.728	986.345
ENSG00000106336	FBXO24	0.757339	0.338871	0.592147	3.88801	6.0679	9.23869	14.5557	10.9468	7.29754
ENSG00000249286	CTD-2210P15.2	0.757273	0.522715	NA	2.06289	2.01202	3.71526	3.1078	6.38039	3.7675
ENSG00000206159	GYG2P1	0.757187	0.583588	NA	0.988321	3.21522	1.77937	2.14915	2.04057	5.80724
ENSG00000171033	PKIA	0.756526	1.69212e-08	2.38006e-07	276.706	317.063	262.203	455.138	456.474	533.292
ENSG00000166670	MMP10	0.756187	0.249116	0.491415	10.3192	9.0393	7.43559	14.4488	11.6896	18.9303
ENSG00000265143	RN7SL490P	0.755625	0.700672	NA	0	2.03289	0.96324	1.06488	3.1425	0.886892
ENSG00000228205	RP11-778D9.4	0.755397	0.696996	NA	2.06404	0	0.929088	2.08163	1.06514	1.87658
ENSG00000214827	MTCP1	0.75417	0.0177329	0.0697986	72.98	51.7444	42.7119	75.9469	82.2567	123.129
ENSG00000086570	FAT2	0.75404	0.639578	NA	0	3.00841	1.86006	3.08522	4.24801	0.95091
ENSG00000189159	HN1	0.753898	4.95998e-50	5.59479e-48	2134.75	2006.27	2085.99	3492.2	3479.66	3526.28
ENSG00000255394	C8orf49	0.753644	0.269861	0.517412	7.22248	6.02913	13.0097	18.5976	11.6919	14.177
ENSG00000182463	TSHZ2	0.753641	6.51515e-05	0.00052836	168.907	148.773	127.486	214.159	286.846	248.046
ENSG00000186352	ANKRD37	0.753609	1.09242e-06	1.21101e-05	170.206	215.889	185.59	338.631	305.784	318.722
ENSG00000252949	AL136303.1	0.752896	0.555902	NA	6.16931	3.05642	0	4.0913	8.57844	2.80731
ENSG00000134873	CLDN10	0.752566	0.00228723	0.0124903	59.7348	69.4527	65.587	120.663	103.715	104.012
ENSG00000134398	ERN2	0.75242	0.590004	NA	3.03916	3.69362	0	2.68976	4.0784	4.88925
ENSG00000162572	SCNN1D	0.752392	0.0114384	0.0486644	72.2141	64.8331	68.3972	78.524	168.942	108.281
ENSG00000272540	XXbac-BPG252P9.9	0.751799	0.0177535	0.0697986	44.3368	67.4873	38.9888	99.739	71.2841	82.5727
ENSG00000183644	C11orf88	0.751546	0.545453	NA	6.51586	4.51998	0.246889	6.12057	3.13068	8.2682
ENSG00000056291	NPFFR2	0.75061	0.528998	NA	0.868236	3.37972	3.8271	3.18936	4.90913	5.45978
ENSG00000272841	RP3-428L16.2	0.750578	0.0290464	0.103603	27.8639	40.1645	38.1114	62.919	65.8798	50.2032
ENSG00000229167	RP11-73M7.1	0.750207	0.645318	NA	0	3.0276	1.85397	5.21733	2.1288	0.932201
ENSG00000260103	RP11-10O17.1	0.750175	0.171414	0.383468	7.22524	16.0557	26.9638	27.8093	28.6822	28.4708
ENSG00000144596	GRIP2	0.749383	0.0128353	0.0535836	57.4051	37.702	46.8262	86.9711	78.2481	72.7035
ENSG00000251161	RP11-540O11.1	0.749169	0.574843	NA	2.06122	2.01919	1.85459	3.13172	2.12957	4.66215
ENSG00000127507	EMR2	0.748747	0.135839	0.327056	16.3976	14.8713	13.3628	26.2161	21.9816	26.8491
ENSG00000239636	RP4-728D4.2	0.747987	0.449806	NA	5.53652	3.60326	4.98508	18.0894	3.80722	3.36393
ENSG00000163220	S100A9	0.747952	0.0035498	0.018163	51.5288	66.6507	70.4637	111.747	101.163	104.37
ENSG00000196196	HRCT1	0.747406	0.406418	NA	5.15695	6.03725	3.71493	4.14559	8.50786	12.2373
ENSG00000259774	RP11-182J1.13	0.747345	0.519596	NA	1.03166	2.01059	6.50364	8.27389	3.18926	4.71949
ENSG00000184040	TMEM236	0.746963	0.477709	0.716813	12.3642	6.00765	0	12.3272	3.96416	13.8169
ENSG00000235026	AC066593.1	0.746962	0.344466	0.597548	4.12394	7.0535	7.42525	7.27876	12.7691	11.2477
ENSG00000254706	RP11-565P22.6	0.746772	0.145105	0.341546	17.5188	11.119	15.7533	25.1009	22.367	26.9699
ENSG00000258017	RP11-386G11.10	0.746683	1.50691e-05	0.000137771	178.011	233.863	157.727	332.481	309.475	313.127
ENSG00000143869	GDF7	0.746392	0.686802	NA	1.03223	1.00331	0.929851	1.02958	1.06223	2.84851
ENSG00000005108	THSD7A	0.745915	0.220964	0.455053	13.3904	16.4771	8.84623	13.3416	37.3431	17.2642
ENSG00000182168	UNC5C	0.745244	0.000203543	0.001472	120.165	117.482	141.271	183	199.469	253.326
ENSG00000228308	RP11-255G21.1	0.745093	0.632485	NA	0	5.01896	0.929578	4.12319	1.0624	4.73941
ENSG00000178773	CPNE7	0.744433	7.33622e-14	1.68568e-12	721.584	629.792	612.147	1180.82	1106.69	1001.54
ENSG00000264608	RP11-192H23.8	0.744242	0.439996	NA	3.09314	6.08484	3.70069	10.5025	7.45834	3.69507
ENSG00000170236	USP50	0.743841	0.639742	NA	2.1097	1.03357	0.949025	2.13767	2.17985	2.48889
ENSG00000226356	RPS6P20	0.743545	0.636102	NA	2.06436	0	2.78858	3.10665	3.19153	1.88724
ENSG00000272851	RP11-801F7.1	0.742867	0.27829	0.52674	7.21377	8.08119	8.34287	14.6284	13.8449	11.1749
ENSG00000042493	CAPG	0.741818	1.10985e-32	7.06195e-31	1525.03	1369.6	1502.99	2449.8	2451.97	2451.68
ENSG00000166816	LDHD	0.741595	0.425487	NA	5.20767	3.83581	3.75252	5.20562	7.50704	8.60272
ENSG00000143217	PVRL4	0.740956	0.331208	0.584179	15.7878	5.06321	4.69158	15.1878	14.1901	10.1767
ENSG00000204767	FAM196B	0.739669	0.0127524	0.0532894	42.3179	50.1799	52.0656	69.0267	76.4895	95.818
ENSG00000262152	LINC00514	0.739125	0.702903	NA	1.03211	2.00682	0	2.0598	1.06223	1.89792
ENSG00000150672	DLG2	0.739016	0.0866285	0.237143	19.5648	20.5019	44.1413	47.5409	46.5409	43.8945
ENSG00000205959	RP11-689P11.2	0.738949	0.234063	0.472656	12.284	22.1804	9.48463	44.0867	12.643	20.1658
ENSG00000204832	ST8SIA6-AS1	0.738294	0.703219	NA	1.03175	2.00859	0	2.06417	1.06256	1.8923
ENSG00000263934	SNORD3A	0.738247	0.33925	0.592524	4.07362	25.4782	5.29696	17.0501	14.6559	21.0805
ENSG00000270882	HIST1H4A	0.737867	0.218296	0.451503	22.6936	10.1831	14.802	23.1889	12.7758	43.0996
ENSG00000102265	TIMP1	0.737159	1.81814e-67	3.0663e-65	6306.44	5962.5	6459.47	10678.2	10160.1	10382.5
ENSG00000106992	AK1	0.736701	2.74834e-10	4.60379e-09	634.291	485.858	516.126	923.976	827.494	971.516
ENSG00000236682	AC068282.3	0.736616	0.416641	NA	2.06422	5.01859	7.43757	7.21372	9.56165	7.58682
ENSG00000237333	MSH5	0.736384	0.113504	0.289273	59.0662	23.8459	17.6643	63.482	43.6226	56.1586
ENSG00000263181	CYP2D7P1	0.736131	0.312082	0.563306	10.4057	3.48606	12.5391	16.1202	9.22108	19.3278
ENSG00000012124	CD22	0.735302	0.467685	NA	4.78888	2.49017	8.5701	16.2371	2.12765	7.49436
ENSG00000241478	HSPA8P9	0.735293	0.709092	NA	2.06459	0	0.929808	1.03194	1.06294	2.84199
ENSG00000112053	SLC26A8	0.735195	0.620874	NA	7.12398	1.26123	1.23309	14.4731	1.46819	0
ENSG00000262837	RP11-304F15.7	0.734577	0.510873	NA	4.12551	1.01679	4.62412	8.42205	4.26124	3.67747
ENSG00000203896	LIME1	0.734434	0.019407	0.0747327	66.8658	59.9363	50.1626	80.3259	139.648	76.0794
ENSG00000106991	ENG	0.733982	3.18166e-14	7.57105e-13	536.657	518.367	490.065	904.54	864.983	800.17
ENSG00000232977	LINC00327	0.733942	0.4881	NA	3.4241	3.42184	4.31108	5.72845	2.32813	10.688
ENSG00000183346	C10orf107	0.733724	0.308392	0.559604	6.7868	9.08362	8.40505	24.7367	10.4843	8.55752
ENSG00000234498	RPL13AP20	0.733094	0.323083	0.575454	8.2649	5.0221	8.36702	8.36518	11.6563	15.904
ENSG00000214290	COLCA2	0.732691	0.229268	0.466172	7.40517	11.2331	12.7608	19.3772	18.0372	15.0165
ENSG00000256663	RP11-424C20.2	0.73226	0.000710371	0.00453586	94.9244	98.4741	78.9877	138.444	148.805	164.462
ENSG00000225399	RP11-3B7.1	0.731123	0.477075	NA	4.12667	5.02627	1.85821	8.27316	4.25228	5.66404
ENSG00000106689	LHX2	0.730904	0.324954	0.577531	17.1621	4.61192	8.54286	26.24	11.6111	9.39979
ENSG00000213145	CRIP1	0.73052	6.98029e-18	2.1461e-16	947.087	900.233	867.542	1489.84	1637.45	1378.36
ENSG00000267201	AC005624.2	0.730439	0.492916	NA	8.25298	3.06058	0.926379	9.49901	4.25476	6.39521
ENSG00000183311	TUBB	0.730428	5.39344e-53	6.93995e-51	6090.36	5465.73	5787.38	9262.38	9853.34	9657.62
ENSG00000182504	CEP97	0.730016	0.145771	0.342605	355.371	344.458	348.125	360.517	366.493	1015.8
ENSG00000164078	MST1R	0.729943	3.16955e-24	1.38686e-22	1135.06	1179.12	1115.79	1759.86	1945.65	1983.61
ENSG00000235897	TM4SF19-AS1	0.729791	0.40617	NA	7.01828	6.55011	2.63091	9.84087	7.48307	8.45061
ENSG00000124635	HIST1H2BJ	0.729724	0.368716	0.622802	6.08381	8.19343	5.27166	5.37102	9.15546	18.2829
ENSG00000213185	FAM24B	0.729667	0.106677	0.276291	17.0118	18.0404	29.4631	40.0245	39.515	27.9185
ENSG00000117407	ARTN	0.729545	0.258491	0.503222	15.7933	5.13057	18.2164	13.3446	28.8744	22.6857
ENSG00000229950	TFAP2A-AS1	0.729448	0.373309	0.627374	4.16571	9.5781	4.84738	7.25114	13.9531	8.92872
ENSG00000184363	PKP3	0.728475	0.00584551	0.0278427	119.888	64.6215	77.813	147.992	157.369	123.394
ENSG00000070669	ASNS	0.728132	5.10837e-08	6.83121e-07	401.971	431.421	426.353	702.539	569.263	812.628
ENSG00000073849	ST6GAL1	0.728088	5.74217e-49	6.27341e-47	2957.52	3093.3	3178.81	4972.63	5298.65	5022.85
ENSG00000087494	PTHLH	0.727646	0.104899	0.2734	28.2448	30.1583	23.5289	72.1716	32.3258	32.002
ENSG00000134245	WNT2B	0.727568	1.06165e-42	9.65544e-41	8535.26	7649.61	8132.24	13239.4	12691.7	14328.8
ENSG00000182379	NXPH4	0.727115	0.00349407	0.0179254	67.0815	62.4475	63.8202	119.233	105.275	96.3199
ENSG00000273454	RP11-797D24.3	0.726831	0.70746	NA	2.05958	1.00976	0	2.08931	1.06429	1.85991
ENSG00000111863	ADTRP	0.726805	0.0860253	0.235962	19.2894	27.9897	50.5244	47.8094	67.8419	46.0316
ENSG00000109089	CDR2L	0.726705	8.6149e-16	2.3456e-14	535.706	565.941	610.88	961.912	940.123	933.95
ENSG00000114948	ADAM23	0.726095	0.387821	NA	3.92409	4.9139	6.82392	9.42392	9.71751	7.36137
ENSG00000272181	RP11-245J9.6	0.725654	0.713015	NA	1.03624	1.0215	0.929235	0	2.14076	2.77191
ENSG00000102174	PHEX	0.725195	0.0188566	0.0730016	42.4628	59.5997	49.3034	63.9641	84.5397	102.329
ENSG00000272108	AC005754.8	0.724502	0.628229	NA	1.03201	2.00813	1.85913	1.03135	4.25023	2.8421
ENSG00000272024	RP11-546K22.3	0.724268	0.708582	NA	1.03032	2.03265	0	2.10438	1.06381	1.83456
ENSG00000072832	CRMP1	0.723871	0.305044	0.55581	6.03699	5.53696	13.5951	14.4758	15.5346	12.0216
ENSG00000011332	DPF1	0.723502	0.240634	0.480645	19.7249	8.51141	9.53356	22.536	12.7415	24.1529
ENSG00000235584	AC008268.1	0.723254	0.325672	0.578273	5.15789	8.04447	8.3609	13.4532	13.8216	8.48835
ENSG00000146674	IGFBP3	0.723165	6.80163e-47	7.0328e-45	11459.5	12372.2	10577.3	18753.7	19135	18908.8
ENSG00000187688	TRPV2	0.722958	0.0375718	0.126733	49.0277	40.3389	69.5105	120.996	58.7108	83.7926
ENSG00000203589	RP5-886K2.1	0.722869	0.645293	NA	3.09656	0	1.85908	3.10605	3.19138	1.88765
ENSG00000136574	GATA4	0.722448	9.97407e-17	2.92668e-15	623.635	683.616	605.649	1051.51	1081.8	1022.17
ENSG00000128886	ELL3	0.722393	0.238925	0.478692	14.369	12.1014	13.5291	10.2914	19.5934	38.7585
ENSG00000229472	RP1-64K7.4	0.722264	0.478083	NA	2.0214	4.04095	4.92725	7.53723	6.27356	4.4138
ENSG00000160219	GAB3	0.72208	0.0018588	0.0104622	100.198	100.69	74.9815	128.917	150.146	174.101
ENSG00000181649	PHLDA2	0.721974	1.8139e-05	0.000163091	172.243	159.983	182.962	299.503	310.534	240.997
ENSG00000215126	CBWD7	0.721955	0.0173763	0.0686478	78.0197	47.9711	68.5287	123.039	124.281	74.2207
ENSG00000213085	CCDC19	0.721544	0.153033	0.354917	14.591	13.3862	25.3523	28.1381	22.5162	37.3008
ENSG00000163710	PCOLCE2	0.721505	0.000545425	0.00359839	100.355	88.9068	86.5162	148.951	143.321	161.548
ENSG00000058668	ATP2B4	0.721498	4.56401e-88	1.34375e-85	12005.9	12041.7	12265.3	19539.1	19537.8	20795.9
ENSG00000259644	RP11-680F8.4	0.721218	0.720383	NA	1.03286	1.0061	0.930211	0	1.06412	3.78292
ENSG00000151917	BEND6	0.72105	0.00248163	0.0133836	74.9211	119.24	78.584	153.33	147.096	145.415
ENSG00000171450	CDK5R2	0.720886	0.419339	NA	4.12834	5.01904	5.57797	12.3689	5.31222	6.63668
ENSG00000261096	RP11-690I21.2	0.720705	0.410836	NA	5.16042	5.01902	4.64832	11.3381	7.4371	5.68865
ENSG00000231345	RP11-564C4.6	0.720191	0.758134	NA	0.821074	0	1.08357	0.819755	1.23872	1.10399
ENSG00000196805	SPRR2B	0.719636	0.408555	NA	4.19166	8.20732	3.77214	5.30159	9.79986	11.391
ENSG00000251201	TMED7-TICAM2	0.719445	3.09829e-06	3.17525e-05	192.684	205.743	262.046	359.104	372.239	357.83
ENSG00000183150	GPR19	0.719078	0.286537	0.535382	6.47683	12.608	8.32568	13.8733	20.4706	11.0323
ENSG00000135480	KRT7	0.71863	4.67662e-94	1.53278e-91	69734.8	64449.4	69071.2	112761	111182	110540
ENSG00000100218	RTDR1	0.718088	0.27541	0.523601	8.97192	8.77878	7.89358	12.356	14.3734	15.386
ENSG00000236824	BCYRN1	0.718021	1.4289e-12	2.94441e-11	715.427	789.227	608.243	1154.95	1206.45	1112.52
ENSG00000134253	TRIM45	0.71792	0.0299097	0.106033	62.9886	52.6702	46.6396	81.0823	126.548	61.4515
ENSG00000131459	GFPT2	0.717218	1.5044e-17	4.53697e-16	707.148	734.424	697.888	1253.83	1111.05	1151.63
ENSG00000127824	TUBA4A	0.716641	2.35218e-12	4.77333e-11	427.46	397.655	403.101	700.123	648.033	670.302
ENSG00000261173	RP11-169E6.1	0.716419	0.648514	NA	1.03126	2.02451	2.78052	2.09546	0	7.4316
ENSG00000261762	RP11-650L12.2	0.716228	0.62393	NA	1.03202	2.00803	1.85917	3.09369	2.12507	2.84252
ENSG00000235812	ADAM21P1	0.716198	0.623944	NA	1.032	2.00819	1.85911	3.09424	2.12514	2.84186
ENSG00000245213	RP11-10K16.1	0.715863	0.424663	0.676091	6.19272	3.21398	12.4187	3.63684	23.058	9.03151
ENSG00000189149	CRYM-AS1	0.715831	0.549691	NA	2.82253	2.74755	3.3896	12.2626	1.93793	2.07468
ENSG00000170356	OR2A20P	0.7152	0.0211518	0.0804177	71.2621	46.6457	96.1744	126.064	87.9773	135.354
ENSG00000236537	RP11-732M18.3	0.713542	0.291333	0.540331	9.28129	13.2115	5.54896	12.6275	12.7848	20.2459
ENSG00000162105	SHANK2	0.713333	0.402513	0.655695	18.9425	7.07317	9.35006	2.40639	39.5287	18.6578
ENSG00000187791	FAM205CP	0.713077	0.741129	NA	0	1.38401	1.27772	1.42526	2.92583	0.262698
ENSG00000106328	FSCN3	0.712921	0.685335	NA	0	0.769009	3.39141	1.51662	3.16752	1.85544
ENSG00000204963	PCDHA7	0.712453	0.154469	0.357105	27.8339	17.4512	12.1325	41.3471	29.564	24.7871
ENSG00000150687	PRSS23	0.711618	1.24564e-50	1.44254e-48	5695.27	5425.57	5851.91	9767.67	9078.4	8951.66
ENSG00000214485	CTB-13H5.1	0.710822	0.25482	0.498365	6.1585	10.0284	21.7454	16.5522	23.401	22.4114
ENSG00000249464	RP11-93L9.1	0.710478	0.51194	NA	2.79948	3.55753	3.46568	2.45056	7.78611	5.73974
ENSG00000198805	PNP	0.710161	3.21717e-16	9.10186e-15	640.156	674.075	615.98	1024.25	1113.54	1019.96
ENSG00000185155	MIXL1	0.710113	0.409119	0.661579	5.15996	13.0537	2.78862	17.5355	5.31292	11.3662
ENSG00000183473	SSTR3	0.709852	0.376213	0.630385	7.22556	5.01662	5.57908	9.26648	7.43564	12.3431
ENSG00000144136	SLC20A1	0.708841	3.6854e-34	2.49102e-32	2286.94	2638.35	2506.57	4055.01	4018.65	4071.99
ENSG00000144354	CDCA7	0.708458	2.08544e-06	2.19286e-05	258.368	287.846	218.335	392.024	464.225	391.968
ENSG00000178075	GRAMD1C	0.708435	0.020066	0.0768614	59.2789	57.3454	37.9075	91.5434	73.9286	82.1087
ENSG00000237975	FLG-AS1	0.708154	0.0227631	0.0851457	46.3354	35.8678	63.0114	78.8846	82.595	73.3895
ENSG00000255100	RP11-21L23.3	0.707861	0.563181	NA	5.02132	1.90512	1.00548	4.09963	3.37738	5.4062
ENSG00000177182	CLVS1	0.707806	0.321656	0.573664	8.14232	5.67534	9.74672	13.2543	9.13578	15.5252
ENSG00000072818	ACAP1	0.707671	0.197961	0.422559	19.7264	8.90116	36.6377	35.2493	40.9359	26.767
ENSG00000231233	CCDC147-AS1	0.7074	0.636477	NA	2.06227	1.0071	1.85675	4.15418	1.06388	2.81638
ENSG00000229953	RP11-284F21.7	0.707296	0.335347	0.588415	5.1553	9.06659	7.42604	14.5493	9.57589	11.2559
ENSG00000234127	TRIM26	0.706751	0.429622	0.680347	65.0276	197.681	198.047	49.4361	395.173	307.507
ENSG00000204469	PRRC2A	0.706647	0.1234	0.306313	41.9393	15.7244	44.5472	71.8531	32.873	62.9173
ENSG00000108576	SLC6A4	0.706515	0.199825	0.425596	14.4149	15.4072	11.6871	16.6944	34.1035	19.133
ENSG00000104435	STMN2	0.706008	0.173885	0.387252	9.75053	22.1324	26.0417	24.3546	39.0887	28.3517
ENSG00000242474	AC093627.9	0.705973	0.387785	0.640873	5.92478	6.31887	4.53121	7.6769	9.81377	9.76019
ENSG00000141485	SLC13A5	0.705714	0.576758	NA	2.40627	1.6651	2.90701	7.47942	3.65561	1.69564
ENSG00000162676	GFI1	0.705696	0.261854	0.507098	10.434	9.22447	9.39863	13.2592	19.5277	14.465
ENSG00000237212	RP11-569G13.2	0.705577	0.634468	NA	1.03186	3.01378	0.929361	2.06517	3.18835	2.83762
ENSG00000035664	DAPK2	0.704739	0.19654	0.420657	28.5538	14.3609	10.2739	31.1244	33.7072	19.6619
ENSG00000135111	TBX3	0.704675	2.28657e-15	6.00909e-14	547.774	555.883	580.2	935.635	872.842	936.341
ENSG00000136010	ALDH1L2	0.703905	0.00589159	0.0280238	66.0682	88.2636	66.9579	120.374	99.8367	139.709
ENSG00000146678	IGFBP1	0.70369	0.199778	0.425548	16.5102	18.0808	10.2234	15.4852	30.8195	26.4926
ENSG00000258946	RP11-58E21.4	0.703309	0.509296	NA	5.16039	2.00766	2.78896	5.15395	5.31227	5.68823
ENSG00000182866	LCK	0.702837	0.483142	NA	4.4545	2.81484	4.34343	3.85498	8.71525	6.19764
ENSG00000226053	RP5-1070A16.1	0.702769	0.638256	NA	3.09612	1.00396	0.929602	4.12444	2.12503	1.8953
ENSG00000247095	MIR210HG	0.702366	0.0163027	0.0651021	105.849	180.909	76.9426	147.892	236.664	202.382
ENSG00000078319	PMS2P1	0.702038	0.00184158	0.0103965	89.8469	104.645	124.02	138.3	180.155	199.842
ENSG00000127129	EDN2	0.701231	0.190763	0.412209	15.9292	9.12981	19.4563	21.6011	26.0688	23.8524
ENSG00000258410	RP11-173D3.1	0.701103	0.55189	NA	1.03056	2.01991	5.56258	5.2228	4.25969	4.65821
ENSG00000270265	RP11-731D1.4	0.701089	0.580959	NA	3.09157	1.01084	2.77995	4.18367	4.26042	2.78981
ENSG00000228748	RP13-39P12.3	0.699836	0.273794	0.52191	5.80492	15.7311	12.6101	12.668	24.3724	18.0998
ENSG00000246089	RP11-115C21.2	0.6997	0.0564078	0.172754	35.7573	26.6005	36.2756	47.1634	67.6523	45.5755
ENSG00000182324	KCNJ14	0.699596	0.166455	0.376399	19.611	14.0498	13.9464	30.9047	25.4961	20.8738
ENSG00000137699	TRIM29	0.69938	0.204335	0.43276	16.1141	10.2333	24.8632	32.8297	34.0825	16.0167
ENSG00000213235	EEF1A1P16	0.699341	0.466873	NA	4.12713	6.02913	2.78778	5.16601	5.31449	10.3965
ENSG00000161149	TUBA3FP	0.699081	0.494013	NA	7.95054	3.05673	1.70744	9.08965	3.90373	7.30238
ENSG00000260563	RP13-516M14.1	0.698787	0.116937	0.29558	20.6397	17.0625	22.3051	37.2491	32.9673	27.378
ENSG00000185015	CA13	0.698538	1.44871e-05	0.0001328	174.45	154.434	174.074	282.167	246.964	286.581
ENSG00000109452	INPP4B	0.698452	0.0564413	0.172795	25.0509	41.0418	50.5819	70.2347	65.5003	51.8999
ENSG00000134531	EMP1	0.697948	7.23795e-38	5.53878e-36	1924.47	1907.83	1875.89	3137.39	2959.02	3160.55
ENSG00000156103	MMP16	0.697681	0.342314	0.595526	48.1815	208.863	49.7064	113.04	158.357	218.345
ENSG00000097021	ACOT7	0.69757	3.41175e-14	8.09638e-13	734.774	723.37	649.718	1090.42	1238.28	1089.51
ENSG00000124772	CPNE5	0.697502	0.0969592	0.258325	28.5246	18.3393	29.3682	45.8437	46.0434	31.1327
ENSG00000233806	AC131097.3	0.697321	0.463156	NA	2.55191	4.91835	6.44151	11.8256	5.2647	5.14949
ENSG00000261670	RP11-1C8.5	0.696787	0.582376	NA	3.09673	2.00649	1.85975	5.14712	4.2488	1.89939
ENSG00000105383	CD33	0.6967	0.401071	0.65467	3.94988	5.22473	9.02376	5.53931	12.1818	12.3532
ENSG00000256894	RP11-283G6.3	0.696002	0.225528	0.461797	12.9764	10.9683	14.1358	15.8918	17.1354	28.5964
ENSG00000257640	RP11-570L15.2	0.695847	0.633619	NA	2.06133	2.02399	0.926035	2.09512	3.19612	2.78303
ENSG00000216906	RP11-350J20.9	0.695743	0.639072	NA	3.09609	1.004	0.929588	2.06239	3.18758	2.84265
ENSG00000103175	WFDC1	0.695362	0.576325	NA	5.16112	2.00663	0.92985	5.14794	2.12446	5.69697
ENSG00000230177	RP5-1112D6.4	0.694994	0.296374	0.546067	11.3358	11.1138	5.56137	15.6776	11.7153	17.6866
ENSG00000137310	TCF19	0.694804	2.37314e-06	2.47591e-05	324.756	235.233	311.968	507.964	436.409	466.549
ENSG00000261373	VPS9D1-AS1	0.693931	0.000921979	0.00567329	87.1197	103.364	91.8193	155.733	160.53	140.266
ENSG00000162302	RPS6KA4	0.693887	9.22346e-22	3.6249e-20	1347.47	1265.13	1169.67	2127.82	2026.96	1960.19
ENSG00000159251	ACTC1	0.693817	0.159543	0.365046	31.1518	35.108	35.2099	19.8492	87.1286	61.7885
ENSG00000262967	RP11-294J22.6	0.693189	0.64346	NA	2.06165	1.00829	1.85579	3.12386	1.06433	3.74236
ENSG00000232485	AC098820.3	0.692807	0.34211	0.59539	4.27504	9.79664	8.65417	13.7147	9.97815	13.2097
ENSG00000261359	C16orf98	0.692431	0.340686	0.594178	6.18933	11.062	9.28959	23.8061	11.6956	7.54346
ENSG00000129194	SOX15	0.691678	0.429516	NA	7.46449	6.07672	3.20681	7.51573	5.50212	13.6855
ENSG00000139880	CDH24	0.691041	0.000108599	0.000838809	130.436	122.986	127.294	220.719	199.31	194.806
ENSG00000261286	RP11-517C16.2	0.691035	0.125181	0.309312	21.675	17.0612	20.4543	35.0285	35.0577	25.6147
ENSG00000260834	RP11-256I9.2	0.690787	0.629483	NA	3.09582	1.0052	3.71754	3.10126	0	9.44899
ENSG00000267711	RP11-686D22.5	0.690541	0.641763	NA	1.03153	3.05531	0.925232	2.10824	3.19382	2.75026
ENSG00000113070	HBEGF	0.690101	2.36415e-06	2.46801e-05	261.675	214.539	247.264	413.607	343.719	409.012
ENSG00000173991	TCAP	0.690092	0.36816	0.622148	6.19211	5.02019	10.2253	9.28154	17.0007	8.527
ENSG00000155090	KLF10	0.68972	3.86435e-28	1.99785e-26	1917.97	1896.64	1778.71	3159.3	2819.08	3040.05
ENSG00000092929	UNC13D	0.689557	0.0440159	0.143184	35.1186	35.62	35.6667	45.3793	63.8072	64.0181
ENSG00000223573	TINCR	0.689411	0.246379	0.48823	15.483	10.034	11.1578	19.5658	12.7472	26.5794
ENSG00000102359	SRPX2	0.689396	0.00078065	0.00491863	100.407	142.244	126.068	215.867	170.62	207.575
ENSG00000165480	SKA3	0.689194	4.11506e-09	6.21589e-08	321.826	321.578	292.158	482.754	516.065	508.217
ENSG00000114279	FGF12	0.688724	0.522641	NA	3.51739	11.1037	1.34918	6.26221	2.12738	15.3849
ENSG00000255200	AP003068.18	0.68865	0.141461	0.33592	18.5771	23.0896	14.8741	36.0832	25.4996	29.3833
ENSG00000227627	RP1-101K10.6	0.688299	0.382288	0.636024	4.12321	6.05032	9.27852	13.5393	9.57925	8.41822
ENSG00000267287	RP11-567M16.1	0.687683	0.646303	NA	2.08117	4.0467	0	2.07681	2.14194	5.51003
ENSG00000257591	ZNF625	0.687031	0.08085	0.225904	40.8653	22.4296	27.2316	57.1067	46.1712	41.0576
ENSG00000164265	SCGB3A2	0.686787	0.23843	0.478209	10.9269	12.5027	10.0764	17.186	18.6301	18.0267
ENSG00000262875	CAPN5	0.686591	0.0364079	0.123935	109.85	124.332	46.0575	124.177	133.897	191.597
ENSG00000272677	RP11-127B20.3	0.686501	0.413536	NA	6.19099	4.04105	6.49968	6.2654	8.48783	12.1228
ENSG00000187800	PEAR1	0.686311	8.80499e-11	1.56552e-09	566.795	458.151	508.908	794.861	801.92	869.398
ENSG00000167701	GPT	0.686057	0.690472	NA	0	2.77329	1.27233	1.92415	2.94688	1.74281
ENSG00000272420	RP4-740C4.7	0.685577	0.496728	NA	5.15273	4.04019	3.70819	9.40246	9.58467	1.86288
ENSG00000272068	RP11-284F21.9	0.684755	0.534075	NA	2.06433	6.02116	2.78931	9.27074	6.37394	1.89779
ENSG00000247240	UBL7-AS1	0.684538	0.0673129	0.197549	22.242	36.9371	32.7502	52.9823	49.3071	45.3525
ENSG00000138185	ENTPD1	0.684329	0.178479	0.394497	43.6314	20.8257	13.9456	34.5246	29.9847	58.3134
ENSG00000204941	PSG5	0.683812	0.264321	0.509942	15.4434	11.511	7.2011	18.5297	22.0689	14.0489
ENSG00000152939	MARVELD2	0.683676	0.110944	0.284458	66.3918	30.5665	108.598	174.012	82.624	74.1572
ENSG00000150681	RGS18	0.683609	0.606751	NA	0	7.86063	1.92067	10.0759	2.92717	2.61025
ENSG00000265277	ACP6	0.683309	2.65885e-08	3.66273e-07	384.913	327.406	387.589	610.901	529.206	625.747
ENSG00000231672	DIRC3	0.682914	0.44213	0.69004	5.84274	3.7873	7.01745	3.88775	8.01819	15.2311
ENSG00000133808	MICALCL	0.682911	0.0458546	0.147672	34.2288	35.9502	34.9516	64.4043	44.6614	60.0786
ENSG00000171889	MIR31HG	0.682217	0.00136925	0.00801389	123.723	85.638	112.314	175.675	156.413	183.786
ENSG00000148734	NPFFR1	0.681278	0.528778	NA	5.16166	2.00587	3.71998	3.08611	10.6207	3.80228
ENSG00000137261	KIAA0319	0.681166	0.436726	0.685618	9.72968	1.65415	6.90121	10.1813	8.75779	9.1602
ENSG00000234495	TRIM27	0.680948	0.366873	0.620842	2.89719	14.4712	15.648	8.7756	32.7988	13.1545
ENSG00000224424	PRKAR2A-AS1	0.680926	0.273799	0.52191	5.74672	15.476	14.095	17.0722	19.522	18.6621
ENSG00000105245	NUMBL	0.680677	2.62362e-12	5.29326e-11	885.937	712.856	768.374	1318.74	1306.3	1166.16
ENSG00000123146	CD97	0.680227	1.87042e-14	4.51894e-13	805.718	740.344	756.527	1118.51	1318.4	1255.78
ENSG00000255815	KRT8P11	0.6802	0.641341	NA	1.03179	1.00482	3.7171	3.09933	5.3144	0.945247
ENSG00000168502	SOGA2	0.680107	0.000115472	0.000886764	241.403	197.003	220.004	275.729	417.085	363.653
ENSG00000261109	PLEC	0.67965	1.01302e-26	5.02776e-25	11023.6	9492.87	10349.3	15217.5	18048.7	16174.9
ENSG00000172828	CES3	0.679318	0.344546	0.597555	7.16094	8.60414	6.64451	10.5784	14.7405	10.1058
ENSG00000230295	RP11-458F8.2	0.678974	0.736949	NA	1.03147	1.02188	0.928519	1.0567	0	3.6422
ENSG00000262452	SPC25	0.678508	0.0188993	0.0731181	68.1195	54.6926	47.7002	103.715	72.7058	95.8508
ENSG00000154920	EME1	0.677523	0.0167457	0.0665498	74.1981	72.5044	84.5311	87.6626	170.156	114.519
ENSG00000174469	CNTNAP2	0.677276	0.0801289	0.224467	30.6757	35.2655	26.5084	34.1505	58.5828	55.8994
ENSG00000174343	CHRNA9	0.676957	0.638679	NA	1.28933	4.71032	1.16136	3.22017	1.32737	3.98043
ENSG00000109881	CCDC34	0.676073	4.02377e-06	4.04731e-05	212.544	240.651	277.153	383.991	365.027	416.829
ENSG00000259627	RP11-244F12.2	0.67547	0.600179	NA	3.09265	1.00804	2.78398	4.16296	2.12847	4.6812
ENSG00000179715	PCED1B	0.675292	0.0178544	0.0700903	72.8241	73.5264	45.2543	102.754	112.04	88.5061
ENSG00000272870	RP11-798M19.6	0.67474	0.277923	0.526364	9.70244	11.5387	10.5566	22.4477	16.7584	12.0126
ENSG00000230042	AK3P3	0.674532	0.510857	NA	2.06161	4.03349	4.6393	5.20727	6.38614	5.61235
ENSG00000270210	RP11-373D23.3	0.674462	0.290169	0.539439	10.3109	9.06533	9.28311	13.5058	19.1509	13.1372
ENSG00000105281	SLC1A5	0.674005	2.01193e-15	5.31951e-14	1588.74	1560.63	1546.51	2427.93	2213.04	2847.31
ENSG00000271871	AC005740.6	0.673871	0.620779	NA	2.0628	1.00617	3.71498	1.03632	3.19041	6.58995
ENSG00000189001	SBSN	0.673404	0.000610113	0.0039531	111.473	128.289	151.029	227.466	181.042	213.959
ENSG00000138639	ARHGAP24	0.673223	6.77232e-11	1.22162e-09	382.417	381.704	404.13	627.071	613.232	622.676
ENSG00000099715	PCDH11Y	0.673132	0.618564	NA	0	3.00959	4.64926	5.14677	5.31079	1.89942
ENSG00000177685	EFCAB4A	0.672942	0.0988824	0.262236	37.7937	23.6293	20.7223	48.5071	38.7251	43.0606
ENSG00000171786	NHLH1	0.672921	0.595763	NA	0	6.02227	2.78884	4.12241	4.24945	5.68876
ENSG00000167748	KLK1	0.672626	0.0903718	0.244906	33.4477	21.2655	24.2594	44.6042	40.9803	40.2362
ENSG00000229097	CALM2P2	0.672319	0.657729	NA	2.06229	1.01518	1.84975	1.05135	2.13104	4.61017
ENSG00000213443	RP11-75L1.2	0.672065	0.276034	0.524444	10.3123	8.05417	13.9276	21.7931	13.8285	15.9752
ENSG00000258430	RP11-982M15.2	0.672057	0.328995	0.582083	9.27722	8.06709	8.35067	15.6222	17.0298	8.41822
ENSG00000251485	AC068134.10	0.671894	0.287736	0.536755	9.2801	9.0644	10.2119	13.5027	17.0224	15.0184
ENSG00000235109	ZSCAN31	0.671811	2.06927e-06	2.17931e-05	307.546	305.554	393.706	585.841	471.434	547.577
ENSG00000197106	SLC6A17	0.671203	0.00682258	0.0316547	83.616	71.2175	58.5866	112.161	117.895	109.275
ENSG00000224420	ADM5	0.671172	0.176962	0.392194	20.6382	20.0882	16.7298	18.5789	43.571	29.338
ENSG00000205639	MFSD2B	0.670788	0.290802	0.539866	10.9449	9.40831	10.2099	23.5147	11.4221	14.2201
ENSG00000259612	EEF1A1P22	0.670557	0.465916	NA	6.19059	5.02459	2.78771	5.16676	8.5034	8.50462
ENSG00000169605	GKN1	0.670332	5.53914e-05	0.000456021	159.185	195.565	165.517	281.852	298.255	248.397
ENSG00000151067	CACNA1C	0.670161	0.00977541	0.0429026	127.75	109.888	131.785	138.525	286.041	170.496
ENSG00000248121	SMURF2P1	0.670148	0.495967	NA	1.03055	6.05999	7.41658	4.17855	10.6494	8.3839
ENSG00000125266	EFNB2	0.669159	1.31287e-34	9.04996e-33	1624.74	1632.31	1597.52	2564.41	2610.91	2544.08
ENSG00000226721	EEF1DP2	0.668848	0.51823	NA	4.12491	3.02033	4.64254	3.11334	4.25493	11.2764
ENSG00000167513	CDT1	0.668063	7.74834e-09	1.13201e-07	569.188	434.574	487.801	771.595	842.189	751.802
ENSG00000112877	CEP72	0.668049	0.00836003	0.0375736	74.9085	64.0074	90.0642	102.113	120.583	140.767
ENSG00000186469	GNG2	0.6677	0.00250529	0.0134735	99.8526	161.303	103.314	189.814	186.996	198.932
ENSG00000178150	ZNF114	0.66759	0.560467	NA	1.98401	5.87376	1.78699	4.82317	5.10796	4.21009
ENSG00000136068	FLNB	0.667457	2.85235e-07	3.41476e-06	10670.4	9247.33	11904.6	15919.5	16002.3	18618.9
ENSG00000263786	RP11-649A18.4	0.667109	0.594986	NA	3.09286	2.01554	1.85621	3.12035	3.19243	4.68481
ENSG00000259328	RP11-152F13.7	0.666607	0.0219133	0.0825948	49.8288	44.2068	59.2175	71.5227	80.0997	91.8527
ENSG00000228485	RP11-567J24.4	0.664468	0.569744	NA	1.03148	5.09002	2.7751	6.32286	3.19434	4.58754
ENSG00000079156	OSBPL6	0.663865	0.00906329	0.0402244	75.1766	70.6256	54.8186	101.218	106.627	107.679
ENSG00000184139	RPL7AP28	0.663436	0.682993	NA	1.02988	4.03727	0	2.08784	2.12847	3.72395
ENSG00000067225	PKM	0.662742	9.90081e-136	6.36989e-133	35502.2	34582.4	35620.5	55698.6	55645.1	55997.4
ENSG00000151303	AGAP11	0.661923	0.29836	0.54804	9.29019	10.0325	9.29875	14.4121	12.7464	18.0439
ENSG00000137825	ITPKA	0.661916	0.296065	0.54567	16.3039	7.7158	7.93438	17.6714	16.3283	15.778
ENSG00000239865	RPP21	0.661887	0.00206249	0.0114502	120.623	133.561	101.703	219.622	151.462	192.182
ENSG00000271109	CTC-523E23.11	0.66182	0.320186	0.57204	12.4604	6.11265	8.96615	12.0129	16.2037	15.2522
ENSG00000261734	RP11-669C19.1	0.661625	0.713011	NA	1.03232	0	2.78958	1.03125	3.18829	1.89609
ENSG00000059915	PSD	0.661464	0.00559235	0.0268801	89.5012	65.8411	99.7239	129.556	129.114	144.693
ENSG00000269974	RP11-932O9.10	0.661449	0.361774	0.615767	7.21698	7.05331	7.42534	9.3578	12.7689	12.186
ENSG00000110675	ELMOD1	0.660821	0.475786	NA	7.63452	3.29019	5.33371	2.4988	12.1772	10.5771
ENSG00000072682	P4HA2	0.660247	9.02472e-32	5.40581e-30	2685.82	2878.65	2631.51	4356.45	4498.99	4097.83
ENSG00000254612	RP11-676M6.1	0.659916	0.0393153	0.131185	41.2407	41.3089	38.9844	57.176	58.5225	75.9463
ENSG00000233705	SLC26A4-AS1	0.659812	0.700193	NA	1.03226	2.00694	1.85975	1.02987	0	6.64508
ENSG00000266453	RN7SL142P	0.659792	0.676363	NA	1.02368	4.08488	0.949368	3.18338	0	6.25919
ENSG00000079257	LXN	0.659639	5.30438e-33	3.42537e-31	2296.53	2553.12	2417.11	3820.06	3728.89	3929.6
ENSG00000140332	TLE3	0.659032	0.0145191	0.0592185	716.898	1011.44	1025.52	1699.07	1603.77	1046.76
ENSG00000135423	GLS2	0.658882	0.290347	0.539481	9.70085	9.39881	11.651	17.3811	11.6501	20.6186
ENSG00000236439	RP11-175B9.3	0.658577	0.659773	NA	0.884254	1.7567	2.59209	0.908216	4.22461	3.107
ENSG00000180448	HMHA1	0.658407	0.00224552	0.0123089	114.681	98.6901	88.4264	169.053	169.854	137.103
ENSG00000230409	TCEA1P2	0.658342	0.647862	NA	4.13234	2.01584	1.8605	0	2.13053	10.3703
ENSG00000133083	DCLK1	0.65834	3.45687e-27	1.75472e-25	1511.84	1572.73	1587.37	2374.08	2420.6	2578.57
ENSG00000137965	IFI44	0.658089	0.00243335	0.0131517	101.241	80.2278	96.1373	133.179	155.491	148.189
ENSG00000226396	RPS14P3	0.658065	0.709377	NA	2.06691	0	1.85452	2.10576	3.20383	0.925637
ENSG00000263232	ATP5A1P3	0.656986	0.591865	NA	2.06366	2.00939	3.71729	4.13133	6.37698	1.89116
ENSG00000186891	TNFRSF18	0.656917	0.443168	0.690923	6.64892	4.30637	6.41202	14.4488	4.56794	8.98409
ENSG00000178803	ADORA2A-AS1	0.656662	0.218162	0.451368	18.5278	15.2144	12.0533	31.6641	23.1639	17.2903
ENSG00000237886	RP11-611D20.2	0.656509	0.140369	0.334249	23.4397	16.4211	21.9337	28.3208	31.6805	37.2073
ENSG00000162998	FRZB	0.656402	0.429389	NA	5.1608	5.01772	6.50834	11.3314	7.43631	7.59076
ENSG00000260398	RP11-594N15.3	0.656288	0.241911	0.48224	11.3542	12.0407	13.9473	21.6251	21.2453	16.1377
ENSG00000253854	RP11-10N23.2	0.656268	0.715605	NA	2.05827	1.00407	0.926695	2.06855	4.2448	0
ENSG00000273061	RP11-6J24.6	0.656102	0.451508	NA	7.80014	4.54447	3.59278	7.73286	9.97332	6.92736
ENSG00000150093	ITGB1	0.656089	3.51326e-79	7.62861e-77	38459	40856.7	38005.8	62601.9	60583.8	61685.9
ENSG00000144893	MED12L	0.656069	0.321985	0.574191	19.4394	9.44231	19.6954	8.30077	22.4326	48.859
ENSG00000178125	PPP1R42	0.655821	0.665503	NA	0	2.4982	3.47879	5.96997	1.76181	1.90734
ENSG00000236750	AC009237.16	0.655631	0.56168	NA	2.06244	4.08826	2.78656	6.34047	3.18758	4.54866
ENSG00000178082	TWF1P1	0.655077	0.69316	NA	3.09246	1.00629	0.929353	3.1078	0	4.71471
ENSG00000141934	PPAP2C	0.654988	0.00151847	0.00878951	88.8453	93.4203	98.924	153.817	143.539	145.593
ENSG00000082126	MPP4	0.654957	0.260319	0.505292	9.2176	11.7043	15.8451	14.5933	21.8967	21.78
ENSG00000168274	HIST1H2AE	0.654453	0.554191	NA	8.25726	0	4.64107	6.28369	7.46738	6.52278
ENSG00000115194	SLC30A3	0.654195	0.667492	NA	1.72341	2.51473	1.55236	0	5.58611	3.72733
ENSG00000100479	POLE2	0.653709	8.27197e-05	0.000654933	157.166	146.69	169.082	234.987	239.093	269.383
ENSG00000180332	KCTD4	0.65347	0.536985	NA	3.24241	3.15538	4.86744	2.82033	4.45176	10.3639
ENSG00000241889	RP11-435F17.3	0.652694	0.440042	NA	6.186	3.02282	7.42537	8.31788	8.51259	9.37406
ENSG00000186193	SAPCD2	0.652136	0.000106405	0.000824429	173.411	158.533	145.983	251.253	270.875	228.789
ENSG00000099812	MISP	0.651757	1.89885e-05	0.000170026	201.266	196.714	194.312	331.775	326.149	273.186
ENSG00000137473	TTC29	0.651351	0.695761	NA	1.64243	0.728454	1.4793	0.821628	2.31229	3.56876
ENSG00000123416	TUBA1B	0.65132	2.38934e-95	8.22827e-93	24890.6	24929.5	24145.7	39438.1	39041.6	37690.8
ENSG00000257511	RP11-278C7.1	0.650499	0.524846	NA	4.12584	3.0179	3.71533	4.14332	5.31688	7.53602
ENSG00000225420	AC104134.2	0.649971	0.646567	NA	1.03192	3.01314	1.85889	4.12833	4.25077	0.94648
ENSG00000263804	RN7SL409P	0.649811	0.544509	NA	5.13409	3.07141	2.8354	10.6105	3.1688	3.59209
ENSG00000261211	RP1-80N2.3	0.649775	0.578551	NA	3.09652	5.01748	0.929781	3.09004	5.31155	5.69388
ENSG00000269772	RP11-178G16.5	0.649636	0.365424	0.619417	6.18183	8.1874	8.40299	9.52403	11.6663	14.4807
ENSG00000196860	TOMM20L	0.649582	0.676988	NA	1.46906	0.845078	2.33061	1.74675	1.51798	3.91036
ENSG00000183578	TNFAIP8L3	0.649394	4.91636e-10	8.07203e-09	446.876	422.66	408.099	631.009	668.315	703.203
ENSG00000163734	CXCL3	0.649116	0.136126	0.327287	29.0993	16.6513	21.4831	38.7684	32.5554	34.5737
ENSG00000026025	VIM	0.648609	7.31697e-73	1.42812e-70	49949.2	50733.9	46796.9	76920	78440.7	75832.4
ENSG00000260729	RP11-106M3.2	0.648589	0.615914	NA	2.06366	2.00577	6.5065	7.20368	9.55619	0
ENSG00000261064	RP11-1000B6.3	0.648547	0.384524	0.638033	8.2531	9.18533	4.63371	14.7797	10.6346	9.12859
ENSG00000011422	PLAUR	0.64796	1.07621e-15	2.90292e-14	789.915	894.294	794.735	1321.44	1301.56	1261.01
ENSG00000229124	VIM-AS1	0.64776	0.0261371	0.0951642	64.3116	69.7581	40.3935	89.2618	92.1021	91.2333
ENSG00000198720	ANKRD13B	0.647624	1.12109e-07	1.44362e-06	306.669	297.42	274.53	443.917	479.179	452.417
ENSG00000149591	TAGLN	0.647328	1.47101e-75	3.04202e-73	11903.2	11446.6	11136	18108.4	18071.9	17829.2
ENSG00000245685	AF146191.4	0.647281	0.661637	NA	5.02299	0	1.4789	3.43687	5.45219	1.71964
ENSG00000178732	GP5	0.646955	0.523903	NA	3.09656	3.01036	5.57879	4.11964	9.56061	4.74553
ENSG00000225670	CTA-134P22.2	0.646881	0.543334	NA	3.09653	3.01044	4.64894	4.1199	3.18691	9.49026
ENSG00000272379	RP1-257A7.5	0.646494	0.649853	NA	2.06185	2.0268	1.85095	6.29617	2.13091	0.925059
ENSG00000165929	TC2N	0.646323	0.00225783	0.0123647	100.069	95.8158	97.4456	132.055	155.774	171.844
ENSG00000226121	AHCTF1P1	0.646318	0.454891	0.700399	6.19382	1.00304	18.5991	11.3183	16.9938	12.3537
ENSG00000165175	MID1IP1	0.646246	2.178e-08	3.034e-07	468.518	386.624	393.932	612.262	652.816	687.507
ENSG00000128340	RAC2	0.645817	3.34759e-21	1.28368e-19	1092.2	1078.85	1017.42	1687.35	1682.82	1617.67
ENSG00000129159	KCNC1	0.645419	0.659882	NA	3.98564	0	2.69286	0.993168	5.12591	4.38094
ENSG00000175911	AC127496.1	0.645367	0.202956	0.430863	13.4152	15.0648	16.7304	22.7029	24.4414	23.6659
ENSG00000137203	TFAP2A	0.644965	0.0519797	0.162686	52.8624	33.2648	48.2068	55.5258	82.1058	72.2542
ENSG00000272574	RP11-359K18.4	0.644937	0.571938	NA	5.15337	2.02406	1.85203	4.19044	4.26152	5.56563
ENSG00000128271	ADORA2A	0.644682	0.000870725	0.00540771	106.575	116.546	115.946	195.245	173.486	162.488
ENSG00000142623	PADI1	0.644411	0.251174	0.493631	9.73845	18.3553	20.8151	34.7592	25.4746	16.3615
ENSG00000260905	RP11-105C19.1	0.643974	0.604487	NA	1.03166	4.07958	2.77834	5.27575	5.31967	1.82828
ENSG00000267484	CTC-518P12.6	0.643543	0.598764	NA	3.09192	1.0118	3.70454	5.23663	4.26139	2.78403
ENSG00000143954	REG3G	0.643368	0.759261	NA	0	1.39818	1.2836	1.66901	0.855504	1.51191
ENSG00000004660	CAMKK1	0.643211	0.000997637	0.00607855	103.942	117.269	101.14	170.58	161.569	170.979
ENSG00000228575	MDC1	0.642902	0.449243	0.696175	70.6143	347.124	591.907	632.041	276.465	670.286
ENSG00000272644	RP11-33O4.1	0.642743	0.352049	0.605473	7.21745	10.1424	7.40105	14.7053	13.8512	10.1595
ENSG00000213757	CTC-451P13.1	0.641865	0.599682	NA	3.09336	1.00716	3.7134	5.19344	4.2556	2.81588
ENSG00000172900	AP002387.1	0.641809	0.721843	NA	2.06234	1.00318	0.928813	4.12145	2.1233	0
ENSG00000112984	KIF20A	0.641429	2.22821e-26	1.07517e-24	1509.36	1498.93	1451.68	2286.86	2251.08	2416.18
ENSG00000255145	RP11-60I3.5	0.641233	0.523174	NA	3.09156	4.04294	4.63352	9.41164	5.32541	3.72066
ENSG00000233209	HLA-DQB1	0.641129	0.527929	NA	2.46664	4.30653	4.71902	3.60764	6.47533	8.19785
ENSG00000139187	KLRG1	0.64107	0.465363	0.707412	3.48926	7.13766	9.21385	19.7232	4.11116	7.70473
ENSG00000160886	LY6K	0.640986	0.292636	0.541881	7.77184	10.3848	17.1745	15.4666	17.4825	21.779
ENSG00000265713	RP11-82O19.2	0.640774	0.784809	NA	0	1.00598	0.928557	1.03614	1.06326	0.941208
ENSG00000174460	ZCCHC12	0.640532	0.615356	NA	2.06408	4.01585	1.85921	7.21775	4.25005	0.947656
ENSG00000232938	AC139099.3	0.640463	0.255042	0.498604	10.3678	19.1724	19.5128	36.9485	14.289	25.0579
ENSG00000266648	RP11-112H10.6	0.640416	0.784924	NA	0	1.00673	0.928201	1.03799	1.06356	0.938921
ENSG00000183098	GPC6	0.640389	1.32859e-19	4.61578e-18	1133.46	1232.76	1126.17	1735.91	1816.23	1889.99
ENSG00000213999	MEF2B	0.640388	0.460203	0.70401	2.81952	6.79469	10.4119	9.42349	17.135	4.70279
ENSG00000269089	AP003733.1	0.640334	0.700501	NA	1.03172	1.00508	1.85835	1.03372	3.18898	1.88902
ENSG00000225940	AC022431.2	0.640252	0.784977	NA	0	1.00708	0.928038	1.03883	1.06369	0.937903
ENSG00000272305	RP11-894J14.5	0.64	0.616726	NA	0	3.82267	4.60756	3.57919	5.41035	4.25978
ENSG00000228897	CTD-2021A8.2	0.639918	0.567356	NA	8.24809	1.00756	1.85638	5.19813	6.38433	5.62521
ENSG00000226756	AC007365.3	0.639581	0.785194	NA	0	1.00855	0.927309	1.04223	1.06421	0.933749
ENSG00000130700	GATA5	0.6393	5.93753e-14	1.37705e-12	646.093	610.287	607.081	955.396	997.617	949.178
ENSG00000114638	UPK1B	0.639186	4.92341e-49	5.44742e-47	3539.49	3701.01	3710.26	5691.44	5790.82	5576.39
ENSG00000228775	WEE2-AS1	0.639104	0.271955	0.519553	26.7545	12.9131	10.0741	25.7403	35.0097	15.2538
ENSG00000272145	RP4-739H11.4	0.639027	0.391821	0.64521	9.2871	5.02224	10.2236	6.19348	15.9408	16.0868
ENSG00000115155	OTOF	0.638976	0.635864	NA	3.27751	2.38901	1.47625	0.552868	4.21572	8.90833
ENSG00000269235	HCCAT3	0.638963	0.465376	NA	6.18346	4.03943	5.56292	10.4436	9.58386	4.6594
ENSG00000236438	FAM157A	0.638825	0.351262	0.604884	7.98767	6.79944	13.0833	8.97899	17.9234	16.5009
ENSG00000163462	TRIM46	0.638729	1.68981e-05	0.000153043	227.173	194.763	208.543	300.228	353.211	327.618
ENSG00000248936	RP11-36B15.1	0.638666	0.78549	NA	0	1.01065	0.926224	1.04581	1.06477	0.929211
ENSG00000272869	CTC-487M23.8	0.638465	0.147833	0.34586	37.2859	16.7043	30.5388	55.5928	48.8948	30.605
ENSG00000273218	LLNLR-246C6.1	0.638403	0.634777	NA	1.03193	4.01742	2.78836	9.28823	1.06268	1.8931
ENSG00000266235	MIR3176	0.637994	0.700767	NA	1.02264	2.03485	0.933714	2.08103	3.25242	0.912493
ENSG00000224086	LL22NC03-86G7.1	0.637602	0.169398	0.380429	17.541	21.5028	16.036	27.8836	30.6795	27.3517
ENSG00000100206	DMC1	0.637461	0.134519	0.324862	17.8517	28.7126	45.1638	45.9144	53.0283	39.8157
ENSG00000133030	MPRIP	0.637025	6.92704e-29	3.72537e-27	4122.61	3966.37	4471	6724.18	6105.01	6704.55
ENSG00000259357	RP11-316M1.12	0.636655	0.459579	NA	5.14329	6.04064	4.62898	8.42325	10.6239	5.59448
ENSG00000136826	KLF4	0.63578	6.735e-09	9.92313e-08	441.87	411.282	379.058	642.379	603.108	667.324
ENSG00000124215	CDH26	0.635776	0.671403	NA	2.69171	1.22654	2.35402	3.5783	6.80277	0
ENSG00000130720	FIBCD1	0.635406	0.54771	0.768479	15.8322	0.900802	4.29208	23.4765	6.30507	3.12891
ENSG00000239911	PRKAG2-AS1	0.635252	0.631399	NA	1.59756	4.67308	3.59661	14.2617	3.29355	0
ENSG00000264044	RP11-192H23.7	0.635206	0.512026	NA	2.94789	2.87166	7.07976	7.87575	5.06199	7.23215
ENSG00000186603	HPDL	0.634983	0.256992	0.50092	13.4152	14.0604	11.1536	24.7666	19.128	16.0931
ENSG00000182742	HOXB4	0.634584	4.64356e-06	4.63315e-05	250.825	222.753	240.824	364.537	344.174	399.647
ENSG00000212768	AC114546.1	0.633725	0.266411	0.512805	10.3191	15.0662	11.1532	20.6433	18.066	17.9813
ENSG00000113368	LMNB1	0.633676	9.08182e-15	2.2505e-13	1428.39	1440.17	1410.12	1933.28	2397.54	2312.01
ENSG00000231908	IDH1-AS1	0.633437	0.480224	0.718392	1.03441	6.10316	12.997	9.38909	13.896	8.26231
ENSG00000266077	AC139149.1	0.633235	0.455375	0.700568	9.30229	5.12063	4.53099	4.11267	12.9349	12.2285
ENSG00000261139	CTD-2517M14.5	0.633217	0.504636	0.736889	4.12871	2.00697	14.8766	13.3898	3.18691	16.1332
ENSG00000158055	GRHL3	0.632984	0.304793	0.555684	9.58063	12.7044	12.5528	10.9926	16.9339	28.0701
ENSG00000143476	DTL	0.6329	1.34808e-07	1.70806e-06	608.985	598.681	647	859.946	865.685	1154.74
ENSG00000225471	RP11-262D11.2	0.632491	0.464068	0.706639	2.47135	9.61618	5.93616	8.22989	6.78475	14.6245
ENSG00000215571	GRK6P1	0.632436	0.703898	NA	0.985797	1.91908	1.01876	0.986057	3.04567	2.07323
ENSG00000237857	RP11-435O5.2	0.631685	0.395055	0.648078	8.25422	4.01949	13.0096	17.5652	8.50324	13.2312
ENSG00000272945	CTD-3216D2.5	0.631407	0.787543	NA	1.03205	0	0.928556	1.04548	1.0663	0.933592
ENSG00000254153	CTA-398F10.2	0.631132	0.648136	NA	2.06128	1.01183	2.77833	4.18949	2.13072	2.78385
ENSG00000238106	RP11-402P6.7	0.630848	0.438041	0.68638	6.03858	6.02894	6.95984	9.73829	14.6211	5.2806
ENSG00000173262	SLC2A14	0.630315	0.168312	0.378862	18.4488	38.7199	20.1149	29.1889	39.1604	50.7356
ENSG00000270589	RP11-348N5.7	0.62997	0.669073	NA	3.09681	0	2.78924	3.09823	3.18942	2.8395
ENSG00000168268	NT5DC2	0.629799	1.93667e-21	7.52616e-20	1740.54	1625.2	1549.15	2661.47	2516.74	2425.27
ENSG00000226234	KRT18P24	0.629786	0.788083	NA	1.03219	0	0.929555	1.03518	1.06375	0.943996
ENSG00000184709	LRRC26	0.629728	0.788102	NA	1.0322	0	0.929585	1.03481	1.06366	0.94438
ENSG00000086730	LAT2	0.629479	0.0111824	0.0478448	96.448	66.7302	119.051	142.482	148.248	143.071
ENSG00000184779	RPS17	0.629219	0.0767888	0.217389	829.467	871.483	590.834	1360.35	1469.27	715.664
ENSG00000213981	AC007277.3	0.629203	0.726315	NA	3.51559	0	0.571053	1.28458	2.64036	2.34359
ENSG00000141076	CIRH1A	0.629101	1.32803e-07	1.68512e-06	287.543	293.199	296.991	433.393	461.701	462.452
ENSG00000253138	LINC00967	0.628644	0.689255	NA	0	2.58446	2.39054	1.77124	2.73399	3.49643
ENSG00000176014	TUBB6	0.628408	2.67073e-41	2.31966e-39	4809.71	4907.27	4564.54	7261.71	7677.9	7136.41
ENSG00000229212	RP11-561C5.4	0.628235	2.99176e-05	0.000258685	238.302	188.096	200.908	331.202	315.529	321.93
ENSG00000124570	SERPINB6	0.628138	9.11345e-35	6.30716e-33	2174.98	2199.49	2185.71	3463.06	3259.85	3415.45
ENSG00000158290	CUL4B	0.627845	3.34697e-37	2.49529e-35	2815.79	3032.33	2890.89	4403.6	4477.09	4623.93
ENSG00000264577	AC010761.8	0.627648	0.607474	NA	1.03132	3.01937	3.71454	4.14802	3.19079	4.70305
ENSG00000167779	IGFBP6	0.627585	1.04278e-39	8.50431e-38	4166.74	4032.85	4130.03	6002.28	6569.78	6477.91
ENSG00000235162	C12orf75	0.627411	3.74512e-19	1.25835e-17	1742.34	1669.41	1800.33	2887.17	2456.54	2708.81
ENSG00000116128	BCL9	0.62728	0.0823117	0.228737	42.8626	28.7554	38.6296	69.8261	44.6826	56.8656
ENSG00000138193	PLCE1	0.627105	0.00400804	0.0201632	119.411	118.439	108.521	165.154	146.777	222.424
ENSG00000187144	SPATA21	0.626501	0.190274	0.411665	24.7727	20.0684	20.4558	50.4621	27.6192	22.7806
ENSG00000106537	TSPAN13	0.626427	0.000614783	0.00397743	115.585	124.503	121.773	186.672	179.572	192.318
ENSG00000272256	RP11-489E7.4	0.626238	0.317469	0.568779	14.4331	6.04704	14.8492	23.9264	13.8342	16.8619
ENSG00000100285	NEFH	0.626172	0.0640896	0.190806	52.6424	35.1185	36.2631	71.0529	69.047	51.262
ENSG00000236094	LINC00545	0.626109	0.451433	NA	6.18836	7.12016	3.69936	8.42506	8.52093	9.18834
ENSG00000212719	C17orf51	0.625733	0.753334	0.89576	44.3045	0	496.224	296.107	213.204	327.681
ENSG00000253210	RP11-809O17.1	0.625614	0.342089	0.59539	6.1893	14.1906	9.26334	15.7434	18.0483	12.0452
ENSG00000183023	SLC8A1	0.625112	9.94165e-11	1.74617e-09	624.867	592.978	579.737	900.472	858.984	1010.91
ENSG00000137809	ITGA11	0.625066	0.168445	0.379073	31.2332	41.7037	77.3195	38.5344	127.992	66.9884
ENSG00000130052	STARD8	0.624695	0.0246047	0.0906293	64.4987	48.3808	64.6362	86.6735	104.889	81.4208
ENSG00000103415	HMOX2	0.623963	1.2329e-29	6.86434e-28	1603.24	1594	1589.02	2419.98	2457.27	2498.18
ENSG00000131037	EPS8L1	0.623838	2.84954e-06	2.93343e-05	288.745	318.484	288.938	413.937	518.952	448.622
ENSG00000186231	KLHL32	0.623138	0.259777	0.50465	18.2702	10.6563	13.1664	17.3163	28.1625	19.8435
ENSG00000269980	RP11-282O18.7	0.623031	0.790605	NA	0	1.02207	0.929189	1.05665	1.06205	0.908824
ENSG00000178401	DNAJC22	0.622698	8.4128e-12	1.63101e-10	824.869	860.248	702.89	1189.41	1250.51	1232.14
ENSG00000159374	M1AP	0.622615	0.125606	0.310105	53.7046	21.9736	32.4981	53.2022	43.9469	65.451
ENSG00000272491	RP5-1024N4.4	0.622603	0.708094	NA	1.0319	2.00893	0.929411	1.03228	3.18819	1.89247
ENSG00000207864	MIR27B	0.622312	0.725243	NA	0	2.00857	1.90219	1.05947	3.23233	1.77668
ENSG00000165388	ZNF488	0.622085	0.102108	0.268607	29.9335	29.0996	27.8941	42.2247	37.1799	54.1018
ENSG00000235092	AC011747.7	0.621747	0.392901	0.646092	11.5354	7.85211	5.30279	17.6565	11.5742	8.87563
ENSG00000126368	NR1D1	0.621498	6.96015e-05	0.000560783	199.199	165.608	178.504	291.617	269.847	274.102
ENSG00000244313	RP11-425L10.1	0.621476	0.639053	NA	5.4031	1.33422	1.61528	9.14166	1.85868	1.61734
ENSG00000214110	LDHAP4	0.621272	0.00701441	0.0324062	88.7047	122.731	79.8786	149.169	157.382	141.288
ENSG00000015568	RGPD5	0.621152	0.127453	0.312841	161.949	445.205	291.828	466.24	426.106	491.438
ENSG00000135636	DYSF	0.620486	0.00868591	0.0388774	78.8921	90.9154	69.5841	125.462	110.163	131.277
ENSG00000164949	GEM	0.620375	0.0047452	0.0233242	80.1713	114.777	106.159	148.928	146.214	167.28
ENSG00000270441	RP11-694I15.7	0.620305	0.672724	NA	5.15896	2.00836	0	4.12722	1.06252	5.67905
ENSG00000170866	LILRA3	0.619705	0.684976	NA	2.76878	1.12411	1.03927	2.77047	3.80226	1.05653
ENSG00000183323	CCDC125	0.619347	0.00984528	0.0431004	195.806	181.655	218.311	393.546	181.959	343.81
ENSG00000269988	RP11-395P17.11	0.619209	0.601327	NA	1.03103	7.05254	1.85642	8.316	3.1921	3.75073
ENSG00000251155	RP11-384K6.4	0.618199	0.688624	NA	0.991854	0.978725	3.06527	2.21093	1.04404	4.36769
ENSG00000230267	HERC2P4	0.618107	0.00369933	0.0188063	129.557	100.266	92.6355	170.111	150.136	173.047
ENSG00000221843	C2orf16	0.617952	0.730204	NA	3.09716	0	0.930024	3.08739	2.12445	0.950253
ENSG00000113296	THBS4	0.617949	0.371355	0.625505	5.2013	14.9083	10.4483	15.6386	20.1229	10.1663
ENSG00000173269	MMRN2	0.617739	0.331374	0.584277	33.7021	4.09783	30.972	36.6946	29.357	34.5972
ENSG00000254422	RP11-864G5.3	0.617553	0.538913	NA	4.12287	5.04435	2.78286	9.38288	4.25822	4.67049
ENSG00000272696	RP11-339B21.13	0.61742	0.609089	NA	5.1528	3.0298	0.92711	2.08905	4.25964	7.4535
ENSG00000248734	CTD-2260A17.1	0.617255	0.626485	NA	1.27603	6.7487	0.890114	5.95668	6.11456	1.80524
ENSG00000176435	CLEC14A	0.617045	0.652572	NA	3.09614	1.00394	1.85922	3.09316	3.18751	2.84317
ENSG00000265149	RN7SL669P	0.616953	0.69244	NA	2.06008	1.02316	2.80028	6.34772	0	2.71444
ENSG00000049283	EPN3	0.616907	0.385435	0.638836	10.8085	5.69817	8.81742	10.6817	12.9253	13.8027
ENSG00000166796	LDHC	0.616469	0.720806	NA	1.39429	1.16132	0.966122	1.07916	1.99473	2.37566
ENSG00000120820	GLT8D2	0.616375	7.26921e-07	8.23701e-06	298.274	321.779	273.362	442.998	473.516	452.152
ENSG00000163191	S100A11	0.615648	3.79324e-62	6.04516e-60	5662.85	5572.18	5550.85	8764.91	8472.22	8482.57
ENSG00000037280	FLT4	0.615281	0.375404	0.629697	10.5723	8.35786	11.6266	10.4959	8.94133	28.0324
ENSG00000188404	SELL	0.615156	0.436944	0.685837	10.8843	6.7599	4.41163	11.8799	10.804	8.99745
ENSG00000175166	PSMD2	0.614455	1.23536e-33	8.12858e-32	10851.4	10210.6	9629.04	16124.9	14749.9	16103
ENSG00000185614	FAM212A	0.61394	0.422246	0.674158	6.189	12.07	5.57331	6.21303	17.0131	13.1934
ENSG00000237499	RP11-356I2.4	0.613777	0.408863	0.661456	10.4282	4.37825	16.1557	6.23197	19.801	20.9407
ENSG00000138092	CENPO	0.612706	1.35162e-08	1.92925e-07	641.191	580.844	524.207	968.282	812.119	886.939
ENSG00000224812	TMEM72-AS1	0.612478	0.738101	NA	3.09706	0	0.929941	4.12084	1.0625	0.949127
ENSG00000267030	CTB-50L17.7	0.612236	0.663161	NA	5.14877	3.03027	0	2.09027	8.51448	1.85848
ENSG00000173530	TNFRSF10D	0.612205	5.28526e-15	1.33445e-13	932.066	968.321	847.979	1425.36	1418.15	1356.32
ENSG00000270332	RP11-82L2.1	0.611914	0.290606	0.539838	17.3337	11.7715	17.6706	16.2351	15.3284	40.7319
ENSG00000175785	PRIMA1	0.611885	0.00800459	0.0361915	80.1993	98.9281	86.1374	137.712	153.727	114.26
ENSG00000155366	RHOC	0.611844	1.25404e-51	1.51277e-49	9405.86	8634.66	9143.95	13795.7	13610.1	14135.4
ENSG00000115756	HPCAL1	0.611475	1.27195e-19	4.42786e-18	993.885	1040.94	1003.33	1561.42	1545.35	1534.89
ENSG00000021300	PLEKHB1	0.611458	1.59805e-08	2.25505e-07	417.083	366.763	382.931	608.876	581.797	590.702
ENSG00000267811	RP11-727F15.11	0.611329	0.607156	NA	2.06157	3.03814	2.77709	4.19444	3.19641	4.63118
ENSG00000181722	ZBTB20	0.611291	0.0816855	0.227579	33.3645	32.8446	50.3591	71.5622	50.3574	54.9196
ENSG00000225177	RP11-390P2.4	0.611273	0.587119	NA	6.20903	3.50325	2.41923	9.88543	0.812857	7.94616
ENSG00000233224	HIST1H2AM	0.610777	0.586022	NA	2.06157	6.07628	2.77709	4.19444	2.13094	10.1886
ENSG00000172244	C5orf34	0.609884	0.0252137	0.0924085	65.8582	53.2055	54.323	77.665	96.0198	90.5936
ENSG00000171208	NETO2	0.609431	1.32244e-07	1.67925e-06	397.254	365.118	337.54	586.286	555.527	534.279
ENSG00000154102	C16orf74	0.608641	0.0290574	0.103603	57.9303	46.5955	58.6247	90.722	80.504	77.6249
ENSG00000204764	RANBP17	0.608609	0.167822	0.37811	45.2317	33.5764	26.3177	84.395	29.3844	48.1472
ENSG00000254741	RP11-661A12.7	0.608519	0.608827	NA	2.06238	3.04739	2.77445	4.20733	3.19652	4.60537
ENSG00000233836	RP11-255H23.2	0.608253	0.547772	NA	8.89735	0.961982	5.34265	3.95313	13.1712	6.35038
ENSG00000255234	RP11-727A23.10	0.608193	0.329422	0.582575	10.5818	7.48434	14.7309	17.2901	12.873	20.2218
ENSG00000131015	ULBP2	0.608101	0.00324182	0.016795	107.302	96.478	92.9213	149.857	161.569	140.773
ENSG00000229591	RP5-981O7.2	0.607758	0.73584	NA	1.0313	1.00871	1.85664	3.12502	0	2.80832
ENSG00000254614	AP003068.23	0.607721	0.0224208	0.0841009	66.3157	80.3733	61.995	111.54	83.3325	122.946
ENSG00000246582	RP11-1149O23.3	0.607445	0.135222	0.32606	29.7811	25.1993	22.1742	34.3852	46.4958	35.9722
ENSG00000230624	DDX39B	0.607114	0.0429179	0.140533	858.04	780.362	955.442	1869.69	1077.61	1006.42
ENSG00000101342	TLDC2	0.606826	0.413132	0.664706	4.40621	9.59267	10.7488	8.95759	10.1856	19.2659
ENSG00000270599	RP11-324O2.6	0.606773	0.715255	NA	2.06103	1.01051	0.926799	3.13634	1.06506	1.86112
ENSG00000223861	RP11-74C1.2	0.606746	0.734488	NA	3.08943	1.01146	0	2.09444	3.19328	0.92599
ENSG00000261845	RP13-638C3.4	0.606586	0.637504	NA	1.03164	1.00535	6.50349	7.24062	2.12622	3.77494
ENSG00000140950	TLDC1	0.605817	6.52703e-15	1.63373e-13	893.63	873.848	928.038	1359.14	1451.57	1294.42
ENSG00000138678	AGPAT9	0.605811	0.152593	0.354538	33.8419	41.9102	28.9069	87.7542	40.5846	35.3817
ENSG00000163293	NIPAL1	0.605786	0.00236776	0.0128332	144.036	155.289	154.085	269.677	175.326	247.672
ENSG00000228106	RP11-452F19.3	0.605356	0.109626	0.281953	27.8533	28.4912	40.0739	47.8084	39.077	59.9816
ENSG00000257181	RP11-611O2.5	0.605297	0.435698	0.684685	4.12446	9.06461	10.2118	7.27107	19.1503	9.38584
ENSG00000198618	PPIAP22	0.605141	0.0381894	0.128277	160.865	140.264	61.5843	175.579	186.314	186.727
ENSG00000118263	KLF7	0.604886	3.96404e-15	1.01264e-13	1002.07	978.066	887.844	1507.13	1415.96	1435.66
ENSG00000143248	RGS5	0.604221	4.3095e-22	1.71305e-20	2548.4	2591.98	2499.16	3576.14	3845.23	4192.56
ENSG00000067082	KLF6	0.604067	5.4376e-23	2.26514e-21	5920.2	5152.14	5131.59	8556.19	7694.56	8372.87
ENSG00000161638	ITGA5	0.604054	8.02506e-36	5.73676e-34	6752.93	6334.37	6710.29	10032	9482.24	10576.1
ENSG00000170425	ADORA2B	0.603797	0.000138934	0.00104117	201.24	188.841	171.03	277.661	262.508	311.253
ENSG00000228918	GS1-122H1.2	0.603186	0.717165	NA	1.0321	2.00749	0.929686	1.03059	2.12483	2.84483
[truncated: 19,267 more rows]

## Sheet: Sheet 3
Therapy-induced Secretion of Spliceosomal Components Mediates Pro-Survival Crosstalk Between Ovarian Cancer Cells
Corresponding author: Victoria Shender, victoria.shender@gmail.com
Supplementary Data 3. Transcriptomic and proteomic profiles of ovarian cancer cells incubated with autologous ascitic fluids from patients before and after chemotherapy
Proteins identified by LC-MS/MS analysis of ovarian cancer cells incubated with autologous ascitic fluids from patients before and after chemotherapy
Protein.ID - Uniprot protein identification number
Gene name - Gene name
13_before_1 rep, 13_before_2 rep, 10_before, 12_before, 14_before - Spectral counts for proteins identified in primary cultures of ovarian cancer cells incubated with ascites before chemotherapy
13_after_1 rep, 13_after_2 rep, 10_after, 12_after, 14_after - Spectral counts for proteins identified in primary cultures of ovarian cancer cells incubated with ascites after chemotherapy
Log2FC - log2 fold change (primary cultures of ovarian cancer cells incubated with ascites after chemotherapy vs primary cultures of ovarian cancer cells incubated with ascites before chemotherapy
Protein.accession.numbers	Gene names	Protein.name	Protein.accession.number	Gene name	13_before _1 rep	13_after_1 rep	13_before _2 rep	13_after_2 rep	10_before	10_after	12_before	12_after	14_before	14_after
A0A024R1N1,P35579	MYH9	Myosin, heavy polypeptide 9, non-muscle, isoform CRA_a OS=Homo sapiens OX=9606 GN=MYH9 PE=3 SV=1	A0A024R1N1	MYH9	366.026	380.852	381.831	410.053	504.003	447.955	399.421	453.757	614.439	485.783
Q53G99		Beta actin variant (Fragment) OS=Homo sapiens OX=9606 PE=2 SV=1	Q53G99	Q53G99	304.23	303.342	331.424	330.347	334.125	440.148	361.016	271.199	432.419	354.001
Q09666	AHNAK	Neuroblast differentiation-associated protein AHNAK OS=Homo sapiens OX=9606 GN=AHNAK PE=1 SV=2	Q09666	AHNAK	297.099	283.247	388.132	381.244	311.6	265.455	330.291	358.784	304.33	385.008
P04406,V9HVZ4	GAPDH,HEL-S-162eP	Glyceraldehyde-3-phosphate dehydrogenase OS=Homo sapiens OX=9606 GN=GAPDH PE=1 SV=3	P04406	GAPDH	268.578	216.263	360.408	275.61	296.583	375.736	303.407	279.641	245.583	245.475
Q15149	PLEC	Plectin OS=Homo sapiens OX=9606 GN=PLEC PE=1 SV=3	Q15149	PLEC	248.375	243.057	279.758	290.975	274.996	287.902	257.32	284.917	260.029	310.074
Q14315	FLNC	Filamin-C OS=Homo sapiens OX=9606 GN=FLNC PE=1 SV=3	Q14315	FLNC	231.737	257.41	229.351	271.768	275.935	317.18	290.925	266.978	305.293	270.453
P21333	FLNA	Filamin-A OS=Homo sapiens OX=9606 GN=FLNA PE=1 SV=4	P21333	FLNA	219.853	227.746	197.847	212.229	258.102	228.369	221.794	218.436	237.878	220.497
A0A024RAY2,B2RA03,P05783	KRT18	Keratin 18, isoform CRA_a OS=Homo sapiens OX=9606 GN=KRT18 PE=3 SV=1	A0A024RAY2	KRT18	211.535	239.229	212.969	237.197	233.7	306.444	259.24	240.597	239.805	212.745
Q13813-2	SPTAN1	Isoform 2 of Spectrin alpha chain, non-erythrocytic 1 OS=Homo sapiens OX=9606 GN=SPTAN1	Q13813	SPTAN1	190.144	193.297	180.204	201.666	200.851	215.682	172.827	180.447	212.839	192.074
Q9Y490	TLN1	Talin-1 OS=Homo sapiens OX=9606 GN=TLN1 PE=1 SV=3	Q9Y490	TLN1	186.578	177.029	186.505	192.062	185.834	201.043	192.99	198.387	209.949	181.738
P08670,V9HWE1	VIM,HEL113	Vimentin OS=Homo sapiens OX=9606 GN=VIM PE=1 SV=4	P08670	VIM	183.013	177.029	233.131	226.634	226.191	163.957	235.236	231.099	185.873	223.942
O75369-8	FLNB	Isoform 8 of Filamin-B OS=Homo sapiens OX=9606 GN=FLNB	O75369	FLNB	178.26	177.986	168.863	174.777	193.342	194.212	220.834	227.934	175.279	216.19
Q14204	DYNC1H1	Cytoplasmic dynein 1 heavy chain 1 OS=Homo sapiens OX=9606 GN=DYNC1H1 PE=1 SV=5	Q14204	DYNC1H1	174.694	151.193	181.464	162.293	185.834	162.982	180.508	196.276	180.094	180.015
A0A087WVQ6,Q00610,Q00610-2	CLTC	Clathrin heavy chain OS=Homo sapiens OX=9606 GN=CLTC PE=1 SV=1	A0A087WVQ6	CLTC	172.318	126.313	141.139	143.087	146.414	141.511	151.703	148.79	152.165	147.285
Q71U36	TUBA1A	Tubulin alpha-1A chain OS=Homo sapiens OX=9606 GN=TUBA1A PE=1 SV=1	Q71U36	TUBA1A	163.999	147.365	176.424	159.412	166.124	174.693	182.428	147.735	213.802	170.541
P05787-2	KRT8	Isoform 2 of Keratin, type II cytoskeletal 8 OS=Homo sapiens OX=9606 GN=KRT8	P05787	KRT8	155.68	162.676	141.139	154.61	151.107	182.5	137.301	132.961	232.1	158.482
P08727	KRT19	Keratin, type I cytoskeletal 19 OS=Homo sapiens OX=9606 GN=KRT19 PE=1 SV=4	P08727	KRT19	154.492	151.193	129.797	136.364	137.029	147.367	120.018	110.801	175.279	126.614
P68104,Q53HM9,Q6IPS9,Q6IPT9	EEF1A1	Elongation factor 1-alpha 1 OS=Homo sapiens OX=9606 GN=EEF1A1 PE=1 SV=1	P68104	EEF1A1	154.492	134.925	98.2932	100.833	107.934	160.054	160.345	113.967	170.464	137.811
A0A384N6H1,P13639	EEF2	Epididymis secretory sperm binding protein OS=Homo sapiens OX=9606 PE=2 SV=1	A0A384N6H1	EEF2	149.738	138.753	158.781	131.563	133.275	144.439	143.062	128.74	117.495	137.811
K9JA46,P07900	EL52,HSP90AA1	Epididymis luminal secretory protein 52 OS=Homo sapiens OX=9606 GN=EL52 PE=2 SV=1	K9JA46	EL52	141.419	129.184	132.318	140.206	137.029	119.064	143.062	145.624	151.202	121.446
A0A804F6T5	PKM	Pyruvate kinase PKM OS=Homo sapiens OX=9606 GN=PKM PE=4 SV=1	A0A804F6T5	PKM	135.477	132.054	186.505	157.491	163.308	175.669	139.221	154.066	216.691	171.402
A0A804HII9,P12814-3	ACTN1	Alpha-actinin-1 OS=Homo sapiens OX=9606 GN=ACTN1 PE=4 SV=1	A0A804HII9	ACTN1	130.724	118.658	112.155	120.039	168.001	130.776	132.5	130.851	163.722	148.146
B2ZZ89,Q01082	SPTBN1	Spectrin beta chain OS=Homo sapiens OX=9606 GN=SPTBN1 PE=2 SV=1	B2ZZ89	SPTBN1	127.158	142.58	133.578	145.967	175.51	147.367	134.421	166.729	139.645	135.227
A0A024R4F1,P06733	ENO1,HEL-S-17	2-phospho-D-glycerate hydro-lyase OS=Homo sapiens OX=9606 GN=HEL-S-17 PE=2 SV=1	A0A024R4F1	ENO1	123.593	123.442	152.48	129.642	134.213	153.222	115.218	127.685	134.83	120.584
P04075,V9HWN7	ALDOA,HEL-S-87p	Fructose-bisphosphate aldolase A OS=Homo sapiens OX=9606 GN=ALDOA PE=1 SV=2	P04075	ALDOA	120.028	97.6054	131.058	118.118	123.889	137.607	117.138	123.464	111.716	111.971
A0A024R3X4,P10809	HSPD1	60 kDa chaperonin (Fragment) OS=Homo sapiens OX=9606 GN=HSPD1 PE=2 SV=1	A0A024R3X4	HSPD1	118.84	87.0793	146.18	104.674	72.2687	72.2194	75.8517	106.58	56.8212	86.1317
P78527	PRKDC	DNA-dependent protein kinase catalytic subunit OS=Homo sapiens OX=9606 GN=PRKDC PE=1 SV=3	P78527	PRKDC	118.84	94.7346	102.074	82.5869	68.5144	76.1231	78.7321	91.8066	78.0087	79.2411
A0A0S2Z3G9,O43707	ACTN4	Actinin alpha 4 isoform 1 (Fragment) OS=Homo sapiens OX=9606 GN=ACTN4 PE=2 SV=1	A0A0S2Z3G9	ACTN4	106.956	100.476	85.6915	95.0709	117.319	93.69	103.696	109.746	106.901	104.219
H3BQK9	MACF1	Microtubule-actin cross-linking factor 1, isoforms 1/2/3/5 OS=Homo sapiens OX=9606 GN=MACF1 PE=1 SV=1	H3BQK9	MACF1	105.767	114.83	90.7322	95.0709	102.302	82.9547	93.1343	107.635	104.012	120.584
A0A7P0TAE1,A0A7P0TAT8,H0YIV0,P14625,Q5CAQ5,V9HWP2	HSP90B1,HEL-S-125m,TRA1	Endoplasmin OS=Homo sapiens OX=9606 GN=HSP90B1 PE=1 SV=1	A0A7P0TAE1	HSP90B1	103.391	96.6485	118.456	92.19	91.0397	127.848	103.696	121.354	73.1934	80.9638
A0A024RC65,A4QPB0,P46940	IQGAP1,hCG_1991735	HCG1991735, isoform CRA_a OS=Homo sapiens OX=9606 GN=hCG_1991735 PE=4 SV=1	A0A024RC65	IQGAP1	102.202	91.8639	115.936	92.19	92.9168	101.497	106.576	110.801	101.122	106.803
P15311	EZR	Ezrin OS=Homo sapiens OX=9606 GN=EZR PE=1 SV=4	P15311	EZR	93.8834	88.9932	81.911	86.4281	83.5313	93.69	65.2901	54.8729	139.645	108.526
P35580	MYH10	Myosin-10 OS=Homo sapiens OX=9606 GN=MYH10 PE=1 SV=3	P35580	MYH10	92.695	108.131	73.0898	104.674	119.196	108.329	63.3698	80.1989	125.199	104.219
P00338,V9HWB9	LDHA,HEL-S-133P	L-lactate dehydrogenase A chain OS=Homo sapiens OX=9606 GN=LDHA PE=1 SV=2	P00338	LDHA	83.1878	66.0272	78.1305	72.0234	73.2072	117.112	86.4133	70.7016	78.9718	72.3506
A0A024R5Z7,P07355,V9HW65	ANXA2,HEL-S-270	Annexin OS=Homo sapiens OX=9606 GN=ANXA2 PE=2 SV=1	A0A024R5Z7	ANXA2	83.1878	72.7256	112.155	93.1503	91.0397	81.0028	85.4532	96.0276	70.3042	90.4382
Q13885	TUBB2A	Tubulin beta-2A chain OS=Homo sapiens OX=9606 GN=TUBB2A PE=1 SV=1	Q13885	TUBB2A	81.9994	76.5533	83.1712	74.9044	85.4084	104.425	99.8554	92.8618	138.682	108.526
P55072,V9HW80	VCP,HEL-S-70	Transitional endoplasmic reticulum ATPase OS=Homo sapiens OX=9606 GN=VCP PE=1 SV=4	P55072	VCP	81.9994	69.8548	100.814	75.8647	85.4084	66.3637	77.772	86.5304	92.4548	88.7156
P22314-2	UBA1	Isoform 2 of Ubiquitin-like modifier-activating enzyme 1 OS=Homo sapiens OX=9606 GN=UBA1	P22314	UBA1	79.6226	75.5963	68.0491	72.0234	66.6373	70.2675	65.2901	74.9226	88.6025	69.7666
O75083,V9HWG7	WDR1,HEL-S-52	WD repeat-containing protein 1 OS=Homo sapiens OX=9606 GN=WDR1 PE=1 SV=4	O75083	WDR1	77.2458	69.8548	56.7076	57.6187	56.3132	73.1953	69.1306	59.0939	74.1565	63.7374
P68032	ACTC1	Actin, alpha cardiac muscle 1 OS=Homo sapiens OX=9606 GN=ACTC1 PE=1 SV=1	P68032	ACTC1	77.2458	61.2426	63.0084	52.8172	67.5759	89.7862	50.8878	63.3149	107.864	64.5987
A0A024R5K8,P50454	SERPINH1	Collagen-binding protein OS=Homo sapiens OX=9606 GN=SERPINH1 PE=3 SV=1	A0A024R5K8	SERPINH1	76.0574	57.4149	81.911	66.2616	68.5144	76.1231	61.4495	60.1492	74.1565	62.0148
P00558,V9HWF4	PGK1,HEL-S-68p	Phosphoglycerate kinase 1 OS=Homo sapiens OX=9606 GN=PGK1 PE=1 SV=3	P00558	PGK1	76.0574	67.941	79.3906	67.2219	91.0397	91.7381	76.8118	69.6464	81.861	59.4308
P02675,V9HVY1	FGB,HEL-S-78p	Fibrinogen beta chain OS=Homo sapiens OX=9606 GN=FGB PE=1 SV=2	P02675	FGB	72.4922	69.8548	69.3093	72.9837	0	0.975937	28.8044	12.663	130.978	0
P11142,V9HW22	HSPA8,HEL-S-72p	Heat shock cognate 71 kDa protein OS=Homo sapiens OX=9606 GN=HSPA8 PE=1 SV=1	P11142	HSPA8	67.7386	80.3809	78.1305	73.9441	86.347	99.5456	96.9749	94.9723	84.7502	82.6864
P53621	COPA	Coatomer subunit alpha OS=Homo sapiens OX=9606 GN=COPA PE=1 SV=2	P53621	COPA	67.7386	67.941	50.4068	60.4997	63.8217	65.3878	54.7284	51.7072	52.9689	53.4016
P49327	FASN	Fatty acid synthase OS=Homo sapiens OX=9606 GN=FASN PE=1 SV=3	P49327	FASN	66.5502	71.7687	85.6915	74.9044	61.006	81.9787	71.0509	59.0939	62.5996	68.9053
Q9Y678	COPG1	Coatomer subunit gamma-1 OS=Homo sapiens OX=9606 GN=COPG1 PE=1 SV=1	Q9Y678	COPG1	65.3618	50.7165	49.1466	36.4919	42.2349	49.7728	45.1269	47.4862	46.2274	39.6206
P30101,V9HVY3	PDIA3,HEL-S-269	Protein disulfide-isomerase A3 OS=Homo sapiens OX=9606 GN=PDIA3 PE=1 SV=4	P30101	PDIA3	65.3618	61.2426	81.911	72.0234	83.5313	60.5081	75.8517	72.8121	90.5287	78.3798
A0A024R8S5,A0A7P0TA35,P07237	P4HB	Protein disulfide-isomerase OS=Homo sapiens OX=9606 GN=P4HB PE=2 SV=1	A0A024R8S5	P4HB	64.1734	70.8118	80.6508	86.4281	87.2855	97.5937	77.772	80.1989	99.1963	84.409
P06576,V9HW31	ATP5F1B,HEL-S-271	ATP synthase subunit beta, mitochondrial OS=Homo sapiens OX=9606 GN=ATP5F1B PE=1 SV=3	P06576	ATP5F1B	62.985	53.5873	85.6915	73.9441	54.4361	50.7487	48.9675	59.0939	68.378	74.0732
A0A024RD80,P08238	HSP90AB1	Heat shock protein 90kDa alpha (Cytosolic), class B member 1, isoform CRA_a OS=Homo sapiens OX=9606 GN=HSP90AB1 PE=3 SV=1	A0A024RD80	HSP90AB1	62.985	61.2426	63.0084	56.6584	63.8217	67.3397	74.8915	58.0387	58.7473	68.044
P27797,V9HW88	CALR,HEL-S-99n	Calreticulin OS=Homo sapiens OX=9606 GN=CALR PE=1 SV=1	P27797	CALR	62.985	72.7256	78.1305	72.0234	57.2518	63.4359	64.3299	65.4254	83.7872	55.9856
Q14697-2	GANAB	Isoform 2 of Neutral alpha-glucosidase AB OS=Homo sapiens OX=9606 GN=GANAB	Q14697	GANAB	62.985	49.7596	56.7076	50.8966	60.0675	63.4359	67.2103	53.8177	45.2643	56.8469
Q92616	GCN1	eIF-2-alpha kinase activator GCN1 OS=Homo sapiens OX=9606 GN=GCN1 PE=1 SV=6	Q92616	GCN1	62.985	55.5011	55.4474	37.4522	49.7434	60.5081	55.6886	53.8177	46.2274	44.7885
A0A140VK49,Q7KZF4	SND1	Staphylococcal nuclease domain-containing protein OS=Homo sapiens OX=9606 GN=SND1 PE=2 SV=1	A0A140VK49	SND1	61.7966	62.1995	45.3661	52.8172	67.5759	66.3637	56.6487	45.3757	64.5257	64.5987
P11021,V9HWB4	HSPA5,HEL-S-89n	Endoplasmic reticulum chaperone BiP OS=Homo sapiens OX=9606 GN=HSPA5 PE=1 SV=2	P11021	HSPA5	60.6083	70.8118	73.0898	83.5472	81.6542	91.7381	74.8915	86.5304	83.7872	74.0732
A0A024QZN4,A0A384NYN5,P18206,P18206-2,V9HWK2	VCL,HEL114	Metavinculin OS=Homo sapiens OX=9606 GN=VCL PE=3 SV=1	A0A024QZN4	VCL	60.6083	69.8548	50.4068	52.8172	62.8831	57.5803	61.4495	63.3149	86.6764	73.2119
P08758,V9HWE0	ANXA5,HEL-S-7	Annexin A5 OS=Homo sapiens OX=9606 GN=ANXA5 PE=1 SV=2	P08758	ANXA5	60.6083	57.4149	68.0491	54.7378	46.9277	53.6766	41.2864	43.2652	59.7104	46.5111
A0A090N8Y2,P13667	PDIA4,ERP70	Protein disulfide-isomerase A4 OS=Homo sapiens OX=9606 GN=ERP70 PE=2 SV=1	A0A090N8Y2	PDIA4	59.4199	44.0181	55.4474	48.9759	54.4361	52.7006	51.848	42.2099	39.4859	46.5111
A0A384MTL2,P37802,P37802-2	TAGLN2	Transgelin OS=Homo sapiens OX=9606 PE=2 SV=1	A0A384MTL2	TAGLN2	59.4199	52.6304	47.8864	45.1347	48.8048	50.7487	47.0472	43.2652	74.1565	55.1243
A0A024R9U8,A0A024R9W5,A0A024R9Y3,Q7Z6Z7,Q7Z6Z7-2,Q7Z6Z7-3	HUWE1	HECT-type E3 ubiquitin transferase OS=Homo sapiens OX=9606 GN=HUWE1 PE=4 SV=1	A0A024R9U8	HUWE1	58.2315	59.3288	74.35	86.4281	66.6373	47.8209	64.3299	81.2541	44.3013	62.8761
P60842	EIF4A1	Eukaryotic initiation factor 4A-I OS=Homo sapiens OX=9606 GN=EIF4A1 PE=1 SV=1	P60842	EIF4A1	58.2315	51.6734	51.6669	45.1347	61.9446	53.6766	57.6089	68.5911	54.895	56.8469
P14618,V9HWB8	PKM,HEL-S-30	Pyruvate kinase PKM OS=Homo sapiens OX=9606 GN=PKM PE=1 SV=4	P14618	PKM	58.2315	46.8889	84.4313	60.4997	47.8663	68.3156	53.7683	49.5967	80.8979	62.0148
A0A024RC95,P47895	ALDH1A3	Aldehyde dehydrogenase 1 family, member A3, isoform CRA_a OS=Homo sapiens OX=9606 GN=ALDH1A3 PE=3 SV=1	A0A024RC95	ALDH1A3	57.0431	63.1564	75.6101	62.4203	61.9446	76.1231	74.8915	72.8121	60.6735	65.4601
A0A024R7A8,P15121	AKR1B1	Aldo-keto reductase family 1, member B1 (Aldose reductase), isoform CRA_a OS=Homo sapiens OX=9606 GN=AKR1B1 PE=3 SV=1	A0A024R7A8	AKR1B1	57.0431	49.7596	28.9839	57.6187	61.006	88.8103	91.214	66.4806	106.901	69.7666
P08729	KRT7	Keratin, type II cytoskeletal 7 OS=Homo sapiens OX=9606 GN=KRT7 PE=1 SV=5	P08729	KRT7	55.8547	59.3288	76.8703	81.6266	53.4976	68.3156	48.0074	72.8121	52.0058	40.4819
A0A1L1UHR1,P21796	VDAC1	Voltage-dependent anion-selective channel protein 1 OS=Homo sapiens OX=9606 PE=2 SV=1	A0A1L1UHR1	VDAC1	54.6663	41.1474	39.0652	52.8172	44.112	47.8209	43.2067	53.8177	47.1905	52.5403
A0A384MR27,P09382	LGALS1	Galectin OS=Homo sapiens OX=9606 PE=2 SV=1	A0A384MR27	LGALS1	54.6663	49.7596	50.4068	73.9441	61.9446	92.714	78.7321	49.5967	56.8212	58.5695
A8KAK1,Q9NYU2,Q9NYU2-2	UGGT1	cDNA FLJ77398, highly similar to Homo sapiens UDP-glucose ceramide glucosyltransferase-like 1, transcript variant 2, mRNA OS=Homo sapiens OX=9606 PE=2 SV=1	A8KAK1	UGGT1	54.6663	47.8458	44.1059	45.1347	41.2964	41.9653	42.2465	39.0442	32.7444	40.4819
A0A024R462	FN1	Fibronectin OS=Homo sapiens OX=9606 GN=FN1 PE=4 SV=1	A0A024R462	FN1	54.6663	62.1995	40.3254	39.3728	76.9614	81.0028	27.8443	43.2652	62.5996	32.73
Q9NZM1,Q9NZM1-6	MYOF	Myoferlin OS=Homo sapiens OX=9606 GN=MYOF PE=1 SV=1	Q9NZM1	MYOF	54.6663	55.5011	61.7483	50.8966	56.3132	54.6525	38.4059	41.1547	58.7473	59.4308
A8K486,P62937,V9HWF5	PPIA,HEL-S-69p	Peptidyl-prolyl cis-trans isomerase OS=Homo sapiens OX=9606 PE=2 SV=1	A8K486	PPIA	54.6663	47.8458	65.5288	59.5394	53.4976	50.7487	50.8878	56.9834	70.3042	54.2629
A0A384P5T6,Q9Y4L1	HYOU1	Epididymis secretory sperm binding protein OS=Homo sapiens OX=9606 PE=2 SV=1	A0A384P5T6	HYOU1	53.4779	47.8458	37.8051	37.4522	48.8048	34.1578	38.4059	39.0442	47.1905	40.4819
P13797	PLS3	Plastin-3 OS=Homo sapiens OX=9606 GN=PLS3 PE=1 SV=4	P13797	PLS3	52.2895	50.7165	61.7483	57.6187	57.2518	48.7969	47.0472	50.6519	59.7104	48.2337
P05120	SERPINB2	Plasminogen activator inhibitor 2 OS=Homo sapiens OX=9606 GN=SERPINB2 PE=1 SV=2	P05120	SERPINB2	52.2895	33.492	44.1059	49.9362	48.8048	59.5322	89.2937	66.4806	78.0087	71.4893
P35527	KRT9	Keratin, type I cytoskeletal 9 OS=Homo sapiens OX=9606 GN=KRT9 PE=1 SV=3	P35527	KRT9	51.1011	37.3197	13.8619	8.64281	9.38554	23.4225	8.64133	16.884	27.9291	34.4527
A0A024RAM4,P46821	MAP1B	Microtubule-associated protein 1B, isoform CRA_b OS=Homo sapiens OX=9606 GN=MAP1B PE=4 SV=1	A0A024RAM4	MAP1B	51.1011	59.3288	60.4881	58.5791	72.2687	49.7728	64.3299	89.6961	74.1565	85.2703
P53618	COPB1	Coatomer subunit beta OS=Homo sapiens OX=9606 GN=COPB1 PE=1 SV=3	P53618	COPB1	51.1011	50.7165	42.8457	41.2934	40.3578	49.7728	49.9277	44.3204	47.1905	37.0366
P17655	CAPN2	Calpain-2 catalytic subunit OS=Homo sapiens OX=9606 GN=CAPN2 PE=1 SV=6	P17655	CAPN2	49.9127	49.7596	57.9678	44.1744	50.6819	53.6766	50.8878	62.2596	41.412	50.8177
D3DPU2	CAP1	Adenylyl cyclase-associated protein OS=Homo sapiens OX=9606 GN=CAP1 PE=2 SV=1	D3DPU2	CAP1	49.9127	39.2335	64.2686	44.1744	45.0506	62.46	49.9277	49.5967	53.932	56.8469
A0A024R1T9,P53396,Q4LE36	ACLY	ATP-citrate synthase OS=Homo sapiens OX=9606 GN=ACLY PE=3 SV=1	A0A024R1T9	ACLY	48.7243	49.7596	46.6263	44.1744	46.9277	54.6525	64.3299	61.2044	43.3382	55.1243
P20591	MX1	Interferon-induced GTP-binding protein Mx1 OS=Homo sapiens OX=9606 GN=MX1 PE=1 SV=4	P20591	MX1	48.7243	49.7596	26.4635	25.9284	37.5422	40.9894	0	0	0	0
P18669,Q53G35,Q6FHU2	PGAM1	Phosphoglycerate mutase 1 OS=Homo sapiens OX=9606 GN=PGAM1 PE=1 SV=2	P18669	PGAM1	48.7243	37.3197	55.4474	43.2141	44.112	68.3156	51.848	54.8729	51.0428	38.7592
A0A669KB53,A0A669KB56,A0A669KBA4,P42224	STAT1	Signal transducer and activator of transcription OS=Homo sapiens OX=9606 GN=STAT1 PE=1 SV=1	A0A669KB53	STAT1	48.7243	46.8889	30.2441	24.9681	44.112	30.2541	22.0834	30.6022	29.8552	25.8395
H0Y938,H0YAC7,P35606	COPB2	Coatomer subunit beta' OS=Homo sapiens OX=9606 GN=COPB2 PE=1 SV=2	H0Y938	COPB2	47.5359	44.0181	40.3254	36.4919	42.2349	45.8691	43.2067	36.9337	41.412	47.3724
P29401,P29401-2,V9HWD9	TKT,HEL107	Transketolase OS=Homo sapiens OX=9606 GN=TKT PE=1 SV=3	P29401	TKT	46.3475	50.7165	57.9678	58.5791	50.6819	66.3637	55.6886	51.7072	44.3013	47.3724
Q14764,X5D2M8	MVP	Major vault protein OS=Homo sapiens OX=9606 GN=MVP PE=1 SV=4	Q14764	MVP	46.3475	49.7596	60.4881	53.7775	45.0506	47.8209	49.9277	61.2044	57.7842	66.3214
A0A024RDY0,O00410	IPO5,RANBP5	RAN binding protein 5, isoform CRA_d OS=Homo sapiens OX=9606 GN=RANBP5 PE=4 SV=1	A0A024RDY0	IPO5	46.3475	44.0181	45.3661	42.2537	50.6819	45.8691	58.569	50.6519	42.3751	52.5403
A0A024R718,A0A7P0T9I9,P43490	NAMPT,PBEF1	Nicotinamide phosphoribosyltransferase OS=Homo sapiens OX=9606 GN=PBEF1 PE=3 SV=1	A0A024R718	NAMPT	45.1591	38.2766	41.5856	49.9362	73.2072	71.2434	60.4893	60.1492	54.895	53.4016
A0A0G2JIW1,A8K5I0,P0DMV8,P0DMV9	HSPA1A,HSPA1B,HEL-S-103	Heat shock 70 kDa protein 1B OS=Homo sapiens OX=9606 GN=HSPA1B PE=1 SV=1	A0A0G2JIW1	HSPA1A	45.1591	33.492	47.8864	38.4125	45.0506	42.9412	34.5653	35.8784	35.6336	33.5913
P07814	EPRS1	Bifunctional glutamate/proline--tRNA ligase OS=Homo sapiens OX=9606 GN=EPRS1 PE=1 SV=5	P07814	EPRS1	43.9707	46.8889	55.4474	51.8569	50.6819	49.7728	47.0472	47.4862	38.5228	43.0658
P78371,V9HW96	CCT2,HEL-S-100n	T-complex protein 1 subunit beta OS=Homo sapiens OX=9606 GN=CCT2 PE=1 SV=4	P78371	CCT2	43.9707	35.4059	57.9678	50.8966	43.1735	52.7006	48.9675	43.2652	40.449	46.5111
P50395,Q6IAT1	GDI2	Rab GDP dissociation inhibitor beta OS=Homo sapiens OX=9606 GN=GDI2 PE=1 SV=2	P50395	GDI2	43.9707	44.0181	47.8864	53.7775	47.8663	43.9172	53.7683	49.5967	47.1905	40.4819
P48643,V9HW37	CCT5,HEL-S-69	T-complex protein 1 subunit epsilon OS=Homo sapiens OX=9606 GN=CCT5 PE=1 SV=1	P48643	CCT5	43.9707	40.1905	35.2847	34.5712	48.8048	42.9412	51.848	52.7624	43.3382	41.3432
A0A0S2Z2Z6,P08133	ANXA6	Annexin (Fragment) OS=Homo sapiens OX=9606 GN=ANXA6 PE=2 SV=1	A0A0S2Z2Z6	ANXA6	43.9707	36.3628	50.4068	50.8966	53.4976	45.8691	41.2864	42.2099	52.9689	52.5403
Q6DEN2	DPYSL3	DPYSL3 protein OS=Homo sapiens OX=9606 GN=DPYSL3 PE=2 SV=1	Q6DEN2	DPYSL3	43.9707	44.0181	27.7237	38.4125	45.9891	40.0134	27.8443	25.326	57.7842	40.4819
A0A384MEG1,Q16658	FSCN1	Fascin OS=Homo sapiens OX=9606 PE=2 SV=1	A0A384MEG1	FSCN1	43.9707	30.6213	40.3254	40.3331	37.5422	52.7006	32.645	27.4365	55.8581	39.6206
Q14974	KPNB1	Importin subunit beta-1 OS=Homo sapiens OX=9606 GN=KPNB1 PE=1 SV=2	Q14974	KPNB1	43.9707	40.1905	45.3661	38.4125	46.9277	39.0375	47.0472	49.5967	45.2643	39.6206
P21980,V9HWG3	TGM2,HEL-S-45	Protein-glutamine gamma-glutamyltransferase 2 OS=Homo sapiens OX=9606 GN=TGM2 PE=1 SV=2	P21980	TGM2	43.9707	41.1474	42.8457	42.2537	69.453	58.5562	36.4856	33.7679	37.5598	31.8687
P09211,V9HWE9	GSTP1,HEL-S-22	Glutathione S-transferase P OS=Homo sapiens OX=9606 GN=GSTP1 PE=1 SV=2	P09211	GSTP1	43.9707	37.3197	41.5856	23.0475	41.2964	37.0856	29.7646	32.7127	52.9689	34.4527
A0A024R4E5	HDLBP	High density lipoprotein binding protein (Vigilin), isoform CRA_a OS=Homo sapiens OX=9606 GN=HDLBP PE=1 SV=1	A0A024R4E5	HDLBP	42.7823	55.5011	41.5856	61.46	47.8663	47.8209	51.848	48.5414	48.1535	50.8177
A0A384MQX1,A0A6Q8PFJ0,P02545	LMNA	Epididymis secretory sperm binding protein OS=Homo sapiens OX=9606 PE=2 SV=1	A0A384MQX1	LMNA	42.7823	47.8458	34.0246	56.6584	57.2518	45.8691	47.0472	47.4862	55.8581	56.8469
P23528,V9HWI5	CFL1,HEL-S-15	Cofilin-1 OS=Homo sapiens OX=9606 GN=CFL1 PE=1 SV=3	P23528	CFL1	42.7823	42.1043	44.1059	91.2297	65.6988	72.2194	68.1705	49.5967	80.8979	57.7082
O75643	SNRNP200	U5 small nuclear ribonucleoprotein 200 kDa helicase OS=Homo sapiens OX=9606 GN=SNRNP200 PE=1 SV=2	O75643	SNRNP200	42.7823	40.1905	32.7644	32.6506	24.4024	28.3022	35.5255	33.7679	21.1876	20.6716
P01024,V9HWA9	C3,HEL-S-62p	Complement C3 OS=Homo sapiens OX=9606 GN=C3 PE=1 SV=2	P01024	C3	42.7823	42.1043	46.6263	38.4125	40.3578	38.0616	41.2864	44.3204	41.412	42.2045
A0A2U3TZU2,P06744	GPI	Glucose-6-phosphate isomerase OS=Homo sapiens OX=9606 GN=GPI PE=1 SV=1	A0A2U3TZU2	GPI	42.7823	33.492	57.9678	48.9759	43.1735	51.7247	48.0074	45.3757	30.8183	31.0074
A0A024RBH2,Q07065	CKAP4	Cytoskeleton-associated protein 4, isoform CRA_c OS=Homo sapiens OX=9606 GN=CKAP4 PE=4 SV=1	A0A024RBH2	CKAP4	42.7823	38.2766	31.5042	41.2934	50.6819	41.9653	49.9277	48.5414	67.415	47.3724
Q13045	FLII	Protein flightless-1 homolog OS=Homo sapiens OX=9606 GN=FLII PE=1 SV=2	Q13045	FLII	41.5939	40.1905	42.8457	29.7697	40.3578	38.0616	27.8443	30.6022	23.1137	35.314
P06396-2	GSN	Isoform 2 of Gelsolin OS=Homo sapiens OX=9606 GN=GSN	P06396	GSN	41.5939	35.4059	40.3254	25.9284	30.0337	37.0856	28.8044	31.6574	43.3382	49.9564
A0A804HKI2	LRPPRC	Leucine-rich PPR motif-containing protein, mitochondrial OS=Homo sapiens OX=9606 GN=LRPPRC PE=4 SV=1	A0A804HKI2	LRPPRC	41.5939	45.932	54.1873	41.2934	30.9723	26.3503	39.3661	42.2099	36.5967	40.4819
Q01813	PFKP	ATP-dependent 6-phosphofructokinase, platelet type OS=Homo sapiens OX=9606 GN=PFKP PE=1 SV=2	Q01813	PFKP	41.5939	34.449	44.1059	44.1744	40.3578	42.9412	45.1269	39.0442	32.7444	28.4234
P09936,V9HW74	UCHL1,HEL-117	Ubiquitin carboxyl-terminal hydrolase isozyme L1 OS=Homo sapiens OX=9606 GN=UCHL1 PE=1 SV=2	P09936	UCHL1	40.4055	35.4059	40.3254	43.2141	52.559	66.3637	66.2502	54.8729	40.449	42.2045
Q13200	PSMD2	26S proteasome non-ATPase regulatory subunit 2 OS=Homo sapiens OX=9606 GN=PSMD2 PE=1 SV=3	Q13200	PSMD2	40.4055	49.7596	36.5449	39.3728	38.4807	37.0856	51.848	44.3204	51.0428	48.2337
P60174,P60174-3,V9HWK1	TPI1,HEL-S-49	Triosephosphate isomerase OS=Homo sapiens OX=9606 GN=TPI1 PE=1 SV=4	P60174	TPI1	40.4055	48.8027	46.6263	52.8172	49.7434	68.3156	57.6089	46.4309	62.5996	39.6206
Q08211	DHX9	ATP-dependent RNA helicase A OS=Homo sapiens OX=9606 GN=DHX9 PE=1 SV=4	Q08211	DHX9	40.4055	39.2335	37.8051	36.4919	31.9108	32.2059	37.4458	42.2099	31.7813	28.4234
A0A024RDS1,Q92598	HSPH1	Heat shock 110 kDa protein OS=Homo sapiens OX=9606 GN=HSPH1 PE=3 SV=1	A0A024RDS1	HSPH1	40.4055	43.0612	30.2441	25.9284	30.9723	24.3984	30.7247	28.4917	38.5228	35.314
P09651-3	HNRNPA1	Isoform 2 of Heterogeneous nuclear ribonucleoprotein A1 OS=Homo sapiens OX=9606 GN=HNRNPA1	P09651	HNRNPA1	39.2171	42.1043	49.1466	40.3331	27.2181	37.0856	33.6052	43.2652	33.7075	39.6206
Q6P2Q9	PRPF8	Pre-mRNA-processing-splicing factor 8 OS=Homo sapiens OX=9606 GN=PRPF8 PE=1 SV=2	Q6P2Q9	PRPF8	39.2171	41.1474	35.2847	33.6109	23.4638	23.4225	36.4856	35.8784	26.0029	27.5621
Q15942	ZYX	Zyxin OS=Homo sapiens OX=9606 GN=ZYX PE=1 SV=1	Q15942	ZYX	39.2171	54.5442	32.7644	37.4522	47.8663	47.8209	49.9277	42.2099	62.5996	49.095
P11717	IGF2R	Cation-independent mannose-6-phosphate receptor OS=Homo sapiens OX=9606 GN=IGF2R PE=1 SV=3	P11717	IGF2R	39.2171	44.975	30.2441	24.0078	30.0337	22.4466	27.8443	28.4917	28.8921	31.0074
Q5T4S7,Q5T4S7-3	UBR4	E3 ubiquitin-protein ligase UBR4 OS=Homo sapiens OX=9606 GN=UBR4 PE=1 SV=1	Q5T4S7	UBR4	39.2171	40.1905	31.5042	28.8094	42.2349	42.9412	56.6487	48.5414	31.7813	33.5913
A0AVT1,A1LT96	UBA6,UBE1L2	Ubiquitin-like modifier-activating enzyme 6 OS=Homo sapiens OX=9606 GN=UBA6 PE=1 SV=1	A0AVT1	UBA6	39.2171	31.5782	22.683	29.7697	26.2795	24.3984	32.645	23.2155	21.1876	23.2555
Q01995,Q5U0D2	TAGLN	Transgelin OS=Homo sapiens OX=9606 GN=TAGLN PE=1 SV=4	Q01995	TAGLN	39.2171	42.1043	32.7644	32.6506	46.9277	54.6525	53.7683	41.1547	57.7842	40.4819
[truncated: 7,006 more rows]
