# Supplementary material for: Therapy-induced secretion of spliceosomal components mediates pro-survival crosstalk between ovarian cancer cells
Source: Nat Commun. 2024 Jun 19;15:5237. doi: 10.1038/s41467-024-49512-6 (PMC11187153; doi:10.1038/s41467-024-49512-6)
Supplement: Supplementary file 7 — Supplementary Data 4 [file 41467_2024_49512_MOESM7_ESM.xlsx]

## Sheet: Sheet 1
Therapy-induced Secretion of Spliceosomal Components Mediates Pro-Survival Crosstalk Between Ovarian Cancer Cells
Corresponding author: Victoria Shender, victoria.shender@gmail.com
Supplementary Data 4. Proteome profiles of ovarian cancer ascitic fluids and in vitro secretomes before and after chemotherapy
Proteins identified by LC-MS/MS analysis of paired ovarian cancer ascitic fluids before and after chemotherapy
Accession - Uniprot accesion number
Identified Proteins - the name of the identified protein
Gene_name - gene name
pvalue - p-value. We employed the Moderated t-test to calculate p-value
padj - adjusted p-value. A p-value correction for multiple testing was applied using the False Discovery Rate (FDR) method
Log2FC - log2 fold change (ascitic fluids after therapy vs ascitic fluids before therapy)
By columns - the name of sample; by rows - specral counts
Accession	Identified Proteins (2417/2521)	Gene Name	pvalue	padj	Log2 FC	11_after	12_after	17_after	15_after	1_after	16_after	2_after	3_relapse	4_relapse	11_before	15_before	17_after	12_before	1_before	16_before	2_before	3_before	4_before
B4DTK1	cDNA FLJ53292, highly similar to Homo sapiens fibronectin 1 (FN1), transcript variant 5, mRNA OS=Homo sapiens PE=2 SV=1	B4DTK1	0.0686938	0.228684	16.3194	0	0	260	301	175	0	0	0	0	0	0	0	0	0	0	0	0	0
M0R0Q9	Complement C3 (Fragment) OS=Homo sapiens GN=C3 PE=1 SV=1	C3	0.0026983	0.0415825	16.0603	0	200	0	84	0	79	88	81	83	0	0	0	0	0	0	0	0	0
H7C5R1	Ceruloplasmin (Fragment) OS=Homo sapiens GN=CP PE=1 SV=1	CP	0.151939	0.333336	15.8992	0	0	0	0	0	0	302	0	248	0	0	0	0	0	0	0	0	0
P06396-2	Isoform 2 of Gelsolin OS=Homo sapiens GN=GSN	GSN	0.0282953	0.141631	15.8099	109	135	154	0	0	0	0	119	0	0	0	0	0	0	0	0	0	0
Q13509	Tubulin beta-3 chain OS=Homo sapiens GN=TUBB3 PE=1 SV=2	TUBB3	0.00999871	0.0803599	14.3958	65	0	0	32	31	0	39	27	0	0	0	0	0	0	0	0	0	0
P68366 (+1)	Tubulin alpha-4A chain OS=Homo sapiens GN=TUBA4A PE=1 SV=1	TUBA4A	0.0687866	0.228684	14.3273	76	0	70	0	0	0	0	39	0	0	0	0	0	0	0	0	0	0
B2R853	cDNA, FLJ93744, highly similar to Homo sapiens keratin 6E (KRT6E), mRNA OS=Homo sapiens PE=2 SV=1	B2R853	0.327088	0.448657	13.6663	117	0	0	0	0	0	0	0	0	0	0	0	0	0	0	0	0	0
S6C4R2	IgG H chain OS=Homo sapiens PE=1 SV=1	S6C4R2	0.00998794	0.0803599	13.4542	0	0	0	0	15	20	16	30	20	0	0	0	0	0	0	0	0	0
A0A140T8Y3	Tenascin-X OS=Homo sapiens GN=TNXB PE=1 SV=1	TNXB	0.151991	0.333336	13.4398	0	50	0	0	0	0	50	0	0	0	0	0	0	0	0	0	0	0
P13798 (+1)	Acylamino-acid-releasing enzyme OS=Homo sapiens GN=APEH PE=1 SV=4	APEH	2.98889e-05	0.0042085	13.2717	28	11	19	8	0	5	8	9	1	0	0	0	0	0	0	0	0	0
Q14240 (+2)	Eukaryotic initiation factor 4A-II OS=Homo sapiens GN=EIF4A2 PE=1 SV=2	EIF4A2	0.000450788	0.0192015	13.239	16	10	23	9	0	6	11	12	0	0	0	0	0	0	0	0	0	0
Q14204	Cytoplasmic dynein 1 heavy chain 1 OS=Homo sapiens GN=DYNC1H1 PE=1 SV=5	DYNC1H1	4.64685e-05	0.00449258	13.0998	30	0	25	3	6	1	12	1	1	0	0	0	0	0	0	0	0	0
Q8TDB0	Apolipoprotein A-1 A175P variant (Fragment) OS=Homo sapiens PE=4 SV=1	Q8TDB0	0.327123	0.448657	13.0998	0	79	0	0	0	0	0	0	0	0	0	0	0	0	0	0	0	0
Q6NZI2	Caveolae-associated protein 1 OS=Homo sapiens GN=CAVIN1 PE=1 SV=1	CAVIN1	2.3883e-05	0.0042085	13.0814	14	11	22	4	4	10	7	6	0	0	0	0	0	0	0	0	0	0
S6C4S4	IgG H chain OS=Homo sapiens PE=2 SV=1	S6C4S4	0.00999824	0.0803599	13.0628	10	22	15	0	13	17	0	0	0	0	0	0	0	0	0	0	0	0
H7BYY1	Tropomyosin 1 (Alpha), isoform CRA_m OS=Homo sapiens GN=TPM1 PE=1 SV=1	TPM1	0.000453496	0.0192015	13.0055	15	9	20	7	0	5	9	9	0	0	0	0	0	0	0	0	0	0
B4DH89	cDNA FLJ55560, highly similar to Retinal dehydrogenase 2 (EC 1.2.1.36) OS=Homo sapiens PE=2 SV=1	B4DH89	0.0293722	0.141631	12.9859	31	0	28	0	0	0	11	3	0	0	0	0	0	0	0	0	0	0
V9H1D9	Alpha globin OS=Homo sapiens PE=3 SV=1	V9H1D9	0.327132	0.448657	12.966	0	0	72	0	0	0	0	0	0	0	0	0	0	0	0	0	0	0
P49368 (+1)	T-complex protein 1 subunit gamma OS=Homo sapiens GN=CCT3 PE=1 SV=4	CCT3	2.47512e-05	0.0042085	12.9458	16	0	16	7	10	5	7	8	2	0	0	0	0	0	0	0	0	0
P08134 (+2)	Rho-related GTP-binding protein RhoC OS=Homo sapiens GN=RHOC PE=1 SV=1	RHOC	0.0102187	0.0803599	12.7268	19	10	21	0	0	0	7	4	0	0	0	0	0	0	0	0	0	0
P40763 (+2)	Signal transducer and activator of transcription 3 OS=Homo sapiens GN=STAT3 PE=1 SV=2	STAT3	0.00309675	0.0415825	12.703	29	0	18	2	2	2	7	0	0	0	0	0	0	0	0	0	0	0
Q14764 (+1)	Major vault protein OS=Homo sapiens GN=MVP PE=1 SV=4	MVP	0.0697284	0.228684	12.524	26	0	22	0	0	0	5	0	0	0	0	0	0	0	0	0	0	0
Q14247 (+1)	Src substrate cortactin OS=Homo sapiens GN=CTTN PE=1 SV=2	CTTN	0.0104273	0.0803599	12.4685	15	0	20	0	0	6	8	2	0	0	0	0	0	0	0	0	0	0
Q14484	Beta-globin (Fragment) OS=Homo sapiens GN=HBB PE=3 SV=1	HBB	0.152043	0.333336	12.44	0	0	27	0	0	0	0	23	0	0	0	0	0	0	0	0	0	0
I1VZV6	Hemoglobin alpha 1 OS=Homo sapiens GN=HBA1 PE=3 SV=1	HBA1	0.327168	0.448657	12.44	0	0	0	0	0	0	0	50	0	0	0	0	0	0	0	0	0	0
Q05639	Elongation factor 1-alpha 2 OS=Homo sapiens GN=EEF1A2 PE=1 SV=1	EEF1A2	0.153028	0.333336	12.3197	0	0	36	0	10	0	0	0	0	0	0	0	0	0	0	0	0	0
P02730 (+3)	Band 3 anion transport protein OS=Homo sapiens GN=SLC4A1 PE=1 SV=3	SLC4A1	0.00279209	0.0415825	12.288	12	11	6	3	0	0	0	10	3	0	0	0	0	0	0	0	0	0
Q6N092	Uncharacterized protein DKFZp686K18196 (Fragment) OS=Homo sapiens GN=DKFZp686K18196 PE=2 SV=1	DKFZp686K18196	0.327182	0.448657	12.2556	0	0	0	0	0	44	0	0	0	0	0	0	0	0	0	0	0	0
Q16577	Elongation factor 1-alpha 1 OS=Homo sapiens GN=PTI-1 PE=2 SV=1	PTI-1	0.0687542	0.228684	12.1537	0	0	0	17	0	0	0	12	12	0	0	0	0	0	0	0	0	0
Q16531	DNA damage-binding protein 1 OS=Homo sapiens GN=DDB1 PE=1 SV=1	DDB1	0.00287334	0.0415825	12.1181	13	0	14	5	3	3	0	2	0	0	0	0	0	0	0	0	0	0
P05455 (+1)	Lupus La protein OS=Homo sapiens GN=SSB PE=1 SV=2	SSB	2.88262e-05	0.0042085	12.0441	8	3	15	4	2	2	3	1	0	0	0	0	0	0	0	0	0	0
P24844 (+1)	Myosin regulatory light polypeptide 9 OS=Homo sapiens GN=MYL9 PE=1 SV=4	MYL9	0.0688811	0.228684	12.0441	14	8	16	0	0	0	0	0	0	0	0	0	0	0	0	0	0	0
S6C4S2	IgG L chain OS=Homo sapiens PE=2 SV=1	S6C4S2	0.327202	0.448657	12.0057	0	0	0	0	0	0	37	0	0	0	0	0	0	0	0	0	0	0
B3KW67	cDNA FLJ42347 fis, clone UTERU2003399, highly similar to Actin, gamma-enteric smooth muscle OS=Homo sapiens PE=2 SV=1	B3KW67	0.327205	0.448657	11.9661	0	0	0	0	0	0	36	0	0	0	0	0	0	0	0	0	0	0
Q6ZQN2	cDNA FLJ46846 fis, clone UTERU3004635, moderately similar to Neuroblast differentiation associated protein AHNAK (Fragment) OS=Homo sapiens PE=2 SV=1	Q6ZQN2	0.152052	0.333336	11.9255	0	0	18	0	0	0	17	0	0	0	0	0	0	0	0	0	0	0
O00159-3	Isoform 3 of Unconventional myosin-Ic OS=Homo sapiens GN=MYO1C	MYO1C	0.0301286	0.142506	11.8837	17	0	12	0	0	0	4	1	0	0	0	0	0	0	0	0	0	0
Q53FV3 (+2)	COP9 signalosome subunit 4 variant (Fragment) OS=Homo sapiens PE=2 SV=1	Q53FV3	0.000559432	0.0198845	11.8837	14	2	12	2	1	0	2	1	0	0	0	0	0	0	0	0	0	0
Q13885	Tubulin beta-2A chain OS=Homo sapiens GN=TUBB2A PE=1 SV=1	TUBB2A	0.327215	0.448657	11.8406	0	0	0	0	33	0	0	0	0	0	0	0	0	0	0	0	0	0
Q68DI0	AP complex subunit beta OS=Homo sapiens GN=DKFZp781K0743 PE=2 SV=1	DKFZp781K0743	0.000484227	0.0192015	11.8406	6	0	12	2	3	2	6	2	0	0	0	0	0	0	0	0	0	0
B2RCM3	cDNA, FLJ96158, highly similar to Homo sapiens calpain 2, (m/II) large subunit (CAPN2), mRNA OS=Homo sapiens PE=2 SV=1	B2RCM3	0.327215	0.448657	11.8406	0	0	33	0	0	0	0	0	0	0	0	0	0	0	0	0	0	0
Q8WUM4	Programmed cell death 6-interacting protein OS=Homo sapiens GN=PDCD6IP PE=1 SV=1	PDCD6IP	2.33048e-09	2.81638e-06	11.7963	9	1	11	1	1	3	3	2	1	0	0	0	0	0	0	0	0	0
B7Z809	cDNA FLJ56016, highly similar to C-1-tetrahydrofolate synthase, cytoplasmic OS=Homo sapiens PE=2 SV=1	B7Z809	0.00053875	0.0197297	11.7963	14	0	7	5	1	1	2	2	0	0	0	0	0	0	0	0	0	0
Q5TCU3	Tropomyosin beta chain OS=Homo sapiens GN=TPM2 PE=1 SV=1	TPM2	0.327219	0.448657	11.7963	0	0	32	0	0	0	0	0	0	0	0	0	0	0	0	0	0	0
P10155-5	Isoform 5 of 60 kDa SS-A/Ro ribonucleoprotein OS=Homo sapiens GN=TROVE2	TROVE2	0.0110849	0.0819335	11.7505	16	4	9	1	0	0	1	0	0	0	0	0	0	0	0	0	0	0
P14866 (+1)	Heterogeneous nuclear ribonucleoprotein L OS=Homo sapiens GN=HNRNPL PE=1 SV=2	HNRNPL	2.31104e-10	5.58579e-07	11.7032	3	1	9	6	2	3	3	2	1	0	0	0	0	0	0	0	0	0
O43396 (+2)	Thioredoxin-like protein 1 OS=Homo sapiens GN=TXNL1 PE=1 SV=3	TXNL1	0.000462513	0.0192015	11.6543	8	0	5	5	2	2	4	3	0	0	0	0	0	0	0	0	0	0
Q00577 (+3)	Transcriptional activator protein Pur-alpha OS=Homo sapiens GN=PURA PE=1 SV=2	PURA	0.00285555	0.0415825	11.6543	7	2	11	0	0	2	5	2	0	0	0	0	0	0	0	0	0	0
P17980 (+3)	26S proteasome regulatory subunit 6A OS=Homo sapiens GN=PSMC3 PE=1 SV=3	PSMC3	0.00292756	0.0415825	11.6543	8	0	11	4	0	1	2	3	0	0	0	0	0	0	0	0	0	0
Q15691	Microtubule-associated protein RP/EB family member 1 OS=Homo sapiens GN=MAPRE1 PE=1 SV=3	MAPRE1	0.000516384	0.0192015	11.6543	10	2	10	1	0	2	2	2	0	0	0	0	0	0	0	0	0	0
O43681 (+1)	ATPase ASNA1 OS=Homo sapiens GN=ASNA1 PE=1 SV=2	ASNA1	3.65653e-05	0.0042085	11.6543	12	3	9	1	0	1	1	1	1	0	0	0	0	0	0	0	0	0
B4DEB0	cDNA FLJ56054, highly similar to 26S proteasome non-ATPase regulatory subunit 3 OS=Homo sapiens PE=2 SV=1	B4DEB0	0.000484924	0.0192015	11.6543	7	0	7	5	2	1	4	3	0	0	0	0	0	0	0	0	0	0
P35998 (+1)	26S proteasome regulatory subunit 7 OS=Homo sapiens GN=PSMC2 PE=1 SV=3	PSMC2	0.00306106	0.0415825	11.6037	9	2	12	3	0	0	1	1	0	0	0	0	0	0	0	0	0	0
P27361 (+1)	Mitogen-activated protein kinase 3 OS=Homo sapiens GN=MAPK3 PE=1 SV=4	MAPK3	0.00304759	0.0415825	11.6037	9	1	11	0	0	2	4	1	0	0	0	0	0	0	0	0	0	0
Q9Y3F4 (+1)	Serine-threonine kinase receptor-associated protein OS=Homo sapiens GN=STRAP PE=1 SV=1	STRAP	0.00300066	0.0415825	11.5512	8	0	10	1	3	1	4	0	0	0	0	0	0	0	0	0	0	0
Q13310 (+4)	Polyadenylate-binding protein 4 OS=Homo sapiens GN=PABPC4 PE=1 SV=1	PABPC4	0.0687355	0.228684	11.5512	10	0	9	8	0	0	0	0	0	0	0	0	0	0	0	0	0	0
E7EVA0	Microtubule-associated protein OS=Homo sapiens GN=MAP4 PE=1 SV=1	MAP4	0.00290891	0.0415825	11.5512	4	0	12	3	0	1	5	2	0	0	0	0	0	0	0	0	0	0
P55795	Heterogeneous nuclear ribonucleoprotein H2 OS=Homo sapiens GN=HNRNPH2 PE=1 SV=1	HNRNPH2	0.152159	0.333336	11.5512	11	0	16	0	0	0	0	0	0	0	0	0	0	0	0	0	0	0
P05976	Myosin light chain 1/3, skeletal muscle isoform OS=Homo sapiens GN=MYL1 PE=2 SV=3	MYL1	0.0288548	0.141631	11.4968	9	8	0	2	0	0	0	7	0	0	0	0	0	0	0	0	0	0
O14979-2 (+1)	Isoform 2 of Heterogeneous nuclear ribonucleoprotein D-like OS=Homo sapiens GN=HNRNPDL	HNRNPDL	2.61874e-05	0.0042085	11.4402	7	2	7	2	2	0	2	1	2	0	0	0	0	0	0	0	0	0
O00303 (+2)	Eukaryotic translation initiation factor 3 subunit F OS=Homo sapiens GN=EIF3F PE=1 SV=1	EIF3F	0.00301513	0.0415825	11.4402	8	1	10	2	3	0	1	0	0	0	0	0	0	0	0	0	0	0
P41091	Eukaryotic translation initiation factor 2 subunit 3 OS=Homo sapiens GN=EIF2S3 PE=1 SV=3	EIF2S3	0.00291	0.0415825	11.4402	8	0	8	2	4	1	2	0	0	0	0	0	0	0	0	0	0	0
Q9Y2S2 (+3)	Lambda-crystallin homolog OS=Homo sapiens GN=CRYL1 PE=1 SV=3	CRYL1	0.0719568	0.231276	11.4402	10	0	14	0	0	0	1	0	0	0	0	0	0	0	0	0	0	0
Q06278	Aldehyde oxidase OS=Homo sapiens GN=AOX1 PE=1 SV=2	AOX1	0.0285962	0.141631	11.4402	9	0	8	0	0	3	5	0	0	0	0	0	0	0	0	0	0	0
P54725-3	Isoform 3 of UV excision repair protein RAD23 homolog A OS=Homo sapiens GN=RAD23A	RAD23A	0.000476287	0.0192015	11.3814	5	2	7	3	0	3	3	1	0	0	0	0	0	0	0	0	0	0
B4DRF2	cDNA FLJ58124, highly similar to Complement factor I (EC 3.4.21.45) OS=Homo sapiens PE=2 SV=1	B4DRF2	0.327255	0.448657	11.3814	0	0	24	0	0	0	0	0	0	0	0	0	0	0	0	0	0	0
P60228 (+1)	Eukaryotic translation initiation factor 3 subunit E OS=Homo sapiens GN=EIF3E PE=1 SV=1	EIF3E	0.00281241	0.0415825	11.32	6	0	5	3	4	1	4	0	0	0	0	0	0	0	0	0	0	0
P07384	Calpain-1 catalytic subunit OS=Homo sapiens GN=CAPN1 PE=1 SV=1	CAPN1	2.65642e-05	0.0042085	11.32	1	2	6	2	2	1	6	3	0	0	0	0	0	0	0	0	0	0
Q5JR95	40S ribosomal protein S8 OS=Homo sapiens GN=RPS8 PE=1 SV=1	RPS8	0.000449838	0.0192015	11.2559	5	0	4	2	3	2	3	3	0	0	0	0	0	0	0	0	0	0
P62191 (+2)	26S proteasome regulatory subunit 4 OS=Homo sapiens GN=PSMC1 PE=1 SV=1	PSMC1	0.00293836	0.0415825	11.2559	8	3	6	3	0	0	1	1	0	0	0	0	0	0	0	0	0	0
P49327	Fatty acid synthase OS=Homo sapiens GN=FASN PE=1 SV=3	FASN	0.0103957	0.0803599	11.2559	7	6	1	3	5	0	0	0	0	0	0	0	0	0	0	0	0	0
Q9BUT1 (+1)	3-hydroxybutyrate dehydrogenase type 2 OS=Homo sapiens GN=BDH2 PE=1 SV=2	BDH2	0.000514307	0.0192015	11.2559	7	3	6	0	0	1	3	1	1	0	0	0	0	0	0	0	0	0
P49419-2	Isoform 2 of Alpha-aminoadipic semialdehyde dehydrogenase OS=Homo sapiens GN=ALDH7A1	ALDH7A1	0.0108301	0.0805428	11.2559	13	0	3	4	1	0	1	0	0	0	0	0	0	0	0	0	0	0
P08237-3	Isoform 3 of ATP-dependent 6-phosphofructokinase, muscle type OS=Homo sapiens GN=PFKM	PFKM	0.0100463	0.0803599	11.1888	4	0	7	3	0	0	3	4	0	0	0	0	0	0	0	0	0	0
P54920 (+1)	Alpha-soluble NSF attachment protein OS=Homo sapiens GN=NAPA PE=1 SV=3	NAPA	0.00286332	0.0415825	11.1888	7	3	6	2	0	0	1	2	0	0	0	0	0	0	0	0	0	0
Q7Z6G4	HBA2 (Fragment) OS=Homo sapiens GN=HBA2 PE=3 SV=1	HBA2	0.0294144	0.141631	11.1888	0	7	8	0	0	0	0	5	1	0	0	0	0	0	0	0	0	0
O95810 (+1)	Caveolae-associated protein 2 OS=Homo sapiens GN=CAVIN2 PE=1 SV=3	CAVIN2	0.000493641	0.0192015	11.1888	6	1	5	0	1	4	2	2	0	0	0	0	0	0	0	0	0	0
Q9UL81	Myosin-reactive immunoglobulin light chain variable region (Fragment) OS=Homo sapiens PE=2 SV=1	Q9UL81	0.152143	0.333336	11.1888	0	9	0	0	0	0	0	12	0	0	0	0	0	0	0	0	0	0
Q9Y230	RuvB-like 2 OS=Homo sapiens GN=RUVBL2 PE=1 SV=3	RUVBL2	0.00292936	0.0415825	11.1184	7	1	6	3	1	0	2	0	0	0	0	0	0	0	0	0	0	0
P27635 (+2)	60S ribosomal protein L10 OS=Homo sapiens GN=RPL10 PE=1 SV=4	RPL10	0.00300969	0.0415825	11.1184	7	1	7	0	1	0	3	1	0	0	0	0	0	0	0	0	0	0
P15559 (+3)	NAD(P)H dehydrogenase [quinone] 1 OS=Homo sapiens GN=NQO1 PE=1 SV=1	NQO1	0.0103732	0.0803599	11.1184	8	0	3	1	0	4	4	0	0	0	0	0	0	0	0	0	0	0
O14558 (+3)	Heat shock protein beta-6 OS=Homo sapiens GN=HSPB6 PE=1 SV=2	HSPB6	0.00279555	0.0415825	11.1184	8	2	4	2	0	0	2	2	0	0	0	0	0	0	0	0	0	0
P02794 (+3)	Ferritin heavy chain OS=Homo sapiens GN=FTH1 PE=1 SV=2	FTH1	0.029754	0.141952	11.1184	0	0	7	0	0	2	10	0	1	0	0	0	0	0	0	0	0	0
Q99613 (+5)	Eukaryotic translation initiation factor 3 subunit C OS=Homo sapiens GN=EIF3C PE=1 SV=1	EIF3C	0.000485727	0.0192015	11.1184	6	0	1	4	3	3	2	1	0	0	0	0	0	0	0	0	0	0
P09497-2 (+1)	Isoform Non-brain of Clathrin light chain B OS=Homo sapiens GN=CLTB	CLTB	0.000495635	0.0192015	11.1184	7	1	5	1	0	2	2	2	0	0	0	0	0	0	0	0	0	0
O94985-2	Isoform 2 of Calsyntenin-1 OS=Homo sapiens GN=CLSTN1	CLSTN1	0.327279	0.448657	11.1184	0	0	0	0	20	0	0	0	0	0	0	0	0	0	0	0	0	0
P31947 (+1)	14-3-3 protein sigma OS=Homo sapiens GN=SFN PE=1 SV=1	SFN	0.1523	0.333336	11.0445	12	0	0	7	0	0	0	0	0	0	0	0	0	0	0	0	0	0
P36578 (+1)	60S ribosomal protein L4 OS=Homo sapiens GN=RPL4 PE=1 SV=5	RPL4	0.00280155	0.0415825	11.0445	4	0	4	3	0	1	5	2	0	0	0	0	0	0	0	0	0	0
Q00341 (+2)	Vigilin OS=Homo sapiens GN=HDLBP PE=1 SV=2	HDLBP	0.0106805	0.0804183	11.0445	6	0	8	1	0	1	3	0	0	0	0	0	0	0	0	0	0	0
P15170-2 (+1)	Isoform 2 of Eukaryotic peptide chain release factor GTP-binding subunit ERF3A OS=Homo sapiens GN=GSPT1	GSPT1	0.0106543	0.0804183	11.0445	8	0	5	1	1	0	4	0	0	0	0	0	0	0	0	0	0	0
Q9Y262 (+3)	Eukaryotic translation initiation factor 3 subunit L OS=Homo sapiens GN=EIF3L PE=1 SV=1	EIF3L	0.00290285	0.0415825	11.0445	4	0	5	1	6	1	2	0	0	0	0	0	0	0	0	0	0	0
O60443 (+2)	Non-syndromic hearing impairment protein 5 OS=Homo sapiens GN=DFNA5 PE=1 SV=2	DFNA5	0.0104051	0.0803599	11.0445	5	0	7	0	0	2	4	1	0	0	0	0	0	0	0	0	0	0
A5YAK2	Apolipoprotein C-IV OS=Homo sapiens GN=APOC4 PE=2 SV=1	APOC4	0.327287	0.448657	11.0445	19	0	0	0	0	0	0	0	0	0	0	0	0	0	0	0	0	0
P04083 (+1)	Annexin A1 OS=Homo sapiens GN=ANXA1 PE=1 SV=2	ANXA1	0.0104391	0.0803599	11.0445	3	0	5	0	0	2	8	1	0	0	0	0	0	0	0	0	0	0
P13693 (+3)	Translationally-controlled tumor protein OS=Homo sapiens GN=TPT1 PE=1 SV=1	TPT1	0.000469162	0.0192015	10.9665	1	0	6	2	2	2	3	2	0	0	0	0	0	0	0	0	0	0
P12004 (+1)	Proliferating cell nuclear antigen OS=Homo sapiens GN=PCNA PE=1 SV=1	PCNA	0.0283499	0.141631	10.9665	4	0	4	5	5	0	0	0	0	0	0	0	0	0	0	0	0	0
P0DP06	Immunoglobulin heavy variable 4-30-4 OS=Homo sapiens GN=IGHV4-30-4 PE=3 SV=1	IGHV4-30-4	0.152134	0.333336	10.9665	0	0	0	0	0	10	0	8	0	0	0	0	0	0	0	0	0	0
B7Z7P8	Eukaryotic peptide chain release factor subunit 1 OS=Homo sapiens GN=ETF1 PE=1 SV=1	ETF1	0.00291345	0.0415825	10.9665	5	0	7	2	2	0	1	1	0	0	0	0	0	0	0	0	0	0
O14602 (+1)	Eukaryotic translation initiation factor 1A, Y-chromosomal OS=Homo sapiens GN=EIF1AY PE=1 SV=4	EIF1AY	0.029592	0.141631	10.9665	7	2	8	1	0	0	0	0	0	0	0	0	0	0	0	0	0	0
S6BAP0	IgG H chain OS=Homo sapiens PE=2 SV=1	S6BAP0	0.327294	0.448657	10.9665	18	0	0	0	0	0	0	0	0	0	0	0	0	0	0	0	0	0
Q0ZCG9	Immunglobulin heavy chain variable region (Fragment) OS=Homo sapiens PE=1 SV=1	Q0ZCG9	0.152245	0.333336	10.9665	0	11	7	0	0	0	0	0	0	0	0	0	0	0	0	0	0	0
P09488 (+1)	Glutathione S-transferase Mu 1 OS=Homo sapiens GN=GSTM1 PE=1 SV=3	GSTM1	0.0302031	0.14258	10.9665	8	1	8	0	0	0	1	0	0	0	0	0	0	0	0	0	0	0
Q6NVH9	Galectin OS=Homo sapiens GN=LGALS3 PE=1 SV=1	LGALS3	0.327303	0.448657	10.8841	0	0	17	0	0	0	0	0	0	0	0	0	0	0	0	0	0	0
H0Y4R1	Inosine-5'-monophosphate dehydrogenase 2 (Fragment) OS=Homo sapiens GN=IMPDH2 PE=1 SV=1	IMPDH2	0.000495145	0.0192015	10.8841	4	0	6	2	1	2	1	1	0	0	0	0	0	0	0	0	0	0
O15371 (+3)	Eukaryotic translation initiation factor 3 subunit D OS=Homo sapiens GN=EIF3D PE=1 SV=1	EIF3D	0.0103194	0.0803599	10.8841	3	0	7	3	0	1	3	0	0	0	0	0	0	0	0	0	0	0
P27695 (+1)	DNA-(apurinic or apyrimidinic site) lyase OS=Homo sapiens GN=APEX1 PE=1 SV=2	APEX1	0.0105289	0.0804009	10.8841	2	0	10	0	0	2	1	2	0	0	0	0	0	0	0	0	0	0
P42025	Beta-centractin OS=Homo sapiens GN=ACTR1B PE=1 SV=1	ACTR1B	0.152113	0.333336	10.8841	9	0	8	0	0	0	0	0	0	0	0	0	0	0	0	0	0	0
B4E304	cDNA FLJ53962, highly similar to AP-2 complex subunit mu-1 OS=Homo sapiens PE=2 SV=1	B4E304	0.00287348	0.0415825	10.8841	4	1	6	2	0	1	3	0	0	0	0	0	0	0	0	0	0	0
P62913 (+1)	60S ribosomal protein L11 OS=Homo sapiens GN=RPL11 PE=1 SV=2	RPL11	0.0028343	0.0415825	10.7967	4	0	4	3	1	0	3	1	0	0	0	0	0	0	0	0	0	0
P11216	Glycogen phosphorylase, brain form OS=Homo sapiens GN=PYGB PE=1 SV=5	PYGB	0.0284374	0.141631	10.7967	5	0	5	0	0	0	3	3	0	0	0	0	0	0	0	0	0	0
P11908 (+2)	Ribose-phosphate pyrophosphokinase 2 OS=Homo sapiens GN=PRPS2 PE=1 SV=2	PRPS2	0.0292397	0.141631	10.7967	7	0	5	1	0	0	3	0	0	0	0	0	0	0	0	0	0	0
Q9Y5P6 (+3)	Mannose-1-phosphate guanyltransferase beta OS=Homo sapiens GN=GMPPB PE=1 SV=2	GMPPB	0.0300027	0.142469	10.7967	6	0	8	1	0	0	1	0	0	0	0	0	0	0	0	0	0	0
P55010 (+2)	Eukaryotic translation initiation factor 5 OS=Homo sapiens GN=EIF5 PE=1 SV=2	EIF5	0.00293891	0.0415825	10.7967	5	0	6	2	1	1	1	0	0	0	0	0	0	0	0	0	0	0
Q5T9B7	Adenylate kinase isoenzyme 1 OS=Homo sapiens GN=AK1 PE=1 SV=1	AK1	0.0103448	0.0803599	10.7967	7	3	3	0	0	0	1	2	0	0	0	0	0	0	0	0	0	0
A0A1U9X9A3	VARS OS=Homo sapiens PE=1 SV=1	A0A1U9X9A3	0.0104123	0.0803599	10.7967	8	0	2	2	3	0	1	0	0	0	0	0	0	0	0	0	0	0
Q01995 (+1)	Transgelin OS=Homo sapiens GN=TAGLN PE=1 SV=4	TAGLN	0.000467691	0.0192015	10.7036	2	1	3	1	0	2	4	2	0	0	0	0	0	0	0	0	0	0
Q9Y3I0	tRNA-splicing ligase RtcB homolog OS=Homo sapiens GN=RTCB PE=1 SV=1	RTCB	0.0106193	0.0804183	10.7036	2	0	9	1	0	1	2	0	0	0	0	0	0	0	0	0	0	0
Q16647 (+2)	Prostacyclin synthase OS=Homo sapiens GN=PTGIS PE=1 SV=1	PTGIS	0.0690007	0.228684	10.7036	6	0	6	0	0	0	3	0	0	0	0	0	0	0	0	0	0	0
Q15008 (+1)	26S proteasome non-ATPase regulatory subunit 6 OS=Homo sapiens GN=PSMD6 PE=1 SV=1	PSMD6	0.00297688	0.0415825	10.7036	5	0	6	1	1	0	1	0	1	0	0	0	0	0	0	0	0	0
P41219 (+2)	Peripherin OS=Homo sapiens GN=PRPH PE=1 SV=2	PRPH	0.327321	0.448657	10.7036	0	0	0	0	15	0	0	0	0	0	0	0	0	0	0	0	0	0
C1PHA2	Tyrosine-protein kinase receptor OS=Homo sapiens GN=KIF5B-ALK PE=2 SV=1	KIF5B-ALK	0.029372	0.141631	10.7036	8	0	4	1	2	0	0	0	0	0	0	0	0	0	0	0	0	0
Q15046	Lysine--tRNA ligase OS=Homo sapiens GN=KARS PE=1 SV=3	KARS	0.0691559	0.228684	10.7036	8	0	4	0	3	0	0	0	0	0	0	0	0	0	0	0	0	0
P09914 (+1)	Interferon-induced protein with tetratricopeptide repeats 1 OS=Homo sapiens GN=IFIT1 PE=1 SV=2	IFIT1	0.071727	0.230844	10.7036	12	0	1	0	0	0	2	0	0	0	0	0	0	0	0	0	0	0
P61978 (+2)	Heterogeneous nuclear ribonucleoprotein K OS=Homo sapiens GN=HNRNPK PE=1 SV=1	HNRNPK	0.327321	0.448657	10.7036	0	0	0	15	0	0	0	0	0	0	0	0	0	0	0	0	0	0
Q14117	Dihydropyrimidinase OS=Homo sapiens GN=DPYS PE=1 SV=1	DPYS	0.152892	0.333336	10.7036	11	0	0	0	0	0	4	0	0	0	0	0	0	0	0	0	0	0
Q15417	Calponin-3 OS=Homo sapiens GN=CNN3 PE=1 SV=1	CNN3	0.00278535	0.0415825	10.7036	5	0	2	1	0	2	2	3	0	0	0	0	0	0	0	0	0	0
Q14444 (+1)	Caprin-1 OS=Homo sapiens GN=CAPRIN1 PE=1 SV=2	CAPRIN1	0.0288749	0.141631	10.7036	8	0	3	2	2	0	0	0	0	0	0	0	0	0	0	0	0	0
Q13228 (+2)	Selenium-binding protein 1 OS=Homo sapiens GN=SELENBP1 PE=1 SV=2	SELENBP1	0.0103024	0.0803599	10.6041	2	0	6	0	0	1	2	3	0	0	0	0	0	0	0	0	0	0
P63151 (+1)	Serine/threonine-protein phosphatase 2A 55 kDa regulatory subunit B alpha isoform OS=Homo sapiens GN=PPP2R2A PE=1 SV=1	PPP2R2A	0.0287084	0.141631	10.6041	2	0	6	0	0	2	4	0	0	0	0	0	0	0	0	0	0	0
P02776	Platelet factor 4 OS=Homo sapiens GN=PF4 PE=1 SV=2	PF4	0.0102835	0.0803599	10.6041	0	5	0	2	0	1	2	4	0	0	0	0	0	0	0	0	0	0
O95373	Importin-7 OS=Homo sapiens GN=IPO7 PE=1 SV=1	IPO7	0.000501379	0.0192015	10.6041	6	0	3	1	1	1	1	1	0	0	0	0	0	0	0	0	0	0
P54652 (+1)	Heat shock-related 70 kDa protein 2 OS=Homo sapiens GN=HSPA2 PE=1 SV=1	HSPA2	0.327332	0.448657	10.6041	0	0	14	0	0	0	0	0	0	0	0	0	0	0	0	0	0	0
Q5HYL6 (+1)	Uncharacterized protein DKFZp686E1899 OS=Homo sapiens GN=DKFZp686E1899 PE=2 SV=1	DKFZp686E1899	0.0297764	0.141952	10.6041	6	0	6	0	0	1	0	1	0	0	0	0	0	0	0	0	0	0
Q14203 (+6)	Dynactin subunit 1 OS=Homo sapiens GN=DCTN1 PE=1 SV=3	DCTN1	0.0106807	0.0804183	10.6041	5	0	6	1	0	1	1	0	0	0	0	0	0	0	0	0	0	0
P30566 (+3)	Adenylosuccinate lyase OS=Homo sapiens GN=ADSL PE=1 SV=2	ADSL	0.000491016	0.0192015	10.6041	6	1	2	1	2	0	1	1	0	0	0	0	0	0	0	0	0	0
P10644 (+2)	cAMP-dependent protein kinase type I-alpha regulatory subunit OS=Homo sapiens GN=PRKAR1A PE=1 SV=1	PRKAR1A	0.0103763	0.0803599	10.4973	4	0	4	1	0	0	3	1	0	0	0	0	0	0	0	0	0	0
Q7Z6Z7 (+4)	E3 ubiquitin-protein ligase HUWE1 OS=Homo sapiens GN=HUWE1 PE=1 SV=3	HUWE1	0.00291637	0.0415825	10.4973	4	0	1	5	1	1	1	0	0	0	0	0	0	0	0	0	0	0
Q13098 (+3)	COP9 signalosome complex subunit 1 OS=Homo sapiens GN=GPS1 PE=1 SV=4	GPS1	0.0291421	0.141631	10.4973	5	0	5	1	0	0	0	2	0	0	0	0	0	0	0	0	0	0
Q59HE3 (+1)	Calpastatin isoform a variant (Fragment) OS=Homo sapiens PE=2 SV=1	Q59HE3	0.010194	0.0803599	10.4973	2	0	4	0	0	1	3	3	0	0	0	0	0	0	0	0	0	0
Q9UL72	Myosin-reactive immunoglobulin heavy chain variable region (Fragment) OS=Homo sapiens PE=2 SV=1	Q9UL72	0.327343	0.448657	10.4973	0	0	0	0	0	0	0	13	0	0	0	0	0	0	0	0	0	0
Q9UBQ0	Vacuolar protein sorting-associated protein 29 OS=Homo sapiens GN=VPS29 PE=1 SV=1	VPS29	0.152133	0.333336	10.3819	6	0	6	0	0	0	0	0	0	0	0	0	0	0	0	0	0	0
Q9Y265	RuvB-like 1 OS=Homo sapiens GN=RUVBL1 PE=1 SV=1	RUVBL1	0.0295401	0.141631	10.3819	4	0	6	0	1	0	1	0	0	0	0	0	0	0	0	0	0	0
P62753 (+2)	40S ribosomal protein S6 OS=Homo sapiens GN=RPS6 PE=1 SV=1	RPS6	0.00284298	0.0415825	10.3819	5	0	1	1	2	0	2	1	0	0	0	0	0	0	0	0	0	0
Q02543 (+2)	60S ribosomal protein L18a OS=Homo sapiens GN=RPL18A PE=1 SV=2	RPL18A	0.00288535	0.0415825	10.3819	3	1	5	1	1	0	1	0	0	0	0	0	0	0	0	0	0	0
P62745	Rho-related GTP-binding protein RhoB OS=Homo sapiens GN=RHOB PE=1 SV=1	RHOB	0.152222	0.333336	10.3819	7	0	5	0	0	0	0	0	0	0	0	0	0	0	0	0	0	0
Q05D08 (+4)	PA2G4 protein (Fragment) OS=Homo sapiens GN=PA2G4 PE=2 SV=1	PA2G4	0.0105362	0.0804009	10.3819	5	0	4	0	1	0	1	1	0	0	0	0	0	0	0	0	0	0
O14841 (+1)	5-oxoprolinase OS=Homo sapiens GN=OPLAH PE=1 SV=3	OPLAH	0.152133	0.333336	10.3819	6	0	6	0	0	0	0	0	0	0	0	0	0	0	0	0	0	0
Q9BS40	Latexin OS=Homo sapiens GN=LXN PE=1 SV=2	LXN	0.0100465	0.0803599	10.3819	4	2	2	0	0	2	0	2	0	0	0	0	0	0	0	0	0	0
Q08211	ATP-dependent RNA helicase A OS=Homo sapiens GN=DHX9 PE=1 SV=4	DHX9	0.0290469	0.141631	10.3819	5	0	2	1	4	0	0	0	0	0	0	0	0	0	0	0	0	0
Q92499 (+3)	ATP-dependent RNA helicase DDX1 OS=Homo sapiens GN=DDX1 PE=1 SV=2	DDX1	0.152133	0.333336	10.3819	6	0	6	0	0	0	0	0	0	0	0	0	0	0	0	0	0	0
A0A0X9T0H6	GCT-A5 heavy chain variable region (Fragment) OS=Homo sapiens PE=2 SV=1	A0A0X9T0H6	0.327356	0.448657	10.3819	0	12	0	0	0	0	0	0	0	0	0	0	0	0	0	0	0	0
A0A1W6IYJ1	N90-VRC38.09 heavy chain variable region (Fragment) OS=Homo sapiens PE=2 SV=1	A0A1W6IYJ1	0.152133	0.333336	10.3819	6	6	0	0	0	0	0	0	0	0	0	0	0	0	0	0	0	0
Q15436 (+2)	Protein transport protein Sec23A OS=Homo sapiens GN=SEC23A PE=1 SV=2	SEC23A	0.0707162	0.22881	10.3819	3	0	8	0	1	0	0	0	0	0	0	0	0	0	0	0	0	0
P55036 (+1)	26S proteasome non-ATPase regulatory subunit 4 OS=Homo sapiens GN=PSMD4 PE=1 SV=1	PSMD4	0.0027782	0.0415825	10.3819	1	0	3	3	0	1	2	2	0	0	0	0	0	0	0	0	0	0
P35270	Sepiapterin reductase OS=Homo sapiens GN=SPR PE=1 SV=1	SPR	0.0703578	0.228684	10.2565	6	0	4	0	0	0	0	1	0	0	0	0	0	0	0	0	0	0
O14745	Na(+)/H(+) exchange regulatory cofactor NHE-RF1 OS=Homo sapiens GN=SLC9A3R1 PE=1 SV=4	SLC9A3R1	0.0293985	0.141631	10.2565	0	0	0	1	0	4	5	1	0	0	0	0	0	0	0	0	0	0
P63220 (+2)	40S ribosomal protein S21 OS=Homo sapiens GN=RPS21 PE=1 SV=1	RPS21	0.010134	0.0803599	10.2565	1	0	3	0	0	2	3	2	0	0	0	0	0	0	0	0	0	0
Q6FIA3 (+2)	PACSIN2 protein OS=Homo sapiens GN=PACSIN2 PE=2 SV=1	PACSIN2	0.0295489	0.141631	10.2565	2	0	7	0	0	1	1	0	0	0	0	0	0	0	0	0	0	0
P53990-2	Isoform 2 of IST1 homolog OS=Homo sapiens GN=IST1	IST1	0.00285051	0.0415825	10.2565	4	0	0	1	0	3	1	1	1	0	0	0	0	0	0	0	0	0
P14210 (+2)	Hepatocyte growth factor OS=Homo sapiens GN=HGF PE=1 SV=2	HGF	0.32737	0.448657	10.2565	0	0	0	0	11	0	0	0	0	0	0	0	0	0	0	0	0	0
Q5TDH0 (+1)	Protein DDI1 homolog 2 OS=Homo sapiens GN=DDI2 PE=1 SV=1	DDI2	0.0284938	0.141631	10.2565	4	2	0	2	0	0	0	3	0	0	0	0	0	0	0	0	0	0
O14579 (+2)	Coatomer subunit epsilon OS=Homo sapiens GN=COPE PE=1 SV=3	COPE	0.00276021	0.0415825	10.2565	1	0	3	2	2	1	2	0	0	0	0	0	0	0	0	0	0	0
O43488 (+2)	Aflatoxin B1 aldehyde reductase member 2 OS=Homo sapiens GN=AKR7A2 PE=1 SV=3	AKR7A2	0.0102982	0.0803599	10.2565	3	0	4	0	0	1	1	2	0	0	0	0	0	0	0	0	0	0
A0A087X1U0	Tryptase beta-2 OS=Homo sapiens GN=TPSB2 PE=1 SV=1	TPSB2	0.0288431	0.141631	10.1191	4	0	0	0	0	1	2	3	0	0	0	0	0	0	0	0	0	0
Q92973 (+2)	Transportin-1 OS=Homo sapiens GN=TNPO1 PE=1 SV=2	TNPO1	0.0105449	0.0804009	10.1191	6	0	1	1	1	1	0	0	0	0	0	0	0	0	0	0	0	0
P19623	Spermidine synthase OS=Homo sapiens GN=SRM PE=1 SV=1	SRM	0.000456095	0.0192015	10.1191	2	0	1	1	1	1	2	2	0	0	0	0	0	0	0	0	0	0
O15067	Phosphoribosylformylglycinamidine synthase OS=Homo sapiens GN=PFAS PE=1 SV=4	PFAS	0.153795	0.333336	10.1191	8	0	2	0	0	0	0	0	0	0	0	0	0	0	0	0	0	0
Q9UNZ2 (+1)	NSFL1 cofactor p47 OS=Homo sapiens GN=NSFL1C PE=1 SV=2	NSFL1C	0.0027375	0.0415825	10.1191	2	0	2	2	0	1	2	1	0	0	0	0	0	0	0	0	0	0
O95372 (+1)	Acyl-protein thioesterase 2 OS=Homo sapiens GN=LYPLA2 PE=1 SV=1	LYPLA2	0.152285	0.333336	10.1191	6	0	4	0	0	0	0	0	0	0	0	0	0	0	0	0	0	0
A0A1W2PS58	Glial fibrillary acidic protein (Fragment) OS=Homo sapiens GN=GFAP PE=1 SV=1	GFAP	0.327386	0.448657	10.1191	0	0	10	0	0	0	0	0	0	0	0	0	0	0	0	0	0	0
Q7L5N1 (+2)	COP9 signalosome complex subunit 6 OS=Homo sapiens GN=COPS6 PE=1 SV=1	COPS6	0.0103773	0.0803599	10.1191	4	0	3	1	1	1	0	0	0	0	0	0	0	0	0	0	0	0
P16152	Carbonyl reductase [NADPH] 1 OS=Homo sapiens GN=CBR1 PE=1 SV=3	CBR1	0.0288431	0.141631	10.1191	4	0	2	0	1	0	0	3	0	0	0	0	0	0	0	0	0	0
Q6P528 (+1)	ASPN protein OS=Homo sapiens GN=ASPN PE=2 SV=1	ASPN	0.00277638	0.0415825	10.1191	2	3	1	2	0	1	0	1	0	0	0	0	0	0	0	0	0	0
P05091	Aldehyde dehydrogenase, mitochondrial OS=Homo sapiens GN=ALDH2 PE=1 SV=2	ALDH2	0.152285	0.333336	10.1191	6	0	4	0	0	0	0	0	0	0	0	0	0	0	0	0	0	0
Q0ZCH1	Immunglobulin heavy chain variable region (Fragment) OS=Homo sapiens PE=4 SV=1	Q0ZCH1	0.152151	0.333336	10.1191	0	0	0	0	0	0	5	0	5	0	0	0	0	0	0	0	0	0
P35244 (+1)	Replication protein A 14 kDa subunit OS=Homo sapiens GN=RPA3 PE=1 SV=1	RPA3	0.069971	0.228684	9.96723	4	0	4	0	0	0	1	0	0	0	0	0	0	0	0	0	0	0
P31942 (+4)	Heterogeneous nuclear ribonucleoprotein H3 OS=Homo sapiens GN=HNRNPH3 PE=1 SV=2	HNRNPH3	0.0700458	0.228684	9.96723	3	0	5	0	0	0	1	0	0	0	0	0	0	0	0	0	0	0
X5DQZ7	Glutathione peroxidase 1 isoform A OS=Homo sapiens GN=GPX1 PE=2 SV=1	GPX1	0.152203	0.333336	9.96723	4	0	5	0	0	0	0	0	0	0	0	0	0	0	0	0	0	0
Q04446	1,4-alpha-glucan-branching enzyme OS=Homo sapiens GN=GBE1 PE=1 SV=3	GBE1	0.0703416	0.228684	9.96723	6	0	2	0	1	0	0	0	0	0	0	0	0	0	0	0	0	0
Q6IBR2 (+1)	FARSLA protein OS=Homo sapiens GN=FARSLA PE=2 SV=1	FARSLA	0.153527	0.333336	9.96723	7	0	2	0	0	0	0	0	0	0	0	0	0	0	0	0	0	0
Q9BR63 (+1)	FARSB protein (Fragment) OS=Homo sapiens GN=FARSB PE=2 SV=2	FARSB	0.0703416	0.228684	9.96723	6	0	2	0	1	0	0	0	0	0	0	0	0	0	0	0	0	0
Q9HC35-2	Isoform 2 of Echinoderm microtubule-associated protein-like 4 OS=Homo sapiens GN=EML4	EML4	0.069971	0.228684	9.96723	4	0	4	0	0	1	0	0	0	0	0	0	0	0	0	0	0	0
O75822 (+1)	Eukaryotic translation initiation factor 3 subunit J OS=Homo sapiens GN=EIF3J PE=1 SV=2	EIF3J	0.069971	0.228684	9.96723	4	0	4	0	0	1	0	0	0	0	0	0	0	0	0	0	0	0
Q10567 (+2)	AP-1 complex subunit beta-1 OS=Homo sapiens GN=AP1B1 PE=1 SV=2	AP1B1	0.0703416	0.228684	9.96723	2	0	6	0	0	0	0	0	1	0	0	0	0	0	0	0	0	0
Q53HR0	Eukaryotic translation initiation factor 3, subunit 3 gamma, 40kDa variant (Fragment) OS=Homo sapiens PE=2 SV=1	Q53HR0	0.153527	0.333336	9.96723	7	0	2	0	0	0	0	0	0	0	0	0	0	0	0	0	0	0
Q8N474 (+1)	Secreted frizzled-related protein 1 OS=Homo sapiens GN=SFRP1 PE=1 SV=1	SFRP1	0.0287254	0.141631	9.96723	1	3	0	3	0	0	2	0	0	0	0	0	0	0	0	0	0	0
Q9NVA2 (+4)	Septin-11 OS=Homo sapiens GN=SEPT11 PE=1 SV=3	SEPT11	0.0287254	0.141631	9.96723	0	0	2	0	3	0	3	1	0	0	0	0	0	0	0	0	0	0
P46779 (+3)	60S ribosomal protein L28 OS=Homo sapiens GN=RPL28 PE=1 SV=3	RPL28	0.00278092	0.0415825	9.96723	2	1	3	1	1	0	1	0	0	0	0	0	0	0	0	0	0	0
P13861 (+4)	cAMP-dependent protein kinase type II-alpha regulatory subunit OS=Homo sapiens GN=PRKAR2A PE=1 SV=2	PRKAR2A	0.01031	0.0803599	9.96723	2	0	4	1	0	0	1	1	0	0	0	0	0	0	0	0	0	0
P48426	Phosphatidylinositol 5-phosphate 4-kinase type-2 alpha OS=Homo sapiens GN=PIP4K2A PE=1 SV=2	PIP4K2A	0.00278092	0.0415825	9.96723	1	0	2	1	0	1	1	3	0	0	0	0	0	0	0	0	0	0
O00151 (+1)	PDZ and LIM domain protein 1 OS=Homo sapiens GN=PDLIM1 PE=1 SV=4	PDLIM1	0.0100558	0.0803599	9.96723	1	0	2	0	0	2	2	2	0	0	0	0	0	0	0	0	0	0
Q53EL6 (+2)	Programmed cell death protein 4 OS=Homo sapiens GN=PDCD4 PE=1 SV=2	PDCD4	0.0101734	0.0803599	9.96723	1	1	2	0	0	2	3	0	0	0	0	0	0	0	0	0	0	0
Q8WVJ2	NudC domain-containing protein 2 OS=Homo sapiens GN=NUDCD2 PE=1 SV=1	NUDCD2	0.029111	0.141631	9.96723	3	0	4	0	0	1	0	1	0	0	0	0	0	0	0	0	0	0
Q14116 (+4)	Interleukin-18 OS=Homo sapiens GN=IL18 PE=1 SV=1	IL18	0.00274588	0.0415825	9.96723	2	2	1	0	0	2	1	1	0	0	0	0	0	0	0	0	0	0
A0A0C4DH39	Immunoglobulin heavy variable 1-58 OS=Homo sapiens GN=IGHV1-58 PE=3 SV=1	IGHV1-58	0.0101734	0.0803599	9.96723	0	3	1	0	0	1	0	2	2	0	0	0	0	0	0	0	0	0
O14879 (+1)	Interferon-induced protein with tetratricopeptide repeats 3 OS=Homo sapiens GN=IFIT3 PE=1 SV=1	IFIT3	0.327405	0.448657	9.96723	9	0	0	0	0	0	0	0	0	0	0	0	0	0	0	0	0	0
P52272 (+2)	Heterogeneous nuclear ribonucleoprotein M OS=Homo sapiens GN=HNRNPM PE=1 SV=3	HNRNPM	0.0102882	0.0803599	9.96723	1	0	3	3	0	1	1	0	0	0	0	0	0	0	0	0	0	0
Q04637 (+14)	Eukaryotic translation initiation factor 4 gamma 1 OS=Homo sapiens GN=EIF4G1 PE=1 SV=4	EIF4G1	0.00278092	0.0415825	9.96723	2	0	1	3	1	1	1	0	0	0	0	0	0	0	0	0	0	0
P20290 (+1)	Transcription factor BTF3 OS=Homo sapiens GN=BTF3 PE=1 SV=1	BTF3	0.0104398	0.0803599	9.96723	0	0	5	1	1	1	1	0	0	0	0	0	0	0	0	0	0	0
M0QYZ2	AP-2 complex subunit sigma OS=Homo sapiens GN=AP2S1 PE=1 SV=1	AP2S1	0.01031	0.0803599	9.96723	4	0	2	1	0	0	1	1	0	0	0	0	0	0	0	0	0	0
Q02952 (+2)	A-kinase anchor protein 12 OS=Homo sapiens GN=AKAP12 PE=1 SV=4	AKAP12	0.0288018	0.141631	9.96723	2	2	0	0	0	4	0	1	0	0	0	0	0	0	0	0	0	0
Q53H01	N-acylsphingosine amidohydrolase (Acid ceramidase) 1 preproprotein isoform a variant (Fragment) OS=Homo sapiens PE=2 SV=1	Q53H01	0.327405	0.448657	9.96723	0	0	9	0	0	0	0	0	0	0	0	0	0	0	0	0	0	0
P62314	Small nuclear ribonucleoprotein Sm D1 OS=Homo sapiens GN=SNRPD1 PE=1 SV=1	SNRPD1	0.152174	0.333336	9.79748	4	0	4	0	0	0	0	0	0	0	0	0	0	0	0	0	0	0
P55735 (+1)	Protein SEC13 homolog OS=Homo sapiens GN=SEC13 PE=1 SV=3	SEC13	0.0290056	0.141631	9.79748	2	0	4	0	0	0	1	1	0	0	0	0	0	0	0	0	0	0
P62829 (+2)	60S ribosomal protein L23 OS=Homo sapiens GN=RPL23 PE=1 SV=1	RPL23	0.0698061	0.228684	9.79748	3	0	4	0	1	0	0	0	0	0	0	0	0	0	0	0	0	0
P35268	60S ribosomal protein L22 OS=Homo sapiens GN=RPL22 PE=1 SV=2	RPL22	0.000448984	0.0192015	9.79748	2	1	1	1	1	1	1	0	0	0	0	0	0	0	0	0	0	0
Q15274 (+1)	Nicotinate-nucleotide pyrophosphorylase [carboxylating] OS=Homo sapiens GN=QPRT PE=1 SV=3	QPRT	0.152174	0.333336	9.79748	4	0	4	0	0	0	0	0	0	0	0	0	0	0	0	0	0	0
P49593 (+3)	Protein phosphatase 1F OS=Homo sapiens GN=PPM1F PE=1 SV=3	PPM1F	0.0690789	0.228684	9.79748	4	0	2	0	0	0	2	0	0	0	0	0	0	0	0	0	0	0
O95340 (+2)	Bifunctional 3'-phosphoadenosine 5'-phosphosulfate synthase 2 OS=Homo sapiens GN=PAPSS2 PE=1 SV=2	PAPSS2	0.153245	0.333336	9.79748	2	0	6	0	0	0	0	0	0	0	0	0	0	0	0	0	0	0
Q96RS6-2	Isoform 2 of NudC domain-containing protein 1 OS=Homo sapiens GN=NUDCD1	NUDCD1	0.1524	0.333336	9.79748	3	0	5	0	0	0	0	0	0	0	0	0	0	0	0	0	0	0
Q13564 (+3)	NEDD8-activating enzyme E1 regulatory subunit OS=Homo sapiens GN=NAE1 PE=1 SV=1	NAE1	0.00274196	0.0415825	9.79748	2	0	2	0	1	1	1	1	0	0	0	0	0	0	0	0	0	0
Q499L9 (+3)	Serine/threonine protein kinase MST4 OS=Homo sapiens GN=MST4 PE=1 SV=1	MST4	0.0102078	0.0803599	9.79748	3	0	2	1	0	0	1	1	0	0	0	0	0	0	0	0	0	0
U3KQ56	Glyoxylate reductase/hydroxypyruvate reductase OS=Homo sapiens GN=GRHPR PE=1 SV=1	GRHPR	0.0101022	0.0803599	9.79748	2	0	2	0	0	1	2	1	0	0	0	0	0	0	0	0	0	0
V5YQL4	Adenosylhomocysteinase OS=Homo sapiens GN=FGFR2-AHCYL1 PE=2 SV=1	FGFR2-AHCYL1	0.0102078	0.0803599	9.79748	3	0	2	1	0	1	1	0	0	0	0	0	0	0	0	0	0	0
Q8IWE2 (+1)	Protein NOXP20 OS=Homo sapiens GN=FAM114A1 PE=1 SV=2	FAM114A1	0.0286523	0.141631	9.79748	2	0	0	0	0	2	3	1	0	0	0	0	0	0	0	0	0	0
O60610 (+2)	Protein diaphanous homolog 1 OS=Homo sapiens GN=DIAPH1 PE=1 SV=2	DIAPH1	0.0700518	0.228684	9.79748	5	0	0	1	0	0	2	0	0	0	0	0	0	0	0	0	0	0
Q13185 (+1)	Chromobox protein homolog 3 OS=Homo sapiens GN=CBX3 PE=1 SV=4	CBX3	0.000448984	0.0192015	9.79748	1	0	1	2	1	1	1	1	0	0	0	0	0	0	0	0	0	0
B7Z5J7	cDNA FLJ58682, highly similar to Vesicle-fusing ATPase (EC 3.6.4.6) OS=Homo sapiens PE=2 SV=1	B7Z5J7	0.0709682	0.229319	9.79748	6	0	0	1	0	1	0	0	0	0	0	0	0	0	0	0	0	0
B7Z8X5	cDNA FLJ61541, highly similar to Homo sapiens PDZ and LIM domain 5 (PDLIM5), transcript variant 2, mRNA OS=Homo sapiens PE=2 SV=1	B7Z8X5	0.0286523	0.141631	9.79748	0	0	2	1	0	2	3	0	0	0	0	0	0	0	0	0	0	0
Q16576 (+3)	Histone-binding protein RBBP7 OS=Homo sapiens GN=RBBP7 PE=1 SV=1	RBBP7	0.327426	0.448657	9.79748	8	0	0	0	0	0	0	0	0	0	0	0	0	0	0	0	0	0
P01275	Glucagon OS=Homo sapiens GN=GCG PE=1 SV=3	GCG	0.327426	0.448657	9.79748	0	0	0	0	8	0	0	0	0	0	0	0	0	0	0	0	0	0
Q5H9L2	Transcription elongation factor A protein-like 5 OS=Homo sapiens GN=TCEAL5 PE=1 SV=1	TCEAL5	0.0688919	0.228684	9.60507	3	0	2	0	0	0	2	0	0	0	0	0	0	0	0	0	0	0
Q13148 (+9)	TAR DNA-binding protein 43 OS=Homo sapiens GN=TARDBP PE=1 SV=1	TARDBP	0.152951	0.333336	9.60507	5	0	2	0	0	0	0	0	0	0	0	0	0	0	0	0	0	0
P49458	Signal recognition particle 9 kDa protein OS=Homo sapiens GN=SRP9 PE=1 SV=2	SRP9	0.0102009	0.0803599	9.60507	0	1	3	0	1	1	1	0	0	0	0	0	0	0	0	0	0	0
P02549 (+1)	Spectrin alpha chain, erythrocytic 1 OS=Homo sapiens GN=SPTA1 PE=1 SV=5	SPTA1	0.0288025	0.141631	9.60507	2	0	1	3	0	0	0	1	0	0	0	0	0	0	0	0	0	0
P55769 (+2)	NHP2-like protein 1 OS=Homo sapiens GN=SNU13 PE=1 SV=3	SNU13	0.0697436	0.228684	9.60507	2	0	4	0	0	0	0	1	0	0	0	0	0	0	0	0	0	0
P37840 (+4)	Alpha-synuclein OS=Homo sapiens GN=SNCA PE=1 SV=1	SNCA	0.152262	0.333336	9.60507	0	0	0	3	0	0	0	4	0	0	0	0	0	0	0	0	0	0
O94979 (+11)	Protein transport protein Sec31A OS=Homo sapiens GN=SEC31A PE=1 SV=3	SEC31A	0.0102009	0.0803599	9.60507	1	0	3	0	1	1	1	0	0	0	0	0	0	0	0	0	0	0
P62917 (+1)	60S ribosomal protein L8 OS=Homo sapiens GN=RPL8 PE=1 SV=2	RPL8	0.0101093	0.0803599	9.60507	0	0	1	1	0	2	2	0	1	0	0	0	0	0	0	0	0	0
P46063 (+1)	ATP-dependent DNA helicase Q1 OS=Homo sapiens GN=RECQL PE=1 SV=3	RECQL	0.0688919	0.228684	9.60507	3	0	2	0	2	0	0	0	0	0	0	0	0	0	0	0	0	0
O00233 (+1)	26S proteasome non-ATPase regulatory subunit 9 OS=Homo sapiens GN=PSMD9 PE=1 SV=3	PSMD9	0.0705826	0.228684	9.60507	0	0	0	1	0	0	1	5	0	0	0	0	0	0	0	0	0	0
Q9UNN8	Endothelial protein C receptor OS=Homo sapiens GN=PROCR PE=1 SV=1	PROCR	0.0285348	0.141631	9.60507	0	2	2	0	0	0	2	1	0	0	0	0	0	0	0	0	0	0
O60240	Perilipin-1 OS=Homo sapiens GN=PLIN1 PE=1 SV=2	PLIN1	0.155284	0.334745	9.60507	0	0	0	6	0	0	0	1	0	0	0	0	0	0	0	0	0	0
Q9NVD7 (+1)	Alpha-parvin OS=Homo sapiens GN=PARVA PE=1 SV=1	PARVA	0.0688919	0.228684	9.60507	2	0	3	0	0	0	2	0	0	0	0	0	0	0	0	0	0	0
P09960 (+1)	Leukotriene A-4 hydrolase OS=Homo sapiens GN=LTA4H PE=1 SV=2	LTA4H	0.327451	0.448657	9.60507	0	0	0	0	0	0	0	7	0	0	0	0	0	0	0	0	0	0
P62312	U6 snRNA-associated Sm-like protein LSm6 OS=Homo sapiens GN=LSM6 PE=1 SV=1	LSM6	0.0101093	0.0803599	9.60507	0	0	2	2	1	1	1	0	0	0	0	0	0	0	0	0	0	0
Q9Y333	U6 snRNA-associated Sm-like protein LSm2 OS=Homo sapiens GN=LSM2 PE=1 SV=1	LSM2	0.0285348	0.141631	9.60507	2	0	2	2	1	0	0	0	0	0	0	0	0	0	0	0	0	0
A0A0C4DH55 (+1)	Immunoglobulin kappa variable 3D-7 OS=Homo sapiens GN=IGKV3D-7 PE=3 SV=5	IGKV3D-7	0.152262	0.333336	9.60507	0	0	0	0	0	3	0	4	0	0	0	0	0	0	0	0	0	0
Q8N335	Glycerol-3-phosphate dehydrogenase 1-like protein OS=Homo sapiens GN=GPD1L PE=1 SV=1	GPD1L	0.152262	0.333336	9.60507	4	0	3	0	0	0	0	0	0	0	0	0	0	0	0	0	0	0
Q96IJ6 (+2)	Mannose-1-phosphate guanyltransferase alpha OS=Homo sapiens GN=GMPPA PE=1 SV=1	GMPPA	0.0697436	0.228684	9.60507	4	0	2	0	0	0	1	0	0	0	0	0	0	0	0	0	0	0
Q9UK22	F-box only protein 2 OS=Homo sapiens GN=FBXO2 PE=1 SV=2	FBXO2	0.0697436	0.228684	9.60507	4	0	2	0	0	0	0	1	0	0	0	0	0	0	0	0	0	0
P22087 (+3)	rRNA 2'-O-methyltransferase fibrillarin OS=Homo sapiens GN=FBL PE=1 SV=2	FBL	0.0291051	0.141631	9.60507	1	1	4	0	0	0	0	1	0	0	0	0	0	0	0	0	0	0
O95786	Probable ATP-dependent RNA helicase DDX58 OS=Homo sapiens GN=DDX58 PE=1 SV=2	DDX58	0.327451	0.448657	9.60507	7	0	0	0	0	0	0	0	0	0	0	0	0	0	0	0	0	0
O00148	ATP-dependent RNA helicase DDX39A OS=Homo sapiens GN=DDX39A PE=1 SV=2	DDX39A	0.327451	0.448657	9.60507	0	0	0	7	0	0	0	0	0	0	0	0	0	0	0	0	0	0
O75935 (+6)	Dynactin subunit 3 OS=Homo sapiens GN=DCTN3 PE=1 SV=1	DCTN3	0.0102009	0.0803599	9.60507	1	0	3	1	0	0	1	1	0	0	0	0	0	0	0	0	0	0
Q567U8 (+4)	COPS7A protein OS=Homo sapiens GN=COPS7A PE=2 SV=1	COPS7A	0.0101093	0.0803599	9.60507	2	0	2	1	1	0	0	1	0	0	0	0	0	0	0	0	0	0
Q16204 (+1)	Coiled-coil domain-containing protein 6 OS=Homo sapiens GN=CCDC6 PE=1 SV=2	CCDC6	0.0697436	0.228684	9.60507	2	0	4	1	0	0	0	0	0	0	0	0	0	0	0	0	0	0
P36543 (+2)	V-type proton ATPase subunit E 1 OS=Homo sapiens GN=ATP6V1E1 PE=1 SV=1	ATP6V1E1	0.0101093	0.0803599	9.60507	2	0	2	0	0	1	1	1	0	0	0	0	0	0	0	0	0	0
P35611 (+6)	Alpha-adducin OS=Homo sapiens GN=ADD1 PE=1 SV=2	ADD1	0.0285348	0.141631	9.60507	2	0	2	0	0	0	2	1	0	0	0	0	0	0	0	0	0	0
B2R582	cDNA, FLJ92374, highly similar to Homo sapiens C-type lectin domain family 3, member B (CLEC3B), mRNA OS=Homo sapiens PE=2 SV=1	B2R582	0.327451	0.448657	9.60507	0	0	0	0	0	0	7	0	0	0	0	0	0	0	0	0	0	0
O75351 (+1)	Vacuolar protein sorting-associated protein 4B OS=Homo sapiens GN=VPS4B PE=1 SV=2	VPS4B	0.0286111	0.141631	9.38298	2	0	0	0	0	1	1	2	0	0	0	0	0	0	0	0	0	0
O75436	Vacuolar protein sorting-associated protein 26A OS=Homo sapiens GN=VPS26A PE=1 SV=2	VPS26A	0.0100721	0.0803599	9.38298	0	0	0	2	0	1	1	1	1	0	0	0	0	0	0	0	0	0
Q9UI30 (+2)	Multifunctional methyltransferase subunit TRM112-like protein OS=Homo sapiens GN=TRMT112 PE=1 SV=1	TRMT112	0.152206	0.333336	9.38298	3	0	3	0	0	0	0	0	0	0	0	0	0	0	0	0	0	0
Q9Y4G6	Talin-2 OS=Homo sapiens GN=TLN2 PE=1 SV=4	TLN2	0.327482	0.448657	9.38298	0	0	0	6	0	0	0	0	0	0	0	0	0	0	0	0	0	0
P52788	Spermine synthase OS=Homo sapiens GN=SMS PE=1 SV=2	SMS	0.0100721	0.0803599	9.38298	2	0	1	1	1	0	0	1	0	0	0	0	0	0	0	0	0	0
H7C1L0	cAMP-dependent protein kinase type II-alpha regulatory subunit (Fragment) OS=Homo sapiens GN=PRKAR2A PE=1 SV=1	PRKAR2A	0.0100721	0.0803599	9.38298	1	1	2	0	0	0	1	1	0	0	0	0	0	0	0	0	0	0
Q8WUT4	Leucine-rich repeat neuronal protein 4 OS=Homo sapiens GN=LRRN4 PE=1 SV=3	LRRN4	0.069427	0.228684	9.38298	0	0	2	0	0	1	3	0	0	0	0	0	0	0	0	0	0	0
G3V4E4	Legumain OS=Homo sapiens GN=LGMN PE=1 SV=1	LGMN	0.0100721	0.0803599	9.38298	0	0	2	1	0	1	1	0	1	0	0	0	0	0	0	0	0	0
A0A0C4DH31	Immunoglobulin heavy variable 1-18 OS=Homo sapiens GN=IGHV1-18 PE=3 SV=1	IGHV1-18	0.152206	0.333336	9.38298	0	0	0	0	0	3	0	3	0	0	0	0	0	0	0	0	0	0
Q0EFC6	HSR1 protein OS=Homo sapiens GN=HSR1 PE=4 SV=1	HSR1	0.0100721	0.0803599	9.38298	1	1	2	1	0	0	1	0	0	0	0	0	0	0	0	0	0	0
Q53T59 (+2)	HCLS1-binding protein 3 OS=Homo sapiens GN=HS1BP3 PE=1 SV=1	HS1BP3	0.152655	0.333336	9.38298	2	0	4	0	0	0	0	0	0	0	0	0	0	0	0	0	0	0
P36959	GMP reductase 1 OS=Homo sapiens GN=GMPR PE=1 SV=1	GMPR	0.069427	0.228684	9.38298	3	2	1	0	0	0	0	0	0	0	0	0	0	0	0	0	0	0
P51570 (+2)	Galactokinase OS=Homo sapiens GN=GALK1 PE=1 SV=1	GALK1	0.152206	0.333336	9.38298	3	0	3	0	0	0	0	0	0	0	0	0	0	0	0	0	0	0
Q9UN86 (+3)	Ras GTPase-activating protein-binding protein 2 OS=Homo sapiens GN=G3BP2 PE=1 SV=2	G3BP2	0.069427	0.228684	9.38298	3	0	1	0	2	0	0	0	0	0	0	0	0	0	0	0	0	0
Q13045 (+1)	Protein flightless-1 homolog OS=Homo sapiens GN=FLII PE=1 SV=2	FLII	0.154766	0.33429	9.38298	1	0	5	0	0	0	0	0	0	0	0	0	0	0	0	0	0	0
Q15717	ELAV-like protein 1 OS=Homo sapiens GN=ELAVL1 PE=1 SV=2	ELAVL1	0.0100721	0.0803599	9.38298	1	0	0	1	0	1	1	2	0	0	0	0	0	0	0	0	0	0
P23588 (+3)	Eukaryotic translation initiation factor 4B OS=Homo sapiens GN=EIF4B PE=1 SV=2	EIF4B	0.0286111	0.141631	9.38298	0	0	0	1	0	2	2	1	0	0	0	0	0	0	0	0	0	0
Q9Y295	Developmentally-regulated GTP-binding protein 1 OS=Homo sapiens GN=DRG1 PE=1 SV=1	DRG1	0.069427	0.228684	9.38298	2	0	3	0	0	0	1	0	0	0	0	0	0	0	0	0	0	0
Q99627 (+4)	COP9 signalosome complex subunit 8 OS=Homo sapiens GN=COPS8 PE=1 SV=1	COPS8	0.0286111	0.141631	9.38298	1	0	0	2	0	1	0	2	0	0	0	0	0	0	0	0	0	0
P30085	UMP-CMP kinase OS=Homo sapiens GN=CMPK1 PE=1 SV=3	CMPK1	0.0288412	0.141631	9.38298	3	0	1	0	0	1	1	0	0	0	0	0	0	0	0	0	0	0
P25705 (+2)	ATP synthase subunit alpha, mitochondrial OS=Homo sapiens GN=ATP5A1 PE=1 SV=1	ATP5A1	0.327482	0.448657	9.38298	6	0	0	0	0	0	0	0	0	0	0	0	0	0	0	0	0	0
P61160	Actin-related protein 2 OS=Homo sapiens GN=ACTR2 PE=1 SV=1	ACTR2	0.0687965	0.228684	9.38298	2	0	2	0	2	0	0	0	0	0	0	0	0	0	0	0	0	0
Q0ZCI0	Immunglobulin heavy chain variable region (Fragment) OS=Homo sapiens PE=4 SV=1	Q0ZCI0	0.152206	0.333336	9.38298	0	0	0	0	0	3	3	0	0	0	0	0	0	0	0	0	0	0
B4DZF1	cDNA FLJ56541, highly similar to Ubiquilin-2 OS=Homo sapiens PE=2 SV=1	B4DZF1	0.327482	0.448657	9.38298	0	0	6	0	0	0	0	0	0	0	0	0	0	0	0	0	0	0
B4E0S6	cDNA FLJ55635, highly similar to pre-mRNA-splicing factorATP-dependent RNA helicase DHX15 (EC 3.6.1.-) OS=Homo sapiens PE=2 SV=1	B4E0S6	0.152206	0.333336	9.38298	3	0	0	0	3	0	0	0	0	0	0	0	0	0	0	0	0	0
B7Z855	cDNA FLJ50427, highly similar to Ubiquitin carboxyl-terminal hydrolase 7 (EC3.1.2.15) OS=Homo sapiens PE=2 SV=1	B7Z855	0.069427	0.228684	9.38298	1	0	3	0	2	0	0	0	0	0	0	0	0	0	0	0	0	0
Q8TBC4 (+3)	NEDD8-activating enzyme E1 catalytic subunit OS=Homo sapiens GN=UBA3 PE=1 SV=2	UBA3	0.152388	0.333336	9.12038	3	0	2	0	0	0	0	0	0	0	0	0	0	0	0	0	0	0
P62306	Small nuclear ribonucleoprotein F OS=Homo sapiens GN=SNRPF PE=1 SV=1	SNRPF	0.0285653	0.141631	9.12038	1	0	2	1	1	0	0	0	0	0	0	0	0	0	0	0	0	0
Q9Y371 (+3)	Endophilin-B1 OS=Homo sapiens GN=SH3GLB1 PE=1 SV=1	SH3GLB1	0.0285653	0.141631	9.12038	1	0	2	0	0	1	1	0	0	0	0	0	0	0	0	0	0	0
P53992 (+1)	Protein transport protein Sec24C OS=Homo sapiens GN=SEC24C PE=1 SV=3	SEC24C	0.32752	0.448657	9.12038	0	0	5	0	0	0	0	0	0	0	0	0	0	0	0	0	0	0
K7EJV9	60S ribosomal protein L23a (Fragment) OS=Homo sapiens GN=RPL23A PE=1 SV=1	RPL23A	0.152388	0.333336	9.12038	2	0	3	0	0	0	0	0	0	0	0	0	0	0	0	0	0	0
Q9NPQ8-2	Isoform 2 of Synembryn-A OS=Homo sapiens GN=RIC8A	RIC8A	0.0285653	0.141631	9.12038	2	0	1	1	0	0	1	0	0	0	0	0	0	0	0	0	0	0
P47897 (+4)	Glutamine--tRNA ligase OS=Homo sapiens GN=QARS PE=1 SV=1	QARS	0.152388	0.333336	9.12038	3	0	2	0	0	0	0	0	0	0	0	0	0	0	0	0	0	0
P61289-2	Isoform 2 of Proteasome activator complex subunit 3 OS=Homo sapiens GN=PSME3	PSME3	0.0691486	0.228684	9.12038	2	1	0	0	2	0	0	0	0	0	0	0	0	0	0	0	0	0
P07602-3 (+1)	Isoform Sap-mu-9 of Prosaposin OS=Homo sapiens GN=PSAP	PSAP	0.32752	0.448657	9.12038	0	0	0	0	0	5	0	0	0	0	0	0	0	0	0	0	0	0
O14744	Protein arginine N-methyltransferase 5 OS=Homo sapiens GN=PRMT5 PE=1 SV=4	PRMT5	0.0285653	0.141631	9.12038	1	0	2	1	1	0	0	0	0	0	0	0	0	0	0	0	0	0
P23284 (+1)	Peptidyl-prolyl cis-trans isomerase B OS=Homo sapiens GN=PPIB PE=1 SV=2	PPIB	0.152388	0.333336	9.12038	0	0	0	0	3	0	2	0	0	0	0	0	0	0	0	0	0	0
Q9GZP4	PITH domain-containing protein 1 OS=Homo sapiens GN=PITHD1 PE=1 SV=1	PITHD1	0.0691486	0.228684	9.12038	0	0	2	2	0	0	0	1	0	0	0	0	0	0	0	0	0	0
Q6UWY5	Olfactomedin-like protein 1 OS=Homo sapiens GN=OLFML1 PE=1 SV=2	OLFML1	0.0691486	0.228684	9.12038	2	1	2	0	0	0	0	0	0	0	0	0	0	0	0	0	0	0
Q9UHY1 (+2)	Nuclear receptor-binding protein OS=Homo sapiens GN=NRBP1 PE=1 SV=1	NRBP1	0.0691486	0.228684	9.12038	1	0	2	0	2	0	0	0	0	0	0	0	0	0	0	0	0	0
P08590 (+1)	Myosin light chain 3 OS=Homo sapiens GN=MYL3 PE=1 SV=3	MYL3	0.32752	0.448657	9.12038	0	0	0	0	0	0	0	5	0	0	0	0	0	0	0	0	0	0
P43243 (+3)	Matrin-3 OS=Homo sapiens GN=MATR3 PE=1 SV=2	MATR3	0.154187	0.333336	9.12038	0	0	4	1	0	0	0	0	0	0	0	0	0	0	0	0	0	0
P52292 (+1)	Importin subunit alpha-1 OS=Homo sapiens GN=KPNA2 PE=1 SV=1	KPNA2	0.32752	0.448657	9.12038	0	0	0	0	5	0	0	0	0	0	0	0	0	0	0	0	0	0
A0A0F7TBJ0	IGHV3-72 protein (Fragment) OS=Homo sapiens GN=IGHV3-72 PE=4 SV=1	IGHV3-72	0.32752	0.448657	9.12038	0	0	0	0	0	0	0	5	0	0	0	0	0	0	0	0	0	0
P31150 (+2)	Rab GDP dissociation inhibitor alpha OS=Homo sapiens GN=GDI1 PE=1 SV=2	GDI1	0.152388	0.333336	9.12038	0	0	0	0	3	0	2	0	0	0	0	0	0	0	0	0	0	0
P41250 (+1)	Glycine--tRNA ligase OS=Homo sapiens GN=GARS PE=1 SV=3	GARS	0.154187	0.333336	9.12038	0	0	0	0	4	0	1	0	0	0	0	0	0	0	0	0	0	0
P49354 (+2)	Protein farnesyltransferase/geranylgeranyltransferase type-1 subunit alpha OS=Homo sapiens GN=FNTA PE=1 SV=1	FNTA	0.152388	0.333336	9.12038	2	0	3	0	0	0	0	0	0	0	0	0	0	0	0	0	0	0
O75369 (+5)	Filamin-B OS=Homo sapiens GN=FLNB PE=1 SV=2	FLNB	0.152388	0.333336	9.12038	2	0	0	0	3	0	0	0	0	0	0	0	0	0	0	0	0	0
Q15430	Coagulation factor V (Fragment) OS=Homo sapiens GN=F5 PE=2 SV=1	F5	0.32752	0.448657	9.12038	0	0	5	0	0	0	0	0	0	0	0	0	0	0	0	0	0	0
Q15056	Eukaryotic translation initiation factor 4H OS=Homo sapiens GN=EIF4H PE=1 SV=5	EIF4H	0.0285653	0.141631	9.12038	2	0	0	0	0	1	1	1	0	0	0	0	0	0	0	0	0	0
P78344 (+1)	Eukaryotic translation initiation factor 4 gamma 2 OS=Homo sapiens GN=EIF4G2 PE=1 SV=1	EIF4G2	0.0285653	0.141631	9.12038	0	0	0	1	2	1	1	0	0	0	0	0	0	0	0	0	0	0
O00273 (+3)	DNA fragmentation factor subunit alpha OS=Homo sapiens GN=DFFA PE=1 SV=1	DFFA	0.152388	0.333336	9.12038	3	0	2	0	0	0	0	0	0	0	0	0	0	0	0	0	0	0
I3L352	ATP-dependent RNA helicase DDX19A (Fragment) OS=Homo sapiens GN=DDX19A PE=1 SV=1	DDX19A	0.152388	0.333336	9.12038	2	0	3	0	0	0	0	0	0	0	0	0	0	0	0	0	0	0
Q92905 (+1)	COP9 signalosome complex subunit 5 OS=Homo sapiens GN=COPS5 PE=1 SV=4	COPS5	0.0285653	0.141631	9.12038	2	0	1	0	1	0	1	0	0	0	0	0	0	0	0	0	0	0
Q6FHC3 (+4)	Calponin (Fragment) OS=Homo sapiens GN=CNN2 PE=2 SV=1	CNN2	0.152388	0.333336	9.12038	0	0	3	0	0	0	2	0	0	0	0	0	0	0	0	0	0	0
O43633 (+2)	Charged multivesicular body protein 2a OS=Homo sapiens GN=CHMP2A PE=1 SV=1	CHMP2A	0.0696861	0.228684	9.12038	1	0	3	1	0	0	0	0	0	0	0	0	0	0	0	0	0	0
Q13557 (+15)	Calcium/calmodulin-dependent protein kinase type II subunit delta OS=Homo sapiens GN=CAMK2D PE=1 SV=3	CAMK2D	0.154187	0.333336	9.12038	4	0	0	0	0	0	1	0	0	0	0	0	0	0	0	0	0	0
P22676 (+1)	Calretinin OS=Homo sapiens GN=CALB2 PE=2 SV=2	CALB2	0.0691486	0.228684	9.12038	0	0	0	0	0	2	2	1	0	0	0	0	0	0	0	0	0	0
Q5T6V5	Queuosine salvage protein OS=Homo sapiens GN=C9orf64 PE=1 SV=1	C9orf64	0.152388	0.333336	9.12038	3	0	2	0	0	0	0	0	0	0	0	0	0	0	0	0	0	0
H0Y360	AMP deaminase 2 (Fragment) OS=Homo sapiens GN=AMPD2 PE=1 SV=1	AMPD2	0.0691486	0.228684	9.12038	2	0	2	0	0	0	1	0	0	0	0	0	0	0	0	0	0	0
Q4LE36	ACLY variant protein (Fragment) OS=Homo sapiens GN=ACLY variant protein PE=2 SV=1	ACLY	0.152388	0.333336	9.12038	0	0	0	0	3	0	2	0	0	0	0	0	0	0	0	0	0	0
Q0ZCF9 (+1)	Immunglobulin heavy chain variable region (Fragment) OS=Homo sapiens PE=4 SV=1	Q0ZCF9	0.32752	0.448657	9.12038	0	5	0	0	0	0	0	0	0	0	0	0	0	0	0	0	0	0
Q0ZCH8	Immunglobulin heavy chain variable region (Fragment) OS=Homo sapiens PE=4 SV=1	Q0ZCH8	0.32752	0.448657	9.12038	0	5	0	0	0	0	0	0	0	0	0	0	0	0	0	0	0	0
B2R7W4	cDNA, FLJ93632, highly similar to Homo sapiens heterogeneous nuclear ribonucleoprotein R (HNRPR), mRNA OS=Homo sapiens PE=2 SV=1	B2R7W4	0.32752	0.448657	9.12038	0	0	5	0	0	0	0	0	0	0	0	0	0	0	0	0	0	0
B4DJV9	cDNA FLJ60607, highly similar to Acyl-protein thioesterase 1 (EC 3.1.2.-) OS=Homo sapiens PE=2 SV=1	B4DJV9	0.0691486	0.228684	9.12038	2	0	2	0	1	0	0	0	0	0	0	0	0	0	0	0	0	0
B4DWG1	cDNA FLJ55643, highly similar to SEC23-interacting protein OS=Homo sapiens PE=2 SV=1	B4DWG1	0.152388	0.333336	9.12038	2	0	3	0	0	0	0	0	0	0	0	0	0	0	0	0	0	0
Q53FH8 (+2)	Sorting nexin 5 variant (Fragment) OS=Homo sapiens PE=2 SV=1	Q53FH8	0.0691486	0.228684	9.12038	2	0	2	0	0	0	1	0	0	0	0	0	0	0	0	0	0	0
Q9UM02 (+1)	Prolyl endopeptidase OS=Homo sapiens PE=2 SV=1	Q9UM02	0.152388	0.333336	9.12038	3	0	2	0	0	0	0	0	0	0	0	0	0	0	0	0	0	0
P61088 (+3)	Ubiquitin-conjugating enzyme E2 N OS=Homo sapiens GN=UBE2N PE=1 SV=1	UBE2N	0.00998554	0.0803599	9.12038	1	0	0	0	0	1	1	1	1	0	0	0	0	0	0	0	0	0
P48556 (+2)	26S proteasome non-ATPase regulatory subunit 8 OS=Homo sapiens GN=PSMD8 PE=1 SV=2	PSMD8	0.00998554	0.0803599	9.12038	1	0	0	1	1	1	1	0	0	0	0	0	0	0	0	0	0	0
A2N0T6	VH6DJ protein (Fragment) OS=Homo sapiens GN=VH6DJ PE=2 SV=1	VH6DJ	0.327571	0.448657	8.7991	0	4	0	0	0	0	0	0	0	0	0	0	0	0	0	0	0	0
Q93008	Probable ubiquitin carboxyl-terminal hydrolase FAF-X OS=Homo sapiens GN=USP9X PE=1 SV=3	USP9X	0.153538	0.333336	8.7991	3	0	0	1	0	0	0	0	0	0	0	0	0	0	0	0	0	0
O94874	E3 UFM1-protein ligase 1 OS=Homo sapiens GN=UFL1 PE=1 SV=2	UFL1	0.153538	0.333336	8.7991	3	0	1	0	0	0	0	0	0	0	0	0	0	0	0	0	0	0
Q9GZZ9	Ubiquitin-like modifier-activating enzyme 5 OS=Homo sapiens GN=UBA5 PE=1 SV=1	UBA5	0.153538	0.333336	8.7991	3	0	0	0	0	0	1	0	0	0	0	0	0	0	0	0	0	0
P0DN76 (+5)	Splicing factor U2AF 35 kDa subunit-like protein OS=Homo sapiens GN=U2AF1L5 PE=1 SV=1	U2AF1L5	0.152258	0.333336	8.7991	2	0	2	0	0	0	0	0	0	0	0	0	0	0	0	0	0	0
D3DTY9	Tripartite motif-containing 25, isoform CRA_a OS=Homo sapiens GN=TRIM25 PE=4 SV=1	TRIM25	0.152258	0.333336	8.7991	2	0	2	0	0	0	0	0	0	0	0	0	0	0	0	0	0	0
P49755 (+3)	Transmembrane emp24 domain-containing protein 10 OS=Homo sapiens GN=TMED10 PE=1 SV=2	TMED10	0.152258	0.333336	8.7991	2	0	2	0	0	0	0	0	0	0	0	0	0	0	0	0	0	0
P62308 (+2)	Small nuclear ribonucleoprotein G OS=Homo sapiens GN=SNRPG PE=1 SV=1	SNRPG	0.153538	0.333336	8.7991	3	0	1	0	0	0	0	0	0	0	0	0	0	0	0	0	0	0
P14678 (+4)	Small nuclear ribonucleoprotein-associated proteins B and B' OS=Homo sapiens GN=SNRPB PE=1 SV=2	SNRPB	0.152258	0.333336	8.7991	2	0	2	0	0	0	0	0	0	0	0	0	0	0	0	0	0	0
Q15393 (+1)	Splicing factor 3B subunit 3 OS=Homo sapiens GN=SF3B3 PE=1 SV=4	SF3B3	0.152258	0.333336	8.7991	2	0	0	0	2	0	0	0	0	0	0	0	0	0	0	0	0	0
Q9Y3A5 (+1)	Ribosome maturation protein SBDS OS=Homo sapiens GN=SBDS PE=1 SV=4	SBDS	0.0691887	0.228684	8.7991	2	0	1	0	0	0	0	1	0	0	0	0	0	0	0	0	0	0
P82979 (+1)	SAP domain-containing ribonucleoprotein OS=Homo sapiens GN=SARNP PE=1 SV=3	SARNP	0.153538	0.333336	8.7991	1	0	3	0	0	0	0	0	0	0	0	0	0	0	0	0	0	0
Q9UBE0 (+1)	SUMO-activating enzyme subunit 1 OS=Homo sapiens GN=SAE1 PE=1 SV=1	SAE1	0.153538	0.333336	8.7991	0	0	0	1	3	0	0	0	0	0	0	0	0	0	0	0	0	0
P04271 (+2)	Protein S100-B OS=Homo sapiens GN=S100B PE=1 SV=2	S100B	0.152258	0.333336	8.7991	0	2	2	0	0	0	0	0	0	0	0	0	0	0	0	0	0	0
P62263	40S ribosomal protein S14 OS=Homo sapiens GN=RPS14 PE=1 SV=3	RPS14	0.0691887	0.228684	8.7991	2	0	0	0	1	0	0	1	0	0	0	0	0	0	0	0	0	0
P18077	60S ribosomal protein L35a OS=Homo sapiens GN=RPL35A PE=1 SV=2	RPL35A	0.0691887	0.228684	8.7991	0	0	0	2	1	0	0	1	0	0	0	0	0	0	0	0	0	0
P62910 (+3)	60S ribosomal protein L32 OS=Homo sapiens GN=RPL32 PE=1 SV=2	RPL32	0.0691887	0.228684	8.7991	2	0	0	1	0	0	0	1	0	0	0	0	0	0	0	0	0	0
P46776 (+3)	60S ribosomal protein L27a OS=Homo sapiens GN=RPL27A PE=1 SV=2	RPL27A	0.0691887	0.228684	8.7991	1	0	2	0	0	0	1	0	0	0	0	0	0	0	0	0	0	0
P61020 (+1)	Ras-related protein Rab-5B OS=Homo sapiens GN=RAB5B PE=1 SV=1	RAB5B	0.152258	0.333336	8.7991	0	0	0	2	0	0	2	0	0	0	0	0	0	0	0	0	0	0
Q5QPM7 (+2)	Proteasome inhibitor PI31 subunit OS=Homo sapiens GN=PSMF1 PE=1 SV=2	PSMF1	0.0691887	0.228684	8.7991	2	0	0	0	0	0	0	1	1	0	0	0	0	0	0	0	0	0
Q9UMS4	Pre-mRNA-processing factor 19 OS=Homo sapiens GN=PRPF19 PE=1 SV=1	PRPF19	0.0691887	0.228684	8.7991	2	0	1	0	1	0	0	0	0	0	0	0	0	0	0	0	0	0
P78527	DNA-dependent protein kinase catalytic subunit OS=Homo sapiens GN=PRKDC PE=1 SV=3	PRKDC	0.0691887	0.228684	8.7991	2	0	1	0	1	0	0	0	0	0	0	0	0	0	0	0	0	0
P41236	Protein phosphatase inhibitor 2 OS=Homo sapiens GN=PPP1R2 PE=1 SV=2	PPP1R2	0.0691887	0.228684	8.7991	1	0	2	0	0	0	1	0	0	0	0	0	0	0	0	0	0	0
Q15126 (+1)	Phosphomevalonate kinase OS=Homo sapiens GN=PMVK PE=1 SV=3	PMVK	0.152258	0.333336	8.7991	2	0	2	0	0	0	0	0	0	0	0	0	0	0	0	0	0	0
O95394 (+2)	Phosphoacetylglucosamine mutase OS=Homo sapiens GN=PGM3 PE=1 SV=1	PGM3	0.153538	0.333336	8.7991	3	0	0	0	1	0	0	0	0	0	0	0	0	0	0	0	0	0
O43252 (+1)	Bifunctional 3'-phosphoadenosine 5'-phosphosulfate synthase 1 OS=Homo sapiens GN=PAPSS1 PE=1 SV=2	PAPSS1	0.153538	0.333336	8.7991	1	0	3	0	0	0	0	0	0	0	0	0	0	0	0	0	0	0
Q05BV5 (+3)	OGFR protein OS=Homo sapiens GN=OGFR PE=2 SV=1	OGFR	0.0691887	0.228684	8.7991	2	0	1	1	0	0	0	0	0	0	0	0	0	0	0	0	0	0
Q15746 (+4)	Myosin light chain kinase, smooth muscle OS=Homo sapiens GN=MYLK PE=1 SV=4	MYLK	0.0691887	0.228684	8.7991	2	0	0	0	1	0	1	0	0	0	0	0	0	0	0	0	0	0
Q9NTJ4-4	Isoform 4 of Alpha-mannosidase 2C1 OS=Homo sapiens GN=MAN2C1	MAN2C1	0.152258	0.333336	8.7991	2	0	2	0	0	0	0	0	0	0	0	0	0	0	0	0	0	0
Q96P70	Importin-9 OS=Homo sapiens GN=IPO9 PE=1 SV=3	IPO9	0.152258	0.333336	8.7991	2	0	2	0	0	0	0	0	0	0	0	0	0	0	0	0	0	0
A0A087WSY4	Immunoglobulin heavy variable 4-30-2 OS=Homo sapiens GN=IGHV4-30-2 PE=3 SV=1	IGHV4-30-2	0.327571	0.448657	8.7991	0	0	0	0	0	4	0	0	0	0	0	0	0	0	0	0	0	0
B7Z4B8	Heterogeneous nuclear ribonucleoprotein U-like protein 1 OS=Homo sapiens GN=HNRNPUL1 PE=1 SV=1	HNRNPUL1	0.153538	0.333336	8.7991	0	0	3	0	0	1	0	0	0	0	0	0	0	0	0	0	0	0
Q9NRV9 (+1)	Heme-binding protein 1 OS=Homo sapiens GN=HEBP1 PE=1 SV=1	HEBP1	0.0691887	0.228684	8.7991	0	0	2	0	0	0	1	1	0	0	0	0	0	0	0	0	0	0
Q9UBQ5 (+2)	Eukaryotic translation initiation factor 3 subunit K OS=Homo sapiens GN=EIF3K PE=1 SV=1	EIF3K	0.0691887	0.228684	8.7991	1	0	2	0	1	0	0	0	0	0	0	0	0	0	0	0	0	0
O75821 (+3)	Eukaryotic translation initiation factor 3 subunit G OS=Homo sapiens GN=EIF3G PE=1 SV=2	EIF3G	0.153538	0.333336	8.7991	3	0	1	0	0	0	0	0	0	0	0	0	0	0	0	0	0	0
P20042 (+2)	Eukaryotic translation initiation factor 2 subunit 2 OS=Homo sapiens GN=EIF2S2 PE=1 SV=2	EIF2S2	0.0691887	0.228684	8.7991	1	0	1	2	0	0	0	0	0	0	0	0	0	0	0	0	0	0
Q9NTX5	Ethylmalonyl-CoA decarboxylase OS=Homo sapiens GN=ECHDC1 PE=1 SV=2	ECHDC1	0.327571	0.448657	8.7991	4	0	0	0	0	0	0	0	0	0	0	0	0	0	0	0	0	0
P27487	Dipeptidyl peptidase 4 OS=Homo sapiens GN=DPP4 PE=1 SV=2	DPP4	0.152258	0.333336	8.7991	2	0	2	0	0	0	0	0	0	0	0	0	0	0	0	0	0	0
Q9UBX1	Cathepsin F OS=Homo sapiens GN=CTSF PE=1 SV=1	CTSF	0.0691887	0.228684	8.7991	1	0	2	0	0	0	1	0	0	0	0	0	0	0	0	0	0	0
Q14194-2 (+2)	Isoform LCRMP-1 of Dihydropyrimidinase-related protein 1 OS=Homo sapiens GN=CRMP1	CRMP1	0.327571	0.448657	8.7991	0	0	0	0	4	0	0	0	0	0	0	0	0	0	0	0	0	0
P12110-2	Isoform 2C2A of Collagen alpha-2(VI) chain OS=Homo sapiens GN=COL6A2	COL6A2	0.327571	0.448657	8.7991	0	4	0	0	0	0	0	0	0	0	0	0	0	0	0	0	0	0
P08133 (+3)	Annexin A6 OS=Homo sapiens GN=ANXA6 PE=1 SV=3	ANXA6	0.152258	0.333336	8.7991	2	0	0	0	0	0	2	0	0	0	0	0	0	0	0	0	0	0
A2J1N9	Rheumatoid factor RF-ET12 (Fragment) OS=Homo sapiens PE=2 SV=1	A2J1N9	0.152258	0.333336	8.7991	0	0	0	0	0	0	2	2	0	0	0	0	0	0	0	0	0	0
B3KMR8	cDNA FLJ12445 fis, clone NT2RM1000256, highly similar to Glucosamine--fructose-6-phosphateaminotransferase (isomerizing) 2 (EC 2.6.1.16) OS=Homo sapiens PE=2 SV=1	B3KMR8	0.327571	0.448657	8.7991	4	0	0	0	0	0	0	0	0	0	0	0	0	0	0	0	0	0
B4E100	cDNA FLJ61520, highly similar to Amyloid beta A4 protein-bindingfamily B member 1- interacting protein OS=Homo sapiens PE=2 SV=1	B4E100	0.153538	0.333336	8.7991	1	0	3	0	0	0	0	0	0	0	0	0	0	0	0	0	0	0
Q53F20 (+2)	Acidic (Leucine-rich) nuclear phosphoprotein 32 family, member E variant (Fragment) OS=Homo sapiens PE=2 SV=1	Q53F20	0.153538	0.333336	8.7991	3	0	0	0	0	0	0	1	0	0	0	0	0	0	0	0	0	0
Q53GG0 (+2)	Epithelial protein lost in neoplasm beta variant (Fragment) OS=Homo sapiens PE=2 SV=1	Q53GG0	0.152258	0.333336	8.7991	2	0	2	0	0	0	0	0	0	0	0	0	0	0	0	0	0	0
Q59GY0	Apolipoprotein B mRNA editing enzyme, catalytic polypeptide-like 3C variant (Fragment) OS=Homo sapiens PE=2 SV=1	Q59GY0	0.0691887	0.228684	8.7991	2	0	1	0	0	1	0	0	0	0	0	0	0	0	0	0	0	0
Q96QS0	Putative matrix cell adhesion molecule-3 OS=Homo sapiens PE=2 SV=1	Q96QS0	0.0691887	0.228684	8.7991	1	0	0	0	0	1	0	2	0	0	0	0	0	0	0	0	0	0
Q9NP79 (+1)	Vacuolar protein sorting-associated protein VTA1 homolog OS=Homo sapiens GN=VTA1 PE=1 SV=1	VTA1	0.0283789	0.141631	8.7991	1	0	1	0	0	0	1	1	0	0	0	0	0	0	0	0	0	0
Q04323 (+3)	UBX domain-containing protein 1 OS=Homo sapiens GN=UBXN1 PE=1 SV=2	UBXN1	0.0283789	0.141631	8.7991	0	0	0	1	0	0	1	1	1	0	0	0	0	0	0	0	0	0
Q08209 (+1)	Serine/threonine-protein phosphatase 2B catalytic subunit alpha isoform OS=Homo sapiens GN=PPP3CA PE=1 SV=1	PPP3CA	0.0283789	0.141631	8.7991	0	0	1	1	0	1	1	0	0	0	0	0	0	0	0	0	0	0
Q9BUL8	Programmed cell death protein 10 OS=Homo sapiens GN=PDCD10 PE=1 SV=1	PDCD10	0.0283789	0.141631	8.7991	0	0	1	0	0	1	1	1	0	0	0	0	0	0	0	0	0	0
P30419 (+1)	Glycylpeptide N-tetradecanoyltransferase 1 OS=Homo sapiens GN=NMT1 PE=1 SV=2	NMT1	0.0283789	0.141631	8.7991	1	0	1	1	0	0	1	0	0	0	0	0	0	0	0	0	0	0
Q9H5X1	MIP18 family protein FAM96A OS=Homo sapiens GN=FAM96A PE=1 SV=1	FAM96A	0.0283789	0.141631	8.7991	0	0	0	1	0	1	1	1	0	0	0	0	0	0	0	0	0	0
A2NV55	Precursor (AA -19 to 113) (Fragment) OS=Homo sapiens PE=2 SV=1	A2NV55	0.0283789	0.141631	8.7991	0	1	0	0	0	0	1	1	1	0	0	0	0	0	0	0	0	0
O43592 (+1)	Exportin-T OS=Homo sapiens GN=XPOT PE=1 SV=2	XPOT	0.15284	0.333336	8.38514	0	0	0	0	2	0	1	0	0	0	0	0	0	0	0	0	0	0
A2N0S7	VH6DJ protein (Fragment) OS=Homo sapiens GN=VH6DJ PE=2 SV=1	VH6DJ	0.327642	0.448657	8.38514	0	0	0	0	0	0	0	0	3	0	0	0	0	0	0	0	0	0
A0N5G7	Rheumatoid factor D5 heavy chain (Fragment) OS=Homo sapiens GN=VH3 PE=2 SV=1	VH3	0.15284	0.333336	8.38514	0	2	1	0	0	0	0	0	0	0	0	0	0	0	0	0	0	0
Q9C0C2 (+1)	182 kDa tankyrase-1-binding protein OS=Homo sapiens GN=TNKS1BP1 PE=1 SV=4	TNKS1BP1	0.15284	0.333336	8.38514	2	0	1	0	0	0	0	0	0	0	0	0	0	0	0	0	0	0
O95379 (+1)	Tumor necrosis factor alpha-induced protein 8 OS=Homo sapiens GN=TNFAIP8 PE=1 SV=1	TNFAIP8	0.15284	0.333336	8.38514	2	0	1	0	0	0	0	0	0	0	0	0	0	0	0	0	0	0
O15187	T-cluster binding protein OS=Homo sapiens GN=TIAL1 PE=2 SV=1	TIAL1	0.15284	0.333336	8.38514	1	0	2	0	0	0	0	0	0	0	0	0	0	0	0	0	0	0
K7EQJ5	40S ribosomal protein S15 OS=Homo sapiens GN=RPS15 PE=1 SV=2	RPS15	0.15284	0.333336	8.38514	0	0	0	0	0	0	2	1	0	0	0	0	0	0	0	0	0	0
Q63HN8-4 (+1)	Isoform 2 of E3 ubiquitin-protein ligase RNF213 OS=Homo sapiens GN=RNF213	RNF213	0.327642	0.448657	8.38514	0	0	0	3	0	0	0	0	0	0	0	0	0	0	0	0	0	0
P61006 (+1)	Ras-related protein Rab-8A OS=Homo sapiens GN=RAB8A PE=1 SV=1	RAB8A	0.327642	0.448657	8.38514	3	0	0	0	0	0	0	0	0	0	0	0	0	0	0	0	0	0
Q96M27	Protein PRRC1 OS=Homo sapiens GN=PRRC1 PE=1 SV=1	PRRC1	0.15284	0.333336	8.38514	2	0	1	0	0	0	0	0	0	0	0	0	0	0	0	0	0	0
Q4J6C6	Prolyl endopeptidase-like OS=Homo sapiens GN=PREPL PE=1 SV=1	PREPL	0.15284	0.333336	8.38514	1	0	2	0	0	0	0	0	0	0	0	0	0	0	0	0	0	0
O15355 (+2)	Protein phosphatase 1G OS=Homo sapiens GN=PPM1G PE=1 SV=1	PPM1G	0.15284	0.333336	8.38514	0	0	0	1	2	0	0	0	0	0	0	0	0	0	0	0	0	0
P19387 (+3)	DNA-directed RNA polymerase II subunit RPB3 OS=Homo sapiens GN=POLR2C PE=1 SV=2	POLR2C	0.15284	0.333336	8.38514	1	0	2	0	0	0	0	0	0	0	0	0	0	0	0	0	0	0
P49585 (+1)	Choline-phosphate cytidylyltransferase A OS=Homo sapiens GN=PCYT1A PE=1 SV=2	PCYT1A	0.15284	0.333336	8.38514	2	0	0	0	0	0	1	0	0	0	0	0	0	0	0	0	0	0
P53384 (+1)	Cytosolic Fe-S cluster assembly factor NUBP1 OS=Homo sapiens GN=NUBP1 PE=1 SV=2	NUBP1	0.15284	0.333336	8.38514	1	0	2	0	0	0	0	0	0	0	0	0	0	0	0	0	0	0
Q9BZK3	Putative nascent polypeptide-associated complex subunit alpha-like protein OS=Homo sapiens GN=NACAP1 PE=5 SV=1	NACAP1	0.327642	0.448657	8.38514	0	0	0	0	3	0	0	0	0	0	0	0	0	0	0	0	0	0
P36507	Dual specificity mitogen-activated protein kinase kinase 2 OS=Homo sapiens GN=MAP2K2 PE=1 SV=1	MAP2K2	0.15284	0.333336	8.38514	0	0	0	0	0	0	2	1	0	0	0	0	0	0	0	0	0	0
Q93052 (+1)	Lipoma-preferred partner OS=Homo sapiens GN=LPP PE=1 SV=1	LPP	0.15284	0.333336	8.38514	1	0	2	0	0	0	0	0	0	0	0	0	0	0	0	0	0	0
P05556 (+4)	Integrin beta-1 OS=Homo sapiens GN=ITGB1 PE=1 SV=2	ITGB1	0.15284	0.333336	8.38514	0	2	0	0	0	0	0	0	1	0	0	0	0	0	0	0	0	0
Q13151	Heterogeneous nuclear ribonucleoprotein A0 OS=Homo sapiens GN=HNRNPA0 PE=1 SV=1	HNRNPA0	0.15284	0.333336	8.38514	1	0	2	0	0	0	0	0	0	0	0	0	0	0	0	0	0	0
P50135	Histamine N-methyltransferase OS=Homo sapiens GN=HNMT PE=1 SV=1	HNMT	0.327642	0.448657	8.38514	0	0	0	0	0	0	3	0	0	0	0	0	0	0	0	0	0	0
J9R4R9	MHC class I antigen (Fragment) OS=Homo sapiens GN=HLA-B PE=3 SV=1	HLA-B	0.327642	0.448657	8.38514	0	0	0	3	0	0	0	0	0	0	0	0	0	0	0	0	0	0
O14964 (+4)	Hepatocyte growth factor-regulated tyrosine kinase substrate OS=Homo sapiens GN=HGS PE=1 SV=1	HGS	0.327642	0.448657	8.38514	3	0	0	0	0	0	0	0	0	0	0	0	0	0	0	0	0	0
Q6B0K9 (+1)	Hemoglobin subunit mu OS=Homo sapiens GN=HBM PE=2 SV=1	HBM	0.15284	0.333336	8.38514	0	0	0	2	0	0	0	1	0	0	0	0	0	0	0	0	0	0
H0YL12	Electron transfer flavoprotein subunit alpha, mitochondrial (Fragment) OS=Homo sapiens GN=ETFA PE=1 SV=8	ETFA	0.327642	0.448657	8.38514	3	0	0	0	0	0	0	0	0	0	0	0	0	0	0	0	0	0
A0A1B0GWG0	Protein 4.1 (Fragment) OS=Homo sapiens GN=EPB41 PE=1 SV=1	EPB41	0.15284	0.333336	8.38514	2	0	0	0	0	0	0	1	0	0	0	0	0	0	0	0	0	0
Q15370 (+2)	Elongin-B OS=Homo sapiens GN=ELOB PE=1 SV=1	ELOB	0.15284	0.333336	8.38514	0	0	0	2	0	1	0	0	0	0	0	0	0	0	0	0	0	0
Q7L2H7	Eukaryotic translation initiation factor 3 subunit M OS=Homo sapiens GN=EIF3M PE=1 SV=1	EIF3M	0.15284	0.333336	8.38514	0	0	0	0	2	0	1	0	0	0	0	0	0	0	0	0	0	0
O14531 (+1)	Dihydropyrimidinase-related protein 4 OS=Homo sapiens GN=DPYSL4 PE=1 SV=2	DPYSL4	0.15284	0.333336	8.38514	0	0	0	0	0	0	2	1	0	0	0	0	0	0	0	0	0	0
P31689 (+1)	DnaJ homolog subfamily A member 1 OS=Homo sapiens GN=DNAJA1 PE=1 SV=2	DNAJA1	0.327642	0.448657	8.38514	3	0	0	0	0	0	0	0	0	0	0	0	0	0	0	0	0	0
H0Y4W0	COMM domain-containing protein 3 (Fragment) OS=Homo sapiens GN=COMMD3 PE=1 SV=1	COMMD3	0.15284	0.333336	8.38514	1	0	2	0	0	0	0	0	0	0	0	0	0	0	0	0	0	0
P25940 (+1)	Collagen alpha-3(V) chain OS=Homo sapiens GN=COL5A3 PE=1 SV=3	COL5A3	0.15284	0.333336	8.38514	2	0	1	0	0	0	0	0	0	0	0	0	0	0	0	0	0	0
Q13057 (+1)	Bifunctional coenzyme A synthase OS=Homo sapiens GN=COASY PE=1 SV=4	COASY	0.327642	0.448657	8.38514	3	0	0	0	0	0	0	0	0	0	0	0	0	0	0	0	0	0
O43684 (+3)	Mitotic checkpoint protein BUB3 OS=Homo sapiens GN=BUB3 PE=1 SV=1	BUB3	0.15284	0.333336	8.38514	0	0	1	0	2	0	0	0	0	0	0	0	0	0	0	0	0	0
O95352 (+4)	Ubiquitin-like modifier-activating enzyme ATG7 OS=Homo sapiens GN=ATG7 PE=1 SV=1	ATG7	0.15284	0.333336	8.38514	1	0	2	0	0	0	0	0	0	0	0	0	0	0	0	0	0	0
O15144 (+1)	Actin-related protein 2/3 complex subunit 2 OS=Homo sapiens GN=ARPC2 PE=1 SV=1	ARPC2	0.327642	0.448657	8.38514	0	0	0	0	3	0	0	0	0	0	0	0	0	0	0	0	0	0
P36405	ADP-ribosylation factor-like protein 3 OS=Homo sapiens GN=ARL3 PE=1 SV=2	ARL3	0.15284	0.333336	8.38514	1	0	0	0	2	0	0	0	0	0	0	0	0	0	0	0	0	0
Q06481-6	Isoform 6 of Amyloid-like protein 2 OS=Homo sapiens GN=APLP2	APLP2	0.327642	0.448657	8.38514	0	0	0	0	3	0	0	0	0	0	0	0	0	0	0	0	0	0
O94973 (+3)	AP-2 complex subunit alpha-2 OS=Homo sapiens GN=AP2A2 PE=1 SV=2	AP2A2	0.15284	0.333336	8.38514	1	0	0	0	0	0	2	0	0	0	0	0	0	0	0	0	0	0
P11766 (+2)	Alcohol dehydrogenase class-3 OS=Homo sapiens GN=ADH5 PE=1 SV=4	ADH5	0.15284	0.333336	8.38514	2	0	1	0	0	0	0	0	0	0	0	0	0	0	0	0	0	0
B4DDX2	cDNA FLJ54590, highly similar to KH domain-containing, RNA-binding, signaltransduction-associated protein 1 OS=Homo sapiens PE=2 SV=1	B4DDX2	0.15284	0.333336	8.38514	0	0	2	0	0	0	0	1	0	0	0	0	0	0	0	0	0	0
B4DFR2	cDNA FLJ59194, moderately similar to Dynein light chain 2A, cytoplasmic OS=Homo sapiens PE=2 SV=1	B4DFR2	0.15284	0.333336	8.38514	2	0	0	0	0	0	1	0	0	0	0	0	0	0	0	0	0	0
B4DNH0	cDNA FLJ60313, highly similar to Epithelial-cadherin OS=Homo sapiens PE=2 SV=1	B4DNH0	0.327642	0.448657	8.38514	3	0	0	0	0	0	0	0	0	0	0	0	0	0	0	0	0	0
B4DPM0	Pyruvate kinase OS=Homo sapiens PE=2 SV=1	B4DPM0	0.15284	0.333336	8.38514	0	0	0	2	0	0	0	1	0	0	0	0	0	0	0	0	0	0
B4DZB1	cDNA FLJ59645, highly similar to 116 kDa U5 small nuclear ribonucleoprotein component OS=Homo sapiens PE=2 SV=1	B4DZB1	0.327642	0.448657	8.38514	0	0	0	0	3	0	0	0	0	0	0	0	0	0	0	0	0	0
Q59EK3 (+4)	Adaptor-related protein complex 1, mu 1 subunit variant (Fragment) OS=Homo sapiens PE=2 SV=1	Q59EK3	0.327642	0.448657	8.38514	0	0	3	0	0	0	0	0	0	0	0	0	0	0	0	0	0	0
Q59FI4	Importin 4 variant (Fragment) OS=Homo sapiens PE=2 SV=1	Q59FI4	0.15284	0.333336	8.38514	1	0	2	0	0	0	0	0	0	0	0	0	0	0	0	0	0	0
Q5TZP0	Matrix metalloproteinase 1 (Interstitial collagenase) OS=Homo sapiens PE=2 SV=1	Q5TZP0	0.327642	0.448657	8.38514	0	0	0	0	3	0	0	0	0	0	0	0	0	0	0	0	0	0
P41226	Ubiquitin-like modifier-activating enzyme 7 OS=Homo sapiens GN=UBA7 PE=1 SV=2	UBA7	0.068851	0.228684	8.38514	1	0	0	0	0	1	1	0	0	0	0	0	0	0	0	0	0	0
Q16890-4 (+2)	Isoform 4 of Tumor protein D53 OS=Homo sapiens GN=TPD52L1	TPD52L1	0.068851	0.228684	8.38514	1	0	0	0	0	1	1	0	0	0	0	0	0	0	0	0	0	0
P05154 (+2)	Plasma serine protease inhibitor OS=Homo sapiens GN=SERPINA5 PE=1 SV=3	SERPINA5	0.068851	0.228684	8.38514	0	1	1	0	0	0	1	0	0	0	0	0	0	0	0	0	0	0
Q15404	Ras suppressor protein 1 OS=Homo sapiens GN=RSU1 PE=1 SV=3	RSU1	0.068851	0.228684	8.38514	0	0	0	1	0	0	1	1	0	0	0	0	0	0	0	0	0	0
P62854 (+2)	40S ribosomal protein S26 OS=Homo sapiens GN=RPS26 PE=1 SV=3	RPS26	0.068851	0.228684	8.38514	0	0	0	1	1	1	0	0	0	0	0	0	0	0	0	0	0	0
P08708	40S ribosomal protein S17 OS=Homo sapiens GN=RPS17 PE=1 SV=2	RPS17	0.068851	0.228684	8.38514	1	0	0	1	1	0	0	0	0	0	0	0	0	0	0	0	0	0
Q8NBF2	NHL repeat-containing protein 2 OS=Homo sapiens GN=NHLRC2 PE=1 SV=1	NHLRC2	0.068851	0.228684	8.38514	1	0	1	0	0	0	1	0	0	0	0	0	0	0	0	0	0	0
P61326 (+2)	Protein mago nashi homolog OS=Homo sapiens GN=MAGOH PE=1 SV=1	MAGOH	0.068851	0.228684	8.38514	0	0	1	1	1	0	0	0	0	0	0	0	0	0	0	0	0	0
Q9UK45	U6 snRNA-associated Sm-like protein LSm7 OS=Homo sapiens GN=LSM7 PE=1 SV=1	LSM7	0.068851	0.228684	8.38514	0	0	1	0	0	1	1	0	0	0	0	0	0	0	0	0	0	0
Q14376 (+1)	UDP-glucose 4-epimerase OS=Homo sapiens GN=GALE PE=1 SV=2	GALE	0.068851	0.228684	8.38514	1	0	1	0	0	0	1	0	0	0	0	0	0	0	0	0	0	0
E5RHG8	Elongin-C (Fragment) OS=Homo sapiens GN=ELOC PE=1 SV=1	ELOC	0.068851	0.228684	8.38514	0	0	0	1	1	0	1	0	0	0	0	0	0	0	0	0	0	0
P25774 (+1)	Cathepsin S OS=Homo sapiens GN=CTSS PE=1 SV=3	CTSS	0.068851	0.228684	8.38514	0	0	0	0	0	0	1	1	1	0	0	0	0	0	0	0	0	0
Q8IYJ2	Uncharacterized protein C10orf67, mitochondrial OS=Homo sapiens GN=C10orf67 PE=2 SV=3	C10orf67	0.068851	0.228684	8.38514	1	0	1	0	0	0	1	0	0	0	0	0	0	0	0	0	0	0
P16157-21	Isoform Br21 of Ankyrin-1 OS=Homo sapiens GN=ANK1	ANK1	0.068851	0.228684	8.38514	1	0	1	1	0	0	0	0	0	0	0	0	0	0	0	0	0	0
P46937-6	Isoform 6 of Transcriptional coactivator YAP1 OS=Homo sapiens GN=YAP1	YAP1	0.327757	0.448657	7.80234	0	0	2	0	0	0	0	0	0	0	0	0	0	0	0	0	0	0
Q2M389 (+2)	WASH complex subunit 4 OS=Homo sapiens GN=WASHC4 PE=1 SV=2	WASHC4	0.327757	0.448657	7.80234	2	0	0	0	0	0	0	0	0	0	0	0	0	0	0	0	0	0
P09936 (+3)	Ubiquitin carboxyl-terminal hydrolase isozyme L1 OS=Homo sapiens GN=UCHL1 PE=1 SV=2	UCHL1	0.327757	0.448657	7.80234	0	0	0	0	2	0	0	0	0	0	0	0	0	0	0	0	0	0
R9QDW3	Signal transducer and activator of transcription OS=Homo sapiens GN=STAT2 PE=3 SV=1	STAT2	0.327757	0.448657	7.80234	0	0	0	0	0	0	2	0	0	0	0	0	0	0	0	0	0	0
Q8TE77 (+1)	Protein phosphatase Slingshot homolog 3 OS=Homo sapiens GN=SSH3 PE=1 SV=2	SSH3	0.327757	0.448657	7.80234	0	0	2	0	0	0	0	0	0	0	0	0	0	0	0	0	0	0
O94875-11	Isoform 11 of Sorbin and SH3 domain-containing protein 2 OS=Homo sapiens GN=SORBS2	SORBS2	0.327757	0.448657	7.80234	0	0	2	0	0	0	0	0	0	0	0	0	0	0	0	0	0	0
P09661 (+2)	U2 small nuclear ribonucleoprotein A' OS=Homo sapiens GN=SNRPA1 PE=1 SV=2	SNRPA1	0.327757	0.448657	7.80234	0	0	2	0	0	0	0	0	0	0	0	0	0	0	0	0	0	0
P08621 (+2)	U1 small nuclear ribonucleoprotein 70 kDa OS=Homo sapiens GN=SNRNP70 PE=1 SV=2	SNRNP70	0.327757	0.448657	7.80234	2	0	0	0	0	0	0	0	0	0	0	0	0	0	0	0	0	0
Q9NR46 (+2)	Endophilin-B2 OS=Homo sapiens GN=SH3GLB2 PE=1 SV=1	SH3GLB2	0.327757	0.448657	7.80234	0	0	2	0	0	0	0	0	0	0	0	0	0	0	0	0	0	0
Q9H446 (+2)	RWD domain-containing protein 1 OS=Homo sapiens GN=RWDD1 PE=1 SV=1	RWDD1	0.327757	0.448657	7.80234	2	0	0	0	0	0	0	0	0	0	0	0	0	0	0	0	0	0
O76021 (+1)	Ribosomal L1 domain-containing protein 1 OS=Homo sapiens GN=RSL1D1 PE=1 SV=3	RSL1D1	0.327757	0.448657	7.80234	0	0	0	0	2	0	0	0	0	0	0	0	0	0	0	0	0	0
P62070 (+1)	Ras-related protein R-Ras2 OS=Homo sapiens GN=RRAS2 PE=1 SV=1	RRAS2	0.327757	0.448657	7.80234	2	0	0	0	0	0	0	0	0	0	0	0	0	0	0	0	0	0
Q5JYR4	Dolichyl-diphosphooligosaccharide--protein glycosyltransferase subunit 2 (Fragment) OS=Homo sapiens GN=RPN2 PE=1 SV=8	RPN2	0.327757	0.448657	7.80234	2	0	0	0	0	0	0	0	0	0	0	0	0	0	0	0	0	0
P27694	Replication protein A 70 kDa DNA-binding subunit OS=Homo sapiens GN=RPA1 PE=1 SV=2	RPA1	0.327757	0.448657	7.80234	0	0	2	0	0	0	0	0	0	0	0	0	0	0	0	0	0	0
P54136	Arginine--tRNA ligase, cytoplasmic OS=Homo sapiens GN=RARS PE=1 SV=2	RARS	0.327757	0.448657	7.80234	0	0	0	0	2	0	0	0	0	0	0	0	0	0	0	0	0	0
P46060 (+1)	Ran GTPase-activating protein 1 OS=Homo sapiens GN=RANGAP1 PE=1 SV=1	RANGAP1	0.327757	0.448657	7.80234	0	0	0	0	2	0	0	0	0	0	0	0	0	0	0	0	0	0
Q13162 (+1)	Peroxiredoxin-4 OS=Homo sapiens GN=PRDX4 PE=1 SV=1	PRDX4	0.327757	0.448657	7.80234	0	0	0	0	0	0	0	2	0	0	0	0	0	0	0	0	0	0
O00743 (+3)	Serine/threonine-protein phosphatase 6 catalytic subunit OS=Homo sapiens GN=PPP6C PE=1 SV=1	PPP6C	0.327757	0.448657	7.80234	2	0	0	0	0	0	0	0	0	0	0	0	0	0	0	0	0	0
Q96IZ0	PRKC apoptosis WT1 regulator protein OS=Homo sapiens GN=PAWR PE=1 SV=1	PAWR	0.327757	0.448657	7.80234	0	0	2	0	0	0	0	0	0	0	0	0	0	0	0	0	0	0
Q9H074-3 (+1)	Isoform 3 of Polyadenylate-binding protein-interacting protein 1 OS=Homo sapiens GN=PAIP1	PAIP1	0.327757	0.448657	7.80234	0	0	2	0	0	0	0	0	0	0	0	0	0	0	0	0	0	0
Q9Y6K5 (+2)	2'-5'-oligoadenylate synthase 3 OS=Homo sapiens GN=OAS3 PE=1 SV=3	OAS3	0.327757	0.448657	7.80234	2	0	0	0	0	0	0	0	0	0	0	0	0	0	0	0	0	0
P14598	Neutrophil cytosol factor 1 OS=Homo sapiens GN=NCF1 PE=1 SV=3	NCF1	0.327757	0.448657	7.80234	0	0	2	0	0	0	0	0	0	0	0	0	0	0	0	0	0	0
Q5JRA6 (+1)	Transport and Golgi organization protein 1 homolog OS=Homo sapiens GN=MIA3 PE=1 SV=1	MIA3	0.327757	0.448657	7.80234	0	0	0	0	2	0	0	0	0	0	0	0	0	0	0	0	0	0
O00462 (+3)	Beta-mannosidase OS=Homo sapiens GN=MANBA PE=2 SV=3	MANBA	0.327757	0.448657	7.80234	0	0	0	0	2	0	0	0	0	0	0	0	0	0	0	0	0	0
Q9Y4Y9 (+1)	U6 snRNA-associated Sm-like protein LSm5 OS=Homo sapiens GN=LSM5 PE=1 SV=3	LSM5	0.327757	0.448657	7.80234	0	0	2	0	0	0	0	0	0	0	0	0	0	0	0	0	0	0
Q8N6U2	Putative uncharacterized protein encoded by LINC00612 OS=Homo sapiens GN=LINC00612 PE=5 SV=1	LINC00612	0.327757	0.448657	7.80234	2	0	0	0	0	0	0	0	0	0	0	0	0	0	0	0	0	0
P47929	Galectin-7 OS=Homo sapiens GN=LGALS7 PE=1 SV=2	LGALS7	0.327757	0.448657	7.80234	2	0	0	0	0	0	0	0	0	0	0	0	0	0	0	0	0	0
Q07866 (+23)	Kinesin light chain 1 OS=Homo sapiens GN=KLC1 PE=1 SV=2	KLC1	0.327757	0.448657	7.80234	0	0	0	2	0	0	0	0	0	0	0	0	0	0	0	0	0	0
A0A0J9YWN2	Immunoglobulin heavy joining 2 (Fragment) OS=Homo sapiens GN=IGHJ2 PE=4 SV=1	IGHJ2	0.327757	0.448657	7.80234	2	0	0	0	0	0	0	0	0	0	0	0	0	0	0	0	0	0
P78318	Immunoglobulin-binding protein 1 OS=Homo sapiens GN=IGBP1 PE=1 SV=1	IGBP1	0.327757	0.448657	7.80234	0	0	2	0	0	0	0	0	0	0	0	0	0	0	0	0	0	0
P41252 (+7)	Isoleucine--tRNA ligase, cytoplasmic OS=Homo sapiens GN=IARS PE=1 SV=2	IARS	0.327757	0.448657	7.80234	0	0	0	0	2	0	0	0	0	0	0	0	0	0	0	0	0	0
O43301	Heat shock 70 kDa protein 12A OS=Homo sapiens GN=HSPA12A PE=1 SV=2	HSPA12A	0.327757	0.448657	7.80234	2	0	0	0	0	0	0	0	0	0	0	0	0	0	0	0	0	0
P62873 (+3)	Guanine nucleotide-binding protein G(I)/G(S)/G(T) subunit beta-1 OS=Homo sapiens GN=GNB1 PE=1 SV=3	GNB1	0.327757	0.448657	7.80234	0	0	2	0	0	0	0	0	0	0	0	0	0	0	0	0	0	0
Q04760 (+3)	Lactoylglutathione lyase OS=Homo sapiens GN=GLO1 PE=1 SV=4	GLO1	0.327757	0.448657	7.80234	0	0	0	0	2	0	0	0	0	0	0	0	0	0	0	0	0	0
P48507 (+1)	Glutamate--cysteine ligase regulatory subunit OS=Homo sapiens GN=GCLM PE=1 SV=1	GCLM	0.327757	0.448657	7.80234	2	0	0	0	0	0	0	0	0	0	0	0	0	0	0	0	0	0
Q8NB37 (+7)	Glutamine amidotransferase-like class 1 domain-containing protein 1 OS=Homo sapiens GN=GATD1 PE=1 SV=1	GATD1	0.327757	0.448657	7.80234	2	0	0	0	0	0	0	0	0	0	0	0	0	0	0	0	0	0
O43237 (+1)	Cytoplasmic dynein 1 light intermediate chain 2 OS=Homo sapiens GN=DYNC1LI2 PE=1 SV=1	DYNC1LI2	0.327757	0.448657	7.80234	2	0	0	0	0	0	0	0	0	0	0	0	0	0	0	0	0	0
P98082 (+3)	Disabled homolog 2 OS=Homo sapiens GN=DAB2 PE=1 SV=3	DAB2	0.327757	0.448657	7.80234	0	0	2	0	0	0	0	0	0	0	0	0	0	0	0	0	0	0
Q13363-2	Isoform 2 of C-terminal-binding protein 1 OS=Homo sapiens GN=CTBP1	CTBP1	0.327757	0.448657	7.80234	2	0	0	0	0	0	0	0	0	0	0	0	0	0	0	0	0	0
Q16630-2	Isoform 2 of Cleavage and polyadenylation specificity factor subunit 6 OS=Homo sapiens GN=CPSF6	CPSF6	0.327757	0.448657	7.80234	2	0	0	0	0	0	0	0	0	0	0	0	0	0	0	0	0	0
Q14011-2 (+1)	Isoform 2 of Cold-inducible RNA-binding protein OS=Homo sapiens GN=CIRBP	CIRBP	0.327757	0.448657	7.80234	0	0	2	0	0	0	0	0	0	0	0	0	0	0	0	0	0	0
Q14012 (+2)	Calcium/calmodulin-dependent protein kinase type 1 OS=Homo sapiens GN=CAMK1 PE=1 SV=1	CAMK1	0.327757	0.448657	7.80234	0	0	2	0	0	0	0	0	0	0	0	0	0	0	0	0	0	0
O43852-3	Isoform 3 of Calumenin OS=Homo sapiens GN=CALU	CALU	0.327757	0.448657	7.80234	0	0	0	0	2	0	0	0	0	0	0	0	0	0	0	0	0	0
O94766 (+4)	Galactosylgalactosylxylosylprotein 3-beta-glucuronosyltransferase 3 OS=Homo sapiens GN=B3GAT3 PE=1 SV=2	B3GAT3	0.327757	0.448657	7.80234	0	0	0	0	2	0	0	0	0	0	0	0	0	0	0	0	0	0
Q6DD88	Atlastin-3 OS=Homo sapiens GN=ATL3 PE=1 SV=1	ATL3	0.327757	0.448657	7.80234	0	0	2	0	0	0	0	0	0	0	0	0	0	0	0	0	0	0
O95671 (+2)	N-acetylserotonin O-methyltransferase-like protein OS=Homo sapiens GN=ASMTL PE=1 SV=3	ASMTL	0.327757	0.448657	7.80234	2	0	0	0	0	0	0	0	0	0	0	0	0	0	0	0	0	0
O75915 (+7)	PRA1 family protein 3 OS=Homo sapiens GN=ARL6IP5 PE=1 SV=1	ARL6IP5	0.327757	0.448657	7.80234	0	0	2	0	0	0	0	0	0	0	0	0	0	0	0	0	0	0
Q15847 (+1)	Adipogenesis regulatory factor OS=Homo sapiens GN=ADIRF PE=1 SV=1	ADIRF	0.327757	0.448657	7.80234	0	0	2	0	0	0	0	0	0	0	0	0	0	0	0	0	0	0
Q9UP79	A disintegrin and metalloproteinase with thrombospondin motifs 8 OS=Homo sapiens GN=ADAMTS8 PE=2 SV=2	ADAMTS8	0.327757	0.448657	7.80234	0	0	0	0	2	0	0	0	0	0	0	0	0	0	0	0	0	0
Q9H3P7 (+1)	Golgi resident protein GCP60 OS=Homo sapiens GN=ACBD3 PE=1 SV=4	ACBD3	0.327757	0.448657	7.80234	0	0	2	0	0	0	0	0	0	0	0	0	0	0	0	0	0	0
Q9BWD1-2	Isoform 2 of Acetyl-CoA acetyltransferase, cytosolic OS=Homo sapiens GN=ACAT2	ACAT2	0.327757	0.448657	7.80234	2	0	0	0	0	0	0	0	0	0	0	0	0	0	0	0	0	0
A0A1L2BU39	Anti-staphylococcal enterotoxin E heavy chain variable region (Fragment) OS=Homo sapiens PE=2 SV=1	A0A1L2BU39	0.327757	0.448657	7.80234	0	2	0	0	0	0	0	0	0	0	0	0	0	0	0	0	0	0
A0A1W6IYJ9	N90-VRC38.01 light chain variable region (Fragment) OS=Homo sapiens PE=2 SV=1	A0A1W6IYJ9	0.327757	0.448657	7.80234	0	0	0	0	0	0	0	2	0	0	0	0	0	0	0	0	0	0
B2RAZ0	Chloride intracellular channel protein OS=Homo sapiens PE=2 SV=1	B2RAZ0	0.327757	0.448657	7.80234	0	0	0	0	0	0	0	2	0	0	0	0	0	0	0	0	0	0
B3KXR5	Phosphoinositide phospholipase C OS=Homo sapiens PE=2 SV=1	B3KXR5	0.327757	0.448657	7.80234	2	0	0	0	0	0	0	0	0	0	0	0	0	0	0	0	0	0
Q53EV6 (+4)	Basic leucine zipper nuclear factor 1 variant (Fragment) OS=Homo sapiens PE=2 SV=1	Q53EV6	0.327757	0.448657	7.80234	0	2	0	0	0	0	0	0	0	0	0	0	0	0	0	0	0	0
Q6ZNI4 (+3)	cDNA FLJ16032 fis, clone NTONG2003316, weakly similar to AMBP PROTEIN OS=Homo sapiens PE=2 SV=1	Q6ZNI4	0.327757	0.448657	7.80234	0	0	0	0	0	0	2	0	0	0	0	0	0	0	0	0	0	0
Q9BQA1-2	Isoform 2 of Methylosome protein 50 OS=Homo sapiens GN=WDR77	WDR77	0.15237	0.333336	7.80234	1	0	1	0	0	0	0	0	0	0	0	0	0	0	0	0	0	0
Q92900-2 (+1)	Isoform 2 of Regulator of nonsense transcripts 1 OS=Homo sapiens GN=UPF1	UPF1	0.15237	0.333336	7.80234	1	0	0	1	0	0	0	0	0	0	0	0	0	0	0	0	0	0
Q9NYU2 (+2)	UDP-glucose:glycoprotein glucosyltransferase 1 OS=Homo sapiens GN=UGGT1 PE=1 SV=3	UGGT1	0.15237	0.333336	7.80234	1	0	1	0	0	0	0	0	0	0	0	0	0	0	0	0	0	0
P62256 (+5)	Ubiquitin-conjugating enzyme E2 H OS=Homo sapiens GN=UBE2H PE=1 SV=1	UBE2H	0.15237	0.333336	7.80234	1	0	0	1	0	0	0	0	0	0	0	0	0	0	0	0	0	0
Q8NFU3	Thiosulfate sulfurtransferase/rhodanese-like domain-containing protein 1 OS=Homo sapiens GN=TSTD1 PE=1 SV=3	TSTD1	0.15237	0.333336	7.80234	0	0	0	0	0	1	0	1	0	0	0	0	0	0	0	0	0	0
P62304 (+1)	Small nuclear ribonucleoprotein E OS=Homo sapiens GN=SNRPE PE=1 SV=1	SNRPE	0.15237	0.333336	7.80234	1	0	1	0	0	0	0	0	0	0	0	0	0	0	0	0	0	0
Q2TAL5	Smoothelin-like protein 2 OS=Homo sapiens GN=SMTNL2 PE=2 SV=1	SMTNL2	0.15237	0.333336	7.80234	0	0	1	0	0	0	1	0	0	0	0	0	0	0	0	0	0	0
Q9P2F8	Signal-induced proliferation-associated 1-like protein 2 OS=Homo sapiens GN=SIPA1L2 PE=1 SV=2	SIPA1L2	0.15237	0.333336	7.80234	0	0	0	0	0	0	0	1	1	0	0	0	0	0	0	0	0	0
Q9NQC3	Reticulon-4 OS=Homo sapiens GN=RTN4 PE=1 SV=2	RTN4	0.15237	0.333336	7.80234	0	0	0	0	1	0	1	0	0	0	0	0	0	0	0	0	0	0
Q8NET4	Retrotransposon Gag-like protein 9 OS=Homo sapiens GN=RTL9 PE=1 SV=1	RTL9	0.15237	0.333336	7.80234	0	0	0	1	1	0	0	0	0	0	0	0	0	0	0	0	0	0
P98179 (+1)	RNA-binding protein 3 OS=Homo sapiens GN=RBM3 PE=1 SV=1	RBM3	0.15237	0.333336	7.80234	0	0	1	0	0	0	1	0	0	0	0	0	0	0	0	0	0	0
O75832 (+2)	26S proteasome non-ATPase regulatory subunit 10 OS=Homo sapiens GN=PSMD10 PE=1 SV=1	PSMD10	0.15237	0.333336	7.80234	0	0	0	0	0	1	1	0	0	0	0	0	0	0	0	0	0	0
P22061-2	Isoform 2 of Protein-L-isoaspartate(D-aspartate) O-methyltransferase OS=Homo sapiens GN=PCMT1	PCMT1	0.15237	0.333336	7.80234	1	0	0	0	0	0	0	1	0	0	0	0	0	0	0	0	0	0
Q86U42 (+1)	Polyadenylate-binding protein 2 OS=Homo sapiens GN=PABPN1 PE=1 SV=3	PABPN1	0.15237	0.333336	7.80234	1	0	1	0	0	0	0	0	0	0	0	0	0	0	0	0	0	0
Q9Y2X3	Nucleolar protein 58 OS=Homo sapiens GN=NOP58 PE=1 SV=1	NOP58	0.15237	0.333336	7.80234	0	0	1	0	1	0	0	0	0	0	0	0	0	0	0	0	0	0
Q6IB68 (+2)	MYCBP protein OS=Homo sapiens GN=MYCBP PE=2 SV=1	MYCBP	0.15237	0.333336	7.80234	0	0	0	1	0	0	1	0	0	0	0	0	0	0	0	0	0	0
Q7L9L4	MOB kinase activator 1B OS=Homo sapiens GN=MOB1B PE=1 SV=3	MOB1B	0.15237	0.333336	7.80234	0	0	1	1	0	0	0	0	0	0	0	0	0	0	0	0	0	0
Q8NDC0	MAPK-interacting and spindle-stabilizing protein-like OS=Homo sapiens GN=MAPK1IP1L PE=1 SV=4	MAPK1IP1L	0.15237	0.333336	7.80234	1	0	1	0	0	0	0	0	0	0	0	0	0	0	0	0	0	0
Q16539 (+2)	Mitogen-activated protein kinase 14 OS=Homo sapiens GN=MAPK14 PE=1 SV=3	MAPK14	0.15237	0.333336	7.80234	0	0	0	0	0	1	1	0	0	0	0	0	0	0	0	0	0	0
Q9NZR2	Low-density lipoprotein receptor-related protein 1B OS=Homo sapiens GN=LRP1B PE=1 SV=2	LRP1B	0.15237	0.333336	7.80234	0	0	0	0	1	1	0	0	0	0	0	0	0	0	0	0	0	0
Q9GZP8 (+1)	Immortalization up-regulated protein OS=Homo sapiens GN=IMUP PE=1 SV=1	IMUP	0.15237	0.333336	7.80234	0	0	0	1	0	0	1	0	0	0	0	0	0	0	0	0	0	0
A0A0F7T6Q1	IGHV1-2 protein (Fragment) OS=Homo sapiens GN=IGHV1-2 PE=4 SV=1	IGHV1-2	0.15237	0.333336	7.80234	0	0	0	0	0	0	1	1	0	0	0	0	0	0	0	0	0	0
Q96RW7 (+1)	Hemicentin-1 OS=Homo sapiens GN=HMCN1 PE=1 SV=2	HMCN1	0.15237	0.333336	7.80234	0	0	0	0	1	0	1	0	0	0	0	0	0	0	0	0	0	0
G3V1A6	Gasdermin domain containing 1, isoform CRA_d OS=Homo sapiens GN=GSDMD PE=1 SV=1	GSDMD	0.15237	0.333336	7.80234	1	0	1	0	0	0	0	0	0	0	0	0	0	0	0	0	0	0
P21695 (+3)	Glycerol-3-phosphate dehydrogenase [NAD(+)], cytoplasmic OS=Homo sapiens GN=GPD1 PE=1 SV=4	GPD1	0.15237	0.333336	7.80234	1	1	0	0	0	0	0	0	0	0	0	0	0	0	0	0	0	0
A0A1B0GTC3	Alpha-ketoglutarate-dependent dioxygenase FTO OS=Homo sapiens GN=FTO PE=1 SV=1	FTO	0.15237	0.333336	7.80234	1	0	1	0	0	0	0	0	0	0	0	0	0	0	0	0	0	0
Q96RD9 (+1)	Fc receptor-like protein 5 OS=Homo sapiens GN=FCRL5 PE=1 SV=3	FCRL5	0.15237	0.333336	7.80234	0	0	0	0	0	1	0	0	1	0	0	0	0	0	0	0	0	0
Q9Y3I1 (+1)	F-box only protein 7 OS=Homo sapiens GN=FBXO7 PE=1 SV=1	FBXO7	0.15237	0.333336	7.80234	0	0	0	1	0	0	0	1	0	0	0	0	0	0	0	0	0	0
Q549J4 (+1)	Erythroid associated factor OS=Homo sapiens GN=ERAF PE=2 SV=1	ERAF	0.15237	0.333336	7.80234	0	0	0	1	0	0	0	1	0	0	0	0	0	0	0	0	0	0
Q9UHY7	Enolase-phosphatase E1 OS=Homo sapiens GN=ENOPH1 PE=1 SV=1	ENOPH1	0.15237	0.333336	7.80234	0	0	0	0	0	1	1	0	0	0	0	0	0	0	0	0	0	0
Q13409-2 (+2)	Isoform 2B of Cytoplasmic dynein 1 intermediate chain 2 OS=Homo sapiens GN=DYNC1I2	DYNC1I2	0.15237	0.333336	7.80234	0	0	0	0	0	0	1	1	0	0	0	0	0	0	0	0	0	0
O00429 (+2)	Dynamin-1-like protein OS=Homo sapiens GN=DNM1L PE=1 SV=2	DNM1L	0.15237	0.333336	7.80234	0	0	0	0	1	0	1	0	0	0	0	0	0	0	0	0	0	0
P10619 (+4)	Lysosomal protective protein OS=Homo sapiens GN=CTSA PE=1 SV=2	CTSA	0.15237	0.333336	7.80234	0	0	0	1	0	0	1	0	0	0	0	0	0	0	0	0	0	0
P67870 (+3)	Casein kinase II subunit beta OS=Homo sapiens GN=CSNK2B PE=1 SV=1	CSNK2B	0.15237	0.333336	7.80234	1	0	1	0	0	0	0	0	0	0	0	0	0	0	0	0	0	0
H0YFA4	Cysteine-rich protein 2 (Fragment) OS=Homo sapiens GN=CRIP2 PE=1 SV=1	CRIP2	0.15237	0.333336	7.80234	0	0	0	0	1	0	1	0	0	0	0	0	0	0	0	0	0	0
Q9Y6Z7 (+1)	Collectin-10 OS=Homo sapiens GN=COLEC10 PE=1 SV=2	COLEC10	0.15237	0.333336	7.80234	0	0	0	0	0	0	1	1	0	0	0	0	0	0	0	0	0	0
Q07092 (+1)	Collagen alpha-1(XVI) chain OS=Homo sapiens GN=COL16A1 PE=1 SV=2	COL16A1	0.15237	0.333336	7.80234	0	0	0	0	0	1	0	1	0	0	0	0	0	0	0	0	0	0
O14618	Copper chaperone for superoxide dismutase OS=Homo sapiens GN=CCS PE=1 SV=1	CCS	0.15237	0.333336	7.80234	0	0	0	0	0	0	1	1	0	0	0	0	0	0	0	0	0	0
Q6PJ77 (+2)	Transcription factor BTF3 (Fragment) OS=Homo sapiens GN=BTF3L4 PE=2 SV=1	BTF3L4	0.15237	0.333336	7.80234	0	0	0	1	0	0	1	0	0	0	0	0	0	0	0	0	0	0
Q8TDL5	BPI fold-containing family B member 1 OS=Homo sapiens GN=BPIFB1 PE=1 SV=1	BPIFB1	0.15237	0.333336	7.80234	0	0	0	0	0	0	1	1	0	0	0	0	0	0	0	0	0	0
P53004 (+1)	Biliverdin reductase A OS=Homo sapiens GN=BLVRA PE=1 SV=2	BLVRA	0.15237	0.333336	7.80234	1	0	1	0	0	0	0	0	0	0	0	0	0	0	0	0	0	0
O00499-2 (+12)	Isoform IIB of Myc box-dependent-interacting protein 1 OS=Homo sapiens GN=BIN1	BIN1	0.15237	0.333336	7.80234	1	0	1	0	0	0	0	0	0	0	0	0	0	0	0	0	0	0
Q9BZE9-2	Isoform 2 of Tether containing UBX domain for GLUT4 OS=Homo sapiens GN=ASPSCR1	ASPSCR1	0.15237	0.333336	7.80234	0	0	0	1	0	0	0	1	0	0	0	0	0	0	0	0	0	0
Q14155-1 (+4)	Isoform 1 of Rho guanine nucleotide exchange factor 7 OS=Homo sapiens GN=ARHGEF7	ARHGEF7	0.15237	0.333336	7.80234	1	0	1	0	0	0	0	0	0	0	0	0	0	0	0	0	0	0
P62330 (+1)	ADP-ribosylation factor 6 OS=Homo sapiens GN=ARF6 PE=1 SV=2	ARF6	0.15237	0.333336	7.80234	1	0	1	0	0	0	0	0	0	0	0	0	0	0	0	0	0	0
P08758 (+3)	Annexin A5 OS=Homo sapiens GN=ANXA5 PE=1 SV=2	ANXA5	0.15237	0.333336	7.80234	1	0	0	0	0	0	1	0	0	0	0	0	0	0	0	0	0	0
Q9P2R3 (+1)	Rabankyrin-5 OS=Homo sapiens GN=ANKFY1 PE=1 SV=2	ANKFY1	0.15237	0.333336	7.80234	1	0	0	0	0	0	1	0	0	0	0	0	0	0	0	0	0	0
O95433	Activator of 90 kDa heat shock protein ATPase homolog 1 OS=Homo sapiens GN=AHSA1 PE=1 SV=1	AHSA1	0.15237	0.333336	7.80234	0	0	0	0	1	1	0	0	0	0	0	0	0	0	0	0	0	0
B4DKI2	cDNA FLJ60282, highly similar to Sorbitol dehydrogenase (EC 1.1.1.14) OS=Homo sapiens PE=2 SV=1	B4DKI2	0.15237	0.333336	7.80234	0	0	0	0	1	0	0	1	0	0	0	0	0	0	0	0	0	0
B7Z255	Glycogen [starch] synthase OS=Homo sapiens PE=2 SV=1	B7Z255	0.15237	0.333336	7.80234	1	0	1	0	0	0	0	0	0	0	0	0	0	0	0	0	0	0
Q6ZNX5	cDNA FLJ26936 fis, clone RCT06808 OS=Homo sapiens PE=2 SV=1	Q6ZNX5	0.15237	0.333336	7.80234	0	0	0	0	0	0	1	0	1	0	0	0	0	0	0	0	0	0
Q9BQD2	Signal transducer and activator of transcription OS=Homo sapiens PE=2 SV=1	Q9BQD2	0.15237	0.333336	7.80234	1	0	0	0	0	1	0	0	0	0	0	0	0	0	0	0	0	0
Q9UIA9 (+2)	Exportin-7 OS=Homo sapiens GN=XPO7 PE=1 SV=3	XPO7	0.328001	0.448657	6.80879	0	0	0	1	0	0	0	0	0	0	0	0	0	0	0	0	0	0
B1ANS9	WD repeat-containing protein 64 OS=Homo sapiens GN=WDR64 PE=2 SV=1	WDR64	0.328001	0.448657	6.80879	1	0	0	0	0	0	0	0	0	0	0	0	0	0	0	0	0	0
Q9UK41-2	Isoform 2 of Vacuolar protein sorting-associated protein 28 homolog OS=Homo sapiens GN=VPS28	VPS28	0.328001	0.448657	6.80879	0	0	1	0	0	0	0	0	0	0	0	0	0	0	0	0	0	0
Q9BRG1 (+1)	Vacuolar protein-sorting-associated protein 25 OS=Homo sapiens GN=VPS25 PE=1 SV=1	VPS25	0.328001	0.448657	6.80879	1	0	0	0	0	0	0	0	0	0	0	0	0	0	0	0	0	0
A2N0U4	VH6DJ protein (Fragment) OS=Homo sapiens GN=VH6DJ PE=2 SV=1	VH6DJ	0.328001	0.448657	6.80879	0	0	0	0	0	0	1	0	0	0	0	0	0	0	0	0	0	0
P49767 (+1)	Vascular endothelial growth factor C OS=Homo sapiens GN=VEGFC PE=1 SV=1	VEGFC	0.328001	0.448657	6.80879	0	0	0	0	1	0	0	0	0	0	0	0	0	0	0	0	0	0
Q9HCJ6 (+1)	Synaptic vesicle membrane protein VAT-1 homolog-like OS=Homo sapiens GN=VAT1L PE=1 SV=2	VAT1L	0.328001	0.448657	6.80879	0	0	1	0	0	0	0	0	0	0	0	0	0	0	0	0	0	0
Q5NV82 (+1)	V4-2 protein (Fragment) OS=Homo sapiens GN=V4-2 PE=4 SV=1	V4-2	0.328001	0.448657	6.80879	0	0	0	0	0	0	0	0	1	0	0	0	0	0	0	0	0	0
C9JJH3 (+1)	Ubiquitin carboxyl-terminal hydrolase 17-like protein 10 OS=Homo sapiens GN=USP17L10 PE=3 SV=1	USP17L10	0.328001	0.448657	6.80879	0	1	0	0	0	0	0	0	0	0	0	0	0	0	0	0	0	0
Q9BTM9 (+3)	Ubiquitin-related modifier 1 OS=Homo sapiens GN=URM1 PE=1 SV=1	URM1	0.328001	0.448657	6.80879	0	0	0	0	0	0	1	0	0	0	0	0	0	0	0	0	0	0
Q9C0C9	(E3-independent) E2 ubiquitin-conjugating enzyme OS=Homo sapiens GN=UBE2O PE=1 SV=3	UBE2O	0.328001	0.448657	6.80879	0	0	0	1	0	0	0	0	0	0	0	0	0	0	0	0	0	0
H9KV45	Ubiquitin-conjugating enzyme E2 D3 OS=Homo sapiens GN=UBE2D3 PE=1 SV=1	UBE2D3	0.328001	0.448657	6.80879	0	0	0	0	1	0	0	0	0	0	0	0	0	0	0	0	0	0
Q9BSL1 (+2)	Ubiquitin-associated domain-containing protein 1 OS=Homo sapiens GN=UBAC1 PE=1 SV=1	UBAC1	0.328001	0.448657	6.80879	0	0	0	1	0	0	0	0	0	0	0	0	0	0	0	0	0	0
P26368 (+3)	Splicing factor U2AF 65 kDa subunit OS=Homo sapiens GN=U2AF2 PE=1 SV=4	U2AF2	0.328001	0.448657	6.80879	0	0	0	0	1	0	0	0	0	0	0	0	0	0	0	0	0	0
Q9GZX9 (+1)	Twisted gastrulation protein homolog 1 OS=Homo sapiens GN=TWSG1 PE=1 SV=1	TWSG1	0.328001	0.448657	6.80879	0	0	1	0	0	0	0	0	0	0	0	0	0	0	0	0	0	0
Q99598 (+1)	Translin-associated protein X OS=Homo sapiens GN=TSNAX PE=1 SV=1	TSNAX	0.328001	0.448657	6.80879	0	0	1	0	0	0	0	0	0	0	0	0	0	0	0	0	0	0
Q15628	Tumor necrosis factor receptor type 1-associated DEATH domain protein OS=Homo sapiens GN=TRADD PE=1 SV=2	TRADD	0.328001	0.448657	6.80879	1	0	0	0	0	0	0	0	0	0	0	0	0	0	0	0	0	0
P29144 (+1)	Tripeptidyl-peptidase 2 OS=Homo sapiens GN=TPP2 PE=1 SV=4	TPP2	0.328001	0.448657	6.80879	0	0	1	0	0	0	0	0	0	0	0	0	0	0	0	0	0	0
Q6P589	Tumor necrosis factor alpha-induced protein 8-like protein 2 OS=Homo sapiens GN=TNFAIP8L2 PE=1 SV=1	TNFAIP8L2	0.328001	0.448657	6.80879	0	0	1	0	0	0	0	0	0	0	0	0	0	0	0	0	0	0
P28289	Tropomodulin-1 OS=Homo sapiens GN=TMOD1 PE=1 SV=1	TMOD1	0.328001	0.448657	6.80879	0	0	1	0	0	0	0	0	0	0	0	0	0	0	0	0	0	0
Q9BVC6 (+1)	Transmembrane protein 109 OS=Homo sapiens GN=TMEM109 PE=1 SV=1	TMEM109	0.328001	0.448657	6.80879	1	0	0	0	0	0	0	0	0	0	0	0	0	0	0	0	0	0
Q15363 (+5)	Transmembrane emp24 domain-containing protein 2 OS=Homo sapiens GN=TMED2 PE=1 SV=1	TMED2	0.328001	0.448657	6.80879	1	0	0	0	0	0	0	0	0	0	0	0	0	0	0	0	0	0
Q9BTW9 (+2)	Tubulin-specific chaperone D OS=Homo sapiens GN=TBCD PE=1 SV=2	TBCD	0.328001	0.448657	6.80879	0	0	0	1	0	0	0	0	0	0	0	0	0	0	0	0	0	0
Q86TI0 (+1)	TBC1 domain family member 1 OS=Homo sapiens GN=TBC1D1 PE=1 SV=2	TBC1D1	0.328001	0.448657	6.80879	0	0	0	0	0	1	0	0	0	0	0	0	0	0	0	0	0	0
Q9BT88	Synaptotagmin-11 OS=Homo sapiens GN=SYT11 PE=1 SV=2	SYT11	0.328001	0.448657	6.80879	1	0	0	0	0	0	0	0	0	0	0	0	0	0	0	0	0	0
Q96I99 (+1)	Succinate--CoA ligase [GDP-forming] subunit beta, mitochondrial OS=Homo sapiens GN=SUCLG2 PE=1 SV=2	SUCLG2	0.328001	0.448657	6.80879	1	0	0	0	0	0	0	0	0	0	0	0	0	0	0	0	0	0
O75886	Signal transducing adapter molecule 2 OS=Homo sapiens GN=STAM2 PE=1 SV=1	STAM2	0.328001	0.448657	6.80879	0	0	0	0	0	0	1	0	0	0	0	0	0	0	0	0	0	0
Q16629 (+2)	Serine/arginine-rich splicing factor 7 OS=Homo sapiens GN=SRSF7 PE=1 SV=1	SRSF7	0.328001	0.448657	6.80879	1	0	0	0	0	0	0	0	0	0	0	0	0	0	0	0	0	0
Q5T760 (+1)	Serine/arginine-rich-splicing factor 11 (Fragment) OS=Homo sapiens GN=SRSF11 PE=1 SV=1	SRSF11	0.328001	0.448657	6.80879	0	0	0	0	1	0	0	0	0	0	0	0	0	0	0	0	0	0
A0A024R674	Spectrin beta chain OS=Homo sapiens GN=SPTB PE=3 SV=1	SPTB	0.328001	0.448657	6.80879	0	0	0	1	0	0	0	0	0	0	0	0	0	0	0	0	0	0
O60271 (+3)	C-Jun-amino-terminal kinase-interacting protein 4 OS=Homo sapiens GN=SPAG9 PE=1 SV=4	SPAG9	0.328001	0.448657	6.80879	0	0	0	0	1	0	0	0	0	0	0	0	0	0	0	0	0	0
Q9Y5X1 (+1)	Sorting nexin-9 OS=Homo sapiens GN=SNX9 PE=1 SV=1	SNX9	0.328001	0.448657	6.80879	0	0	0	0	0	0	1	0	0	0	0	0	0	0	0	0	0	0
Q9H2G2	STE20-like serine/threonine-protein kinase OS=Homo sapiens GN=SLK PE=1 SV=1	SLK	0.328001	0.448657	6.80879	0	0	0	0	0	0	1	0	0	0	0	0	0	0	0	0	0	0
O75533	Splicing factor 3B subunit 1 OS=Homo sapiens GN=SF3B1 PE=1 SV=3	SF3B1	0.328001	0.448657	6.80879	0	0	0	0	1	0	0	0	0	0	0	0	0	0	0	0	0	0
Q15459 (+1)	Splicing factor 3A subunit 1 OS=Homo sapiens GN=SF3A1 PE=1 SV=1	SF3A1	0.328001	0.448657	6.80879	0	0	0	0	1	0	0	0	0	0	0	0	0	0	0	0	0	0
P50453 (+1)	Serpin B9 OS=Homo sapiens GN=SERPINB9 PE=1 SV=1	SERPINB9	0.328001	0.448657	6.80879	0	0	0	0	0	0	1	0	0	0	0	0	0	0	0	0	0	0
H0Y5H9	Serpin B4 (Fragment) OS=Homo sapiens GN=SERPINB4 PE=1 SV=1	SERPINB4	0.328001	0.448657	6.80879	1	0	0	0	0	0	0	0	0	0	0	0	0	0	0	0	0	0
Q86U17	Serpin A11 OS=Homo sapiens GN=SERPINA11 PE=2 SV=2	SERPINA11	0.328001	0.448657	6.80879	0	1	0	0	0	0	0	0	0	0	0	0	0	0	0	0	0	0
E9PDM8	Protein transport protein Sec24D OS=Homo sapiens GN=SEC24D PE=1 SV=1	SEC24D	0.328001	0.448657	6.80879	0	0	0	0	0	0	1	0	0	0	0	0	0	0	0	0	0	0
O75396	Vesicle-trafficking protein SEC22b OS=Homo sapiens GN=SEC22B PE=1 SV=4	SEC22B	0.328001	0.448657	6.80879	1	0	0	0	0	0	0	0	0	0	0	0	0	0	0	0	0	0
B4E1S6	Syndecan OS=Homo sapiens GN=SDC4 PE=2 SV=1	SDC4	0.328001	0.448657	6.80879	0	0	0	1	0	0	0	0	0	0	0	0	0	0	0	0	0	0
Q9HB40	Retinoid-inducible serine carboxypeptidase OS=Homo sapiens GN=SCPEP1 PE=1 SV=1	SCPEP1	0.328001	0.448657	6.80879	0	0	0	0	0	0	1	0	0	0	0	0	0	0	0	0	0	0
Q9UIL1	Short coiled-coil protein OS=Homo sapiens GN=SCOC PE=1 SV=2	SCOC	0.328001	0.448657	6.80879	0	0	1	0	0	0	0	0	0	0	0	0	0	0	0	0	0	0
Q96FQ6	Protein S100-A16 OS=Homo sapiens GN=S100A16 PE=1 SV=1	S100A16	0.328001	0.448657	6.80879	0	0	0	1	0	0	0	0	0	0	0	0	0	0	0	0	0	0
Q96T51-2 (+1)	Isoform 2 of RUN and FYVE domain-containing protein 1 OS=Homo sapiens GN=RUFY1	RUFY1	0.328001	0.448657	6.80879	0	0	0	0	0	0	1	0	0	0	0	0	0	0	0	0	0	0
O00442 (+2)	RNA 3'-terminal phosphate cyclase OS=Homo sapiens GN=RTCA PE=1 SV=1	RTCA	0.328001	0.448657	6.80879	0	0	0	1	0	0	0	0	0	0	0	0	0	0	0	0	0	0
P62273	40S ribosomal protein S29 OS=Homo sapiens GN=RPS29 PE=1 SV=2	RPS29	0.328001	0.448657	6.80879	0	0	0	0	0	0	1	0	0	0	0	0	0	0	0	0	0	0
Q7RU04 (+2)	Aminopeptidase B OS=Homo sapiens GN=RNPEP PE=4 SV=1	RNPEP	0.328001	0.448657	6.80879	0	0	0	0	1	0	0	0	0	0	0	0	0	0	0	0	0	0
P78509 (+2)	Reelin OS=Homo sapiens GN=RELN PE=1 SV=3	RELN	0.328001	0.448657	6.80879	0	0	1	0	0	0	0	0	0	0	0	0	0	0	0	0	0	0
O95980 (+2)	Reversion-inducing cysteine-rich protein with Kazal motifs OS=Homo sapiens GN=RECK PE=1 SV=1	RECK	0.328001	0.448657	6.80879	0	1	0	0	0	0	0	0	0	0	0	0	0	0	0	0	0	0
Q8IUH3 (+2)	RNA-binding protein 45 OS=Homo sapiens GN=RBM45 PE=1 SV=1	RBM45	0.328001	0.448657	6.80879	0	0	1	0	0	0	0	0	0	0	0	0	0	0	0	0	0	0
A0A1B0GTU4	Paxillin OS=Homo sapiens GN=PXN PE=1 SV=1	PXN	0.328001	0.448657	6.80879	0	0	0	0	0	0	1	0	0	0	0	0	0	0	0	0	0	0
Q96QR8	Transcriptional activator protein Pur-beta OS=Homo sapiens GN=PURB PE=1 SV=3	PURB	0.328001	0.448657	6.80879	1	0	0	0	0	0	0	0	0	0	0	0	0	0	0	0	0	0
Q9BQI7	PH and SEC7 domain-containing protein 2 OS=Homo sapiens GN=PSD2 PE=2 SV=3	PSD2	0.328001	0.448657	6.80879	1	0	0	0	0	0	0	0	0	0	0	0	0	0	0	0	0	0
I3L4G9	Phosphoribosyl pyrophosphate synthase-associated protein 2 (Fragment) OS=Homo sapiens GN=PRPSAP2 PE=1 SV=1	PRPSAP2	0.328001	0.448657	6.80879	1	0	0	0	0	0	0	0	0	0	0	0	0	0	0	0	0	0
P22694-10	Isoform 10 of cAMP-dependent protein kinase catalytic subunit beta OS=Homo sapiens GN=PRKACB	PRKACB	0.328001	0.448657	6.80879	0	0	0	0	0	1	0	0	0	0	0	0	0	0	0	0	0	0
E9PKN6	Lysosomal Pro-X carboxypeptidase (Fragment) OS=Homo sapiens GN=PRCP PE=1 SV=1	PRCP	0.328001	0.448657	6.80879	0	0	1	0	0	0	0	0	0	0	0	0	0	0	0	0	0	0
P16298 (+4)	Serine/threonine-protein phosphatase 2B catalytic subunit beta isoform OS=Homo sapiens GN=PPP3CB PE=1 SV=2	PPP3CB	0.328001	0.448657	6.80879	0	0	1	0	0	0	0	0	0	0	0	0	0	0	0	0	0	0
H7C5Q9	Serine/threonine-protein phosphatase 2A 56 kDa regulatory subunit delta isoform (Fragment) OS=Homo sapiens GN=PPP2R5D PE=1 SV=8	PPP2R5D	0.328001	0.448657	6.80879	1	0	0	0	0	0	0	0	0	0	0	0	0	0	0	0	0	0
O60237 (+1)	Protein phosphatase 1 regulatory subunit 12B OS=Homo sapiens GN=PPP1R12B PE=1 SV=2	PPP1R12B	0.328001	0.448657	6.80879	0	0	0	0	0	0	1	0	0	0	0	0	0	0	0	0	0	0
O60437	Periplakin OS=Homo sapiens GN=PPL PE=1 SV=4	PPL	0.328001	0.448657	6.80879	0	0	0	0	0	1	0	0	0	0	0	0	0	0	0	0	0	0
P02775 (+1)	Platelet basic protein OS=Homo sapiens GN=PPBP PE=1 SV=3	PPBP	0.328001	0.448657	6.80879	0	0	0	1	0	0	0	0	0	0	0	0	0	0	0	0	0	0
O15305 (+3)	Phosphomannomutase 2 OS=Homo sapiens GN=PMM2 PE=1 SV=1	PMM2	0.328001	0.448657	6.80879	0	0	0	0	0	0	1	0	0	0	0	0	0	0	0	0	0	0
P13797 (+3)	Plastin-3 OS=Homo sapiens GN=PLS3 PE=1 SV=4	PLS3	0.328001	0.448657	6.80879	0	0	0	0	0	0	1	0	0	0	0	0	0	0	0	0	0	0
Q96Q06 (+1)	Perilipin-4 OS=Homo sapiens GN=PLIN4 PE=1 SV=2	PLIN4	0.328001	0.448657	6.80879	0	0	0	1	0	0	0	0	0	0	0	0	0	0	0	0	0	0
K7EK04	Pleckstrin homology domain-containing family H member 3 (Fragment) OS=Homo sapiens GN=PLEKHH3 PE=1 SV=1	PLEKHH3	0.328001	0.448657	6.80879	0	0	0	0	0	0	1	0	0	0	0	0	0	0	0	0	0	0
Q13835	Plakophilin-1 OS=Homo sapiens GN=PKP1 PE=1 SV=2	PKP1	0.328001	0.448657	6.80879	1	0	0	0	0	0	0	0	0	0	0	0	0	0	0	0	0	0
P35080-2 (+4)	Isoform IIb of Profilin-2 OS=Homo sapiens GN=PFN2	PFN2	0.328001	0.448657	6.80879	1	0	0	0	0	0	0	0	0	0	0	0	0	0	0	0	0	0
Q9UHV9 (+1)	Prefoldin subunit 2 OS=Homo sapiens GN=PFDN2 PE=1 SV=1	PFDN2	0.328001	0.448657	6.80879	0	0	0	0	0	0	1	0	0	0	0	0	0	0	0	0	0	0
Q13442	28 kDa heat- and acid-stable phosphoprotein OS=Homo sapiens GN=PDAP1 PE=1 SV=1	PDAP1	0.328001	0.448657	6.80879	0	0	0	0	0	1	0	0	0	0	0	0	0	0	0	0	0	0
Q68BL7 (+1)	Olfactomedin-like protein 2A OS=Homo sapiens GN=OLFML2A PE=2 SV=1	OLFML2A	0.328001	0.448657	6.80879	0	0	0	0	0	0	0	1	0	0	0	0	0	0	0	0	0	0
O43847 (+2)	Nardilysin OS=Homo sapiens GN=NRDC PE=1 SV=2	NRDC	0.328001	0.448657	6.80879	0	0	0	1	0	0	0	0	0	0	0	0	0	0	0	0	0	0
O75607	Nucleoplasmin-3 OS=Homo sapiens GN=NPM3 PE=1 SV=3	NPM3	0.328001	0.448657	6.80879	0	0	0	0	1	0	0	0	0	0	0	0	0	0	0	0	0	0
Q04721	Neurogenic locus notch homolog protein 2 OS=Homo sapiens GN=NOTCH2 PE=1 SV=3	NOTCH2	0.328001	0.448657	6.80879	0	0	0	0	1	0	0	0	0	0	0	0	0	0	0	0	0	0
Q9C000-5	Isoform 5 of NACHT, LRR and PYD domains-containing protein 1 OS=Homo sapiens GN=NLRP1	NLRP1	0.328001	0.448657	6.80879	0	0	1	0	0	0	0	0	0	0	0	0	0	0	0	0	0	0
Q9BYT8 (+2)	Neurolysin, mitochondrial OS=Homo sapiens GN=NLN PE=1 SV=1	NLN	0.328001	0.448657	6.80879	0	1	0	0	0	0	0	0	0	0	0	0	0	0	0	0	0	0
P19838 (+2)	Nuclear factor NF-kappa-B p105 subunit OS=Homo sapiens GN=NFKB1 PE=1 SV=2	NFKB1	0.328001	0.448657	6.80879	1	0	0	0	0	0	0	0	0	0	0	0	0	0	0	0	0	0
Q16621 (+2)	Transcription factor NF-E2 45 kDa subunit OS=Homo sapiens GN=NFE2 PE=1 SV=1	NFE2	0.328001	0.448657	6.80879	0	0	0	1	0	0	0	0	0	0	0	0	0	0	0	0	0	0
Q8TDX7 (+2)	Serine/threonine-protein kinase Nek7 OS=Homo sapiens GN=NEK7 PE=1 SV=1	NEK7	0.328001	0.448657	6.80879	0	0	0	0	0	0	1	0	0	0	0	0	0	0	0	0	0	0
V9JD42	NADH-ubiquinone oxidoreductase chain 1 OS=Homo sapiens GN=ND1 PE=3 SV=1	ND1	0.328001	0.448657	6.80879	0	0	0	1	0	0	0	0	0	0	0	0	0	0	0	0	0	0
Q6XQN6 (+1)	Nicotinate phosphoribosyltransferase OS=Homo sapiens GN=NAPRT PE=1 SV=2	NAPRT	0.328001	0.448657	6.80879	0	0	0	1	0	0	0	0	0	0	0	0	0	0	0	0	0	0
Q9BXJ9-4	Isoform 2 of N-alpha-acetyltransferase 15, NatA auxiliary subunit OS=Homo sapiens GN=NAA15	NAA15	0.328001	0.448657	6.80879	0	0	0	0	1	0	0	0	0	0	0	0	0	0	0	0	0	0
Q9BV20 (+1)	Methylthioribose-1-phosphate isomerase OS=Homo sapiens GN=MRI1 PE=1 SV=1	MRI1	0.328001	0.448657	6.80879	0	0	0	0	0	0	0	1	0	0	0	0	0	0	0	0	0	0
P25325 (+1)	3-mercaptopyruvate sulfurtransferase OS=Homo sapiens GN=MPST PE=1 SV=3	MPST	0.328001	0.448657	6.80879	0	0	1	0	0	0	0	0	0	0	0	0	0	0	0	0	0	0
Q14168 (+12)	MAGUK p55 subfamily member 2 OS=Homo sapiens GN=MPP2 PE=1 SV=3	MPP2	0.328001	0.448657	6.80879	0	0	1	0	0	0	0	0	0	0	0	0	0	0	0	0	0	0
Q96T76 (+2)	MMS19 nucleotide excision repair protein homolog OS=Homo sapiens GN=MMS19 PE=1 SV=2	MMS19	0.328001	0.448657	6.80879	0	0	0	1	0	0	0	0	0	0	0	0	0	0	0	0	0	0
G3V2N4	Protein max OS=Homo sapiens GN=MAX PE=4 SV=1	MAX	0.328001	0.448657	6.80879	0	0	1	0	0	0	0	0	0	0	0	0	0	0	0	0	0	0
P49006	MARCKS-related protein OS=Homo sapiens GN=MARCKSL1 PE=1 SV=2	MARCKSL1	0.328001	0.448657	6.80879	0	0	0	0	0	0	1	0	0	0	0	0	0	0	0	0	0	0
P29966	Myristoylated alanine-rich C-kinase substrate OS=Homo sapiens GN=MARCKS PE=1 SV=4	MARCKS	0.328001	0.448657	6.80879	0	0	0	0	0	0	1	0	0	0	0	0	0	0	0	0	0	0
E9PGC8	Microtubule-associated protein 1A OS=Homo sapiens GN=MAP1A PE=1 SV=1	MAP1A	0.328001	0.448657	6.80879	0	0	0	0	1	0	0	0	0	0	0	0	0	0	0	0	0	0
A0A0A0MSA3 (+1)	Melanoma-associated antigen B16 OS=Homo sapiens GN=MAGEB16 PE=4 SV=1	MAGEB16	0.328001	0.448657	6.80879	0	0	0	0	1	0	0	0	0	0	0	0	0	0	0	0	0	0
Q8N1G4 (+1)	Leucine-rich repeat-containing protein 47 OS=Homo sapiens GN=LRRC47 PE=1 SV=1	LRRC47	0.328001	0.448657	6.80879	1	0	0	0	0	0	0	0	0	0	0	0	0	0	0	0	0	0
O75023 (+5)	Leukocyte immunoglobulin-like receptor subfamily B member 5 OS=Homo sapiens GN=LILRB5 PE=1 SV=1	LILRB5	0.328001	0.448657	6.80879	0	0	0	0	0	0	1	0	0	0	0	0	0	0	0	0	0	0
I3L4A2	Leucine carboxyl methyltransferase 1 (Fragment) OS=Homo sapiens GN=LCMT1 PE=1 SV=1	LCMT1	0.328001	0.448657	6.80879	1	0	0	0	0	0	0	0	0	0	0	0	0	0	0	0	0	0
Q9P2J5 (+4)	Leucine--tRNA ligase, cytoplasmic OS=Homo sapiens GN=LARS PE=1 SV=2	LARS	0.328001	0.448657	6.80879	1	0	0	0	0	0	0	0	0	0	0	0	0	0	0	0	0	0
O43813 (+4)	LanC-like protein 1 OS=Homo sapiens GN=LANCL1 PE=1 SV=1	LANCL1	0.328001	0.448657	6.80879	0	0	1	0	0	0	0	0	0	0	0	0	0	0	0	0	0	0
Q86UP2 (+4)	Kinectin OS=Homo sapiens GN=KTN1 PE=1 SV=1	KTN1	0.328001	0.448657	6.80879	0	0	0	0	0	0	1	0	0	0	0	0	0	0	0	0	0	0
O00629	Importin subunit alpha-3 OS=Homo sapiens GN=KPNA4 PE=1 SV=1	KPNA4	0.328001	0.448657	6.80879	0	0	0	1	0	0	0	0	0	0	0	0	0	0	0	0	0	0
O00505 (+2)	Importin subunit alpha-4 OS=Homo sapiens GN=KPNA3 PE=1 SV=2	KPNA3	0.328001	0.448657	6.80879	0	0	0	0	1	0	0	0	0	0	0	0	0	0	0	0	0	0
Q9BY32 (+3)	Inosine triphosphate pyrophosphatase OS=Homo sapiens GN=ITPA PE=1 SV=2	ITPA	0.328001	0.448657	6.80879	0	0	0	0	1	0	0	0	0	0	0	0	0	0	0	0	0	0
P56199 (+1)	Integrin alpha-1 OS=Homo sapiens GN=ITGA1 PE=1 SV=2	ITGA1	0.328001	0.448657	6.80879	0	0	0	0	0	1	0	0	0	0	0	0	0	0	0	0	0	0
Q27J81 (+1)	Inverted formin-2 OS=Homo sapiens GN=INF2 PE=1 SV=2	INF2	0.328001	0.448657	6.80879	1	0	0	0	0	0	0	0	0	0	0	0	0	0	0	0	0	0
A2RRH1	Amine oxidase OS=Homo sapiens GN=IL4I1 PE=2 SV=1	IL4I1	0.328001	0.448657	6.80879	0	0	0	1	0	0	0	0	0	0	0	0	0	0	0	0	0	0
Q96F46 (+1)	Interleukin-17 receptor A OS=Homo sapiens GN=IL17RA PE=1 SV=2	IL17RA	0.328001	0.448657	6.80879	0	0	0	0	0	0	0	1	0	0	0	0	0	0	0	0	0	0
A0A0F7T983	IGHV1-2 protein (Fragment) OS=Homo sapiens GN=IGHV1-2 PE=4 SV=1	IGHV1-2	0.328001	0.448657	6.80879	0	0	1	0	0	0	0	0	0	0	0	0	0	0	0	0	0	0
Q16666 (+3)	Gamma-interferon-inducible protein 16 OS=Homo sapiens GN=IFI16 PE=1 SV=3	IFI16	0.328001	0.448657	6.80879	0	0	1	0	0	0	0	0	0	0	0	0	0	0	0	0	0	0
Q9NZ38	Uncharacterized protein IDI2-AS1 OS=Homo sapiens GN=IDI2-AS1 PE=2 SV=1	IDI2-AS1	0.328001	0.448657	6.80879	0	0	0	0	0	0	0	0	1	0	0	0	0	0	0	0	0	0
Q8N6I2 (+1)	ICAM5 protein (Fragment) OS=Homo sapiens GN=ICAM5 PE=2 SV=2	ICAM5	0.328001	0.448657	6.80879	0	0	0	0	1	0	0	0	0	0	0	0	0	0	0	0	0	0
Q9UJY1	Heat shock protein beta-8 OS=Homo sapiens GN=HSPB8 PE=1 SV=1	HSPB8	0.328001	0.448657	6.80879	0	0	1	0	0	0	0	0	0	0	0	0	0	0	0	0	0	0
Q8N241	Heat shock 27kDa protein family, member 7 (Cardiovascular), isoform CRA_c OS=Homo sapiens GN=HSPB7 PE=1 SV=1	HSPB7	0.328001	0.448657	6.80879	0	0	1	0	0	0	0	0	0	0	0	0	0	0	0	0	0	0
P00492 (+1)	Hypoxanthine-guanine phosphoribosyltransferase OS=Homo sapiens GN=HPRT1 PE=1 SV=2	HPRT1	0.328001	0.448657	6.80879	1	0	0	0	0	0	0	0	0	0	0	0	0	0	0	0	0	0
Q13322 (+3)	Growth factor receptor-bound protein 10 OS=Homo sapiens GN=GRB10 PE=1 SV=2	GRB10	0.328001	0.448657	6.80879	0	0	1	0	0	0	0	0	0	0	0	0	0	0	0	0	0	0
Q9BS14	GANAB protein (Fragment) OS=Homo sapiens GN=GANAB PE=2 SV=1	GANAB	0.328001	0.448657	6.80879	0	0	0	0	1	0	0	0	0	0	0	0	0	0	0	0	0	0
O14976	Cyclin-G-associated kinase OS=Homo sapiens GN=GAK PE=1 SV=2	GAK	0.328001	0.448657	6.80879	0	0	1	0	0	0	0	0	0	0	0	0	0	0	0	0	0	0
P10253 (+1)	Lysosomal alpha-glucosidase OS=Homo sapiens GN=GAA PE=1 SV=4	GAA	0.328001	0.448657	6.80879	0	0	1	0	0	0	0	0	0	0	0	0	0	0	0	0	0	0
Q6MZW2 (+1)	Follistatin-related protein 4 OS=Homo sapiens GN=FSTL4 PE=2 SV=3	FSTL4	0.328001	0.448657	6.80879	0	0	1	0	0	0	0	0	0	0	0	0	0	0	0	0	0	0
Q53YU7 (+2)	Foveolin OS=Homo sapiens GN=FOV PE=2 SV=1	FOV	0.328001	0.448657	6.80879	0	1	0	0	0	0	0	0	0	0	0	0	0	0	0	0	0	0
Q9H479 (+1)	Fructosamine-3-kinase OS=Homo sapiens GN=FN3K PE=1 SV=1	FN3K	0.328001	0.448657	6.80879	0	0	0	1	0	0	0	0	0	0	0	0	0	0	0	0	0	0
A0A1B0GTC6	Uncharacterized protein OS=Homo sapiens GN=FLJ22763 PE=1 SV=1	FLJ22763	0.328001	0.448657	6.80879	0	0	0	0	0	1	0	0	0	0	0	0	0	0	0	0	0	0
Q00688 (+1)	Peptidyl-prolyl cis-trans isomerase FKBP3 OS=Homo sapiens GN=FKBP3 PE=1 SV=1	FKBP3	0.328001	0.448657	6.80879	0	0	0	0	0	0	1	0	0	0	0	0	0	0	0	0	0	0
P05230 (+1)	Fibroblast growth factor 1 OS=Homo sapiens GN=FGF1 PE=1 SV=1	FGF1	0.328001	0.448657	6.80879	1	0	0	0	0	0	0	0	0	0	0	0	0	0	0	0	0	0
H0YJ34	Fermitin family homolog 2 (Fragment) OS=Homo sapiens GN=FERMT2 PE=1 SV=1	FERMT2	0.328001	0.448657	6.80879	0	0	0	0	0	1	0	0	0	0	0	0	0	0	0	0	0	0
Q75N90 (+1)	Fibrillin-3 OS=Homo sapiens GN=FBN3 PE=2 SV=3	FBN3	0.328001	0.448657	6.80879	0	1	0	0	0	0	0	0	0	0	0	0	0	0	0	0	0	0
Q52LJ0-2	Isoform 2 of Protein FAM98B OS=Homo sapiens GN=FAM98B	FAM98B	0.328001	0.448657	6.80879	0	0	1	0	0	0	0	0	0	0	0	0	0	0	0	0	0	0
Q8TBF8	Protein FAM81A OS=Homo sapiens GN=FAM81A PE=2 SV=3	FAM81A	0.328001	0.448657	6.80879	0	0	0	0	0	0	0	1	0	0	0	0	0	0	0	0	0	0
Q9H6S3-3	Isoform 3 of Epidermal growth factor receptor kinase substrate 8-like protein 2 OS=Homo sapiens GN=EPS8L2	EPS8L2	0.328001	0.448657	6.80879	1	0	0	0	0	0	0	0	0	0	0	0	0	0	0	0	0	0
O95834-3 (+1)	Isoform 3 of Echinoderm microtubule-associated protein-like 2 OS=Homo sapiens GN=EML2	EML2	0.328001	0.448657	6.80879	0	0	1	0	0	0	0	0	0	0	0	0	0	0	0	0	0	0
O43324 (+3)	Eukaryotic translation elongation factor 1 epsilon-1 OS=Homo sapiens GN=EEF1E1 PE=1 SV=1	EEF1E1	0.328001	0.448657	6.80879	0	0	0	0	1	0	0	0	0	0	0	0	0	0	0	0	0	0
P63172	Dynein light chain Tctex-type 1 OS=Homo sapiens GN=DYNLT1 PE=1 SV=1	DYNLT1	0.328001	0.448657	6.80879	1	0	0	0	0	0	0	0	0	0	0	0	0	0	0	0	0	0
B5BUI8	Dual specificity phosphatase 3 (Fragment) OS=Homo sapiens GN=DUSP3 PE=2 SV=1	DUSP3	0.328001	0.448657	6.80879	0	0	0	0	0	0	1	0	0	0	0	0	0	0	0	0	0	0
P55039 (+1)	Developmentally-regulated GTP-binding protein 2 OS=Homo sapiens GN=DRG2 PE=1 SV=1	DRG2	0.328001	0.448657	6.80879	1	0	0	0	0	0	0	0	0	0	0	0	0	0	0	0	0	0
P25685 (+2)	DnaJ homolog subfamily B member 1 OS=Homo sapiens GN=DNAJB1 PE=1 SV=4	DNAJB1	0.328001	0.448657	6.80879	0	0	0	1	0	0	0	0	0	0	0	0	0	0	0	0	0	0
Q92620 (+2)	Pre-mRNA-splicing factor ATP-dependent RNA helicase PRP16 OS=Homo sapiens GN=DHX38 PE=1 SV=2	DHX38	0.328001	0.448657	6.80879	1	0	0	0	0	0	0	0	0	0	0	0	0	0	0	0	0	0
Q01523	Defensin-5 OS=Homo sapiens GN=DEFA5 PE=1 SV=1	DEFA5	0.328001	0.448657	6.80879	0	1	0	0	0	0	0	0	0	0	0	0	0	0	0	0	0	0
Q7L014 (+3)	Probable ATP-dependent RNA helicase DDX46 OS=Homo sapiens GN=DDX46 PE=1 SV=2	DDX46	0.328001	0.448657	6.80879	0	0	1	0	0	0	0	0	0	0	0	0	0	0	0	0	0	0
Q7Z4W1 (+2)	L-xylulose reductase OS=Homo sapiens GN=DCXR PE=1 SV=2	DCXR	0.328001	0.448657	6.80879	1	0	0	0	0	0	0	0	0	0	0	0	0	0	0	0	0	0
Q96EP5 (+4)	DAZ-associated protein 1 OS=Homo sapiens GN=DAZAP1 PE=1 SV=1	DAZAP1	0.328001	0.448657	6.80879	1	0	0	0	0	0	0	0	0	0	0	0	0	0	0	0	0	0
A0A0A0MTN0	Cullin-2 OS=Homo sapiens GN=CUL2 PE=1 SV=1	CUL2	0.328001	0.448657	6.80879	1	0	0	0	0	0	0	0	0	0	0	0	0	0	0	0	0	0
P68400 (+5)	Casein kinase II subunit alpha OS=Homo sapiens GN=CSNK2A1 PE=1 SV=1	CSNK2A1	0.328001	0.448657	6.80879	1	0	0	0	0	0	0	0	0	0	0	0	0	0	0	0	0	0
P21964 (+2)	Catechol O-methyltransferase OS=Homo sapiens GN=COMT PE=1 SV=2	COMT	0.328001	0.448657	6.80879	0	0	1	0	0	0	0	0	0	0	0	0	0	0	0	0	0	0
Q7Z7K0 (+2)	COX assembly mitochondrial protein homolog OS=Homo sapiens GN=CMC1 PE=1 SV=1	CMC1	0.328001	0.448657	6.80879	1	0	0	0	0	0	0	0	0	0	0	0	0	0	0	0	0	0
Q4FEB3 (+1)	Chymase 1 preproprotein transcript E (Fragment) OS=Homo sapiens GN=CMA1 PE=2 SV=1	CMA1	0.328001	0.448657	6.80879	0	0	0	0	0	0	0	1	0	0	0	0	0	0	0	0	0	0
P54105 (+2)	Methylosome subunit pICln OS=Homo sapiens GN=CLNS1A PE=1 SV=1	CLNS1A	0.328001	0.448657	6.80879	0	0	0	1	0	0	0	0	0	0	0	0	0	0	0	0	0	0
O76071 (+2)	Probable cytosolic iron-sulfur protein assembly protein CIAO1 OS=Homo sapiens GN=CIAO1 PE=1 SV=1	CIAO1	0.328001	0.448657	6.80879	1	0	0	0	0	0	0	0	0	0	0	0	0	0	0	0	0	0
Q9Y259 (+1)	Choline/ethanolamine kinase OS=Homo sapiens GN=CHKB PE=1 SV=3	CHKB	0.328001	0.448657	6.80879	0	0	1	0	0	0	0	0	0	0	0	0	0	0	0	0	0	0
D6REY1	Chitotriosidase-1 OS=Homo sapiens GN=CHIT1 PE=1 SV=1	CHIT1	0.328001	0.448657	6.80879	0	0	0	1	0	0	0	0	0	0	0	0	0	0	0	0	0	0
P32239-2	Isoform 2 of Gastrin/cholecystokinin type B receptor OS=Homo sapiens GN=CCKBR	CCKBR	0.328001	0.448657	6.80879	0	0	1	0	0	0	0	0	0	0	0	0	0	0	0	0	0	0
Q14790-6 (+1)	Isoform 6 of Caspase-8 OS=Homo sapiens GN=CASP8	CASP8	0.328001	0.448657	6.80879	1	0	0	0	0	0	0	0	0	0	0	0	0	0	0	0	0	0
Q13938 (+2)	Calcyphosin OS=Homo sapiens GN=CAPS PE=1 SV=1	CAPS	0.328001	0.448657	6.80879	0	0	0	0	0	1	0	0	0	0	0	0	0	0	0	0	0	0
Q6UX73 (+1)	UPF0764 protein C16orf89 OS=Homo sapiens GN=C16orf89 PE=1 SV=2	C16orf89	0.328001	0.448657	6.80879	0	1	0	0	0	0	0	0	0	0	0	0	0	0	0	0	0	0
Q99622 (+2)	Protein C10 OS=Homo sapiens GN=C12orf57 PE=1 SV=1	C12orf57	0.328001	0.448657	6.80879	1	0	0	0	0	0	0	0	0	0	0	0	0	0	0	0	0	0
Q8WUW1 (+1)	Protein BRICK1 OS=Homo sapiens GN=BRK1 PE=1 SV=1	BRK1	0.328001	0.448657	6.80879	0	0	1	0	0	0	0	0	0	0	0	0	0	0	0	0	0	0
P55957-2 (+1)	Isoform 2 of BH3-interacting domain death agonist OS=Homo sapiens GN=BID	BID	0.328001	0.448657	6.80879	0	0	0	0	0	0	1	0	0	0	0	0	0	0	0	0	0	0
Q9UBB4 (+1)	Ataxin-10 OS=Homo sapiens GN=ATXN10 PE=1 SV=1	ATXN10	0.328001	0.448657	6.80879	1	0	0	0	0	0	0	0	0	0	0	0	0	0	0	0	0	0
O75348 (+1)	V-type proton ATPase subunit G 1 OS=Homo sapiens GN=ATP6V1G1 PE=1 SV=3	ATP6V1G1	0.328001	0.448657	6.80879	0	0	0	0	0	0	1	0	0	0	0	0	0	0	0	0	0	0
P15313 (+1)	V-type proton ATPase subunit B, kidney isoform OS=Homo sapiens GN=ATP6V1B1 PE=1 SV=3	ATP6V1B1	0.328001	0.448657	6.80879	0	0	0	1	0	0	0	0	0	0	0	0	0	0	0	0	0	0
Q53RT3	Retroviral-like aspartic protease 1 OS=Homo sapiens GN=ASPRV1 PE=1 SV=1	ASPRV1	0.328001	0.448657	6.80879	1	0	0	0	0	0	0	0	0	0	0	0	0	0	0	0	0	0
P52565 (+3)	Rho GDP-dissociation inhibitor 1 OS=Homo sapiens GN=ARHGDIA PE=1 SV=3	ARHGDIA	0.328001	0.448657	6.80879	0	0	1	0	0	0	0	0	0	0	0	0	0	0	0	0	0	0
Q9BQE5 (+3)	Apolipoprotein L2 OS=Homo sapiens GN=APOL2 PE=1 SV=1	APOL2	0.328001	0.448657	6.80879	0	0	0	1	0	0	0	0	0	0	0	0	0	0	0	0	0	0
P09525 (+4)	Annexin A4 OS=Homo sapiens GN=ANXA4 PE=1 SV=4	ANXA4	0.328001	0.448657	6.80879	1	0	0	0	0	0	0	0	0	0	0	0	0	0	0	0	0	0
Q5T457 (+4)	Ankyrin repeat domain-containing protein 2 OS=Homo sapiens GN=ANKRD2 PE=1 SV=1	ANKRD2	0.328001	0.448657	6.80879	0	0	0	1	0	0	0	0	0	0	0	0	0	0	0	0	0	0
P14550 (+1)	Alcohol dehydrogenase [NADP(+)] OS=Homo sapiens GN=AKR1A1 PE=1 SV=3	AKR1A1	0.328001	0.448657	6.80879	0	0	0	0	1	0	0	0	0	0	0	0	0	0	0	0	0	0
Q16186	Proteasomal ubiquitin receptor ADRM1 OS=Homo sapiens GN=ADRM1 PE=1 SV=2	ADRM1	0.328001	0.448657	6.80879	1	0	0	0	0	0	0	0	0	0	0	0	0	0	0	0	0	0
Q86SQ4-3 (+1)	Isoform 3 of Adhesion G-protein coupled receptor G6 OS=Homo sapiens GN=ADGRG6	ADGRG6	0.328001	0.448657	6.80879	0	0	0	0	0	0	1	0	0	0	0	0	0	0	0	0	0	0
Q5VU08 (+1)	Adducin 3 (Gamma), isoform CRA_a OS=Homo sapiens GN=ADD3 PE=2 SV=1	ADD3	0.328001	0.448657	6.80879	0	0	1	0	0	0	0	0	0	0	0	0	0	0	0	0	0	0
O60266 (+1)	Adenylate cyclase type 3 OS=Homo sapiens GN=ADCY3 PE=1 SV=3	ADCY3	0.328001	0.448657	6.80879	0	0	0	0	0	1	0	0	0	0	0	0	0	0	0	0	0	0
O15204 (+2)	ADAM DEC1 OS=Homo sapiens GN=ADAMDEC1 PE=1 SV=2	ADAMDEC1	0.328001	0.448657	6.80879	1	0	0	0	0	0	0	0	0	0	0	0	0	0	0	0	0	0
Q96IU4 (+4)	Protein ABHD14B OS=Homo sapiens GN=ABHD14B PE=1 SV=1	ABHD14B	0.328001	0.448657	6.80879	1	0	0	0	0	0	0	0	0	0	0	0	0	0	0	0	0	0
H0YGW7	ATP-binding cassette sub-family F member 1 (Fragment) OS=Homo sapiens GN=ABCF1 PE=1 SV=1	ABCF1	0.328001	0.448657	6.80879	0	0	0	1	0	0	0	0	0	0	0	0	0	0	0	0	0	0
A0A1W2PNV4	Uncharacterized protein OS=Homo sapiens PE=4 SV=1	A0A1W2PNV4	0.328001	0.448657	6.80879	0	0	0	0	1	0	0	0	0	0	0	0	0	0	0	0	0	0
A0A120HG44	MS-E1 heavy chain variable region (Fragment) OS=Homo sapiens PE=2 SV=1	A0A120HG44	0.328001	0.448657	6.80879	0	0	0	0	0	0	0	0	1	0	0	0	0	0	0	0	0	0
B2R9X3	cDNA, FLJ94599, highly similar to Homo sapiens GDP-mannose 4,6-dehydratase (GMDS), mRNA OS=Homo sapiens PE=2 SV=1	B2R9X3	0.328001	0.448657	6.80879	0	0	0	1	0	0	0	0	0	0	0	0	0	0	0	0	0	0
B4DNB1	cDNA FLJ52001, highly similar to SPARC-related modular calcium-binding protein 2 OS=Homo sapiens PE=2 SV=1	B4DNB1	0.328001	0.448657	6.80879	0	0	1	0	0	0	0	0	0	0	0	0	0	0	0	0	0	0
B4DZJ6	cDNA FLJ54706, highly similar to Ubiquitin-associated protein 2-like OS=Homo sapiens PE=2 SV=1	B4DZJ6	0.328001	0.448657	6.80879	0	0	1	0	0	0	0	0	0	0	0	0	0	0	0	0	0	0
B7Z5P4	cDNA FLJ55542, highly similar to Ran-binding protein 3 OS=Homo sapiens PE=2 SV=1	B7Z5P4	0.328001	0.448657	6.80879	1	0	0	0	0	0	0	0	0	0	0	0	0	0	0	0	0	0
I1SRC5	UBE2L3/KRAS fusion protein OS=Homo sapiens PE=2 SV=1	I1SRC5	0.328001	0.448657	6.80879	0	0	0	1	0	0	0	0	0	0	0	0	0	0	0	0	0	0
Q2XPP3	Type II 3a-hydroxysteroid dehydrogenase variant OS=Homo sapiens PE=2 SV=1	Q2XPP3	0.328001	0.448657	6.80879	1	0	0	0	0	0	0	0	0	0	0	0	0	0	0	0	0	0
Q53H87	Formyltetrahydrofolate dehydrogenase isoform a variant (Fragment) OS=Homo sapiens PE=2 SV=1	Q53H87	0.328001	0.448657	6.80879	0	1	0	0	0	0	0	0	0	0	0	0	0	0	0	0	0	0
Q59FB2 (+5)	Chordin-like 1 variant (Fragment) OS=Homo sapiens PE=2 SV=1	Q59FB2	0.328001	0.448657	6.80879	0	1	0	0	0	0	0	0	0	0	0	0	0	0	0	0	0	0
Q6ZN13	cDNA FLJ16525 fis, clone OCBBF2005433, weakly similar to N-CHIMAERIN OS=Homo sapiens PE=2 SV=1	Q6ZN13	0.328001	0.448657	6.80879	0	1	0	0	0	0	0	0	0	0	0	0	0	0	0	0	0	0
Q9HA11	Histone H2A OS=Homo sapiens PE=2 SV=1	Q9HA11	0.328001	0.448657	6.80879	0	0	0	0	1	0	0	0	0	0	0	0	0	0	0	0	0	0
P45974 (+2)	Ubiquitin carboxyl-terminal hydrolase 5 OS=Homo sapiens GN=USP5 PE=1 SV=2	USP5	1.0272e-05	0.0042085	6.43017	24	4	25	10	1	6	8	8	1	0	1	0	0	0	0	0	0	0
P48643 (+1)	T-complex protein 1 subunit epsilon OS=Homo sapiens GN=CCT5 PE=1 SV=1	CCT5	1.2852e-05	0.0042085	6.15718	22	6	17	6	8	4	3	4	2	0	0	0	0	0	0	0	0	1
P46777 (+2)	60S ribosomal protein L5 OS=Homo sapiens GN=RPL5 PE=1 SV=3	RPL5	0.00309522	0.0415825	5.60205	9	3	19	6	2	3	5	2	0	0	0	0	0	0	0	0	0	1
Q14152 (+3)	Eukaryotic translation initiation factor 3 subunit A OS=Homo sapiens GN=EIF3A PE=1 SV=1	EIF3A	0.00194813	0.0415825	5.47922	14	3	10	5	7	2	4	0	0	0	1	0	0	0	0	0	0	0
Q16401 (+2)	26S proteasome non-ATPase regulatory subunit 5 OS=Homo sapiens GN=PSMD5 PE=1 SV=3	PSMD5	3.56127e-05	0.0042085	5.41364	15	1	13	1	3	1	4	4	1	0	1	0	0	0	0	0	0	0
Q7KZF4 (+1)	Staphylococcal nuclease domain-containing protein 1 OS=Homo sapiens GN=SND1 PE=1 SV=1	SND1	0.0104308	0.0803599	5.34494	12	0	10	3	3	2	8	3	0	0	0	0	0	0	0	0	0	1
P13716 (+1)	Delta-aminolevulinic acid dehydratase OS=Homo sapiens GN=ALAD PE=1 SV=1	ALAD	0.000200759	0.0161745	5.31561	19	19	18	3	0	1	7	12	1	0	2	0	0	0	0	0	0	0
P26599 (+3)	Polypyrimidine tract-binding protein 1 OS=Homo sapiens GN=PTBP1 PE=1 SV=1	PTBP1	0.00383121	0.0467679	5.30933	12	2	17	2	2	2	1	2	0	0	0	0	0	0	0	0	0	1
P35606 (+1)	Coatomer subunit beta' OS=Homo sapiens GN=COPB2 PE=1 SV=2	COPB2	0.00305944	0.0415825	5.30933	15	0	13	2	1	2	6	0	1	0	0	0	0	0	0	0	0	1
P30044	Peroxiredoxin-5, mitochondrial OS=Homo sapiens GN=PRDX5 PE=1 SV=4	PRDX5	3.01348e-05	0.0042085	5.27281	10	2	15	2	1	2	3	3	1	0	0	0	0	0	0	0	0	1
P16050 (+1)	Arachidonate 15-lipoxygenase OS=Homo sapiens GN=ALOX15 PE=1 SV=3	ALOX15	0.0112398	0.0828249	5.24162	30	2	27	0	0	3	13	1	0	0	2	0	0	0	0	0	0	0
P35580-5	Isoform 5 of Myosin-10 OS=Homo sapiens GN=MYH10	MYH10	0.0581268	0.228072	5.21819	37	9	48	0	0	0	18	0	0	0	3	0	0	0	0	0	0	0
P78371 (+1)	T-complex protein 1 subunit beta OS=Homo sapiens GN=CCT2 PE=1 SV=4	CCT2	5.83935e-05	0.0052273	5.16363	21	8	21	5	8	1	5	2	1	0	0	0	0	0	0	0	0	2
O00764 (+1)	Pyridoxal kinase OS=Homo sapiens GN=PDXK PE=1 SV=1	PDXK	0.0117118	0.085007	5.15736	7	1	10	2	0	7	8	1	0	0	0	0	0	0	0	0	0	1
Q99733-2 (+3)	Isoform 2 of Nucleosome assembly protein 1-like 4 OS=Homo sapiens GN=NAP1L4	NAP1L4	0.00047132	0.0192015	5.11673	11	2	8	3	0	3	4	3	1	0	0	0	0	0	0	0	0	1
P62424	60S ribosomal protein L7a OS=Homo sapiens GN=RPL7A PE=1 SV=2	RPL7A	0.00343834	0.0442046	4.98748	8	0	3	4	3	2	5	6	1	0	1	0	0	0	0	0	0	0
P55786 (+2)	Puromycin-sensitive aminopeptidase OS=Homo sapiens GN=NPEPPS PE=1 SV=2	NPEPPS	0.0275008	0.141631	4.94169	3	0	8	0	3	5	6	6	0	0	0	0	0	0	0	0	0	1
P00352 (+2)	Retinal dehydrogenase 1 OS=Homo sapiens GN=ALDH1A1 PE=1 SV=2	ALDH1A1	0.000742506	0.0245773	4.92447	16	1	18	0	5	2	15	2	2	0	2	0	0	0	0	0	0	0
O94788	Retinal dehydrogenase 2 OS=Homo sapiens GN=ALDH1A2 PE=1 SV=3	ALDH1A2	4.47991e-05	0.00449258	4.91865	31	8	28	2	1	6	12	2	1	0	2	1	0	0	0	0	0	0
O00410 (+1)	Importin-5 OS=Homo sapiens GN=IPO5 PE=1 SV=4	IPO5	0.0311335	0.145174	4.8455	11	0	10	2	2	1	3	0	0	0	1	0	0	0	0	0	0	0
Q549M8 (+2)	CLE7 OS=Homo sapiens GN=C14orf166 PE=2 SV=1	C14orf166	0.0449028	0.188527	4.8455	13	0	14	0	0	1	1	0	0	0	0	1	0	0	0	0	0	0
P49189 (+1)	4-trimethylaminobutyraldehyde dehydrogenase OS=Homo sapiens GN=ALDH9A1 PE=1 SV=3	ALDH9A1	3.39904e-05	0.0042085	4.8455	18	2	1	1	1	1	2	2	1	0	0	0	0	0	0	0	0	1
Q96QK1	Vacuolar protein sorting-associated protein 35 OS=Homo sapiens GN=VPS35 PE=1 SV=2	VPS35	0.000364744	0.0192015	4.80111	12	0	9	7	7	5	8	5	3	0	0	0	0	0	0	0	0	2
P60866 (+1)	40S ribosomal protein S20 OS=Homo sapiens GN=RPS20 PE=1 SV=1	RPS20	4.70091e-06	0.00378736	4.79489	4	2	5	3	4	3	4	1	2	0	0	0	0	1	0	0	0	0
P60891	Ribose-phosphate pyrophosphokinase 1 OS=Homo sapiens GN=PRPS1 PE=1 SV=2	PRPS1	7.8303e-06	0.0042085	4.79489	6	3	4	2	1	2	3	6	1	0	1	0	0	0	0	0	0	0
P67775 (+1)	Serine/threonine-protein phosphatase 2A catalytic subunit alpha isoform OS=Homo sapiens GN=PPP2CA PE=1 SV=1	PPP2CA	0.00732007	0.0713411	4.79489	7	4	10	0	0	2	4	1	0	0	1	0	0	0	0	0	0	0
B2R6D0	cDNA, FLJ92896, highly similar to Homo sapiens proteasome (prosome, macropain) 26S subunit, non-ATPase, 1 (PSMD1), mRNA OS=Homo sapiens PE=2 SV=1	B2R6D0	0.0037349	0.0458236	4.79489	7	2	8	2	3	1	2	3	0	0	0	0	0	0	0	0	0	1
E9PK47	Alpha-1,4 glucan phosphorylase OS=Homo sapiens GN=PYGL PE=1 SV=1	PYGL	0.00224197	0.0415825	4.74244	6	2	5	1	0	2	8	3	0	0	1	0	0	0	0	0	0	0
P43686 (+1)	26S proteasome regulatory subunit 6B OS=Homo sapiens GN=PSMC4 PE=1 SV=2	PSMC4	0.065631	0.228684	4.74244	11	0	8	3	0	0	2	3	0	0	0	0	0	0	0	0	0	1
Q6IBT3	CCT7 protein OS=Homo sapiens GN=CCT7 PE=2 SV=1	CCT7	0.00879501	0.0803599	4.72169	16	2	14	3	8	2	6	2	0	0	1	0	0	0	0	0	0	1
Q15121 (+1)	Astrocytic phosphoprotein PEA-15 OS=Homo sapiens GN=PEA15 PE=1 SV=2	PEA15	0.000514459	0.0192015	4.68801	7	1	9	1	0	2	3	2	1	0	1	0	0	0	0	0	0	0
P22392-2 (+1)	Isoform 3 of Nucleoside diphosphate kinase B OS=Homo sapiens GN=NME2	NME2	3.21155e-05	0.0042085	4.68801	2	1	2	1	5	1	1	12	1	0	0	0	0	0	0	0	0	1
Q59EJ5	Glutathione S-transferase (Fragment) OS=Homo sapiens PE=2 SV=1	Q59EJ5	0.141444	0.333336	4.6662	27	0	17	0	0	0	5	2	0	0	2	0	0	0	0	0	0	0
P62906	60S ribosomal protein L10a OS=Homo sapiens GN=RPL10A PE=1 SV=2	RPL10A	0.0113084	0.083077	4.63145	3	0	6	3	3	5	3	2	0	0	0	0	0	0	0	0	0	1
Q9Y678	Coatomer subunit gamma-1 OS=Homo sapiens GN=COPG1 PE=1 SV=1	COPG1	0.0113675	0.0832587	4.6085	18	1	14	3	6	1	5	1	0	0	1	0	0	0	0	0	0	1
P10768 (+1)	S-formylglutathione hydrolase OS=Homo sapiens GN=ESD PE=1 SV=2	ESD	0.0232162	0.135213	4.57258	5	3	11	0	4	0	0	1	0	0	1	0	0	0	0	0	0	0
Q12765 (+2)	Secernin-1 OS=Homo sapiens GN=SCRN1 PE=1 SV=2	SCRN1	0.0122187	0.0881568	4.54839	14	1	21	1	2	2	5	1	0	0	1	0	0	0	0	0	0	1
P51991	Heterogeneous nuclear ribonucleoprotein A3 OS=Homo sapiens GN=HNRNPA3 PE=1 SV=2	HNRNPA3	0.0299416	0.142459	4.5112	6	0	6	3	0	2	4	2	0	0	0	0	0	0	0	0	0	1
B3KNI2	cDNA FLJ14650 fis, clone NT2RP2002185, highly similar to Ubiquilin-1 OS=Homo sapiens PE=2 SV=1	B3KNI2	0.0305923	0.143576	4.5112	7	0	7	3	2	2	2	0	0	0	0	0	0	0	0	0	0	1
P17987	T-complex protein 1 subunit alpha OS=Homo sapiens GN=TCP1 PE=1 SV=1	TCP1	0.00423268	0.0506455	4.45325	8	0	15	4	6	3	3	3	2	0	2	0	0	0	0	0	0	0
O60763 (+2)	General vesicular transport factor p115 OS=Homo sapiens GN=USO1 PE=1 SV=2	USO1	0.00285863	0.0415825	4.4471	8	1	2	0	4	2	4	0	1	0	0	0	0	0	0	0	0	1
Q15366-6	Isoform 6 of Poly(rC)-binding protein 2 OS=Homo sapiens GN=PCBP2	PCBP2	0.00281252	0.0415825	4.42009	15	2	11	5	3	0	4	3	0	0	2	0	0	0	0	0	0	0
Q59EG8	Proteasome 26S non-ATPase subunit 2 variant (Fragment) OS=Homo sapiens PE=2 SV=1	Q59EG8	0.0030346	0.0415825	4.42009	12	2	17	6	1	2	3	0	0	0	2	0	0	0	0	0	0	0
P62979 (+2)	Ubiquitin-40S ribosomal protein S27a OS=Homo sapiens GN=RPS27A PE=1 SV=2	RPS27A	1.10266e-05	0.0042085	4.38001	2	2	4	2	1	1	3	4	2	0	0	0	0	0	0	0	0	1
P25398	40S ribosomal protein S12 OS=Homo sapiens GN=RPS12 PE=1 SV=3	RPS12	0.0714948	0.230712	4.38001	6	0	10	2	1	2	0	0	0	0	0	0	0	0	0	0	0	1
O00232 (+1)	26S proteasome non-ATPase regulatory subunit 12 OS=Homo sapiens GN=PSMD12 PE=1 SV=3	PSMD12	0.073749	0.233527	4.38001	10	0	7	2	0	1	1	0	0	0	0	0	0	0	0	0	0	1
O00487 (+1)	26S proteasome non-ATPase regulatory subunit 14 OS=Homo sapiens GN=PSMD14 PE=1 SV=1	PSMD14	0.000507629	0.0192015	4.30965	5	1	7	2	1	2	1	1	0	0	1	0	0	0	0	0	0	0
P49773	Histidine triad nucleotide-binding protein 1 OS=Homo sapiens GN=HINT1 PE=1 SV=2	HINT1	0.00224833	0.0415825	4.30965	6	2	6	1	0	1	2	2	0	0	1	0	0	0	0	0	0	0
Q15019 (+1)	Septin-2 OS=Homo sapiens GN=SEPT2 PE=1 SV=1	SEPT2	0.0133158	0.0922186	4.27926	5	2	12	0	2	4	8	6	0	0	0	0	0	0	0	0	0	2
P09493-3 (+1)	Isoform 3 of Tropomyosin alpha-1 chain OS=Homo sapiens GN=TPM1	TPM1	0.000695003	0.0233309	4.27552	21	11	27	8	0	7	10	11	2	0	0	0	0	0	0	0	0	5
P55884 (+4)	Eukaryotic translation initiation factor 3 subunit B OS=Homo sapiens GN=EIF3B PE=1 SV=3	EIF3B	0.000505152	0.0192015	4.24179	14	1	7	4	5	2	3	1	1	0	1	0	0	0	0	0	0	1
P61163	Alpha-centractin OS=Homo sapiens GN=ACTR1A PE=1 SV=1	ACTR1A	0.0278142	0.141631	4.24179	16	2	13	2	0	1	2	2	0	0	1	0	0	0	0	0	0	1
P43487-2	Isoform 2 of Ran-specific GTPase-activating protein OS=Homo sapiens GN=RANBP1	RANBP1	0.0125761	0.0897716	4.23568	4	1	4	3	0	2	3	2	0	0	0	0	0	0	0	0	0	1
P63167 (+1)	Dynein light chain 1, cytoplasmic OS=Homo sapiens GN=DYNLL1 PE=1 SV=1	DYNLL1	0.00440683	0.0512392	4.23568	5	2	5	0	2	1	2	1	1	0	0	0	1	0	0	0	0	0
P11940 (+1)	Polyadenylate-binding protein 1 OS=Homo sapiens GN=PABPC1 PE=1 SV=2	PABPC1	0.00200055	0.0415825	4.20639	20	1	23	7	7	4	7	4	1	0	2	0	0	0	0	1	0	1
P38606-2	Isoform 2 of V-type proton ATPase catalytic subunit A OS=Homo sapiens GN=ATP6V1A	ATP6V1A	0.000411869	0.0192015	4.20333	9	1	11	5	0	2	4	2	3	0	0	0	0	0	0	0	0	2
O60506 (+3)	Heterogeneous nuclear ribonucleoprotein Q OS=Homo sapiens GN=SYNCRIP PE=1 SV=2	SYNCRIP	0.00182039	0.0415825	4.19231	15	2	22	4	5	2	4	1	0	0	2	0	0	1	0	0	0	0
P52907 (+1)	F-actin-capping protein subunit alpha-1 OS=Homo sapiens GN=CAPZA1 PE=1 SV=3	CAPZA1	4.26953e-05	0.00449258	4.19231	10	2	17	4	1	4	9	6	2	0	0	0	0	0	0	0	0	3
B2RDE8	cDNA, FLJ96580, highly similar to Homo sapiens hepatoma-derived growth factor (high-mobility group protein 1-like) (HDGF), mRNA OS=Homo sapiens PE=2 SV=1	B2RDE8	0.0141527	0.0963186	4.16584	12	3	21	5	0	3	4	6	0	0	0	0	0	0	0	0	0	3
P51812	Ribosomal protein S6 kinase alpha-3 OS=Homo sapiens GN=RPS6KA3 PE=1 SV=1	RPS6KA3	0.0103935	0.0803599	4.15772	8	0	3	1	0	3	1	2	0	0	0	0	0	0	0	1	0	0
P38919 (+1)	Eukaryotic initiation factor 4A-III OS=Homo sapiens GN=EIF4A3 PE=1 SV=4	EIF4A3	0.252201	0.448657	4.15772	8	0	5	5	0	0	0	0	0	0	1	0	0	0	0	0	0	0
Q13347 (+1)	Eukaryotic translation initiation factor 3 subunit I OS=Homo sapiens GN=EIF3I PE=1 SV=1	EIF3I	0.0336251	0.15248	4.15772	7	0	1	3	1	2	4	0	0	0	0	0	0	0	0	0	0	1
Q9UNS2	COP9 signalosome complex subunit 3 OS=Homo sapiens GN=COPS3 PE=1 SV=3	COPS3	0.0217267	0.131613	4.15772	7	4	5	1	0	0	1	0	0	0	1	0	0	0	0	0	0	0
P49588	Alanine--tRNA ligase, cytoplasmic OS=Homo sapiens GN=AARS PE=1 SV=2	AARS	0.0736828	0.233527	4.15772	1	0	1	3	8	0	5	0	0	0	0	0	0	0	0	0	0	1
P22626	Heterogeneous nuclear ribonucleoproteins A2/B1 OS=Homo sapiens GN=HNRNPA2B1 PE=1 SV=2	HNRNPA2B1	0.00371593	0.0458234	4.08137	1	0	15	4	0	4	5	4	1	0	0	0	0	0	0	0	0	2
Q53F64 (+6)	Heterogeneous nuclear ribonucleoprotein AB isoform a variant (Fragment) OS=Homo sapiens PE=2 SV=1	Q53F64	0.0748466	0.236168	4.0753	7	1	6	1	2	0	0	0	0	0	0	0	0	0	0	0	0	1
Q9H4M9 (+1)	EH domain-containing protein 1 OS=Homo sapiens GN=EHD1 PE=1 SV=2	EHD1	0.00218598	0.0415825	4.06056	45	14	56	3	0	21	15	10	3	0	8	0	0	0	0	0	0	2
P02511 (+2)	Alpha-crystallin B chain OS=Homo sapiens GN=CRYAB PE=1 SV=2	CRYAB	0.00093997	0.0273724	4.04135	22	4	16	9	0	2	3	6	4	1	3	0	0	0	0	0	0	0
P52597 (+1)	Heterogeneous nuclear ribonucleoprotein F OS=Homo sapiens GN=HNRNPF PE=1 SV=3	HNRNPF	0.151482	0.333336	4.03831	11	0	18	2	0	2	0	0	0	0	0	0	0	0	0	0	0	2
O43765 (+1)	Small glutamine-rich tetratricopeptide repeat-containing protein alpha OS=Homo sapiens GN=SGTA PE=1 SV=1	SGTA	0.00858412	0.0803599	3.98789	4	2	6	2	1	0	0	1	0	0	1	0	0	0	0	0	0	0
Q13418 (+2)	Integrin-linked protein kinase OS=Homo sapiens GN=ILK PE=1 SV=2	ILK	0.0721615	0.231319	3.98789	5	0	5	0	0	1	3	2	0	0	0	0	0	0	0	0	0	1
B3KN57	cDNA FLJ13654 fis, clone PLACE1011477, highly similar to Sorting nexin-2 OS=Homo sapiens PE=2 SV=1	B3KN57	0.00277181	0.0415825	3.96558	12	0	11	4	0	9	5	3	3	0	0	0	0	0	0	0	0	3
Q9NZN4 (+1)	EH domain-containing protein 2 OS=Homo sapiens GN=EHD2 PE=1 SV=2	EHD2	0.000812218	0.0250625	3.95909	28	11	28	9	0	14	8	8	3	0	6	1	0	0	0	0	0	0
Q9ULV4-3	Isoform 3 of Coronin-1C OS=Homo sapiens GN=CORO1C	CORO1C	0.00370987	0.0458234	3.94814	4	0	16	2	0	2	4	2	1	0	0	0	0	0	0	0	0	2
P62140 (+1)	Serine/threonine-protein phosphatase PP1-beta catalytic subunit OS=Homo sapiens GN=PPP1CB PE=1 SV=3	PPP1CB	0.00189201	0.0415825	3.94814	6	0	8	3	4	2	5	2	1	0	0	0	1	0	0	0	0	1
Q59ET3	Chaperonin containing TCP1, subunit 6A isoform a variant (Fragment) OS=Homo sapiens PE=2 SV=1	Q59ET3	0.016514	0.107082	3.93456	17	2	18	0	3	0	2	4	0	0	2	1	0	0	0	0	0	0
A0A024QZB4	Sulfotransferase OS=Homo sapiens GN=hCG_1993905 PE=3 SV=1	hCG_1993905	0.0142474	0.0963186	3.92358	15	6	27	0	0	10	14	4	0	0	4	1	0	0	0	0	0	0
P56537	Eukaryotic translation initiation factor 6 OS=Homo sapiens GN=EIF6 PE=1 SV=1	EIF6	0.0136568	0.0943097	3.90085	7	0	4	4	4	4	2	5	0	0	0	0	0	0	0	0	0	2
P63208 (+1)	S-phase kinase-associated protein 1 OS=Homo sapiens GN=SKP1 PE=1 SV=2	SKP1	0.000461365	0.0192015	3.90085	5	2	8	2	1	4	3	4	1	0	0	0	0	1	0	0	0	1
P05198 (+1)	Eukaryotic translation initiation factor 2 subunit 1 OS=Homo sapiens GN=EIF2S1 PE=1 SV=3	EIF2S1	0.00186114	0.0415825	3.90085	8	0	6	3	3	3	3	3	1	0	0	0	1	0	0	0	0	1
P67809	Nuclease-sensitive element-binding protein 1 OS=Homo sapiens GN=YBX1 PE=1 SV=3	YBX1	0.0342071	0.153964	3.89483	2	0	4	4	0	1	3	1	0	0	1	0	0	0	0	0	0	0
P0DMM9 (+2)	Sulfotransferase 1A3 OS=Homo sapiens GN=SULT1A3 PE=1 SV=1	SULT1A3	0.00503391	0.0563286	3.87742	24	6	39	0	0	10	12	10	2	0	5	2	0	0	0	0	0	0
P50914 (+5)	60S ribosomal protein L14 OS=Homo sapiens GN=RPL14 PE=1 SV=4	RPL14	3.13396e-05	0.0042085	3.85195	12	2	6	2	2	1	2	1	1	0	2	0	0	0	0	0	0	0
P06576 (+2)	ATP synthase subunit beta, mitochondrial OS=Homo sapiens GN=ATP5B PE=1 SV=3	ATP5B	0.0242361	0.14014	3.85195	13	0	10	1	3	1	0	1	0	0	0	0	1	1	0	0	0	0
P37802 (+1)	Transgelin-2 OS=Homo sapiens GN=TAGLN2 PE=1 SV=3	TAGLN2	0.000276127	0.0192015	3.85195	8	1	8	2	2	2	2	3	1	0	0	0	0	0	0	0	1	1
Q14315 (+1)	Filamin-C OS=Homo sapiens GN=FLNC PE=1 SV=3	FLNC	0.0796953	0.247588	3.80434	5	0	22	0	0	8	19	2	0	0	0	0	0	0	0	0	0	4
Q15102 (+1)	Platelet-activating factor acetylhydrolase IB subunit gamma OS=Homo sapiens GN=PAFAH1B3 PE=1 SV=1	PAFAH1B3	0.0625835	0.228684	3.80134	11	2	9	0	0	2	1	3	0	0	1	0	0	1	0	0	0	0
P48444 (+1)	Coatomer subunit delta OS=Homo sapiens GN=ARCN1 PE=1 SV=1	ARCN1	0.0023698	0.0415825	3.80134	9	2	10	1	1	2	2	0	1	0	1	0	0	0	0	0	0	1
P30626 (+3)	Sorcin OS=Homo sapiens GN=SRI PE=1 SV=1	SRI	0.01461	0.0973935	3.79536	3	0	4	3	1	1	1	1	0	0	0	0	0	0	0	0	0	1
Q9Y4Z0 (+1)	U6 snRNA-associated Sm-like protein LSm4 OS=Homo sapiens GN=LSM4 PE=1 SV=1	LSM4	0.0141992	0.0963186	3.79536	1	0	3	3	3	1	2	1	0	0	0	0	0	0	0	0	0	1
P04040	Catalase OS=Homo sapiens GN=CAT PE=1 SV=3	CAT	0.0509432	0.207639	3.79536	1	5	0	4	0	0	0	4	0	0	1	0	0	0	0	0	0	0
Q59F66 (+6)	DEAD box polypeptide 17 isoform p82 variant (Fragment) OS=Homo sapiens PE=2 SV=1	Q59F66	0.0360246	0.159288	3.79536	3	0	6	1	0	1	1	2	0	0	0	0	0	0	0	0	0	1
F8VUC5	Coatomer subunit zeta-1 OS=Homo sapiens GN=COPZ1 PE=1 SV=1	COPZ1	0.01604	0.105349	3.79536	1	0	8	1	1	1	1	1	0	0	0	0	0	0	0	0	0	1
Q5QPL9	RNA-binding protein Raly (Fragment) OS=Homo sapiens GN=RALY PE=1 SV=1	RALY	2.2784e-05	0.0042085	3.68851	2	2	2	2	1	1	1	1	1	0	0	0	0	0	0	0	0	1
O95782 (+1)	AP-2 complex subunit alpha-1 OS=Homo sapiens GN=AP2A1 PE=1 SV=3	AP2A1	0.0355337	0.157587	3.68851	2	0	5	2	1	1	2	0	0	0	0	0	0	0	0	0	0	1
P50990 (+1)	T-complex protein 1 subunit theta OS=Homo sapiens GN=CCT8 PE=1 SV=4	CCT8	0.000844965	0.0252133	3.67983	21	3	15	5	11	4	9	5	4	0	1	2	0	0	0	0	0	3
A0A125QYY3	GCT-A6 light chain variable region (Fragment) OS=Homo sapiens PE=2 SV=1	A0A125QYY3	0.0145409	0.0973553	3.67983	7	10	17	8	0	12	11	12	0	0	0	0	0	6	0	0	0	0
Q2TU64	T-complex protein 1 subunit gamma OS=Homo sapiens PE=2 SV=1	Q2TU64	0.000953553	0.0274374	3.67568	14	5	14	5	7	5	5	7	2	0	1	0	0	1	0	0	0	3
P69891	Hemoglobin subunit gamma-1 OS=Homo sapiens GN=HBG1 PE=1 SV=2	HBG1	0.0199351	0.123231	3.66944	0	0	10	6	0	4	0	23	8	0	0	0	0	0	0	0	4	0
Q9UJU6	Drebrin-like protein OS=Homo sapiens GN=DBNL PE=1 SV=1	DBNL	0.0287675	0.141631	3.6379	6	0	11	3	0	0	3	0	2	0	0	0	0	0	0	0	0	2
P51665	26S proteasome non-ATPase regulatory subunit 7 OS=Homo sapiens GN=PSMD7 PE=1 SV=2	PSMD7	0.0108242	0.0805428	3.6379	7	3	8	2	1	2	1	1	0	0	1	0	0	0	0	0	0	1
P40261 (+1)	Nicotinamide N-methyltransferase OS=Homo sapiens GN=NNMT PE=1 SV=1	NNMT	0.00322444	0.0418422	3.60643	19	5	17	1	0	5	8	5	1	0	3	0	0	0	0	0	0	2
Q05707 (+1)	Collagen alpha-1(XIV) chain OS=Homo sapiens GN=COL14A1 PE=1 SV=3	COL14A1	0.00089487	0.0263768	3.58929	72	60	85	22	1	22	27	11	1	2	8	4	2	1	3	3	1	1
P04350	Tubulin beta-4A chain OS=Homo sapiens GN=TUBB4A PE=1 SV=2	TUBB4A	0.000427995	0.0192015	3.58461	88	38	91	39	30	34	49	39	0	0	34	0	0	0	0	0	0	0
P69892 (+2)	Hemoglobin subunit gamma-2 OS=Homo sapiens GN=HBG2 PE=1 SV=2	HBG2	0.0198975	0.123231	3.58199	0	0	9	6	0	3	0	23	7	0	0	0	0	0	0	0	4	0
A8K9B9	cDNA FLJ77391, highly similar to Homo sapiens EH-domain containing 4 (EHD4), mRNA OS=Homo sapiens PE=2 SV=1	A8K9B9	0.0403296	0.172525	3.581	13	0	13	1	0	2	3	4	0	0	0	0	0	0	0	0	0	3
P28482 (+1)	Mitogen-activated protein kinase 1 OS=Homo sapiens GN=MAPK1 PE=1 SV=3	MAPK1	0.00368539	0.0458234	3.57903	5	0	8	1	0	3	4	2	1	0	0	0	0	0	0	0	0	2
Q14195-2 (+1)	Isoform LCRMP-4 of Dihydropyrimidinase-related protein 3 OS=Homo sapiens GN=DPYSL3	DPYSL3	0.00125385	0.0336728	3.56837	17	5	20	12	1	11	16	10	3	0	1	0	3	0	0	0	0	4
Q9UNH7 (+2)	Sorting nexin-6 OS=Homo sapiens GN=SNX6 PE=1 SV=1	SNX6	0.000669238	0.0227824	3.55162	9	2	15	4	0	4	6	5	2	0	0	0	0	0	0	0	0	4
P07203 (+2)	Glutathione peroxidase 1 OS=Homo sapiens GN=GPX1 PE=1 SV=4	GPX1	0.000572369	0.0200495	3.54037	10	3	5	6	0	4	2	3	2	0	0	0	0	0	0	0	0	3
Q13283 (+1)	Ras GTPase-activating protein-binding protein 1 OS=Homo sapiens GN=G3BP1 PE=1 SV=1	G3BP1	0.0274807	0.141631	3.54037	9	0	10	5	4	2	2	3	0	0	0	0	1	0	0	0	0	2
P47755 (+3)	F-actin-capping protein subunit alpha-2 OS=Homo sapiens GN=CAPZA2 PE=1 SV=3	CAPZA2	0.000549058	0.019807	3.5206	7	1	13	4	2	4	7	5	3	0	2	0	0	0	0	0	0	2
P30050	60S ribosomal protein L12 OS=Homo sapiens GN=RPL12 PE=1 SV=1	RPL12	0.000799774	0.0250625	3.51765	7	2	4	2	3	2	2	0	1	1	0	0	0	1	0	0	0	0
P55072 (+1)	Transitional endoplasmic reticulum ATPase OS=Homo sapiens GN=VCP PE=1 SV=4	VCP	0.00111925	0.0314562	3.45884	71	23	62	12	8	12	16	14	2	1	15	3	0	0	0	0	0	1
O60701	UDP-glucose 6-dehydrogenase OS=Homo sapiens GN=UGDH PE=1 SV=1	UGDH	0.000260716	0.0192015	3.45707	21	2	10	3	1	5	7	4	2	0	4	1	0	0	0	0	0	0
B4DP56	cDNA FLJ52237, highly similar to Creatine kinase B-type (EC 2.7.3.2) OS=Homo sapiens PE=2 SV=1	B4DP56	0.0231145	0.134946	3.45354	11	6	2	0	2	0	0	1	0	0	2	0	0	0	0	0	0	0
O60784 (+1)	Target of Myb protein 1 OS=Homo sapiens GN=TOM1 PE=1 SV=2	TOM1	0.272564	0.448657	3.44769	3	0	6	0	0	0	2	0	0	0	0	0	0	0	0	0	0	1
P62316	Small nuclear ribonucleoprotein Sm D2 OS=Homo sapiens GN=SNRPD2 PE=1 SV=1	SNRPD2	0.0370683	0.162898	3.44769	4	0	2	1	2	0	1	1	0	0	1	0	0	0	0	0	0	0
P26373 (+2)	60S ribosomal protein L13 OS=Homo sapiens GN=RPL13 PE=1 SV=4	RPL13	0.00815678	0.0788598	3.44769	2	0	2	2	0	1	2	2	0	0	0	1	0	0	0	0	0	0
O43809 (+2)	Cleavage and polyadenylation specificity factor subunit 5 OS=Homo sapiens GN=NUDT21 PE=1 SV=1	NUDT21	0.0221892	0.132738	3.44769	2	0	4	1	3	1	0	0	0	0	0	0	0	1	0	0	0	0
Q16658 (+1)	Fascin OS=Homo sapiens GN=FSCN1 PE=1 SV=3	FSCN1	0.0788776	0.245996	3.44769	2	0	2	0	5	1	0	1	0	0	0	0	0	0	0	0	0	1
P61201-2 (+1)	Isoform 2 of COP9 signalosome complex subunit 2 OS=Homo sapiens GN=COPS2	COPS2	0.0599268	0.228684	3.44769	3	2	4	0	0	2	0	0	0	0	1	0	0	0	0	0	0	0
P54727 (+1)	UV excision repair protein RAD23 homolog B OS=Homo sapiens GN=RAD23B PE=1 SV=1	RAD23B	4.58089e-05	0.00449258	3.43061	6	2	17	4	1	7	8	6	3	0	0	0	0	0	0	0	0	5
P60981 (+1)	Destrin OS=Homo sapiens GN=DSTN PE=1 SV=3	DSTN	0.000412948	0.0192015	3.41112	8	5	9	1	1	5	2	1	0	0	3	0	0	0	0	0	0	0
P63244 (+1)	Receptor of activated protein C kinase 1 OS=Homo sapiens GN=RACK1 PE=1 SV=3	RACK1	0.00469049	0.053499	3.39036	19	3	19	1	8	5	2	3	3	0	3	0	1	1	0	0	0	1
Q9UNM6	26S proteasome non-ATPase regulatory subunit 13 OS=Homo sapiens GN=PSMD13 PE=1 SV=2	PSMD13	0.00368532	0.0458234	3.38646	4	0	7	4	1	0	2	2	1	0	0	0	0	0	0	0	0	2
Q15181 (+1)	Inorganic pyrophosphatase OS=Homo sapiens GN=PPA1 PE=1 SV=2	PPA1	0.0046925	0.053499	3.37617	9	7	12	6	0	6	7	4	1	0	1	2	0	0	0	0	0	2
P62701 (+2)	40S ribosomal protein S4, X isoform OS=Homo sapiens GN=RPS4X PE=1 SV=2	RPS4X	0.00159927	0.0410891	3.35463	9	2	6	5	6	2	6	4	1	0	2	0	1	0	0	0	0	1
P07355-2	Isoform 2 of Annexin A2 OS=Homo sapiens GN=ANXA2	ANXA2	0.00876845	0.0803599	3.34816	12	5	11	0	0	3	13	3	4	1	0	3	0	0	0	0	0	1
Q9BR76 (+1)	Coronin-1B OS=Homo sapiens GN=CORO1B PE=1 SV=1	CORO1B	0.00305881	0.0415825	3.31901	7	0	14	3	0	4	4	5	3	0	0	0	0	0	0	0	0	4
P09496-2	Isoform Non-brain of Clathrin light chain A OS=Homo sapiens GN=CLTA	CLTA	0.0165253	0.107082	3.3161	4	1	5	1	0	3	4	2	0	0	0	0	0	0	0	0	0	2
Q01813	ATP-dependent 6-phosphofructokinase, platelet type OS=Homo sapiens GN=PFKP PE=1 SV=2	PFKP	0.247237	0.448657	3.3103	5	0	0	5	0	0	0	0	0	0	0	0	1	0	0	0	0	0
Q01130 (+6)	Serine/arginine-rich splicing factor 2 OS=Homo sapiens GN=SRSF2 PE=1 SV=4	SRSF2	0.0284059	0.141631	3.3103	2	0	0	3	0	2	2	0	1	0	0	0	0	0	0	0	0	1
P83731 (+1)	60S ribosomal protein L24 OS=Homo sapiens GN=RPL24 PE=1 SV=1	RPL24	0.00206021	0.0415825	3.3103	2	2	2	0	1	1	1	0	1	0	0	1	0	0	0	0	0	0
O95747 (+1)	Serine/threonine-protein kinase OSR1 OS=Homo sapiens GN=OXSR1 PE=1 SV=1	OXSR1	0.0155083	0.102414	3.3103	2	1	1	2	0	1	1	2	0	0	0	0	0	0	0	0	0	1
P50570 (+3)	Dynamin-2 OS=Homo sapiens GN=DNM2 PE=1 SV=2	DNM2	0.15823	0.338434	3.3103	6	0	2	1	0	0	1	0	0	0	0	0	0	0	0	0	0	1
P57737 (+4)	Coronin-7 OS=Homo sapiens GN=CORO7 PE=1 SV=2	CORO7	0.0604411	0.228684	3.3103	3	0	4	0	0	0	1	0	2	0	0	0	0	0	0	0	0	1
P14209 (+2)	CD99 antigen OS=Homo sapiens GN=CD99 PE=1 SV=1	CD99	0.00720539	0.0709024	3.3103	0	1	0	2	0	1	3	1	2	0	0	0	0	0	0	1	0	0
A0A1C7CYX9	Dihydropyrimidinase-related protein 2 OS=Homo sapiens GN=DPYSL2 PE=1 SV=1	DPYSL2	0.00115475	0.0320809	3.30179	25	4	42	11	3	16	22	14	11	0	3	0	0	0	1	0	0	11
Q9NPH2-2	Isoform 2 of Inositol-3-phosphate synthase 1 OS=Homo sapiens GN=ISYNA1	ISYNA1	0.00411008	0.0496703	3.28249	10	2	21	2	1	2	1	0	0	0	4	0	0	0	0	0	0	0
P53621	Coatomer subunit alpha OS=Homo sapiens GN=COPA PE=1 SV=2	COPA	0.00653741	0.0672379	3.26914	9	0	6	2	3	1	6	1	1	0	0	0	1	1	0	0	0	1
H0Y9V9	60S ribosomal protein L9 (Fragment) OS=Homo sapiens GN=RPL9 PE=1 SV=1	RPL9	0.0272983	0.141631	3.24213	7	3	7	1	0	0	1	0	0	0	2	0	0	0	0	0	0	0
P62136	Serine/threonine-protein phosphatase PP1-alpha catalytic subunit OS=Homo sapiens GN=PPP1CA PE=1 SV=1	PPP1CA	0.153126	0.333336	3.24213	7	0	5	3	0	0	4	0	0	0	0	0	0	0	0	0	0	2
P15374 (+1)	Ubiquitin carboxyl-terminal hydrolase isozyme L3 OS=Homo sapiens GN=UCHL3 PE=1 SV=1	UCHL3	0.0641841	0.228684	3.24213	2	0	6	4	0	1	3	3	0	1	0	0	0	0	0	0	0	1
P62280	40S ribosomal protein S11 OS=Homo sapiens GN=RPS11 PE=1 SV=3	RPS11	0.0735216	0.233527	3.24213	7	0	6	1	3	0	0	1	1	0	1	0	0	0	0	0	0	1
A0A024RC46	HCG2020860, isoform CRA_b OS=Homo sapiens GN=hCG_2020860 PE=4 SV=1	hCG_2020860	0.000819171	0.0250625	3.23034	7	5	18	3	2	3	4	4	1	0	0	0	0	2	0	0	0	3
P39023 (+1)	60S ribosomal protein L3 OS=Homo sapiens GN=RPL3 PE=1 SV=2	RPL3	0.000585055	0.0202011	3.21853	10	2	4	3	3	2	2	2	0	0	3	0	0	0	0	0	0	0
P14868 (+1)	Aspartate--tRNA ligase, cytoplasmic OS=Homo sapiens GN=DARS PE=1 SV=2	DARS	0.0321856	0.148459	3.21853	7	0	5	2	5	4	4	1	0	0	0	0	1	0	0	0	0	2
P17858	ATP-dependent 6-phosphofructokinase, liver type OS=Homo sapiens GN=PFKL PE=1 SV=6	PFKL	0.0388991	0.168493	3.20656	11	1	12	5	1	0	4	3	0	0	1	0	0	0	0	0	0	3
Q9BVA1	Tubulin beta-2B chain OS=Homo sapiens GN=TUBB2B PE=1 SV=1	TUBB2B	0.0164714	0.107082	3.20441	90	0	92	40	33	36	49	38	0	0	41	0	0	0	0	0	0	0
E9PAV3	Nascent polypeptide-associated complex subunit alpha, muscle-specific form OS=Homo sapiens GN=NACA PE=1 SV=1	NACA	0.000273898	0.0192015	3.19932	9	5	11	4	4	5	3	2	3	0	0	0	1	0	0	0	0	4
Q9UKZ9 (+1)	Procollagen C-endopeptidase enhancer 2 OS=Homo sapiens GN=PCOLCE2 PE=1 SV=1	PCOLCE2	0.112395	0.319223	3.15844	2	5	2	0	0	0	0	0	0	0	1	0	0	0	0	0	0	0
P46778 (+1)	60S ribosomal protein L21 OS=Homo sapiens GN=RPL21 PE=1 SV=2	RPL21	0.0803132	0.248322	3.15844	3	0	2	1	2	1	0	0	0	0	1	0	0	0	0	0	0	0
P60983 (+1)	Glia maturation factor beta OS=Homo sapiens GN=GMFB PE=1 SV=2	GMFB	0.0803132	0.248322	3.15844	1	0	1	0	0	2	3	2	0	0	0	0	0	0	0	0	0	1
B2R4D8	60S ribosomal protein L27 OS=Homo sapiens PE=2 SV=1	B2R4D8	0.0803132	0.248322	3.15844	2	0	0	0	1	1	3	2	0	0	0	0	0	0	0	0	0	1
Q59EF6	Calpain 2, large [catalytic] subunit variant (Fragment) OS=Homo sapiens PE=2 SV=1	Q59EF6	0.0128728	0.0909754	3.13674	37	15	32	9	4	11	16	6	2	2	2	0	5	0	1	0	1	4
A0A024R814	Ribosomal protein L7, isoform CRA_a OS=Homo sapiens GN=RPL7 PE=4 SV=1	RPL7	0.0188098	0.118394	3.11165	9	0	8	2	1	1	2	3	0	0	3	0	0	0	0	0	0	0
P62195 (+1)	26S proteasome regulatory subunit 8 OS=Homo sapiens GN=PSMC5 PE=1 SV=1	PSMC5	0.00484312	0.0545875	3.11165	10	1	11	1	1	0	1	0	1	0	3	0	0	0	0	0	0	0
A0A087X2I1	26S proteasome regulatory subunit 10B OS=Homo sapiens GN=PSMC6 PE=1 SV=1	PSMC6	0.0692901	0.228684	3.0846	15	2	9	4	0	0	2	2	0	0	3	0	0	0	0	0	0	1
P14923 (+2)	Junction plakoglobin OS=Homo sapiens GN=JUP PE=1 SV=3	JUP	0.230247	0.448657	3.08175	14	0	0	3	0	0	0	0	0	2	0	0	0	0	0	0	0	0
Q13263 (+1)	Transcription intermediary factor 1-beta OS=Homo sapiens GN=TRIM28 PE=1 SV=5	TRIM28	0.0685579	0.228684	3.08175	2	0	7	4	2	0	1	1	0	0	0	0	0	1	0	0	0	1
P35637 (+7)	RNA-binding protein FUS OS=Homo sapiens GN=FUS PE=1 SV=1	FUS	0.120737	0.333336	3.08175	2	0	8	1	0	3	1	2	0	0	0	0	0	1	0	0	0	1
P47895 (+1)	Aldehyde dehydrogenase family 1 member A3 OS=Homo sapiens GN=ALDH1A3 PE=1 SV=2	ALDH1A3	0.00127837	0.0339541	3.07673	28	11	18	3	0	4	7	3	2	0	6	3	0	0	0	0	0	0
P60903 (+1)	Protein S100-A10 OS=Homo sapiens GN=S100A10 PE=1 SV=2	S100A10	0.00206084	0.0415825	3.05509	6	0	5	1	1	3	5	3	1	0	0	2	0	0	0	0	0	1
P43490 (+1)	Nicotinamide phosphoribosyltransferase OS=Homo sapiens GN=NAMPT PE=1 SV=1	NAMPT	0.0154396	0.10224	3.05509	17	0	0	1	1	0	4	1	1	0	0	0	0	0	0	0	0	3
P23381 (+1)	Tryptophan--tRNA ligase, cytoplasmic OS=Homo sapiens GN=WARS PE=1 SV=2	WARS	0.0366244	0.161241	2.99838	44	0	3	0	2	3	1	2	1	2	5	0	0	0	0	0	0	0
P51888 (+1)	Prolargin OS=Homo sapiens GN=PRELP PE=1 SV=1	PRELP	0.0173067	0.11037	2.99838	22	10	12	3	0	1	4	3	1	1	5	0	0	1	0	0	0	0
Q9H444	Charged multivesicular body protein 4b OS=Homo sapiens GN=CHMP4B PE=1 SV=1	CHMP4B	0.0543361	0.218157	2.99716	10	0	10	3	0	3	2	3	1	2	1	0	0	0	0	0	0	1
Q96FW1 (+3)	Ubiquitin thioesterase OTUB1 OS=Homo sapiens GN=OTUB1 PE=1 SV=2	OTUB1	7.10439e-05	0.00613261	2.99622	4	1	3	2	3	3	5	2	1	0	0	0	0	0	0	0	0	3
A0A024RA87	Septin 7, isoform CRA_a OS=Homo sapiens GN=SEPT7 PE=3 SV=1	SEPT7	0.00218581	0.0415825	2.99433	3	0	5	1	2	1	2	1	1	0	0	0	0	1	0	0	0	1
P18621-3 (+1)	Isoform 3 of 60S ribosomal protein L17 OS=Homo sapiens GN=RPL17	RPL17	0.00215167	0.0415825	2.99433	5	1	2	1	0	2	2	2	1	0	1	1	0	0	0	0	0	0
A6NJA2	Ubiquitin carboxyl-terminal hydrolase 14 OS=Homo sapiens GN=USP14 PE=1 SV=2	USP14	0.156934	0.336372	2.9887	2	0	3	0	1	0	0	2	0	0	0	0	0	0	0	0	0	1
Q8NBS9	Thioredoxin domain-containing protein 5 OS=Homo sapiens GN=TXNDC5 PE=1 SV=2	TXNDC5	0.0816635	0.250015	2.9887	0	1	2	0	0	1	2	2	0	0	0	0	0	1	0	0	0	0
Q32MZ4	Leucine-rich repeat flightless-interacting protein 1 OS=Homo sapiens GN=LRRFIP1 PE=1 SV=2	LRRFIP1	0.290683	0.448657	2.9887	2	0	5	0	0	0	1	0	0	0	0	0	0	0	0	0	0	1
Q8IZ83-3	Isoform 3 of Aldehyde dehydrogenase family 16 member A1 OS=Homo sapiens GN=ALDH16A1	ALDH16A1	0.0816635	0.250015	2.9887	2	0	1	2	0	0	1	2	0	0	0	0	0	0	0	0	0	1
A0A125U0V4	GCT-A2 heavy chain variable region (Fragment) OS=Homo sapiens PE=2 SV=1	A0A125U0V4	0.0830767	0.252405	2.9887	0	3	0	1	0	2	1	1	0	0	0	0	0	0	0	0	0	1
Q09666	Neuroblast differentiation-associated protein AHNAK OS=Homo sapiens GN=AHNAK PE=1 SV=2	AHNAK	0.00218042	0.0415825	2.97657	7	2	32	7	0	24	31	18	5	0	0	10	0	0	0	0	0	6
P55209 (+2)	Nucleosome assembly protein 1-like 1 OS=Homo sapiens GN=NAP1L1 PE=1 SV=1	NAP1L1	0.00666868	0.0672601	2.96774	12	0	11	4	3	4	9	2	2	0	0	0	1	1	0	0	0	4
P30043 (+1)	Flavin reductase (NADPH) OS=Homo sapiens GN=BLVRB PE=1 SV=3	BLVRB	0.000816784	0.0250625	2.9658	17	17	16	9	3	3	7	11	3	0	7	1	0	0	0	0	0	3
P53618	Coatomer subunit beta OS=Homo sapiens GN=COPB1 PE=1 SV=3	COPB1	0.0343888	0.154058	2.93672	12	3	15	4	4	1	4	3	0	2	2	1	0	0	0	0	0	1
Q09028 (+1)	Histone-binding protein RBBP4 OS=Homo sapiens GN=RBBP4 PE=1 SV=3	RBBP4	0.283282	0.448657	2.93484	6	0	6	3	6	2	0	0	0	0	1	0	0	1	0	0	0	1
P60842 (+1)	Eukaryotic initiation factor 4A-I OS=Homo sapiens GN=EIF4A1 PE=1 SV=1	EIF4A1	0.0044095	0.0512392	2.92748	30	17	31	11	6	10	15	12	5	2	5	4	1	0	0	0	0	6
Q00610 (+2)	Clathrin heavy chain 1 OS=Homo sapiens GN=CLTC PE=1 SV=5	CLTC	0.00229782	0.0415825	2.91499	96	29	90	20	21	19	30	21	21	0	22	4	1	0	0	0	0	19
P30153 (+2)	Serine/threonine-protein phosphatase 2A 65 kDa regulatory subunit A alpha isoform OS=Homo sapiens GN=PPP2R1A PE=1 SV=4	PPP2R1A	0.00119122	0.032718	2.90577	15	7	19	6	5	7	7	6	3	0	4	2	0	0	0	0	0	4
O75083 (+1)	WD repeat-containing protein 1 OS=Homo sapiens GN=WDR1 PE=1 SV=4	WDR1	0.119743	0.333336	2.90502	16	0	15	0	7	0	1	2	4	0	0	0	0	0	1	0	1	4
P62888 (+1)	60S ribosomal protein L30 OS=Homo sapiens GN=RPL30 PE=1 SV=2	RPL30	0.0225715	0.132738	2.90408	7	0	5	2	6	2	4	2	2	0	1	0	0	1	0	0	0	2
P15924	Desmoplakin OS=Homo sapiens GN=DSP PE=1 SV=3	DSP	0.218478	0.438404	2.90408	29	0	1	0	0	0	0	0	0	4	0	0	0	0	0	0	0	0
P15311 (+1)	Ezrin OS=Homo sapiens GN=EZR PE=1 SV=4	EZR	0.0130791	0.0913446	2.8938	17	11	48	10	12	20	29	15	9	3	2	1	2	1	2	0	0	12
A2IPI5	HRV Fab 026-VL (Fragment) OS=Homo sapiens PE=2 SV=1	A2IPI5	0.0850088	0.256833	2.89148	0	0	15	7	6	0	0	16	8	0	0	0	0	0	7	0	0	0
P13010	X-ray repair cross-complementing protein 5 OS=Homo sapiens GN=XRCC5 PE=1 SV=3	XRCC5	0.00106478	0.0302775	2.88984	22	8	27	5	10	5	6	5	1	1	7	2	0	2	0	0	0	0
Q14103 (+4)	Heterogeneous nuclear ribonucleoprotein D0 OS=Homo sapiens GN=HNRNPD PE=1 SV=1	HNRNPD	0.00257402	0.0415825	2.8512	12	3	23	4	4	4	7	5	3	3	2	1	0	0	0	0	0	3
Q13561 (+4)	Dynactin subunit 2 OS=Homo sapiens GN=DCTN2 PE=1 SV=4	DCTN2	0.00233977	0.0415825	2.8315	12	2	21	4	1	3	8	5	1	0	4	1	0	0	0	0	0	3
P50991 (+1)	T-complex protein 1 subunit delta OS=Homo sapiens GN=CCT4 PE=1 SV=4	CCT4	0.00075247	0.0245773	2.82884	20	4	14	3	9	4	4	4	2	0	4	0	0	0	0	0	0	5
P12956 (+1)	X-ray repair cross-complementing protein 6 OS=Homo sapiens GN=XRCC6 PE=1 SV=2	XRCC6	0.00358873	0.0458234	2.80643	16	6	18	8	6	8	12	7	3	1	5	0	0	1	0	0	0	5
Q15435 (+1)	Protein phosphatase 1 regulatory subunit 7 OS=Homo sapiens GN=PPP1R7 PE=1 SV=1	PPP1R7	0.00663198	0.0672601	2.80513	7	0	11	2	4	4	3	2	2	0	0	0	1	1	0	0	0	3
Q53F35 (+2)	Acidic (Leucine-rich) nuclear phosphoprotein 32 family, member B variant (Fragment) OS=Homo sapiens PE=2 SV=1	Q53F35	0.00666418	0.0672601	2.80513	7	2	8	5	4	2	5	2	0	0	0	0	0	0	0	0	0	5
Q5T5C7	Serine--tRNA ligase, cytoplasmic OS=Homo sapiens GN=SARS PE=1 SV=1	SARS	0.0193482	0.120527	2.80365	4	0	8	2	3	1	2	1	0	0	0	0	0	0	0	0	0	3
P61313 (+1)	60S ribosomal protein L15 OS=Homo sapiens GN=RPL15 PE=1 SV=2	RPL15	0.00211965	0.0415825	2.80365	6	4	2	1	2	2	2	2	0	0	2	0	1	0	0	0	0	0
O00231 (+1)	26S proteasome non-ATPase regulatory subunit 11 OS=Homo sapiens GN=PSMD11 PE=1 SV=3	PSMD11	0.0414037	0.176495	2.80365	4	0	6	4	0	2	3	2	0	0	0	0	0	0	0	0	0	3
P34932	Heat shock 70 kDa protein 4 OS=Homo sapiens GN=HSPA4 PE=1 SV=4	HSPA4	0.764524	0.890962	2.80365	0	0	0	0	16	0	5	0	0	0	0	0	0	1	0	0	0	2
Q1KMD3 (+1)	Heterogeneous nuclear ribonucleoprotein U-like protein 2 OS=Homo sapiens GN=HNRNPUL2 PE=1 SV=1	HNRNPUL2	0.00726323	0.0710738	2.80365	6	2	6	2	1	2	1	1	0	0	0	0	0	0	0	0	0	3
Q6FG59	CDC37 protein OS=Homo sapiens GN=CDC37 PE=2 SV=1	CDC37	0.0863949	0.26037	2.8018	4	0	4	3	0	2	1	0	0	0	0	0	0	0	0	0	0	2
Q03167 (+2)	Transforming growth factor beta receptor type 3 OS=Homo sapiens GN=TGFBR3 PE=1 SV=3	TGFBR3	0.286713	0.448657	2.79628	0	2	3	0	0	0	2	0	0	0	0	0	0	0	0	0	1	0
P15927 (+2)	Replication protein A 32 kDa subunit OS=Homo sapiens GN=RPA2 PE=1 SV=1	RPA2	0.162471	0.344368	2.79628	2	0	3	1	0	0	1	0	0	0	0	0	0	0	0	0	0	1
Q9Y5S9 (+1)	RNA-binding protein 8A OS=Homo sapiens GN=RBM8A PE=1 SV=1	RBM8A	0.293565	0.448657	2.79628	0	0	0	4	2	1	0	0	0	0	0	0	0	0	0	0	0	1
P06280 (+1)	Alpha-galactosidase A OS=Homo sapiens GN=GLA PE=1 SV=1	GLA	0.0542327	0.218157	2.79628	3	1	2	0	1	0	0	0	0	1	0	0	0	0	0	0	0	0
P14324	Farnesyl pyrophosphate synthase OS=Homo sapiens GN=FDPS PE=1 SV=4	FDPS	0.0844472	0.255775	2.79628	2	0	0	2	1	1	1	0	0	0	0	0	0	0	0	0	0	1
P07814	Bifunctional glutamate/proline--tRNA ligase OS=Homo sapiens GN=EPRS PE=1 SV=5	EPRS	0.162471	0.344368	2.79628	3	0	0	1	2	1	0	0	0	0	1	0	0	0	0	0	0	0
O00571 (+6)	ATP-dependent RNA helicase DDX3X OS=Homo sapiens GN=DDX3X PE=1 SV=3	DDX3X	0.162471	0.344368	2.79628	2	0	0	1	0	1	3	0	0	0	0	0	0	0	0	0	0	1
O75531 (+1)	Barrier-to-autointegration factor OS=Homo sapiens GN=BANF1 PE=1 SV=1	BANF1	0.293565	0.448657	2.79628	4	0	2	0	0	0	1	0	0	0	1	0	0	0	0	0	0	0
A8K5T7	cDNA FLJ75365, highly similar to Homo sapiens SUGT1B (SUGT1) mRNA OS=Homo sapiens PE=2 SV=1	A8K5T7	0.040679	0.173712	2.79628	1	0	2	1	0	1	1	1	0	0	0	0	0	0	0	0	0	1
Q59EH3	Acid phosphatase 1 isoform c variant (Fragment) OS=Homo sapiens PE=2 SV=1	Q59EH3	0.059412	0.228684	2.79628	1	2	2	0	0	0	0	2	0	0	0	1	0	0	0	0	0	0
P21980 (+1)	Protein-glutamine gamma-glutamyltransferase 2 OS=Homo sapiens GN=TGM2 PE=1 SV=2	TGM2	0.081028	0.249727	2.77997	20	0	25	1	0	6	2	0	1	0	5	3	0	0	0	0	0	0
P61247	40S ribosomal protein S3a OS=Homo sapiens GN=RPS3A PE=1 SV=2	RPS3A	0.00269525	0.0415825	2.75958	12	4	18	5	6	5	5	5	1	0	5	0	1	0	0	0	0	3
O43175	D-3-phosphoglycerate dehydrogenase OS=Homo sapiens GN=PHGDH PE=1 SV=4	PHGDH	0.013889	0.0953682	2.74078	30	8	23	5	0	9	18	11	3	0	8	5	2	0	0	0	0	1
Q9UJ70-2	Isoform 2 of N-acetyl-D-glucosamine kinase OS=Homo sapiens GN=NAGK	NAGK	0.0041773	0.0502315	2.73513	8	0	14	3	0	3	8	2	2	0	0	0	0	0	0	0	0	6
G1FM93	Anti-Influenza A hemagglutinin heavy chain variable region (Fragment) OS=Homo sapiens PE=2 SV=1	G1FM93	0.0639597	0.228684	2.73513	0	12	0	0	0	9	0	10	9	0	0	0	0	0	0	0	0	6
Q13596 (+3)	Sorting nexin-1 OS=Homo sapiens GN=SNX1 PE=1 SV=3	SNX1	0.172512	0.35914	2.73329	9	0	7	0	0	0	1	3	0	0	0	0	0	0	0	0	0	3
Q92945 (+1)	Far upstream element-binding protein 2 OS=Homo sapiens GN=KHSRP PE=1 SV=4	KHSRP	0.0329819	0.150694	2.73329	4	0	7	2	2	2	2	1	0	0	0	0	0	2	0	0	0	1
P31948-2	Isoform 2 of Stress-induced-phosphoprotein 1 OS=Homo sapiens GN=STIP1	STIP1	0.0507754	0.207304	2.69861	5	3	11	3	0	3	5	9	0	0	3	2	0	0	0	0	0	1
P37108	Signal recognition particle 14 kDa protein OS=Homo sapiens GN=SRP14 PE=1 SV=2	SRP14	0.0265948	0.141631	2.69496	3	0	6	2	1	1	0	0	0	2	0	0	0	0	0	0	0	0
Q9Y2V2	Calcium-regulated heat-stable protein 1 OS=Homo sapiens GN=CARHSP1 PE=1 SV=2	CARHSP1	0.000464527	0.0192015	2.69496	3	2	2	1	0	1	2	1	1	0	0	2	0	0	0	0	0	0
Q71UM5 (+1)	40S ribosomal protein S27-like OS=Homo sapiens GN=RPS27L PE=1 SV=3	RPS27L	0.0704971	0.228684	2.69496	3	0	4	2	1	0	2	0	1	0	1	0	1	0	0	0	0	0
Q7Z379	Uncharacterized protein DKFZp686K04218 (Fragment) OS=Homo sapiens GN=DKFZp686K04218 PE=2 SV=1	DKFZp686K04218	0.02896	0.141631	2.6907	0	64	0	0	23	22	22	0	24	0	0	0	0	0	0	24	0	0
P18085	ADP-ribosylation factor 4 OS=Homo sapiens GN=ARF4 PE=1 SV=3	ARF4	0.000408859	0.0192015	2.68932	15	7	12	5	8	7	7	5	5	0	4	0	0	0	0	0	0	7
P46782 (+3)	40S ribosomal protein S5 OS=Homo sapiens GN=RPS5 PE=1 SV=4	RPS5	0.00318446	0.0418422	2.68293	9	4	5	7	7	3	4	4	2	0	2	0	2	2	0	0	0	1
Q14974 (+1)	Importin subunit beta-1 OS=Homo sapiens GN=KPNB1 PE=1 SV=2	KPNB1	0.0608332	0.228684	2.68091	25	2	21	5	9	4	7	4	0	0	3	0	1	4	0	0	0	4
P02792	Ferritin light chain OS=Homo sapiens GN=FTL PE=1 SV=2	FTL	0.0040464	0.0491465	2.67106	1	4	18	2	0	3	10	7	6	0	2	4	0	0	0	0	0	2
Q6P5S3	Uncharacterized protein OS=Homo sapiens PE=2 SV=1	Q6P5S3	0.0276995	0.141631	2.6626	0	0	0	29	0	39	38	50	34	0	0	0	0	0	0	0	0	30
O60888 (+2)	Protein CutA OS=Homo sapiens GN=CUTA PE=1 SV=2	CUTA	0.00283893	0.0415825	2.65933	3	1	3	0	0	3	5	3	1	0	0	0	0	0	3	0	0	0
P42224	Signal transducer and activator of transcription 1-alpha/beta OS=Homo sapiens GN=STAT1 PE=1 SV=2	STAT1	0.00985367	0.0803599	2.63481	46	1	20	7	0	4	7	1	1	0	9	0	0	0	0	0	0	5
P30041 (+1)	Peroxiredoxin-6 OS=Homo sapiens GN=PRDX6 PE=1 SV=3	PRDX6	0.00223526	0.0415825	2.61975	40	24	37	6	3	12	18	18	8	2	13	7	0	0	0	0	0	5
P47756-2 (+1)	Isoform 2 of F-actin-capping protein subunit beta OS=Homo sapiens GN=CAPZB	CAPZB	0.00430483	0.0510038	2.60251	17	10	23	5	2	6	9	4	3	0	5	0	0	0	0	1	1	6
Q9BUF5	Tubulin beta-6 chain OS=Homo sapiens GN=TUBB6 PE=1 SV=1	TUBB6	0.0724734	0.232011	2.58458	41	0	47	15	16	16	20	13	0	0	18	0	0	0	0	0	0	10
P11413 (+2)	Glucose-6-phosphate 1-dehydrogenase OS=Homo sapiens GN=G6PD PE=1 SV=4	G6PD	0.000815947	0.0250625	2.58342	10	0	10	4	1	1	9	4	3	0	0	0	0	0	0	0	0	7
P61970 (+1)	Nuclear transport factor 2 OS=Homo sapiens GN=NUTF2 PE=1 SV=1	NUTF2	0.00217476	0.0415825	2.58226	5	4	5	1	2	2	1	3	1	0	2	0	1	0	0	0	0	1
Q8N274	cDNA FLJ33834 fis, clone CTONG2004264, moderately similar to NEUROBLAST DIFFERENTIATION ASSOCIATED PROTEIN AHNAK OS=Homo sapiens PE=2 SV=1	Q8N274	0.518444	0.653327	2.58226	0	0	0	0	0	13	0	11	0	0	0	0	0	0	0	0	0	4
Q13510 (+4)	Acid ceramidase OS=Homo sapiens GN=ASAH1 PE=1 SV=5	ASAH1	0.129247	0.333336	2.58136	4	0	7	1	0	2	2	2	0	0	1	0	0	0	0	0	0	2
P62277	40S ribosomal protein S13 OS=Homo sapiens GN=RPS13 PE=1 SV=2	RPS13	0.12388	0.333336	2.57957	3	0	0	2	2	2	2	1	0	0	0	1	0	0	0	0	0	1
P84103 (+2)	Serine/arginine-rich splicing factor 3 OS=Homo sapiens GN=SRSF3 PE=1 SV=1	SRSF3	0.0285653	0.141631	2.5742	1	0	0	2	0	1	1	0	1	0	0	0	0	0	0	0	0	1
P47914 (+2)	60S ribosomal protein L29 OS=Homo sapiens GN=RPL29 PE=1 SV=2	RPL29	0.0872835	0.262393	2.5742	1	0	2	1	0	0	1	1	0	0	0	0	0	0	0	0	0	1
P52306 (+5)	Rap1 GTPase-GDP dissociation stimulator 1 OS=Homo sapiens GN=RAP1GDS1 PE=1 SV=3	RAP1GDS1	0.292449	0.448657	2.5742	2	0	0	0	2	0	2	0	0	0	0	0	0	0	0	0	0	1
F6IR49	MHC class I antigen (Fragment) OS=Homo sapiens GN=HLA-A PE=3 SV=1	HLA-A	0.507844	0.641305	2.5742	0	0	0	0	3	0	3	0	0	0	0	0	0	0	0	0	0	1
O76003 (+1)	Glutaredoxin-3 OS=Homo sapiens GN=GLRX3 PE=1 SV=2	GLRX3	0.133721	0.333336	2.5742	3	0	1	2	0	0	0	0	0	0	0	0	1	0	0	0	0	0
Q96TA1-2 (+1)	Isoform 2 of Niban-like protein 1 OS=Homo sapiens GN=FAM129B	FAM129B	0.0691486	0.228684	2.5742	2	1	2	0	0	0	1	0	0	0	1	0	0	0	0	0	0	0
D6RBW1	Eukaryotic translation initiation factor 4E OS=Homo sapiens GN=EIF4E PE=1 SV=1	EIF4E	0.114144	0.322298	2.5742	1	0	0	0	4	0	1	0	0	0	0	0	0	1	0	0	0	0
Q7L1Q6-4	Isoform 4 of Basic leucine zipper and W2 domain-containing protein 1 OS=Homo sapiens GN=BZW1	BZW1	0.168169	0.354461	2.5742	3	0	0	1	1	0	1	0	0	0	0	0	0	0	0	0	0	1
O15145 (+2)	Actin-related protein 2/3 complex subunit 3 OS=Homo sapiens GN=ARPC3 PE=1 SV=3	ARPC3	0.304637	0.448657	2.5742	1	0	1	0	4	0	0	0	0	0	0	0	0	0	0	0	0	1
A0A068LN03	Ig heavy chain variable region (Fragment) OS=Homo sapiens PE=2 SV=1	A0A068LN03	0.297495	0.448657	2.5742	1	0	0	0	0	3	0	2	0	0	0	0	1	0	0	0	0	0
Q9UBG0	C-type mannose receptor 2 OS=Homo sapiens GN=MRC2 PE=1 SV=2	MRC2	0.00998554	0.0803599	2.5742	0	1	1	0	0	1	1	1	1	0	0	0	0	0	0	0	0	1
P22314-2	Isoform 2 of Ubiquitin-like modifier-activating enzyme 1 OS=Homo sapiens GN=UBA1	UBA1	0.0130847	0.0913446	2.57085	34	8	32	27	23	22	29	24	9	3	3	0	5	3	1	0	0	20
Q13838-2	Isoform 2 of Spliceosome RNA helicase DDX39B OS=Homo sapiens GN=DDX39B	DDX39B	0.00186405	0.0415825	2.56691	14	2	22	7	10	7	9	7	5	0	0	0	4	4	0	0	0	6
O14980	Exportin-1 OS=Homo sapiens GN=XPO1 PE=1 SV=1	XPO1	0.0705478	0.228684	2.54866	15	0	12	3	5	2	3	1	0	0	0	0	1	3	0	0	0	3
P13489 (+1)	Ribonuclease inhibitor OS=Homo sapiens GN=RNH1 PE=1 SV=2	RNH1	0.00172322	0.0415825	2.54206	34	12	48	1	3	8	10	15	3	0	14	6	0	0	0	0	0	3
P21333 (+1)	Filamin-A OS=Homo sapiens GN=FLNA PE=1 SV=4	FLNA	0.00539288	0.0591277	2.54158	27	11	56	23	6	22	23	16	14	2	3	0	4	0	1	0	0	24
O95777 (+1)	U6 snRNA-associated Sm-like protein LSm8 OS=Homo sapiens GN=LSM8 PE=1 SV=3	LSM8	0.0325325	0.149478	2.52088	4	1	8	2	2	3	2	1	0	1	1	0	0	0	0	0	0	2
O14950 (+2)	Myosin regulatory light chain 12B OS=Homo sapiens GN=MYL12B PE=1 SV=2	MYL12B	0.00234083	0.0415825	2.50161	15	11	16	6	3	4	4	5	4	1	7	0	1	0	0	0	0	3
O60664 (+3)	Perilipin-3 OS=Homo sapiens GN=PLIN3 PE=1 SV=3	PLIN3	8.98072e-05	0.00748497	2.50072	8	1	11	1	1	5	3	2	2	0	0	0	0	0	0	0	0	6
P23526	Adenosylhomocysteinase OS=Homo sapiens GN=AHCY PE=1 SV=4	AHCY	0.00121565	0.0330139	2.49566	24	12	17	6	5	2	7	5	1	2	11	0	0	0	0	0	0	1
Q14697 (+3)	Neutral alpha-glucosidase AB OS=Homo sapiens GN=GANAB PE=1 SV=3	GANAB	0.0116341	0.084698	2.48769	37	4	32	5	5	4	7	3	4	0	4	1	0	7	0	1	0	5
P62826 (+1)	GTP-binding nuclear protein Ran OS=Homo sapiens GN=RAN PE=1 SV=3	RAN	0.00781724	0.0758806	2.45867	16	7	13	7	11	7	7	6	3	2	2	0	3	1	0	0	0	6
Q06323 (+1)	Proteasome activator complex subunit 1 OS=Homo sapiens GN=PSME1 PE=1 SV=1	PSME1	0.00468202	0.053499	2.45837	11	3	12	6	1	6	7	5	4	0	2	0	1	0	2	0	0	5
B2R701	cDNA, FLJ93202, Homo sapiens protease inhibitor 16 (PI16), mRNA OS=Homo sapiens PE=2 SV=1	B2R701	0.0623722	0.228684	2.45678	0	0	0	2	0	7	7	0	6	0	0	0	0	0	4	0	0	0
Q9NZT1	Calmodulin-like protein 5 OS=Homo sapiens GN=CALML5 PE=1 SV=2	CALML5	0.520295	0.654518	2.45413	4	0	0	7	0	0	0	0	0	0	0	2	0	0	0	0	0	0
B3KWV6	cDNA FLJ43948 fis, clone TESTI4014924, highly similar to Homo sapiens cytoplasmic FMR1 interacting protein 1 (CYFIP1), transcript variant 1, mRNA OS=Homo sapiens PE=2 SV=1	B3KWV6	0.0126723	0.0900852	2.45413	3	0	3	0	1	1	2	0	1	0	0	0	0	0	0	0	0	2
P53999 (+2)	Activated RNA polymerase II transcriptional coactivator p15 OS=Homo sapiens GN=SUB1 PE=1 SV=3	SUB1	0.156421	0.335764	2.45413	5	1	3	0	0	1	1	0	0	0	1	0	0	0	0	0	0	1
O14773 (+5)	Tripeptidyl-peptidase 1 OS=Homo sapiens GN=TPP1 PE=1 SV=2	TPP1	0.00320715	0.0418422	2.43085	5	1	9	4	0	2	2	1	3	0	1	0	0	0	0	0	0	4
Q5SQT9 (+2)	SAR1 gene homolog A (S. cerevisiae), isoform CRA_a OS=Homo sapiens GN=SAR1A PE=2 SV=1	SAR1A	0.017176	0.109995	2.41328	11	1	12	1	1	1	2	2	1	2	0	0	1	1	0	0	1	1
P05386 (+1)	60S acidic ribosomal protein P1 OS=Homo sapiens GN=RPLP1 PE=1 SV=1	RPLP1	0.0790657	0.246265	2.41153	2	2	2	3	7	0	0	0	0	1	1	0	0	1	0	0	0	0
Q99536 (+1)	Synaptic vesicle membrane protein VAT-1 homolog OS=Homo sapiens GN=VAT1 PE=1 SV=2	VAT1	0.0424129	0.179531	2.40494	13	3	14	4	5	6	3	2	3	0	1	0	1	2	1	1	1	3
P00325 (+1)	Alcohol dehydrogenase 1B OS=Homo sapiens GN=ADH1B PE=1 SV=2	ADH1B	0.00319172	0.0418422	2.38738	65	23	32	0	0	4	6	19	8	0	30	0	0	0	0	0	0	0
P07741	Adenine phosphoribosyltransferase OS=Homo sapiens GN=APRT PE=1 SV=2	APRT	0.00585369	0.0618419	2.38172	22	10	19	5	1	4	6	5	1	2	8	2	1	0	0	0	0	1
P09429 (+1)	High mobility group protein B1 OS=Homo sapiens GN=HMGB1 PE=1 SV=3	HMGB1	0.0130707	0.0913446	2.37251	14	5	15	5	3	3	7	3	2	3	1	2	1	1	0	0	0	3
B4DF70	cDNA FLJ60461, highly similar to Peroxiredoxin-2 (EC 1.11.1.15) OS=Homo sapiens PE=2 SV=1	B4DF70	0.0189411	0.11886	2.35863	15	22	22	12	4	7	9	20	7	3	8	4	0	2	1	1	2	2
P46781 (+1)	40S ribosomal protein S9 OS=Homo sapiens GN=RPS9 PE=1 SV=3	RPS9	0.0538345	0.217935	2.35625	8	0	9	3	5	4	5	5	2	0	5	1	1	0	0	0	0	1
Q9UKK9 (+1)	ADP-sugar pyrophosphatase OS=Homo sapiens GN=NUDT5 PE=1 SV=1	NUDT5	0.0252215	0.141631	2.35625	9	3	13	2	3	4	5	2	0	2	5	0	0	0	0	0	0	1
P24821-4	Isoform 4 of Tenascin OS=Homo sapiens GN=TNC	TNC	0.0224858	0.132738	2.35444	19	16	32	16	0	29	0	21	0	0	9	17	0	0	0	0	0	0
P31943 (+1)	Heterogeneous nuclear ribonucleoprotein H OS=Homo sapiens GN=HNRNPH1 PE=1 SV=4	HNRNPH1	0.105041	0.302602	2.32089	15	4	21	1	2	0	2	5	0	2	4	2	0	0	0	0	0	2
P62244 (+1)	40S ribosomal protein S15a OS=Homo sapiens GN=RPS15A PE=1 SV=2	RPS15A	0.00209733	0.0415825	2.32063	8	3	8	3	3	3	4	5	3	0	1	0	3	0	0	0	0	4
O43776	Asparagine--tRNA ligase, cytoplasmic OS=Homo sapiens GN=NARS PE=1 SV=1	NARS	0.0716819	0.230844	2.32063	10	2	12	6	5	3	2	0	0	0	4	0	1	0	0	0	0	3
P15880 (+2)	40S ribosomal protein S2 OS=Homo sapiens GN=RPS2 PE=1 SV=2	RPS2	0.0309941	0.145174	2.32045	9	2	8	3	5	2	3	3	0	0	3	2	0	0	0	0	0	2
Q14847 (+1)	LIM and SH3 domain protein 1 OS=Homo sapiens GN=LASP1 PE=1 SV=2	LASP1	0.0286523	0.141631	2.31675	0	0	2	2	0	0	3	1	2	0	0	0	0	0	0	0	0	2
Q9UL73	Myosin-reactive immunoglobulin heavy chain variable region (Fragment) OS=Homo sapiens PE=2 SV=1	Q9UL73	0.306421	0.448657	2.31675	0	3	0	0	0	2	0	0	5	0	0	0	2	0	0	0	0	0
P31939 (+2)	Bifunctional purine biosynthesis protein PURH OS=Homo sapiens GN=ATIC PE=1 SV=3	ATIC	0.138779	0.333336	2.31675	1	0	0	2	4	0	2	1	0	0	0	0	0	1	0	0	0	1
M0R2B8	U1 small nuclear ribonucleoprotein A (Fragment) OS=Homo sapiens GN=SNRPA PE=1 SV=1	SNRPA	0.171148	0.356915	2.3116	0	0	1	2	1	1	0	0	0	0	0	0	0	0	0	0	0	1
P41159 (+2)	Leptin OS=Homo sapiens GN=LEP PE=1 SV=1	LEP	0.519626	0.654133	2.3116	2	0	0	3	0	0	0	0	0	0	1	0	0	0	0	0	0	0
Q8N475 (+2)	Follistatin-related protein 5 OS=Homo sapiens GN=FSTL5 PE=2 SV=2	FSTL5	0.351268	0.473781	2.3116	0	0	0	0	5	0	0	0	0	0	0	0	0	1	0	0	0	0
Q96KP4 (+1)	Cytosolic non-specific dipeptidase OS=Homo sapiens GN=CNDP2 PE=1 SV=2	CNDP2	0.519626	0.654133	2.3116	0	0	0	0	3	0	0	2	0	0	0	0	0	0	0	0	0	1
O95833	Chloride intracellular channel protein 3 OS=Homo sapiens GN=CLIC3 PE=1 SV=2	CLIC3	0.243797	0.448657	2.3116	1	0	4	0	0	0	0	0	0	0	0	1	0	0	0	0	0	0
Q9BY43 (+1)	Charged multivesicular body protein 4a OS=Homo sapiens GN=CHMP4A PE=1 SV=3	CHMP4A	0.171148	0.356915	2.3116	2	0	0	1	0	1	1	0	0	0	0	0	0	0	0	0	0	1
U6FVB0	Tyrosine-protein kinase receptor OS=Homo sapiens GN=CD74-Ntrk1 fusion gene PE=2 SV=1	CD74-Ntrk1	0.132556	0.333336	2.3116	2	2	0	0	0	0	0	0	1	1	0	0	0	0	0	0	0	0
Q8N163 (+2)	Cell cycle and apoptosis regulator protein 2 OS=Homo sapiens GN=CCAR2 PE=1 SV=2	CCAR2	0.132556	0.333336	2.3116	0	0	2	1	2	0	0	0	0	0	0	0	0	1	0	0	0	0
B4DXW1	Actin-related protein 3 OS=Homo sapiens GN=ACTR3 PE=1 SV=1	ACTR3	0.308731	0.448657	2.3116	1	0	1	0	3	0	0	0	0	0	0	0	0	0	0	1	0	0
B4DWC4	Chloride intracellular channel protein OS=Homo sapiens PE=2 SV=1	B4DWC4	0.171148	0.356915	2.3116	0	0	0	0	1	1	2	1	0	0	0	0	0	0	0	0	0	1
Q59FB9	Toll interacting protein variant (Fragment) OS=Homo sapiens PE=2 SV=1	Q59FB9	0.171148	0.356915	2.3116	1	0	2	1	0	1	0	0	0	0	0	0	0	0	0	0	0	1
P46976	Glycogenin-1 OS=Homo sapiens GN=GYG1 PE=1 SV=4	GYG1	0.0901689	0.267737	2.3116	0	0	1	1	1	1	1	0	0	0	0	0	0	0	0	0	0	1
Q5KU26	Collectin-12 OS=Homo sapiens GN=COLEC12 PE=1 SV=3	COLEC12	0.0901689	0.267737	2.3116	0	0	0	1	1	1	1	1	0	0	0	0	0	0	0	0	0	1
Q8NFH7	Proliferation-inducing ligand APRIL OS=Homo sapiens PE=3 SV=1	Q8NFH7	0.0901689	0.267737	2.3116	1	0	1	1	1	0	1	0	0	0	0	0	0	0	0	0	1	0
Q9Y490	Talin-1 OS=Homo sapiens GN=TLN1 PE=1 SV=3	TLN1	0.0228235	0.133894	2.29913	72	19	93	35	12	28	60	34	26	0	21	5	2	3	3	0	1	42
G3V1N2	HCG1745306, isoform CRA_a OS=Homo sapiens GN=HBA2 PE=1 SV=1	HBA2	0.00696024	0.0695161	2.29575	40	47	80	18	0	14	0	55	21	0	21	35	0	0	0	0	0	0
Q53GA7 (+1)	Tubulin alpha chain (Fragment) OS=Homo sapiens PE=2 SV=1	Q53GA7	0.0167735	0.108111	2.28573	89	35	85	42	29	31	45	39	0	0	45	0	0	0	0	0	0	36
P35579 (+1)	Myosin-9 OS=Homo sapiens GN=MYH9 PE=1 SV=4	MYH9	0.0423608	0.179531	2.27764	81	23	120	18	20	4	52	17	19	2	31	1	15	0	5	7	3	9
P17931 (+4)	Galectin-3 OS=Homo sapiens GN=LGALS3 PE=1 SV=5	LGALS3	0.00200954	0.0415825	2.27605	20	6	18	3	1	4	5	4	2	5	5	0	0	0	0	0	0	3
Q15149-9	Isoform 9 of Plectin OS=Homo sapiens GN=PLEC	PLEC	0.170582	0.356915	2.2552	5	0	15	3	1	10	6	3	0	1	0	1	1	0	2	0	0	4
P62249	40S ribosomal protein S16 OS=Homo sapiens GN=RPS16 PE=1 SV=2	RPS16	0.0172024	0.109995	2.24665	11	2	7	3	5	0	6	3	1	1	3	2	0	0	0	0	0	2
P01763	Immunoglobulin heavy variable 3-48 OS=Homo sapiens GN=IGHV3-48 PE=1 SV=2	IGHV3-48	0.0552086	0.219944	2.24537	0	0	0	4	0	3	4	4	4	0	0	0	0	0	2	0	0	2
A2NKM7	NANUC-2 heavy chain (Fragment) OS=Homo sapiens PE=2 SV=1	A2NKM7	0.028528	0.141631	2.24537	0	0	0	0	4	4	2	5	4	0	0	0	0	0	4	0	0	0
Q02878 (+4)	60S ribosomal protein L6 OS=Homo sapiens GN=RPL6 PE=1 SV=3	RPL6	0.00485574	0.0545875	2.23164	10	7	10	3	2	4	5	5	1	0	5	3	1	0	0	0	0	1
P62310 (+1)	U6 snRNA-associated Sm-like protein LSm3 OS=Homo sapiens GN=LSM3 PE=1 SV=2	LSM3	0.00246325	0.0415825	2.219	3	0	3	1	1	1	2	2	1	1	0	0	0	0	0	0	0	2
A0A075B7F0	Immunoglobulin heavy variable 3/OR16-10 (non-functional) (Fragment) OS=Homo sapiens GN=IGHV3OR16-10 PE=1 SV=1	IGHV3OR16-10	0.0312371	0.145192	2.219	3	0	0	3	0	0	2	3	3	0	0	0	0	0	0	3	0	0
Q01082 (+2)	Spectrin beta chain, non-erythrocytic 1 OS=Homo sapiens GN=SPTBN1 PE=1 SV=2	SPTBN1	0.0360491	0.159288	2.20096	24	3	26	0	10	2	2	2	0	0	14	0	1	0	0	0	0	0
E9PEB5	Far upstream element-binding protein 1 OS=Homo sapiens GN=FUBP1 PE=1 SV=1	FUBP1	0.155538	0.334745	2.1996	8	0	9	1	2	2	0	0	1	0	0	0	0	2	0	0	1	2
B7Z597	cDNA FLJ54373, highly similar to 60 kDa heat shock protein, mitochondrial OS=Homo sapiens PE=2 SV=1	B7Z597	0.864854	0.994932	2.1996	13	0	10	0	0	0	0	0	0	0	3	0	2	0	0	0	0	0
Q597H1 (+2)	Transformation-related protein 14 OS=Homo sapiens GN=TRG14 PE=2 SV=1	TRG14	0.014522	0.0973553	2.19555	20	7	14	1	0	6	5	1	1	2	4	3	0	0	0	0	0	3
P26583 (+1)	High mobility group protein B2 OS=Homo sapiens GN=HMGB2 PE=1 SV=2	HMGB2	0.00145643	0.038263	2.1912	7	2	9	4	1	3	3	2	1	1	0	2	0	0	0	0	0	4
P55060 (+1)	Exportin-2 OS=Homo sapiens GN=CSE1L PE=1 SV=3	CSE1L	0.0559004	0.221858	2.1912	6	0	3	8	5	4	5	1	0	0	1	0	3	3	0	0	0	0
P18206 (+3)	Vinculin OS=Homo sapiens GN=VCL PE=1 SV=4	VCL	0.0163035	0.10679	2.17873	5	11	14	7	7	7	16	7	3	0	4	0	2	0	2	1	1	7
P21281 (+1)	V-type proton ATPase subunit B, brain isoform OS=Homo sapiens GN=ATP6V1B2 PE=1 SV=3	ATP6V1B2	0.0127323	0.0902465	2.16489	1	0	3	1	1	0	2	0	1	0	0	0	0	0	0	0	0	2
Q5U000 (+1)	Cathepsin Z OS=Homo sapiens PE=2 SV=1	Q5U000	0.00367099	0.0458234	2.16489	1	0	1	2	0	1	2	1	1	0	0	0	0	0	0	0	0	2
P63000 (+3)	Ras-related C3 botulinum toxin substrate 1 OS=Homo sapiens GN=RAC1 PE=1 SV=1	RAC1	0.270298	0.448657	2.16489	0	0	0	3	3	0	1	0	2	0	0	0	0	0	0	0	1	1
Q6UXB8	Peptidase inhibitor 16 OS=Homo sapiens GN=PI16 PE=1 SV=1	PI16	0.0311732	0.145174	2.15436	1	9	11	2	1	6	6	9	4	3	0	1	1	0	3	1	1	1
Q06830 (+1)	Peroxiredoxin-1 OS=Homo sapiens GN=PRDX1 PE=1 SV=1	PRDX1	0.0218406	0.131972	2.14612	9	3	8	7	6	8	8	10	3	0	3	0	0	1	3	2	2	3
Q9Y3Z3	Deoxynucleoside triphosphate triphosphohydrolase SAMHD1 OS=Homo sapiens GN=SAMHD1 PE=1 SV=2	SAMHD1	0.0284518	0.141631	2.13683	17	0	19	9	0	5	6	4	6	0	1	0	0	0	0	0	0	14
Q5EFE5	Anti-RhD monoclonal T125 gamma1 heavy chain OS=Homo sapiens PE=2 SV=1	Q5EFE5	0.0694493	0.228684	2.12348	126	157	147	0	0	0	0	0	167	137	0	0	0	0	0	0	0	0
P04632 (+1)	Calpain small subunit 1 OS=Homo sapiens GN=CAPNS1 PE=1 SV=1	CAPNS1	0.0108108	0.0805428	2.11437	6	4	10	4	3	4	4	2	2	1	2	0	2	0	1	0	0	3
Q99497 (+1)	Protein/nucleic acid deglycase DJ-1 OS=Homo sapiens GN=PARK7 PE=1 SV=2	PARK7	0.162567	0.344368	2.11381	16	0	2	0	1	2	1	3	1	0	2	0	0	1	0	0	1	2
Q99873-2	Isoform 2 of Protein arginine N-methyltransferase 1 OS=Homo sapiens GN=PRMT1	PRMT1	0.134032	0.333336	2.11215	3	0	4	0	6	0	0	0	0	0	0	0	0	3	0	0	0	0
Q53H34	Ribosomal protein L13a variant (Fragment) OS=Homo sapiens PE=2 SV=1	Q53H34	0.0373873	0.164002	2.11215	2	0	4	1	2	1	1	2	0	0	2	1	0	0	0	0	0	0
Q9BUM6	COL6A2 protein OS=Homo sapiens PE=2 SV=1	Q9BUM6	0.10392	0.300807	2.11215	3	2	5	0	0	0	3	0	0	2	0	1	0	0	0	0	0	0
Q15185 (+4)	Prostaglandin E synthase 3 OS=Homo sapiens GN=PTGES3 PE=1 SV=1	PTGES3	0.00292323	0.0415825	2.09811	4	4	9	2	4	2	3	1	1	0	4	0	1	0	0	0	0	2
P63241	Eukaryotic translation initiation factor 5A-1 OS=Homo sapiens GN=EIF5A PE=1 SV=2	EIF5A	0.0320229	0.147991	2.09359	19	8	21	14	11	9	13	12	4	1	5	6	3	3	2	0	0	6
S6BAQ4	IgG H chain OS=Homo sapiens PE=2 SV=1	S6BAQ4	0.145623	0.333336	2.09245	0	20	0	0	0	17	0	27	0	0	15	0	0	0	0	0	0	0
P68402 (+1)	Platelet-activating factor acetylhydrolase IB subunit beta OS=Homo sapiens GN=PAFAH1B2 PE=1 SV=1	PAFAH1B2	0.0103045	0.0803599	2.08622	9	2	7	2	2	4	4	2	2	2	2	1	0	1	0	0	0	2
P04899 (+1)	Guanine nucleotide-binding protein G(i) subunit alpha-2 OS=Homo sapiens GN=GNAI2 PE=1 SV=3	GNAI2	0.0125138	0.0897716	2.08498	3	0	4	1	0	0	4	3	2	0	0	0	0	0	0	0	0	4
Q15233 (+1)	Non-POU domain-containing octamer-binding protein OS=Homo sapiens GN=NONO PE=1 SV=4	NONO	0.0102639	0.0803599	2.06841	4	0	5	2	2	3	2	2	1	0	0	0	1	2	0	0	0	2
P60953 (+2)	Cell division control protein 42 homolog OS=Homo sapiens GN=CDC42 PE=1 SV=2	CDC42	0.0142365	0.0963186	2.0617	10	10	18	5	6	8	4	5	5	3	5	1	2	0	2	0	0	4
P15153 (+1)	Ras-related C3 botulinum toxin substrate 2 OS=Homo sapiens GN=RAC2 PE=1 SV=1	RAC2	0.00627924	0.0648587	2.05725	4	3	6	2	2	2	2	2	2	0	0	0	1	1	0	0	1	3
P10645	Chromogranin-A OS=Homo sapiens GN=CHGA PE=1 SV=7	CHGA	0.0351462	0.156457	2.05725	5	4	2	0	3	3	8	0	0	1	0	0	0	4	0	1	0	0
P46783 (+2)	40S ribosomal protein S10 OS=Homo sapiens GN=RPS10 PE=1 SV=1	RPS10	0.0174627	0.111072	2.04317	9	4	10	3	1	1	3	1	1	1	3	1	1	1	0	0	0	1
P19338 (+1)	Nucleolin OS=Homo sapiens GN=NCL PE=1 SV=3	NCL	0.0325919	0.149478	2.04277	31	15	32	13	10	12	11	8	4	9	6	1	5	6	0	1	1	4
P20591	Interferon-induced GTP-binding protein Mx1 OS=Homo sapiens GN=MX1 PE=1 SV=4	MX1	0.425856	0.556375	2.03153	34	0	0	6	0	0	1	1	3	1	2	0	1	0	0	0	0	7
P39687 (+3)	Acidic leucine-rich nuclear phosphoprotein 32 family member A OS=Homo sapiens GN=ANP32A PE=1 SV=1	ANP32A	0.0107136	0.0804183	2.02893	12	3	13	6	5	2	3	3	2	2	2	0	1	1	0	0	0	6
P26038 (+1)	Moesin OS=Homo sapiens GN=MSN PE=1 SV=3	MSN	0.00149849	0.0389447	2.01205	9	5	24	14	8	15	21	10	11	0	0	0	3	0	5	0	0	21
S6B2B0	IgG L chain OS=Homo sapiens PE=2 SV=1	S6B2B0	0.146918	0.333336	2.01059	0	0	53	0	0	42	38	0	0	0	0	0	0	0	33	0	0	0
P62736 (+1)	Actin, aortic smooth muscle OS=Homo sapiens GN=ACTA2 PE=1 SV=1	ACTA2	0.178175	0.367761	1.99982	54	0	82	38	0	0	42	0	0	0	0	0	0	0	0	0	0	54
P50502 (+2)	Hsc70-interacting protein OS=Homo sapiens GN=ST13 PE=1 SV=2	ST13	0.0304452	0.143164	1.99951	17	14	20	7	4	6	5	4	3	1	7	2	2	4	0	0	2	2
P49321 (+1)	Nuclear autoantigenic sperm protein OS=Homo sapiens GN=NASP PE=1 SV=2	NASP	0.243467	0.448657	1.99757	4	0	5	2	4	0	1	0	0	1	0	0	0	1	0	0	0	2
Q13361 (+5)	Microfibrillar-associated protein 5 OS=Homo sapiens GN=MFAP5 PE=1 SV=1	MFAP5	0.06457	0.228684	1.99757	2	3	6	3	0	0	1	1	0	0	1	1	1	0	0	0	1	0
P16870 (+2)	Carboxypeptidase E OS=Homo sapiens GN=CPE PE=1 SV=1	CPE	0.0384075	0.167868	1.99757	5	2	0	1	1	3	2	2	0	1	0	0	1	1	1	0	0	0
Q07960	Rho GTPase-activating protein 1 OS=Homo sapiens GN=ARHGAP1 PE=1 SV=1	ARHGAP1	0.0399684	0.171587	1.99757	0	0	7	2	0	0	3	3	1	0	0	0	0	0	0	0	0	4
Q92882 (+1)	Osteoclast-stimulating factor 1 OS=Homo sapiens GN=OSTF1 PE=1 SV=2	OSTF1	0.0043027	0.0510038	1.99676	2	0	2	2	0	1	3	1	1	0	0	0	0	0	0	0	0	3
A2N0T9	VH6DJ protein (Fragment) OS=Homo sapiens GN=VH6DJ PE=2 SV=1	VH6DJ	0.133715	0.333336	1.99514	0	3	0	4	0	0	1	0	0	0	0	0	2	0	0	0	0	0
B4E184	cDNA FLJ53267, highly similar to Optineurin OS=Homo sapiens PE=2 SV=1	B4E184	0.809425	0.938312	1.99514	5	0	3	0	0	0	0	0	0	1	0	0	1	0	0	0	0	0
H0Y6E7	RNA-binding motif protein, X chromosome (Fragment) OS=Homo sapiens GN=RBMX PE=1 SV=2	RBMX	0.100744	0.294079	1.99514	1	1	4	0	0	1	0	1	0	0	0	0	0	0	0	0	0	2
P39019 (+2)	40S ribosomal protein S19 OS=Homo sapiens GN=RPS19 PE=1 SV=2	RPS19	0.23884	0.448657	1.99514	1	0	0	1	0	1	2	3	0	0	1	0	0	0	0	0	0	1
Q9H1E3 (+1)	Nuclear ubiquitous casein and cyclin-dependent kinase substrate 1 OS=Homo sapiens GN=NUCKS1 PE=1 SV=1	NUCKS1	0.234978	0.448657	1.99514	2	0	2	1	0	1	2	0	0	0	0	0	0	1	0	0	0	1
P04792 (+1)	Heat shock protein beta-1 OS=Homo sapiens GN=HSPB1 PE=1 SV=2	HSPB1	0.0215583	0.130948	1.99371	60	20	60	21	8	22	18	14	12	12	15	12	6	0	1	0	1	12
P10599 (+1)	Thioredoxin OS=Homo sapiens GN=TXN PE=1 SV=3	TXN	0.541722	0.675267	1.99032	3	0	1	0	0	0	0	0	0	0	0	0	0	0	0	0	0	1
Q8NG11 (+1)	Tetraspanin-14 OS=Homo sapiens GN=TSPAN14 PE=1 SV=1	TSPAN14	0.15284	0.333336	1.99032	0	2	1	0	0	0	1	0	0	0	0	1	0	0	0	0	0	0
O60493	Sorting nexin-3 OS=Homo sapiens GN=SNX3 PE=1 SV=3	SNX3	0.314959	0.448657	1.99032	0	0	0	1	0	1	2	0	0	0	0	0	0	0	0	0	0	1
P50897	Palmitoyl-protein thioesterase 1 OS=Homo sapiens GN=PPT1 PE=1 SV=1	PPT1	0.15284	0.333336	1.99032	2	0	1	0	1	0	0	0	0	0	0	0	0	1	0	0	0	0
P12273	Prolactin-inducible protein OS=Homo sapiens GN=PIP PE=1 SV=1	PIP	0.25825	0.448657	1.99032	3	0	0	0	0	0	1	0	0	1	0	0	0	0	0	0	0	0
Q14623	Indian hedgehog protein OS=Homo sapiens GN=IHH PE=1 SV=4	IHH	0.131195	0.333336	1.99032	0	2	0	1	0	0	1	0	0	0	1	0	0	0	0	0	0	0
P07305 (+1)	Histone H1.0 OS=Homo sapiens GN=H1F0 PE=1 SV=3	H1F0	0.284878	0.448657	1.99032	2	0	2	0	0	0	0	0	0	0	0	1	0	0	0	0	0	0
Q9UKG1 (+1)	DCC-interacting protein 13-alpha OS=Homo sapiens GN=APPL1 PE=1 SV=1	APPL1	0.15284	0.333336	1.99032	2	0	0	0	1	0	1	0	0	0	0	0	0	1	0	0	0	0
P00813 (+2)	Adenosine deaminase OS=Homo sapiens GN=ADA PE=1 SV=3	ADA	0.531822	0.666708	1.99032	0	2	2	0	0	0	0	0	0	1	0	0	0	0	0	0	0	0
A2NYV1	Heavy chain Fab (Fragment) OS=Homo sapiens PE=2 SV=1	A2NYV1	0.531822	0.666708	1.99032	0	0	2	0	0	0	2	0	0	0	0	0	0	1	0	0	0	0
O95197 (+4)	Reticulon-3 OS=Homo sapiens GN=RTN3 PE=1 SV=2	RTN3	0.068851	0.228684	1.99032	1	0	0	1	0	0	1	1	0	0	0	0	0	0	0	0	1	0
A0A1W6IYI9	N90-VRC38.04 heavy chain variable region (Fragment) OS=Homo sapiens PE=2 SV=1	A0A1W6IYI9	0.177083	0.366446	1.99032	1	0	0	0	0	0	1	1	1	0	0	0	0	0	1	0	0	0
A8K610	cDNA FLJ76619 OS=Homo sapiens PE=2 SV=1	A8K610	0.068851	0.228684	1.99032	0	0	0	1	0	1	1	1	0	0	0	0	0	0	0	0	1	0
P61978-3 (+1)	Isoform 3 of Heterogeneous nuclear ribonucleoprotein K OS=Homo sapiens GN=HNRNPK	HNRNPK	0.0257218	0.141631	1.95618	31	14	40	15	12	14	17	14	6	8	10	4	4	7	0	0	0	9
P0DOX6	Immunoglobulin mu heavy chain OS=Homo sapiens PE=1 SV=1	P0DOX6	0.028346	0.141631	1.94925	179	140	139	0	0	138	103	0	0	181	0	0	0	0	0	0	0	0
Q96KN2 (+1)	Beta-Ala-His dipeptidase OS=Homo sapiens GN=CNDP1 PE=1 SV=4	CNDP1	0.0293191	0.141631	1.94904	32	19	13	5	10	10	9	7	7	3	5	4	2	0	4	1	0	10
P24534 (+1)	Elongation factor 1-beta OS=Homo sapiens GN=EEF1B2 PE=1 SV=3	EEF1B2	0.0844273	0.255775	1.94616	7	4	8	1	3	1	2	1	0	2	2	1	0	1	0	0	0	1
S6AWF0	IgG H chain OS=Homo sapiens PE=2 SV=1	S6AWF0	0.0639906	0.228684	1.93245	10	0	0	0	0	20	0	34	20	0	0	0	0	0	0	0	22	0
Q00839-2 (+2)	Isoform Short of Heterogeneous nuclear ribonucleoprotein U OS=Homo sapiens GN=HNRNPU	HNRNPU	0.0191826	0.119805	1.92552	16	4	23	6	5	5	4	9	4	1	4	4	1	2	0	0	0	8
P40306 (+1)	Proteasome subunit beta type-10 OS=Homo sapiens GN=PSMB10 PE=1 SV=1	PSMB10	0.0220103	0.132336	1.92409	7	2	5	2	0	1	1	1	0	2	1	0	0	0	2	0	0	0
Q13813	Spectrin alpha chain, non-erythrocytic 1 OS=Homo sapiens GN=SPTAN1 PE=1 SV=3	SPTAN1	0.00458553	0.0530298	1.90951	37	3	46	3	12	6	8	9	0	0	29	0	0	4	0	0	0	0
A0A068LN11	Ig heavy chain variable region (Fragment) OS=Homo sapiens PE=2 SV=1	A0A068LN11	0.0545812	0.218493	1.9057	0	8	0	0	3	6	4	5	4	0	0	0	0	2	0	0	3	3
P12814-3	Isoform 3 of Alpha-actinin-1 OS=Homo sapiens GN=ACTN1	ACTN1	0.00667034	0.0672601	1.90555	59	24	76	32	25	19	20	26	15	15	35	0	10	0	0	0	0	19
P54826	Growth arrest-specific protein 1 OS=Homo sapiens GN=GAS1 PE=2 SV=2	GAS1	0.0679956	0.228684	1.90451	5	3	5	0	0	0	1	1	0	1	2	1	0	0	0	0	0	0
Q15365 (+1)	Poly(rC)-binding protein 1 OS=Homo sapiens GN=PCBP1 PE=1 SV=2	PCBP1	0.0110275	0.0817591	1.90229	22	7	20	7	6	6	8	6	4	2	8	3	3	0	0	0	0	7
P29692 (+1)	Elongation factor 1-delta OS=Homo sapiens GN=EEF1D PE=1 SV=5	EEF1D	0.0125911	0.0897716	1.89726	10	3	8	4	4	4	3	3	2	1	0	0	3	2	0	1	0	4
D3DNN4	Carboxylic ester hydrolase OS=Homo sapiens GN=BCHE PE=3 SV=1	BCHE	0.185093	0.380094	1.89173	0	6	2	0	3	3	8	1	3	2	1	0	0	1	2	1	0	0
B3KY04	cDNA FLJ46506 fis, clone THYMU3030752, highly similar to BTB/POZ domain-containing protein KCTD12 OS=Homo sapiens PE=2 SV=1	B3KY04	0.000837076	0.0252133	1.89173	2	1	5	2	4	2	6	2	2	0	1	0	0	0	0	0	0	6
P46940 (+1)	Ras GTPase-activating-like protein IQGAP1 OS=Homo sapiens GN=IQGAP1 PE=1 SV=1	IQGAP1	0.0313221	0.145308	1.88786	73	16	87	36	18	19	32	22	19	15	22	2	14	0	3	0	2	29
P62081 (+1)	40S ribosomal protein S7 OS=Homo sapiens GN=RPS7 PE=1 SV=1	RPS7	0.0066787	0.0672601	1.8729	4	2	2	2	2	3	3	2	2	0	2	0	1	1	0	0	0	2
A0A0X9V981	MS-A2 light chain variable region (Fragment) OS=Homo sapiens PE=2 SV=1	A0A0X9V981	0.544877	0.678849	1.87133	0	0	0	0	4	0	0	7	0	0	0	0	0	0	0	0	0	3
A0A1U9X8E3	Proteasome subunit beta type OS=Homo sapiens PE=3 SV=1	A0A1U9X8E3	0.0396284	0.170734	1.85681	8	4	6	4	0	2	2	2	1	1	0	0	1	0	2	1	0	3
A2NI60	BRE (Fragment) OS=Homo sapiens PE=1 SV=1	A2NI60	0.302741	0.448657	1.85681	0	0	16	0	0	0	0	13	0	0	0	0	0	0	0	0	8	0
P50454 (+1)	Serpin H1 OS=Homo sapiens GN=SERPINH1 PE=1 SV=2	SERPINH1	0.284003	0.448657	1.84612	7	0	0	0	4	0	4	3	0	0	0	0	0	1	0	0	0	4
A2J1M5	Rheumatoid factor RF-IP4 (Fragment) OS=Homo sapiens PE=2 SV=1	A2J1M5	0.0286243	0.141631	1.84612	5	5	4	0	0	2	0	2	0	5	0	0	0	0	0	0	0	0
P23246 (+1)	Splicing factor, proline- and glutamine-rich OS=Homo sapiens GN=SFPQ PE=1 SV=2	SFPQ	0.150569	0.333336	1.80581	5	0	11	0	2	1	1	0	1	0	1	2	0	0	0	0	0	3
A0A109PS54	GCT-A8 light chain variable region (Fragment) OS=Homo sapiens PE=2 SV=1	A0A109PS54	0.286732	0.448657	1.80273	0	0	0	0	3	0	0	4	0	0	0	0	0	0	0	0	2	0
P08567	Pleckstrin OS=Homo sapiens GN=PLEK PE=1 SV=3	PLEK	0.0343939	0.154058	1.80273	0	0	1	2	0	0	2	1	1	0	0	0	0	0	0	0	0	2
P09211 (+1)	Glutathione S-transferase P OS=Homo sapiens GN=GSTP1 PE=1 SV=2	GSTP1	0.0333718	0.151901	1.77695	12	4	15	2	5	2	4	2	2	1	5	1	2	2	0	1	0	2
P06703	Protein S100-A6 OS=Homo sapiens GN=S100A6 PE=1 SV=1	S100A6	0.0506326	0.207071	1.77182	4	1	7	5	2	5	6	6	5	2	2	0	1	1	1	1	0	4
P23396	40S ribosomal protein S3 OS=Homo sapiens GN=RPS3 PE=1 SV=2	RPS3	0.0195876	0.121705	1.76508	13	3	13	6	9	7	10	5	2	0	8	2	4	2	0	0	0	4
J3QQ67	60S ribosomal protein L18 (Fragment) OS=Homo sapiens GN=RPL18 PE=1 SV=1	RPL18	0.00623806	0.0647273	1.76462	3	3	4	6	5	3	4	4	2	0	4	3	1	0	0	0	0	2
Q6FIG4 (+1)	RAB1B protein OS=Homo sapiens GN=RAB1B PE=2 SV=1	RAB1B	0.0761286	0.238918	1.7637	5	0	5	4	0	0	0	0	3	0	0	0	0	0	0	0	0	5
P07585 (+1)	Decorin OS=Homo sapiens GN=DCN PE=1 SV=1	DCN	0.0455275	0.19071	1.7603	21	5	13	6	2	4	5	3	2	5	0	3	3	2	0	3	1	1
P28062 (+3)	Proteasome subunit beta type-8 OS=Homo sapiens GN=PSMB8 PE=1 SV=3	PSMB8	0.0576771	0.227705	1.75159	16	3	19	8	0	5	6	4	3	0	3	0	3	0	5	4	0	4
P26641 (+1)	Elongation factor 1-gamma OS=Homo sapiens GN=EEF1G PE=1 SV=3	EEF1G	0.00859982	0.0803599	1.73663	27	5	17	8	9	5	10	5	4	2	5	1	3	4	1	1	1	9
O43598 (+1)	2'-deoxynucleoside 5'-phosphate N-hydrolase 1 OS=Homo sapiens GN=DNPH1 PE=1 SV=1	DNPH1	0.0393524	0.169848	1.73394	2	0	1	1	2	2	1	1	0	0	0	0	0	2	0	0	0	1
P33241 (+2)	Lymphocyte-specific protein 1 OS=Homo sapiens GN=LSP1 PE=1 SV=1	LSP1	0.350664	0.47323	1.73394	1	0	8	1	0	0	0	0	0	0	0	0	0	0	0	0	0	3
A2NXP9	K light chain variable region (Fragment) OS=Homo sapiens PE=2 SV=1	A2NXP9	0.128453	0.333336	1.71556	0	0	15	9	0	0	7	15	0	0	0	0	6	0	0	0	8	0
P06454 (+6)	Prothymosin alpha OS=Homo sapiens GN=PTMA PE=1 SV=2	PTMA	0.346092	0.467582	1.70967	13	4	12	2	0	2	2	1	0	3	3	2	1	0	0	0	1	1
Q76LX8	A disintegrin and metalloproteinase with thrombospondin motifs 13 OS=Homo sapiens GN=ADAMTS13 PE=1 SV=1	ADAMTS13	0.00684656	0.0686645	1.69932	6	9	1	1	1	2	3	2	1	4	0	1	0	0	2	1	0	0
Q5NV63	V1-4 protein (Fragment) OS=Homo sapiens GN=V1-4 PE=4 SV=1	V1-4	0.106932	0.306227	1.6982	1	0	1	0	0	0	2	7	2	2	0	0	0	0	0	0	1	1
P61106 (+1)	Ras-related protein Rab-14 OS=Homo sapiens GN=RAB14 PE=1 SV=4	RAB14	0.10468	0.302261	1.6982	0	0	4	0	4	3	1	1	0	0	0	0	0	0	0	0	0	4
P30101 (+2)	Protein disulfide-isomerase A3 OS=Homo sapiens GN=PDIA3 PE=1 SV=4	PDIA3	0.0219611	0.132336	1.6982	1	1	3	1	1	1	3	2	0	0	1	0	1	0	1	1	0	0
Q01105-2 (+2)	Isoform 2 of Protein SET OS=Homo sapiens GN=SET	SET	0.00623975	0.0647273	1.68386	9	4	6	5	4	4	5	5	3	4	6	0	0	1	0	0	0	3
P02042 (+1)	Hemoglobin subunit delta OS=Homo sapiens GN=HBD PE=1 SV=2	HBD	0.0146272	0.0973935	1.67794	27	35	66	18	0	9	9	40	20	0	18	26	0	0	0	0	16	10
P08865 (+3)	40S ribosomal protein SA OS=Homo sapiens GN=RPSA PE=1 SV=4	RPSA	0.0351494	0.156457	1.67487	15	7	15	11	11	8	12	12	8	4	5	2	5	3	0	0	1	11
Q86VP6 (+1)	Cullin-associated NEDD8-dissociated protein 1 OS=Homo sapiens GN=CAND1 PE=1 SV=2	CAND1	0.0552363	0.219944	1.66272	21	9	20	9	11	13	16	10	5	0	10	0	5	8	1	2	3	7
Q14956 (+5)	Transmembrane glycoprotein NMB OS=Homo sapiens GN=GPNMB PE=1 SV=2	GPNMB	0.0683298	0.228684	1.66149	4	5	8	0	0	1	0	0	1	1	4	1	0	0	0	0	0	0
Q8WWU7 (+1)	Intelectin-2 OS=Homo sapiens GN=ITLN2 PE=2 SV=1	ITLN2	0.121613	0.333336	1.64349	33	17	18	7	0	0	0	0	0	14	10	0	0	0	0	0	0	0
S6C4Q9	IgG L chain OS=Homo sapiens PE=2 SV=1	S6C4Q9	0.150714	0.333336	1.62777	0	0	0	0	0	36	31	0	35	0	0	0	0	0	0	0	0	33
P68371 (+1)	Tubulin beta-4B chain OS=Homo sapiens GN=TUBB4B PE=1 SV=1	TUBB4B	0.00440767	0.0512392	1.60493	103	51	105	48	34	43	56	44	24	23	45	34	16	7	3	2	2	35
Q14624	Inter-alpha-trypsin inhibitor heavy chain H4 OS=Homo sapiens GN=ITIH4 PE=1 SV=4	ITIH4	0.152213	0.333336	1.59977	159	186	143	0	0	0	0	0	0	161	0	0	0	0	0	0	0	0
Q5IWS5	Intelectin 1 OS=Homo sapiens GN=ITLN1 PE=2 SV=1	ITLN1	0.0225583	0.132738	1.58485	57	30	47	16	6	28	17	17	10	27	18	12	8	0	8	2	1	0
A2NKM6	NANUC-1 heavy chain (Fragment) OS=Homo sapiens PE=2 SV=1	A2NKM6	0.118178	0.331749	1.5841	4	11	0	0	0	0	0	9	6	0	4	0	0	0	0	0	6	0
Q9Y6C2	EMILIN-1 OS=Homo sapiens GN=EMILIN1 PE=1 SV=3	EMILIN1	0.0258449	0.141631	1.58373	12	1	6	0	0	1	1	0	0	7	0	0	0	0	0	0	0	0
A1L4H1	Soluble scavenger receptor cysteine-rich domain-containing protein SSC5D OS=Homo sapiens GN=SSC5D PE=1 SV=3	SSC5D	0.475336	0.607877	1.58352	3	1	11	2	0	1	0	0	0	0	2	2	0	0	1	1	0	0
P20962 (+1)	Parathymosin OS=Homo sapiens GN=PTMS PE=1 SV=2	PTMS	0.0449283	0.188527	1.58208	3	2	1	0	1	0	1	1	0	1	1	0	0	1	0	0	0	0
Q9NT62	Ubiquitin-like-conjugating enzyme ATG3 OS=Homo sapiens GN=ATG3 PE=1 SV=1	ATG3	0.103639	0.300714	1.58065	1	0	2	1	0	1	0	1	0	0	0	0	0	0	0	0	0	2
P11362 (+14)	Fibroblast growth factor receptor 1 OS=Homo sapiens GN=FGFR1 PE=1 SV=3	FGFR1	0.112064	0.318657	1.58065	0	1	0	2	0	1	0	2	0	0	0	0	1	0	0	0	1	0
A0A0X9USL5	MS-D2 light chain variable region (Fragment) OS=Homo sapiens PE=2 SV=1	A0A0X9USL5	0.0691887	0.228684	1.58065	0	0	0	0	1	2	1	1	1	0	0	0	0	0	0	1	1	0
P49411	Elongation factor Tu, mitochondrial OS=Homo sapiens GN=TUFM PE=1 SV=2	TUFM	0.554712	0.682658	1.57636	2	0	1	0	0	0	0	0	0	0	1	0	0	0	0	0	0	0
P60174 (+2)	Triosephosphate isomerase OS=Homo sapiens GN=TPI1 PE=1 SV=3	TPI1	0.554712	0.682658	1.57636	0	0	0	0	2	0	0	1	0	0	1	0	0	0	0	0	0	0
P50452 (+2)	Serpin B8 OS=Homo sapiens GN=SERPINB8 PE=1 SV=2	SERPINB8	0.554712	0.682658	1.57636	1	0	2	0	0	0	0	0	0	0	0	0	0	0	0	0	0	1
P57055	Protein ripply3 OS=Homo sapiens GN=RIPPLY3 PE=1 SV=1	RIPPLY3	0.554712	0.682658	1.57636	1	0	2	0	0	0	0	0	0	0	1	0	0	0	0	0	0	0
P10721 (+3)	Mast/stem cell growth factor receptor Kit OS=Homo sapiens GN=KIT PE=1 SV=1	KIT	0.281254	0.448657	1.57636	2	1	0	0	0	0	0	0	0	1	0	0	0	0	0	0	0	0
A0A0C4DH30	Immunoglobulin heavy variable 3-16 (non-functional) (Fragment) OS=Homo sapiens GN=IGHV3-16 PE=4 SV=1	IGHV3-16	0.554712	0.682658	1.57636	0	2	1	0	0	0	0	0	0	1	0	0	0	0	0	0	0	0
A0A075B7D0	Immunoglobulin heavy variable 1/OR15-1 (non-functional) (Fragment) OS=Homo sapiens GN=IGHV1OR15-1 PE=1 SV=1	IGHV1OR15-1	0.554712	0.682658	1.57636	0	2	0	0	0	0	0	0	1	0	0	0	0	1	0	0	0	0
Q12794 (+5)	Hyaluronidase-1 OS=Homo sapiens GN=HYAL1 PE=1 SV=2	HYAL1	0.921292	1	1.57636	0	3	0	0	0	0	0	0	0	0	0	0	0	1	0	0	0	0
Q9BZQ8 (+1)	Protein Niban OS=Homo sapiens GN=FAM129A PE=1 SV=1	FAM129A	0.554712	0.682658	1.57636	1	0	2	0	0	0	0	0	0	0	0	0	0	0	0	0	0	1
O75225 (+2)	Carboxypeptidase (Fragment) OS=Homo sapiens GN=CPVL PE=3 SV=1	CPVL	0.554712	0.682658	1.57636	0	0	2	1	0	0	0	0	0	0	0	0	0	0	0	0	0	1
O43505 (+2)	Beta-1,4-glucuronyltransferase 1 OS=Homo sapiens GN=B4GAT1 PE=1 SV=1	B4GAT1	0.554712	0.682658	1.57636	0	0	0	0	0	2	1	0	0	0	0	0	0	1	0	0	0	0
Q9H6X2 (+1)	Anthrax toxin receptor 1 OS=Homo sapiens GN=ANTXR1 PE=1 SV=2	ANTXR1	0.281254	0.448657	1.57636	0	1	2	0	0	0	0	0	0	0	0	1	0	0	0	0	0	0
A0A1C9J6T1	B cell receptor heavy chain variable region (Fragment) OS=Homo sapiens PE=4 SV=1	A0A1C9J6T1	0.281254	0.448657	1.57636	1	2	0	0	0	0	0	0	0	0	1	0	0	0	0	0	0	0
Q9H832 (+3)	Ubiquitin-conjugating enzyme E2 Z OS=Homo sapiens GN=UBE2Z PE=1 SV=2	UBE2Z	0.326946	0.448657	1.57636	1	0	0	0	1	1	0	0	0	0	0	0	0	0	0	0	0	1
Q13332 (+2)	Receptor-type tyrosine-protein phosphatase S OS=Homo sapiens GN=PTPRS PE=1 SV=3	PTPRS	0.326946	0.448657	1.57636	1	1	0	0	0	0	1	0	0	0	0	1	0	0	0	0	0	0
Q9UJ49	Latrophilin-2 (Fragment) OS=Homo sapiens GN=LPHH1 PE=4 SV=1	LPHH1	0.326946	0.448657	1.57636	0	0	0	1	0	0	1	1	0	0	0	1	0	0	0	0	0	0
P41567 (+2)	Eukaryotic translation initiation factor 1 OS=Homo sapiens GN=EIF1 PE=1 SV=1	EIF1	0.326946	0.448657	1.57636	0	0	0	1	0	1	1	0	0	0	0	1	0	0	0	0	0	0
P54687 (+3)	Branched-chain-amino-acid aminotransferase, cytosolic OS=Homo sapiens GN=BCAT1 PE=1 SV=3	BCAT1	0.326946	0.448657	1.57636	0	0	0	1	0	1	1	0	0	0	1	0	0	0	0	0	0	0
Q13444-9	Isoform 9 of Disintegrin and metalloproteinase domain-containing protein 15 OS=Homo sapiens GN=ADAM15	ADAM15	0.15237	0.333336	1.57636	1	1	0	1	0	0	0	0	0	0	0	0	1	0	0	0	0	0
B4DS96	Uncharacterized protein OS=Homo sapiens PE=2 SV=1	B4DS96	0.326946	0.448657	1.57636	1	0	0	0	1	0	1	0	0	0	0	0	0	0	0	0	0	1
A0A1B0GVD5	Cathepsin D OS=Homo sapiens GN=CTSD PE=1 SV=1	CTSD	0.0332166	0.15148	1.55898	7	3	15	4	2	3	5	5	12	1	1	2	0	1	1	1	2	10
P13639	Elongation factor 2 OS=Homo sapiens GN=EEF2 PE=1 SV=4	EEF2	0.0086059	0.0803599	1.55106	36	15	34	15	35	16	31	18	11	6	9	4	10	12	3	1	5	22
B4E1N5	cDNA FLJ53694, highly similar to Apolipoprotein-L1 OS=Homo sapiens PE=2 SV=1	B4E1N5	0.560384	0.688936	1.54959	0	0	25	0	0	16	0	0	0	0	14	0	0	0	0	0	0	0
P60660-2 (+1)	Isoform Smooth muscle of Myosin light polypeptide 6 OS=Homo sapiens GN=MYL6	MYL6	0.00199824	0.0415825	1.54138	25	15	29	11	8	8	12	12	11	4	11	4	6	1	4	3	1	11
P07437 (+1)	Tubulin beta chain OS=Homo sapiens GN=TUBB PE=1 SV=2	TUBB	0.050481	0.206801	1.53494	102	56	114	50	38	45	57	47	30	25	54	38	19	9	4	0	0	37
Q04917 (+1)	14-3-3 protein eta OS=Homo sapiens GN=YWHAH PE=1 SV=4	YWHAH	0.0888101	0.266177	1.52065	30	11	35	13	8	8	13	9	5	8	8	0	5	4	5	0	7	9
A0A109PW33	MS-C1 light chain variable region (Fragment) OS=Homo sapiens PE=2 SV=1	A0A109PW33	0.105982	0.304226	1.51746	0	0	17	7	0	12	12	15	0	0	0	5	0	0	0	9	8	0
Q2TNB3 (+3)	Cell migration-inducing protein 22 OS=Homo sapiens PE=2 SV=1	Q2TNB3	0.0189822	0.11886	1.51397	6	2	7	6	3	3	5	5	3	0	2	0	4	0	2	1	0	5
P00488	Coagulation factor XIII A chain OS=Homo sapiens GN=F13A1 PE=1 SV=4	F13A1	1.73976e-05	0.0042085	1.48653	39	42	48	16	14	28	17	25	12	18	18	11	6	8	8	8	6	3
P26447	Protein S100-A4 OS=Homo sapiens GN=S100A4 PE=1 SV=1	S100A4	0.0244284	0.140915	1.48376	2	2	4	1	0	1	2	1	1	2	0	0	0	0	0	1	1	1
P24592	Insulin-like growth factor-binding protein 6 OS=Homo sapiens GN=IGFBP6 PE=1 SV=1	IGFBP6	0.251175	0.448657	1.48376	2	3	4	0	0	1	1	2	1	0	1	0	0	1	1	1	0	1
P14317 (+2)	Hematopoietic lineage cell-specific protein OS=Homo sapiens GN=HCLS1 PE=1 SV=3	HCLS1	0.00542125	0.0591277	1.48376	2	0	4	1	0	1	4	1	1	0	0	0	0	0	0	0	0	5
B7Z9A0	cDNA FLJ56212, highly similar to Gelsolin OS=Homo sapiens PE=2 SV=1	B7Z9A0	0.0203927	0.125418	1.47871	0	135	154	96	77	112	116	119	94	0	90	77	0	0	0	89	68	0
P08727	Keratin, type I cytoskeletal 19 OS=Homo sapiens GN=KRT19 PE=1 SV=4	KRT19	0.0164573	0.107082	1.47301	77	40	96	36	2	49	23	32	17	28	34	25	19	4	5	4	2	13
O00299 (+2)	Chloride intracellular channel protein 1 OS=Homo sapiens GN=CLIC1 PE=1 SV=4	CLIC1	0.00181012	0.0415825	1.44727	22	11	25	12	10	10	13	9	8	2	6	6	7	4	5	3	3	8
Q15631 (+1)	Translin OS=Homo sapiens GN=TSN PE=1 SV=1	TSN	0.00323728	0.0418422	1.44671	2	4	12	1	3	2	3	3	0	0	10	0	0	0	1	0	0	0
Q8TDJ5	Tyrosine-protein kinase receptor OS=Homo sapiens GN=TFG/ALK fusion PE=2 SV=1	TFG/ALK	0.313513	0.448657	1.4394	6	1	9	1	1	0	1	0	0	0	4	0	1	1	0	0	0	1
Q0ZCI6	Immunglobulin heavy chain variable region (Fragment) OS=Homo sapiens PE=4 SV=1	Q0ZCI6	0.289797	0.448657	1.4394	7	6	0	4	2	0	0	0	0	5	0	0	0	0	0	0	2	0
Q71U36	Tubulin alpha-1A chain OS=Homo sapiens GN=TUBA1A PE=1 SV=1	TUBA1A	0.0578086	0.227705	1.43586	87	42	87	44	29	33	47	43	29	20	48	31	17	5	3	0	2	37
P62847 (+5)	40S ribosomal protein S24 OS=Homo sapiens GN=RPS24 PE=1 SV=1	RPS24	0.313643	0.448657	1.41369	8	0	5	1	0	0	0	2	0	0	5	1	0	0	0	0	0	0
Q86VP1-2 (+1)	Isoform 2 of Tax1-binding protein 1 OS=Homo sapiens GN=TAX1BP1	TAX1BP1	0.0691486	0.228684	1.41234	1	2	2	0	0	0	1	2	0	1	2	0	0	0	0	0	0	0
P04259	Keratin, type II cytoskeletal 6B OS=Homo sapiens GN=KRT6B PE=1 SV=5	KRT6B	0.953172	1	1.40191	111	0	0	0	0	0	0	0	0	0	0	42	0	0	0	0	0	0
Q99983 (+1)	Osteomodulin OS=Homo sapiens GN=OMD PE=1 SV=1	OMD	0.191702	0.390679	1.39782	8	7	7	1	0	3	2	0	1	0	4	2	1	0	2	1	0	1
P31946 (+1)	14-3-3 protein beta/alpha OS=Homo sapiens GN=YWHAB PE=1 SV=3	YWHAB	0.007173	0.0709024	1.39777	43	15	52	23	10	13	16	14	9	12	15	6	7	5	5	4	4	16
P61204 (+3)	ADP-ribosylation factor 3 OS=Homo sapiens GN=ARF3 PE=1 SV=2	ARF3	0.0831254	0.252405	1.3854	17	6	13	7	12	5	9	6	6	5	2	0	7	3	2	1	3	8
B4DI63	cDNA FLJ59205, highly similar to Mimecan OS=Homo sapiens PE=2 SV=1	B4DI63	0.00275098	0.0415825	1.38444	16	12	17	4	5	17	11	8	4	10	9	2	1	7	2	3	1	1
Q15942	Zyxin OS=Homo sapiens GN=ZYX PE=1 SV=1	ZYX	0.00528882	0.0586379	1.37692	2	0	3	1	0	2	3	1	1	0	0	0	0	0	0	0	0	5
Q86UX7 (+1)	Fermitin family homolog 3 OS=Homo sapiens GN=FERMT3 PE=1 SV=1	FERMT3	0.0121583	0.0879836	1.37692	1	0	0	4	0	1	3	1	3	0	0	0	0	0	0	0	0	5
P04211 (+2)	Immunoglobulin lambda variable 7-43 OS=Homo sapiens GN=IGLV7-43 PE=3 SV=2	IGLV7-43	0.0635976	0.228684	1.36144	4	2	4	0	2	0	3	0	3	0	0	0	0	2	0	2	0	3
A8K686	cDNA FLJ77316, highly similar to Homo sapiens interferon, gamma-inducible protein 30 (IFI30), mRNA OS=Homo sapiens PE=2 SV=1	A8K686	0.180098	0.370465	1.36144	0	0	6	3	0	3	3	3	0	0	0	0	0	0	0	0	2	5
P68363	Tubulin alpha-1B chain OS=Homo sapiens GN=TUBA1B PE=1 SV=1	TUBA1B	0.00585441	0.0618419	1.36114	93	41	87	43	30	32	49	43	29	21	48	33	18	8	4	2	4	36
Q6VFQ6	Hemoglobin beta chain (Fragment) OS=Homo sapiens GN=HBB PE=3 SV=1	HBB	0.296087	0.448657	1.35874	0	0	43	0	0	0	0	16	0	0	0	23	0	0	0	0	0	0
Q9NQ79 (+3)	Cartilage acidic protein 1 OS=Homo sapiens GN=CRTAC1 PE=1 SV=2	CRTAC1	0.028698	0.141631	1.35276	1	6	2	2	0	2	6	3	1	0	1	3	0	0	1	1	3	0
P08729	Keratin, type II cytoskeletal 7 OS=Homo sapiens GN=KRT7 PE=1 SV=5	KRT7	0.0540104	0.217935	1.34385	47	20	51	27	0	23	7	13	10	22	20	12	19	0	3	2	0	0
Q6IPT9	Elongation factor 1-alpha OS=Homo sapiens GN=EEF1A1 PE=2 SV=1	EEF1A1	0.0736056	0.233527	1.3378	53	27	61	28	11	21	32	23	17	9	33	23	10	4	3	0	2	24
P05452 (+2)	Tetranectin OS=Homo sapiens GN=CLEC3B PE=1 SV=3	CLEC3B	0.0539462	0.217935	1.32137	2	3	3	3	2	7	5	6	4	2	2	0	0	1	3	1	2	3
O60234	Glia maturation factor gamma OS=Homo sapiens GN=GMFG PE=1 SV=1	GMFG	0.0951837	0.279198	1.31998	2	0	2	1	0	1	3	0	1	0	1	0	0	0	0	0	0	3
P11226	Mannose-binding protein C OS=Homo sapiens GN=MBL2 PE=1 SV=2	MBL2	0.0939475	0.276242	1.31998	3	0	1	1	1	0	3	0	1	1	0	0	0	1	0	1	0	1
P09603 (+1)	Macrophage colony-stimulating factor 1 OS=Homo sapiens GN=CSF1 PE=1 SV=2	CSF1	0.520744	0.654518	1.31805	0	1	3	1	0	0	0	0	0	0	0	1	0	0	0	0	0	1
A0A1C9J6Q9 (+2)	B cell receptor kappa chain variable region (Fragment) OS=Homo sapiens PE=4 SV=1	A0A1C9J6Q9	0.541722	0.675267	1.31805	0	1	3	0	0	0	0	1	0	1	1	0	0	0	0	0	0	0
Q96QR1	Secretoglobin family 3A member 1 OS=Homo sapiens GN=SCGB3A1 PE=1 SV=2	SCGB3A1	0.068851	0.228684	1.31805	0	0	0	0	1	1	1	1	1	0	0	0	0	0	1	0	1	0
Q9BUN1 (+1)	Protein MENT OS=Homo sapiens GN=MENT PE=2 SV=1	MENT	0.177083	0.366446	1.31805	0	0	0	1	0	1	1	1	1	0	0	0	0	1	0	1	0	0
A0A1W6IYJ0	N90-VRC38.03 heavy chain variable region (Fragment) OS=Homo sapiens PE=2 SV=1	A0A1W6IYJ0	0.068851	0.228684	1.31805	1	0	0	1	0	1	0	1	1	0	0	0	0	0	1	0	0	1
P27348	14-3-3 protein theta OS=Homo sapiens GN=YWHAQ PE=1 SV=1	YWHAQ	0.0130983	0.0913446	1.30422	34	21	42	19	9	9	13	11	5	7	15	7	8	4	6	4	3	12
A0A0G2JMI3	Immunoglobulin heavy variable 1-69-2 OS=Homo sapiens GN=IGHV1-69-2 PE=3 SV=2	IGHV1-69-2	0.241691	0.448657	1.29897	3	3	0	0	6	8	1	8	3	3	0	0	1	2	5	2	0	0
P01034 (+1)	Cystatin-C OS=Homo sapiens GN=CST3 PE=1 SV=1	CST3	0.0917026	0.27096	1.29476	2	4	3	4	1	2	4	5	2	1	2	0	1	2	1	2	1	1
P07195 (+1)	L-lactate dehydrogenase B chain OS=Homo sapiens GN=LDHB PE=1 SV=2	LDHB	0.594939	0.716834	1.29476	14	0	0	0	9	2	0	2	0	0	8	0	0	1	0	0	0	2
P02751	Fibronectin OS=Homo sapiens GN=FN1 PE=1 SV=4	FN1	0.332634	0.45343	1.29226	0	535	562	588	0	0	0	0	0	688	0	0	0	0	0	0	0	0
Q07954	Prolow-density lipoprotein receptor-related protein 1 OS=Homo sapiens GN=LRP1 PE=1 SV=2	LRP1	0.0694466	0.228684	1.27907	48	41	53	14	4	22	14	9	11	14	26	16	5	0	5	4	6	13
Q7Z528 (+2)	E3-16 OS=Homo sapiens PE=2 SV=1	Q7Z528	0.0615825	0.228684	1.27902	1	5	3	2	2	1	1	1	1	0	0	0	1	1	1	2	1	1
P69905 (+3)	Hemoglobin subunit alpha OS=Homo sapiens GN=HBA1 PE=1 SV=2	HBA1	0.0268938	0.141631	1.2758	48	53	90	23	4	16	14	67	24	7	27	40	1	10	12	4	25	14
P28066 (+2)	Proteasome subunit alpha type-5 OS=Homo sapiens GN=PSMA5 PE=1 SV=3	PSMA5	0.0568142	0.225115	1.25118	10	6	8	6	7	4	2	3	4	1	8	0	3	2	3	1	0	3
P62269	40S ribosomal protein S18 OS=Homo sapiens GN=RPS18 PE=1 SV=3	RPS18	0.0269046	0.141631	1.24353	6	1	9	5	5	4	8	4	3	0	6	5	3	1	0	0	0	4
P49721 (+1)	Proteasome subunit beta type-2 OS=Homo sapiens GN=PSMB2 PE=1 SV=1	PSMB2	0.186159	0.381957	1.23677	14	3	20	6	7	4	5	4	3	2	7	0	3	4	3	3	2	4
P02545 (+1)	Prelamin-A/C OS=Homo sapiens GN=LMNA PE=1 SV=1	LMNA	0.0953791	0.279432	1.23339	30	9	58	12	10	30	7	8	10	5	9	29	4	0	6	3	4	14
P62258 (+1)	14-3-3 protein epsilon OS=Homo sapiens GN=YWHAE PE=1 SV=1	YWHAE	0.00878749	0.0803599	1.22701	54	33	67	32	28	26	29	26	14	7	34	9	16	15	9	9	16	17
P05783 (+2)	Keratin, type I cytoskeletal 18 OS=Homo sapiens GN=KRT18 PE=1 SV=2	KRT18	0.113167	0.320663	1.22425	45	29	58	34	11	32	13	19	9	14	34	10	24	6	0	5	3	11
P24043	Laminin subunit alpha-2 OS=Homo sapiens GN=LAMA2 PE=1 SV=4	LAMA2	0.15041	0.333336	1.22198	2	4	5	1	0	5	21	2	2	0	2	0	2	2	0	10	2	0
P55268 (+1)	Laminin subunit beta-2 OS=Homo sapiens GN=LAMB2 PE=1 SV=2	LAMB2	0.610589	0.731315	1.22116	3	5	6	0	0	0	0	0	0	1	2	2	1	0	0	0	0	0
A2J1M3	Rheumatoid factor RF-ET5 (Fragment) OS=Homo sapiens PE=2 SV=1	A2J1M3	0.309803	0.448657	1.21992	0	0	0	0	3	0	0	4	0	0	0	0	0	0	0	0	3	0
Q8TER0 (+1)	Sushi, nidogen and EGF-like domain-containing protein 1 OS=Homo sapiens GN=SNED1 PE=2 SV=2	SNED1	0.551144	0.682658	1.21992	0	0	0	0	0	0	4	3	0	0	0	0	0	0	0	1	1	1
P52209	6-phosphogluconate dehydrogenase, decarboxylating OS=Homo sapiens GN=PGD PE=1 SV=3	PGD	0.889478	1	1.21992	1	0	2	0	4	0	0	0	0	0	0	0	0	1	0	1	1	0
O43707 (+1)	Alpha-actinin-4 OS=Homo sapiens GN=ACTN4 PE=1 SV=2	ACTN4	0.00610254	0.0641297	1.21814	105	51	111	55	25	30	28	32	19	34	70	13	32	4	3	9	9	22
B4DE59	cDNA FLJ60424, highly similar to Junction plakoglobin OS=Homo sapiens PE=2 SV=1	B4DE59	0.917338	1	1.21742	67	0	0	33	0	0	0	0	0	23	0	20	0	0	0	0	0	0
P23528 (+1)	Cofilin-1 OS=Homo sapiens GN=CFL1 PE=1 SV=3	CFL1	0.047168	0.196222	1.21705	21	10	19	5	9	7	6	9	7	3	18	4	1	2	1	0	2	9
Q45VM6	Mutant desmin OS=Homo sapiens PE=2 SV=1	Q45VM6	0.458432	0.59032	1.19238	15	13	19	0	0	5	6	6	0	0	9	5	0	0	3	0	5	6
O14960	Leukocyte cell-derived chemotaxin-2 OS=Homo sapiens GN=LECT2 PE=1 SV=2	LECT2	0.855411	0.985946	1.1916	5	5	4	0	0	1	1	0	0	0	0	3	1	1	1	0	0	1
Q9Y646 (+1)	Carboxypeptidase Q OS=Homo sapiens GN=CPQ PE=1 SV=1	CPQ	0.0500903	0.205898	1.1916	1	3	1	1	3	1	2	3	1	0	0	1	1	2	1	0	1	1
P12111 (+1)	Collagen alpha-3(VI) chain OS=Homo sapiens GN=COL6A3 PE=1 SV=5	COL6A3	0.0254002	0.141631	1.19087	37	32	58	16	2	23	34	19	21	23	6	22	11	5	3	12	6	18
P00338 (+1)	L-lactate dehydrogenase A chain OS=Homo sapiens GN=LDHA PE=1 SV=2	LDHA	0.0388201	0.168493	1.18409	33	3	1	0	7	2	0	3	1	0	19	0	0	1	0	0	0	2
Q14118 (+1)	Dystroglycan OS=Homo sapiens GN=DAG1 PE=1 SV=2	DAG1	0.501743	0.636595	1.18409	0	5	3	6	7	5	11	8	5	1	2	0	1	4	4	4	1	5
A2N7P4	Immunoglobulin mu-chain D-J4-region (Fragment) OS=Homo sapiens GN=IGHM PE=4 SV=1	IGHM	0.0223156	0.132738	1.18376	3	8	6	2	2	2	0	2	0	0	6	3	0	0	2	0	0	0
A2KBC1	Anti-(ED-B) scFV (Fragment) OS=Homo sapiens PE=2 SV=2	A2KBC1	0.549577	0.682658	1.18192	25	0	21	13	0	0	0	0	0	0	17	0	9	0	0	0	0	0
P63261	Actin, cytoplasmic 2 OS=Homo sapiens GN=ACTG1 PE=1 SV=1	ACTG1	0.023931	0.138708	1.18143	102	76	163	85	72	92	105	105	80	64	73	0	0	0	50	0	67	134
P05160	Coagulation factor XIII B chain OS=Homo sapiens GN=F13B PE=1 SV=3	F13B	0.0103866	0.0803599	1.17538	16	68	70	8	11	29	15	30	15	8	10	29	8	7	19	11	10	14
Q53FT8	Proteasome subunit beta type (Fragment) OS=Homo sapiens PE=2 SV=1	Q53FT8	0.173798	0.361195	1.17429	15	9	17	11	6	6	7	7	1	3	10	0	4	4	6	3	2	3
Q7Z2U7	Uncharacterized protein OS=Homo sapiens PE=2 SV=1	Q7Z2U7	0.0625579	0.228684	1.17213	0	61	56	0	38	39	38	48	40	0	0	0	0	30	34	0	41	37
P53634 (+1)	Dipeptidyl peptidase 1 OS=Homo sapiens GN=CTSC PE=1 SV=2	CTSC	0.868556	0.99824	1.16902	9	1	5	0	1	0	1	0	1	2	0	2	1	1	1	1	0	0
P07988 (+1)	Pulmonary surfactant-associated protein B OS=Homo sapiens GN=SFTPB PE=1 SV=3	SFTPB	0.243033	0.448657	1.16812	0	0	0	0	0	0	1	3	5	0	0	0	0	0	0	0	2	2
B4DVA7	Beta-hexosaminidase OS=Homo sapiens PE=2 SV=1	B4DVA7	0.862649	0.99337	1.16812	2	1	6	0	0	0	0	0	0	1	0	2	0	0	1	0	0	0
Q02413	Desmoglein-1 OS=Homo sapiens GN=DSG1 PE=1 SV=2	DSG1	0.42088	0.551065	1.16812	9	0	0	0	0	0	0	0	0	3	1	0	0	0	0	0	0	0
P49862 (+1)	Kallikrein-7 OS=Homo sapiens GN=KLK7 PE=1 SV=1	KLK7	0.410941	0.539807	1.16812	0	0	0	9	0	0	0	0	0	0	0	0	4	0	0	0	0	0
P62879 (+1)	Guanine nucleotide-binding protein G(I)/G(S)/G(T) subunit beta-2 OS=Homo sapiens GN=GNB2 PE=1 SV=3	GNB2	0.114034	0.322298	1.16812	4	0	1	2	1	0	1	0	0	0	0	0	0	0	0	0	0	4
P61586 (+1)	Transforming protein RhoA OS=Homo sapiens GN=RHOA PE=1 SV=1	RHOA	0.00233568	0.0415825	1.16539	19	11	19	6	6	5	7	4	6	4	10	8	3	1	1	2	3	5
P07910-2 (+4)	Isoform C1 of Heterogeneous nuclear ribonucleoproteins C1/C2 OS=Homo sapiens GN=HNRNPC	HNRNPC	0.172188	0.358775	1.15495	11	5	14	3	6	3	3	3	1	4	6	0	2	4	1	1	1	3
Q13421-2 (+2)	Isoform 3 of Mesothelin OS=Homo sapiens GN=MSLN	MSLN	0.0673798	0.228684	1.14125	32	21	24	12	1	19	15	15	11	10	8	14	7	4	14	1	1	9
Q13093 (+2)	Platelet-activating factor acetylhydrolase OS=Homo sapiens GN=PLA2G7 PE=1 SV=1	PLA2G7	0.089463	0.266953	1.1368	0	2	0	3	1	4	4	4	4	0	0	0	0	1	1	3	2	3
A2JA14	Anti-mucin1 heavy chain variable region (Fragment) OS=Homo sapiens PE=2 SV=1	A2JA14	0.30886	0.448657	1.1368	0	14	0	0	0	0	0	8	0	0	10	0	0	0	0	0	0	0
P61026	Ras-related protein Rab-10 OS=Homo sapiens GN=RAB10 PE=1 SV=1	RAB10	0.142952	0.333336	1.1368	0	3	4	3	4	3	2	3	0	1	4	0	0	0	0	0	0	5
P62851	40S ribosomal protein S25 OS=Homo sapiens GN=RPS25 PE=1 SV=1	RPS25	0.169185	0.355892	1.13609	3	1	3	0	2	0	1	1	0	0	2	2	0	0	0	0	0	1
A0A125U0U6	MS-A4 light chain variable region (Fragment) OS=Homo sapiens PE=2 SV=1	A0A125U0U6	0.221681	0.443913	1.12489	4	7	3	0	2	1	1	6	0	3	4	2	0	0	0	0	1	1
B2RDE1	cDNA, FLJ96568, highly similar to Homo sapiens tropomyosin 3 (TPM3), mRNA OS=Homo sapiens PE=2 SV=1	B2RDE1	0.0213371	0.130232	1.11673	33	18	49	16	12	11	20	14	7	8	20	10	6	5	6	4	8	16
Q0ZCG4	Immunglobulin heavy chain variable region (Fragment) OS=Homo sapiens PE=4 SV=1	Q0ZCG4	0.262888	0.448657	1.11489	9	12	5	0	0	0	0	0	0	8	4	0	0	0	0	0	0	0
A0A0B4J2H0	Immunoglobulin heavy variable 1-69D OS=Homo sapiens GN=IGHV1-69D PE=3 SV=1	IGHV1-69D	0.0469357	0.195592	1.11075	7	10	0	6	8	8	5	6	4	9	0	0	0	4	4	6	2	0
P48668	Keratin, type II cytoskeletal 6C OS=Homo sapiens GN=KRT6C PE=1 SV=3	KRT6C	0.0222345	0.132738	1.10869	117	22	23	2	0	0	7	5	3	31	16	36	0	0	0	0	0	0
Q68CN4	Uncharacterized protein OS=Homo sapiens GN=DKFZp686E23209 PE=1 SV=2	DKFZp686E23209	0.139415	0.333336	1.10389	0	98	107	0	0	0	105	130	78	0	81	0	0	0	0	0	81	79
Q16627	C-C motif chemokine 14 OS=Homo sapiens GN=CCL14 PE=1 SV=1	CCL14	0.157752	0.337721	1.09855	0	3	2	2	3	2	0	2	1	0	0	0	2	2	0	2	1	0
A0A1W6IYK2	N90-VRC38.06 light chain variable region (Fragment) OS=Homo sapiens PE=2 SV=1	A0A1W6IYK2	0.305115	0.448657	1.09855	3	0	0	2	2	0	3	5	0	0	0	0	2	0	0	0	2	3
B4DW52	cDNA FLJ55253, highly similar to Actin, cytoplasmic 1 OS=Homo sapiens PE=2 SV=1	B4DW52	0.0469006	0.195592	1.09321	102	75	151	78	69	87	101	103	81	56	64	56	52	0	0	43	0	126
P05787 (+1)	Keratin, type II cytoskeletal 8 OS=Homo sapiens GN=KRT8 PE=1 SV=7	KRT8	0.00544955	0.0591277	1.08783	98	61	114	49	14	43	27	30	21	45	59	38	32	7	3	6	8	17
A0A075B6R2	Immunoglobulin heavy variable 4-4 OS=Homo sapiens GN=IGHV4-4 PE=3 SV=2	IGHV4-4	0.0969063	0.283562	1.08703	5	0	0	4	6	5	5	5	4	0	0	0	1	0	2	4	4	5
Q6UX71 (+1)	Plexin domain-containing protein 2 OS=Homo sapiens GN=PLXDC2 PE=1 SV=1	PLXDC2	0.0232839	0.135282	1.0866	2	2	5	1	1	1	3	1	1	2	1	2	0	0	0	0	2	1
P67936 (+1)	Tropomyosin alpha-4 chain OS=Homo sapiens GN=TPM4 PE=1 SV=3	TPM4	0.0211536	0.129438	1.08507	31	20	41	17	7	8	14	15	4	10	27	8	4	2	3	2	7	11
P06748 (+3)	Nucleophosmin OS=Homo sapiens GN=NPM1 PE=1 SV=2	NPM1	0.0720689	0.231319	1.06695	22	9	16	9	9	8	7	6	2	10	12	5	6	3	1	0	0	5
O94769 (+2)	Extracellular matrix protein 2 OS=Homo sapiens GN=ECM2 PE=2 SV=1	ECM2	0.171131	0.356915	1.05393	9	2	7	4	2	2	0	1	0	5	0	1	2	1	2	0	2	0
P68871 (+1)	Hemoglobin subunit beta OS=Homo sapiens GN=HBB PE=1 SV=2	HBB	0.0215628	0.130948	1.0515	59	78	123	31	11	20	21	74	39	16	51	62	1	13	12	10	34	21
P67936-2	Isoform 2 of Tropomyosin alpha-4 chain OS=Homo sapiens GN=TPM4	TPM4	0.579313	0.702912	1.04143	22	0	0	13	0	0	0	0	0	0	17	0	0	0	0	0	0	0
A0A068LN17	Ig heavy chain variable region (Fragment) OS=Homo sapiens PE=2 SV=1	A0A068LN17	0.119675	0.333336	1.04143	4	0	4	4	0	5	0	14	4	3	0	0	0	0	5	0	5	4
P0DMV8 (+3)	Heat shock 70 kDa protein 1A OS=Homo sapiens GN=HSPA1A PE=1 SV=1	HSPA1A	0.103771	0.300738	0.99982	14	4	18	9	10	4	5	4	4	7	3	0	9	6	0	2	3	6
A2J1M2	Rheumatoid factor RF-IP9 (Fragment) OS=Homo sapiens PE=2 SV=1	A2J1M2	0.102654	0.298575	0.999776	8	0	0	7	10	9	7	11	6	7	0	0	0	5	5	6	6	0
Q5NV69	V1-13 protein (Fragment) OS=Homo sapiens GN=V1-13 PE=4 SV=1	V1-13	0.980744	1	0.999718	3	6	5	4	0	7	6	9	6	2	3	2	1	1	2	1	4	7
Q549N0 (+1)	Cofilin 2 (Muscle), isoform CRA_a OS=Homo sapiens GN=CFL2 PE=1 SV=1	CFL2	0.851403	0.983202	0.999189	9	0	3	0	4	0	0	0	0	1	5	2	0	0	0	0	0	0
A0A109PP82	MS-C2 light chain variable region (Fragment) OS=Homo sapiens PE=2 SV=1	A0A109PP82	0.266286	0.448657	0.998703	1	0	1	0	1	1	1	2	3	0	0	0	1	1	0	1	1	1
A2J422	Anti-HER3 scFv (Fragment) OS=Homo sapiens PE=2 SV=1	A2J422	0.344979	0.46634	0.998703	0	5	0	2	1	0	0	2	0	3	0	0	0	0	0	0	2	0
A1A5C4 (+1)	RRBP1 protein OS=Homo sapiens GN=RRBP1 PE=2 SV=1	RRBP1	0.422793	0.553271	0.99838	1	0	3	2	2	0	0	0	0	0	0	0	0	0	0	0	1	3
A2J1N7	Rheumatoid factor RF-ET10 (Fragment) OS=Homo sapiens PE=2 SV=1	A2J1N7	0.0901689	0.267737	0.99838	0	1	1	1	1	1	1	1	1	1	0	0	1	0	0	1	1	0
A0A1W6IYI8	N90-VRC38.10 heavy chain variable region (Fragment) OS=Homo sapiens PE=2 SV=1	A0A1W6IYI8	0.898071	1	0.997841	0	4	2	0	0	0	0	0	0	0	2	0	1	0	0	0	0	0
A2NH53	Immunogobulin kappa, VJ region (Fragment) OS=Homo sapiens PE=4 SV=1	A2NH53	0.520744	0.654518	0.997841	0	0	0	1	0	1	3	1	0	1	0	0	0	0	0	1	1	0
A0A068LRX1	Ig heavy chain variable region (Fragment) OS=Homo sapiens PE=2 SV=1	A0A068LRX1	0.435096	0.564559	0.996765	0	0	0	0	0	4	0	0	0	0	0	0	0	0	2	0	0	0
Q6FHJ7	Secreted frizzled-related protein 4 OS=Homo sapiens GN=SFRP4 PE=1 SV=2	SFRP4	0.299497	0.448657	0.996765	0	0	0	3	0	1	0	0	0	0	0	0	2	0	0	0	0	0
P49207 (+1)	60S ribosomal protein L34 OS=Homo sapiens GN=RPL34 PE=1 SV=3	RPL34	0.15237	0.333336	0.996765	1	0	2	0	0	0	0	1	0	0	0	2	0	0	0	0	0	0
P84098 (+4)	60S ribosomal protein L19 OS=Homo sapiens GN=RPL19 PE=1 SV=1	RPL19	0.327757	0.448657	0.996765	2	0	2	0	0	0	0	0	0	0	0	2	0	0	0	0	0	0
Q13177	Serine/threonine-protein kinase PAK 2 OS=Homo sapiens GN=PAK2 PE=1 SV=3	PAK2	0.589658	0.712246	0.996765	0	0	0	0	3	0	1	0	0	0	0	0	0	0	0	0	0	2
Q5T749	Keratinocyte proline-rich protein OS=Homo sapiens GN=KPRP PE=1 SV=1	KPRP	0.299497	0.448657	0.996765	3	0	1	0	0	0	0	0	0	2	0	0	0	0	0	0	0	0
H7C2Z6	Grancalcin (Fragment) OS=Homo sapiens GN=GCA PE=1 SV=1	GCA	0.579057	0.702912	0.996765	2	0	2	0	0	0	0	0	0	0	0	0	0	0	0	0	0	2
P29466 (+4)	Caspase-1 OS=Homo sapiens GN=CASP1 PE=1 SV=1	CASP1	0.352493	0.475168	0.996765	0	0	2	0	0	1	1	0	0	0	0	0	0	0	0	0	0	2
F8WE86	Transcobalamin-2 OS=Homo sapiens GN=TCN2 PE=1 SV=2	TCN2	0.37659	0.501498	0.996765	0	3	0	1	0	0	0	0	0	0	1	0	1	0	0	0	0	0
Q96MN2	NACHT, LRR and PYD domains-containing protein 4 OS=Homo sapiens GN=NLRP4 PE=1 SV=3	NLRP4	0.281254	0.448657	0.996765	0	0	0	0	1	1	0	0	2	0	0	0	0	1	0	0	0	1
Q96CG8	Collagen triple helix repeat-containing protein 1 OS=Homo sapiens GN=CTHRC1 PE=1 SV=1	CTHRC1	0.554712	0.682658	0.996765	0	1	0	2	0	0	0	0	1	0	1	0	0	0	0	1	0	0
A0A087X1T7 (+3)	Aggrecan core protein OS=Homo sapiens GN=ACAN PE=1 SV=1	ACAN	0.942122	1	0.996765	1	0	0	0	0	0	0	3	0	0	1	0	0	1	0	0	0	0
A0A068LRW6	Ig heavy chain variable region (Fragment) OS=Homo sapiens PE=2 SV=1	A0A068LRW6	0.915374	1	0.996765	0	0	1	0	0	3	0	0	0	0	0	0	0	0	1	0	0	1
A0A1W6IYL8	N90-VRC38.08 light chain variable region (Fragment) OS=Homo sapiens PE=2 SV=1	A0A1W6IYL8	0.541543	0.675267	0.996765	0	0	0	0	1	0	0	1	2	0	0	0	0	0	0	1	0	1
P09619	Platelet-derived growth factor receptor beta OS=Homo sapiens GN=PDGFRB PE=1 SV=1	PDGFRB	0.948844	1	0.993551	0	2	0	0	0	0	0	0	0	1	0	0	0	0	0	0	0	0
Q13451 (+2)	Peptidyl-prolyl cis-trans isomerase FKBP5 OS=Homo sapiens GN=FKBP5 PE=1 SV=2	FKBP5	0.948844	1	0.993551	2	0	0	0	0	0	0	0	0	0	0	0	0	0	0	0	0	1
Q08554 (+2)	Desmocollin-1 OS=Homo sapiens GN=DSC1 PE=1 SV=2	DSC1	0.435157	0.564559	0.993551	2	0	0	0	0	0	0	0	0	1	0	0	0	0	0	0	0	0
H7C5E2	B-cell receptor-associated protein 29 (Fragment) OS=Homo sapiens GN=BCAP29 PE=1 SV=1	BCAP29	0.435157	0.564559	0.993551	0	0	0	0	0	0	0	0	2	0	0	0	0	0	0	0	0	1
B3KUM8	cDNA FLJ40264 fis, clone TESTI2026233, highly similar to tRNA-splicing endonuclease subunit Sen54 OS=Homo sapiens PE=2 SV=1	B3KUM8	0.948844	1	0.993551	0	0	2	0	0	0	0	0	0	0	0	0	0	0	1	0	0	0
P54802 (+1)	Alpha-N-acetylglucosaminidase OS=Homo sapiens GN=NAGLU PE=1 SV=2	NAGLU	0.328001	0.448657	0.993551	0	0	0	0	1	0	1	0	0	0	0	0	0	0	0	1	0	0
Q1PBM3 (+4)	Mitogen-activated protein kinase kinase kinase 3 variant 2 OS=Homo sapiens GN=MAP3K3 PE=2 SV=1	MAP3K3	0.579119	0.702912	0.993551	0	0	0	1	0	0	1	0	0	0	0	0	0	0	0	0	1	0
Q66K74-2	Isoform 2 of Microtubule-associated protein 1S OS=Homo sapiens GN=MAP1S	MAP1S	0.579119	0.702912	0.993551	1	0	1	0	0	0	0	0	0	0	0	0	0	0	0	0	0	1
A0A0B4J2B8	Immunoglobulin heavy variable 1/OR15-9 (non-functional) (Fragment) OS=Homo sapiens GN=IGHV1OR15-9 PE=4 SV=1	IGHV1OR15-9	0.328001	0.448657	0.993551	0	0	1	0	0	0	0	0	1	0	0	0	0	0	0	0	0	1
A2NB43	Cold agglutinin FS-1 H-chain (Fragment) OS=Homo sapiens GN=IGH@ PE=2 SV=1	IGH@	0.579119	0.702912	0.993551	0	0	0	1	0	0	1	0	0	0	0	0	0	1	0	0	0	0
Q5JPC7 (+2)	Flavin-containing monooxygenase OS=Homo sapiens GN=DKFZp667E137 PE=2 SV=1	DKFZp667E137	0.579119	0.702912	0.993551	0	0	0	0	0	1	1	0	0	0	0	0	0	1	0	0	0	0
Q32Q26	ANTXR2 protein OS=Homo sapiens GN=ANTXR2 PE=2 SV=1	ANTXR2	0.328001	0.448657	0.993551	0	0	0	0	0	1	1	0	0	0	0	0	0	0	1	0	0	0
P08670 (+1)	Vimentin OS=Homo sapiens GN=VIM PE=1 SV=4	VIM	0.00622345	0.0647273	0.974533	84	69	102	42	95	49	43	39	39	31	62	33	19	19	21	18	28	55
P09382	Galectin-1 OS=Homo sapiens GN=LGALS1 PE=1 SV=2	LGALS1	0.00545531	0.0591277	0.96195	28	21	32	10	9	15	13	13	9	10	13	12	8	5	4	5	6	14
A0A068LKR4	Ig heavy chain variable region (Fragment) OS=Homo sapiens PE=2 SV=1	A0A068LKR4	0.347376	0.469054	0.953804	11	20	0	0	0	0	0	0	0	16	0	0	0	0	0	0	0	0
Q8N2S1-2	Isoform 2 of Latent-transforming growth factor beta-binding protein 4 OS=Homo sapiens GN=LTBP4	LTBP4	0.638496	0.759627	0.942937	2	4	7	0	10	2	0	0	0	0	0	0	1	7	0	3	2	0
Q9UL70	Myosin-reactive immunoglobulin light chain variable region (Fragment) OS=Homo sapiens PE=2 SV=1	Q9UL70	0.0603016	0.228684	0.939752	7	11	18	8	7	12	11	13	7	10	9	0	7	0	0	8	7	8
Q9UL88	Myosin-reactive immunoglobulin heavy chain variable region (Fragment) OS=Homo sapiens PE=2 SV=1	Q9UL88	0.138749	0.333336	0.929317	6	9	0	0	0	0	6	10	9	5	0	0	0	0	0	0	7	9
A0A0A0MS14	Immunoglobulin heavy variable 1-45 OS=Homo sapiens GN=IGHV1-45 PE=3 SV=1	IGHV1-45	0.697202	0.818823	0.916859	0	4	0	2	2	1	3	3	2	2	1	0	1	1	0	2	1	1
P62937 (+2)	Peptidyl-prolyl cis-trans isomerase A OS=Homo sapiens GN=PPIA PE=1 SV=2	PPIA	0.0647368	0.228684	0.916859	2	2	2	1	6	1	1	1	1	0	2	0	2	2	0	1	1	1
P11142 (+1)	Heat shock cognate 71 kDa protein OS=Homo sapiens GN=HSPA8 PE=1 SV=1	HSPA8	0.0951553	0.279198	0.91607	12	6	13	11	34	9	13	9	10	0	5	0	9	17	5	3	8	15
B2R950	cDNA, FLJ94213, highly similar to Homo sapiens pregnancy-zone protein (PZP), mRNA OS=Homo sapiens PE=2 SV=1	B2R950	0.151812	0.333336	0.906865	105	102	0	78	0	48	67	50	0	0	0	0	60	0	64	70	46	0
P49720	Proteasome subunit beta type-3 OS=Homo sapiens GN=PSMB3 PE=1 SV=2	PSMB3	0.155078	0.334663	0.901661	15	8	13	9	6	4	8	6	2	2	15	0	5	4	5	3	1	3
P19021 (+3)	Peptidyl-glycine alpha-amidating monooxygenase OS=Homo sapiens GN=PAM PE=1 SV=2	PAM	0.102589	0.298575	0.8928	8	12	8	2	1	2	4	1	1	6	3	2	1	1	1	4	2	1
A2NXP8	Heavy chain variable region (Fragment) OS=Homo sapiens PE=2 SV=1	A2NXP8	0.508802	0.64218	0.892657	5	10	0	0	3	0	0	5	3	0	5	0	0	0	0	3	3	3
P02766 (+2)	Transthyretin OS=Homo sapiens GN=TTR PE=1 SV=1	TTR	0.00184641	0.0415825	0.892226	74	157	108	98	118	202	199	155	101	73	60	62	57	81	130	72	45	73
A2IPI6	HRV Fab 027-VL (Fragment) OS=Homo sapiens PE=2 SV=1	A2IPI6	0.143105	0.333336	0.884065	0	4	1	3	1	2	3	7	3	0	2	0	1	2	4	2	1	1
Q9UL86	Myosin-reactive immunoglobulin kappa chain variable region (Fragment) OS=Homo sapiens PE=2 SV=1	Q9UL86	0.0546007	0.218493	0.874223	7	7	6	3	1	5	4	7	4	4	0	3	4	0	0	4	4	5
Q7Z351	Uncharacterized protein DKFZp686N02209 OS=Homo sapiens GN=DKFZp686N02209 PE=2 SV=1	DKFZp686N02209	0.563779	0.692053	0.865869	0	0	0	0	0	103	0	241	159	0	0	0	0	0	0	134	142	0
P28070 (+1)	Proteasome subunit beta type-4 OS=Homo sapiens GN=PSMB4 PE=1 SV=4	PSMB4	0.188042	0.385494	0.862319	11	7	12	8	7	5	4	3	3	4	10	0	4	4	3	3	2	3
A0A1L2BU40	Anti-staphylococcal enterotoxin E variable region lambda chain (Fragment) OS=Homo sapiens PE=2 SV=1	A0A1L2BU40	0.22745	0.448657	0.861966	0	0	12	0	0	8	0	0	0	0	0	7	0	0	4	0	0	0
B4DRB7	cDNA FLJ54136, highly similar to Proactivator polypeptide OS=Homo sapiens PE=2 SV=1	B4DRB7	0.160975	0.343036	0.861966	0	8	0	6	0	0	0	6	0	0	11	0	0	0	0	0	0	0
S6AWD6	IgG L chain OS=Homo sapiens PE=2 SV=1	S6AWD6	0.300655	0.448657	0.847892	0	0	0	0	0	0	27	39	33	0	0	0	0	0	0	0	31	24
P35916 (+2)	Vascular endothelial growth factor receptor 3 OS=Homo sapiens GN=FLT4 PE=1 SV=3	FLT4	0.321484	0.448657	0.846844	0	2	3	1	1	1	0	0	1	0	0	0	1	1	2	1	0	0
A0A1L2BU38	Anti-staphylococcal enterotoxin E heavy chain variable region (Fragment) OS=Homo sapiens PE=2 SV=1	A0A1L2BU38	0.200683	0.406987	0.846844	1	0	0	2	0	1	2	2	1	0	0	0	1	0	1	1	1	1
P61224-3	Isoform 3 of Ras-related protein Rap-1b OS=Homo sapiens GN=RAP1B	RAP1B	0.0131844	0.0915709	0.846844	1	2	2	1	0	0	1	1	1	0	1	0	0	0	0	0	0	4
O43157 (+1)	Plexin-B1 OS=Homo sapiens GN=PLXNB1 PE=1 SV=3	PLXNB1	0.0691887	0.228684	0.846844	0	4	1	1	0	1	2	0	0	0	4	1	0	0	0	0	0	0
Q16363 (+3)	Laminin subunit alpha-4 OS=Homo sapiens GN=LAMA4 PE=1 SV=4	LAMA4	0.969209	1	0.839234	34	0	0	0	0	0	0	0	0	0	0	0	0	0	0	0	19	0
P08238 (+1)	Heat shock protein HSP 90-beta OS=Homo sapiens GN=HSP90AB1 PE=1 SV=4	HSP90AB1	0.0142881	0.0963186	0.835058	103	62	114	78	67	39	48	36	31	48	60	30	50	36	17	11	31	41
B4DR57	cDNA FLJ60818, highly similar to Complement C3 OS=Homo sapiens PE=2 SV=1	B4DR57	0.277058	0.448657	0.830815	0	147	96	134	115	138	161	133	145	67	0	45	0	117	100	130	0	142
P35443	Thrombospondin-4 OS=Homo sapiens GN=THBS4 PE=1 SV=2	THBS4	0.168211	0.354461	0.829917	3	16	7	9	8	7	8	6	0	2	4	3	7	8	4	8	0	0
P0DP23 (+5)	Calmodulin-1 OS=Homo sapiens GN=CALM1 PE=1 SV=1	CALM1	0.0271463	0.141631	0.812305	24	12	23	14	12	15	19	14	11	5	14	4	11	6	8	9	11	14
A0A109PT03	GCT-A9 heavy chain variable region (Fragment) OS=Homo sapiens PE=2 SV=1	A0A109PT03	0.113887	0.322298	0.807307	14	14	22	14	8	14	12	88	17	17	18	16	9	5	12	12	16	11
Q9UL84	Myosin-reactive immunoglobulin heavy chain variable region (Fragment) OS=Homo sapiens PE=2 SV=1	Q9UL84	0.116666	0.328651	0.807077	3	3	0	5	3	5	5	5	6	2	3	0	4	2	0	0	5	4
P31146 (+1)	Coronin-1A OS=Homo sapiens GN=CORO1A PE=1 SV=4	CORO1A	0.123677	0.333336	0.807007	1	1	8	3	0	4	6	3	2	0	0	0	1	1	1	0	1	12
P31949 (+1)	Protein S100-A11 OS=Homo sapiens GN=S100A11 PE=1 SV=2	S100A11	0.126387	0.333336	0.806891	2	1	4	4	4	1	3	1	1	1	2	1	2	0	2	1	0	3
P62318 (+1)	Small nuclear ribonucleoprotein Sm D3 OS=Homo sapiens GN=SNRPD3 PE=1 SV=1	SNRPD3	0.541722	0.675267	0.805966	3	0	3	0	1	0	0	0	0	0	1	3	0	0	0	0	0	0
P40121 (+3)	Macrophage-capping protein OS=Homo sapiens GN=CAPG PE=1 SV=2	CAPG	0.0817571	0.250015	0.805966	0	0	1	1	0	0	3	0	2	0	0	0	0	0	0	0	0	4
P02753 (+1)	Retinol-binding protein 4 OS=Homo sapiens GN=RBP4 PE=1 SV=3	RBP4	0.00049208	0.0192015	0.79953	27	45	41	26	34	50	54	47	45	19	20	19	20	25	37	27	18	27
P25786 (+1)	Proteasome subunit alpha type-1 OS=Homo sapiens GN=PSMA1 PE=1 SV=1	PSMA1	0.2293	0.448657	0.793476	27	18	33	10	11	9	7	8	7	4	26	0	8	8	8	9	5	7
P19971 (+1)	Thymidine phosphorylase OS=Homo sapiens GN=TYMP PE=1 SV=2	TYMP	0.229593	0.448657	0.788247	18	0	5	1	1	1	6	2	4	0	0	0	2	1	4	4	2	9
A2NV54	Precursor (AA -19 to 108) (Fragment) OS=Homo sapiens PE=2 SV=1	A2NV54	0.0632299	0.228684	0.787999	0	2	2	3	2	3	2	2	3	0	0	0	0	2	3	2	2	2
Q562R1	Beta-actin-like protein 2 OS=Homo sapiens GN=ACTBL2 PE=1 SV=2	ACTBL2	0.926098	1	0.785781	27	0	38	0	0	0	17	18	0	16	0	0	10	8	0	0	0	24
O14498 (+1)	Immunoglobulin superfamily containing leucine-rich repeat protein OS=Homo sapiens GN=ISLR PE=2 SV=1	ISLR	0.117622	0.330572	0.785687	5	6	9	6	1	4	6	7	6	5	2	1	2	3	4	4	4	4
O14818 (+2)	Proteasome subunit alpha type-7 OS=Homo sapiens GN=PSMA7 PE=1 SV=1	PSMA7	0.174758	0.362879	0.785145	12	7	12	8	10	7	10	9	6	2	11	0	6	6	6	6	4	6
P43251-3	Isoform 3 of Biotinidase OS=Homo sapiens GN=BTD	BTD	0.780625	0.909287	0.777453	11	10	13	0	3	7	7	4	5	8	8	5	1	3	3	2	3	2
P63104 (+1)	14-3-3 protein zeta/delta OS=Homo sapiens GN=YWHAZ PE=1 SV=1	YWHAZ	0.0114853	0.083867	0.77018	50	32	63	30	22	21	24	21	15	24	33	18	18	15	13	10	13	19
Q03252	Lamin-B2 OS=Homo sapiens GN=LMNB2 PE=1 SV=4	LMNB2	0.880696	1	0.765	0	0	8	0	5	3	0	0	1	0	0	0	0	5	2	1	0	2
P07900 (+1)	Heat shock protein HSP 90-alpha OS=Homo sapiens GN=HSP90AA1 PE=1 SV=5	HSP90AA1	0.0183233	0.115633	0.759331	122	77	128	80	69	39	47	36	30	62	78	34	49	40	25	15	23	45
A0A109PSY4	MS-A1 light chain variable region (Fragment) OS=Homo sapiens PE=2 SV=1	A0A109PSY4	0.10781	0.308375	0.748356	6	6	6	8	9	11	5	24	9	6	0	0	6	5	8	6	11	8
A0A125QYY5	GCT-A9 light chain variable region (Fragment) OS=Homo sapiens PE=2 SV=1	A0A125QYY5	0.50627	0.640993	0.747714	6	0	19	9	0	16	15	16	8	9	0	0	0	8	11	9	8	8
P25789	Proteasome subunit alpha type-4 OS=Homo sapiens GN=PSMA4 PE=1 SV=1	PSMA4	0.149753	0.333336	0.736879	21	12	27	13	8	4	6	5	4	5	17	3	8	9	7	5	2	4
P11597 (+1)	Cholesteryl ester transfer protein OS=Homo sapiens GN=CETP PE=1 SV=2	CETP	0.0291171	0.141631	0.736864	7	23	12	4	8	7	10	7	7	6	5	8	3	5	7	8	7	2
A0A0X9V9D6	IBM-B2 light chain variable region (Fragment) OS=Homo sapiens PE=2 SV=1	A0A0X9V9D6	0.550846	0.682658	0.736101	0	0	4	0	0	1	4	1	0	0	0	2	0	0	0	1	0	3
P20340 (+3)	Ras-related protein Rab-6A OS=Homo sapiens GN=RAB6A PE=1 SV=3	RAB6A	0.607379	0.728553	0.735239	0	0	0	0	4	0	1	0	0	0	0	0	0	0	0	0	0	3
P00915 (+1)	Carbonic anhydrase 1 OS=Homo sapiens GN=CA1 PE=1 SV=2	CA1	0.495033	0.630065	0.735239	0	0	0	0	0	0	0	5	0	0	0	0	0	0	0	0	3	0
P61254 (+1)	60S ribosomal protein L26 OS=Homo sapiens GN=RPL26 PE=1 SV=1	RPL26	0.444202	0.57383	0.735239	1	0	0	0	1	0	2	1	0	0	2	1	0	0	0	0	0	0
P84095 (+1)	Rho-related GTP-binding protein RhoG OS=Homo sapiens GN=RHOG PE=1 SV=1	RHOG	0.0759739	0.238918	0.735239	0	0	1	1	0	0	1	0	2	0	0	0	0	0	0	0	0	3
S4R3C3	HCG1997303, isoform CRA_b OS=Homo sapiens GN=PPM1J PE=1 SV=1	PPM1J	0.15237	0.333336	0.735239	2	1	0	1	0	1	0	0	0	2	1	0	0	0	0	0	0	0
P41218 (+2)	Myeloid cell nuclear differentiation antigen OS=Homo sapiens GN=MNDA PE=1 SV=1	MNDA	0.1666	0.351987	0.735239	0	0	2	1	0	0	0	0	2	0	0	0	0	0	0	0	0	3
Q7M4S4	Granulocyte inhibitory protein OS=Homo sapiens PE=1 SV=1	Q7M4S4	0.281254	0.448657	0.735239	0	0	0	0	0	1	1	2	1	0	0	0	0	0	1	1	1	0
C9IZP8	Complement C1s subcomponent (Fragment) OS=Homo sapiens GN=C1S PE=1 SV=1	C1S	0.326946	0.448657	0.735239	0	0	0	0	1	1	1	1	1	0	0	0	1	0	0	1	1	0
A2IPI0	HRV Fab N6-VL (Fragment) OS=Homo sapiens PE=2 SV=1	A2IPI0	0.929067	1	0.724143	6	0	0	0	9	0	5	18	0	7	0	0	0	0	6	3	0	7
P0DOX5	Immunoglobulin gamma-1 heavy chain OS=Homo sapiens PE=1 SV=1	P0DOX5	0.310157	0.448657	0.716582	127	161	0	0	102	111	146	264	167	140	123	108	0	0	0	139	0	146
P02538 (+2)	Keratin, type II cytoskeletal 6A OS=Homo sapiens GN=KRT6A PE=1 SV=3	KRT6A	0.409827	0.538637	0.716147	116	22	0	0	0	0	0	0	0	33	17	34	0	0	0	0	0	0
P05543	Thyroxine-binding globulin OS=Homo sapiens GN=SERPINA7 PE=1 SV=2	SERPINA7	0.0223079	0.132738	0.715844	1	1	1	0	4	1	4	9	2	0	0	0	0	4	0	3	5	2
P00966 (+1)	Argininosuccinate synthase OS=Homo sapiens GN=ASS1 PE=1 SV=2	ASS1	0.641859	0.762721	0.710035	16	0	0	2	0	0	0	0	0	0	4	0	4	0	0	0	0	3
P29622 (+2)	Kallistatin OS=Homo sapiens GN=SERPINA4 PE=1 SV=3	SERPINA4	0.00526956	0.0586379	0.706231	15	22	18	19	33	34	27	27	22	16	9	7	15	21	24	15	8	18
Q5NV74	V2-14 protein (Fragment) OS=Homo sapiens GN=V2-14 PE=4 SV=1	V2-14	0.170968	0.356915	0.706004	0	0	0	0	0	0	8	16	7	0	0	0	0	0	0	4	9	6
P05388 (+3)	60S acidic ribosomal protein P0 OS=Homo sapiens GN=RPLP0 PE=1 SV=1	RPLP0	0.122409	0.333336	0.700336	13	5	12	11	14	6	10	4	3	9	11	2	6	4	3	2	3	8
P08779	Keratin, type I cytoskeletal 16 OS=Homo sapiens GN=KRT16 PE=1 SV=4	KRT16	0.321943	0.448657	0.699075	90	13	19	0	0	0	4	7	5	28	24	28	0	0	5	0	0	0
A2NZ55	Variable immnoglobulin anti-estradiol heavy chain (Fragment) OS=Homo sapiens PE=2 SV=1	A2NZ55	0.119197	0.333336	0.693751	9	8	3	7	5	6	5	6	6	5	0	5	3	3	6	0	6	6
Q6IBT1 (+2)	Proteasome subunit beta type OS=Homo sapiens GN=PSMB7 PE=2 SV=1	PSMB7	0.305071	0.448657	0.691497	3	1	6	2	4	1	1	3	0	0	5	0	1	3	0	1	1	2
A0A024R884	Tenascin C (Hexabrachion), isoform CRA_a OS=Homo sapiens GN=TNC PE=4 SV=1	TNC	0.00561311	0.060091	0.689886	21	18	28	15	4	31	23	20	11	19	8	16	10	1	20	10	9	13
A0A068LRW4	Ig heavy chain variable region (Fragment) OS=Homo sapiens PE=2 SV=1	A0A068LRW4	0.178393	0.367898	0.684323	8	5	5	7	4	5	2	3	6	4	3	0	4	4	2	1	4	6
P04406 (+1)	Glyceraldehyde-3-phosphate dehydrogenase OS=Homo sapiens GN=GAPDH PE=1 SV=3	GAPDH	0.0205274	0.125926	0.680361	79	50	61	31	34	30	24	41	25	30	52	29	24	16	9	13	16	45
P30530 (+1)	Tyrosine-protein kinase receptor UFO OS=Homo sapiens GN=AXL PE=1 SV=3	AXL	0.147253	0.333336	0.677585	2	4	2	2	0	2	2	1	1	3	0	0	2	0	1	1	1	2
Q6ZR35	cDNA FLJ46692 fis, clone TRACH3012718 OS=Homo sapiens PE=2 SV=1	Q6ZR35	0.15284	0.333336	0.6771	2	2	2	1	0	1	0	0	0	2	2	0	0	0	1	0	0	0
Q01518 (+1)	Adenylyl cyclase-associated protein 1 OS=Homo sapiens GN=CAP1 PE=1 SV=5	CAP1	0.119164	0.333336	0.6771	2	0	2	0	2	0	1	1	0	0	0	0	0	0	0	0	0	5
A6NLG9	cDNA FLJ36740 fis, clone UTERU2013322, highly similar to Biglycan OS=Homo sapiens PE=2 SV=1	A6NLG9	0.155543	0.334745	0.6771	2	1	2	3	0	0	0	0	0	1	0	4	0	0	0	0	0	0
B1ALD9	Periostin OS=Homo sapiens GN=POSTN PE=1 SV=1	POSTN	0.335299	0.455035	0.669582	0	0	76	53	0	45	46	0	52	0	64	0	0	0	0	50	0	57
A2NB44	Cold agglutinin FS-2 H-chain (Fragment) OS=Homo sapiens GN=IGH@ PE=2 SV=1	IGH@	0.0655339	0.228684	0.665416	7	9	0	4	5	6	5	6	4	5	4	0	0	0	0	6	5	9
P24593 (+1)	Insulin-like growth factor-binding protein 5 OS=Homo sapiens GN=IGFBP5 PE=1 SV=1	IGFBP5	0.167963	0.354461	0.665416	10	8	7	2	3	6	4	4	2	6	1	4	3	5	4	4	2	0
P61981	14-3-3 protein gamma OS=Homo sapiens GN=YWHAG PE=1 SV=2	YWHAG	0.162183	0.344368	0.663889	27	12	36	11	6	8	11	6	5	13	16	9	7	6	6	5	8	7
Q6PIK1	IGL@ protein OS=Homo sapiens GN=IGL@ PE=1 SV=1	IGL@	0.976747	1	0.66036	0	0	49	0	0	0	0	0	0	0	0	0	0	0	0	0	0	31
P62820 (+1)	Ras-related protein Rab-1A OS=Homo sapiens GN=RAB1A PE=1 SV=3	RAB1A	0.119115	0.333336	0.658713	5	2	4	4	5	2	3	3	2	0	2	3	3	2	2	0	1	6
A0A068LKQ2	Ig heavy chain variable region (Fragment) OS=Homo sapiens PE=2 SV=1	A0A068LKQ2	0.0268796	0.141631	0.651908	6	4	6	5	2	2	5	9	5	5	3	3	1	1	2	2	3	8
P27918 (+1)	Properdin OS=Homo sapiens GN=CFP PE=1 SV=2	CFP	0.0870877	0.262131	0.642762	19	19	25	8	4	2	4	5	3	14	6	10	9	4	1	6	6	1
Q07507	Dermatopontin OS=Homo sapiens GN=DPT PE=1 SV=2	DPT	0.0981995	0.286999	0.637172	4	5	7	2	2	3	2	2	1	4	4	2	3	0	1	2	2	0
A0A075B6H7	Immunoglobulin kappa variable 3-7 (non-functional) (Fragment) OS=Homo sapiens GN=IGKV3-7 PE=1 SV=1	IGKV3-7	0.832993	0.964245	0.636915	2	0	0	0	0	5	0	2	5	2	0	0	0	1	1	0	0	5
A0A109PW50	IBM-B3 heavy chain variable region (Fragment) OS=Homo sapiens PE=2 SV=1	A0A109PW50	0.964257	1	0.636915	5	0	0	0	0	0	0	9	0	0	0	0	4	0	0	0	0	5
Q9Y6R7	IgGFc-binding protein OS=Homo sapiens GN=FCGBP PE=1 SV=3	FCGBP	0.0388816	0.168493	0.634976	16	42	23	29	2	34	30	37	51	19	19	42	9	1	17	4	5	54
Q9UBP4 (+1)	Dickkopf-related protein 3 OS=Homo sapiens GN=DKK3 PE=1 SV=2	DKK3	0.0732271	0.233188	0.632038	7	6	7	2	0	2	3	2	2	3	4	3	2	0	1	2	3	2
P23297 (+1)	Protein S100-A1 OS=Homo sapiens GN=S100A1 PE=1 SV=2	S100A1	0.879208	1	0.627615	6	0	0	8	0	0	0	1	2	5	0	0	4	0	0	1	0	1
K7ES70	Microfibril-associated glycoprotein 4 OS=Homo sapiens GN=MFAP4 PE=1 SV=1	MFAP4	0.155682	0.334745	0.621139	3	1	5	1	1	3	1	3	2	2	0	0	1	2	1	2	3	2
Q0ZCJ2	Immunglobulin heavy chain variable region (Fragment) OS=Homo sapiens PE=4 SV=1	Q0ZCJ2	0.497829	0.632625	0.614569	8	0	7	7	0	5	8	9	5	7	0	0	6	4	0	5	5	5
A0A0B4J1X5	Immunoglobulin heavy variable 3-74 OS=Homo sapiens GN=IGHV3-74 PE=3 SV=1	IGHV3-74	0.224462	0.448368	0.61131	10	11	5	4	2	8	6	6	3	6	7	0	4	2	3	5	4	5
P01615 (+1)	Immunoglobulin kappa variable 2D-28 OS=Homo sapiens GN=IGKV2D-28 PE=1 SV=2	IGKV2D-28	0.872447	1	0.60747	3	5	6	2	6	6	4	0	0	2	3	0	2	3	0	2	5	4
B2R8I2	cDNA, FLJ93914, highly similar to Homo sapiens histidine-rich glycoprotein (HRG), mRNA OS=Homo sapiens PE=2 SV=1	B2R8I2	0.00309386	0.0415825	0.606768	111	141	121	61	67	82	103	73	74	56	85	74	66	49	54	51	48	64
P17936 (+1)	Insulin-like growth factor-binding protein 3 OS=Homo sapiens GN=IGFBP3 PE=1 SV=2	IGFBP3	0.228352	0.448657	0.605528	5	8	5	2	1	3	6	2	3	4	2	3	4	2	3	2	2	1
G3V5Z7	Proteasome subunit alpha type OS=Homo sapiens GN=PSMA6 PE=1 SV=1	PSMA6	0.179443	0.369433	0.602582	18	8	20	7	5	6	7	6	5	5	14	3	6	7	5	4	4	6
P14543 (+1)	Nidogen-1 OS=Homo sapiens GN=NID1 PE=1 SV=3	NID1	0.537808	0.672468	0.602582	9	18	18	3	19	5	3	5	2	6	6	5	10	5	2	7	10	3
A2JA16	Anti-mucin1 light chain variable region (Fragment) OS=Homo sapiens PE=2 SV=1	A2JA16	0.854702	0.985599	0.60025	5	0	6	6	0	8	7	15	0	5	0	0	4	0	6	3	8	5
A2MYD4	V2-7 protein (Fragment) OS=Homo sapiens GN=V2-7 PE=4 SV=1	V2-7	0.0591833	0.228684	0.584876	14	12	18	5	4	8	5	4	5	11	10	5	4	3	3	6	5	3
P05387 (+1)	60S acidic ribosomal protein P2 OS=Homo sapiens GN=RPLP2 PE=1 SV=1	RPLP2	0.241554	0.448657	0.584854	14	5	7	5	10	4	6	6	3	5	6	0	6	6	4	2	4	7
Q12906-4	Isoform 4 of Interleukin enhancer-binding factor 3 OS=Homo sapiens GN=ILF3	ILF3	0.0329393	0.150694	0.584842	10	6	12	3	16	3	1	3	0	0	22	0	3	9	2	0	0	0
P0DP02 (+1)	Immunoglobulin heavy variable 3-30-3 OS=Homo sapiens GN=IGHV3-30-3 PE=3 SV=1	IGHV3-30-3	0.853799	0.985027	0.584808	11	13	0	6	0	0	0	7	5	8	8	0	0	2	0	0	5	5
O60279 (+1)	Sushi domain-containing protein 5 OS=Homo sapiens GN=SUSD5 PE=1 SV=3	SUSD5	0.751652	0.877229	0.584602	3	3	6	0	2	2	0	1	1	2	3	1	1	2	1	1	1	0
Q6ZSC8 (+8)	cDNA FLJ45632 fis, clone CHONS2001834, highly similar to Homo sapiens tumor endothelial marker 7 (TEM7) OS=Homo sapiens PE=2 SV=1	Q6ZSC8	0.900789	1	0.584242	2	3	4	0	0	0	0	0	0	2	0	3	0	0	0	1	0	0
P61019 (+1)	Ras-related protein Rab-2A OS=Homo sapiens GN=RAB2A PE=1 SV=1	RAB2A	0.205888	0.416674	0.584242	0	0	0	1	4	1	2	1	0	0	0	0	0	3	0	0	0	3
O95973	VH4 heavy chain variable region (Fragment) OS=Homo sapiens GN=IGM PE=2 SV=1	IGM	0.54998	0.682658	0.584242	0	0	0	0	0	9	0	0	0	0	0	0	0	0	6	0	0	0
P60709 (+2)	Actin, cytoplasmic 1 OS=Homo sapiens GN=ACTB PE=1 SV=1	ACTB	0.0182013	0.115164	0.584152	113	80	166	85	70	92	105	105	82	64	73	66	55	46	49	45	66	135
O00592 (+3)	Podocalyxin OS=Homo sapiens GN=PODXL PE=1 SV=2	PODXL	0.328001	0.448657	0.582807	0	0	0	0	0	0	1	0	2	0	0	0	0	0	0	0	0	2
Q9NUV9 (+2)	GTPase IMAP family member 4 OS=Homo sapiens GN=GIMAP4 PE=1 SV=1	GIMAP4	0.60386	0.725052	0.582807	2	0	1	0	0	0	0	0	0	0	0	0	0	0	0	0	0	2
A0A1W6IYJ4	N90-VRC38.03 light chain variable region (Fragment) OS=Homo sapiens PE=2 SV=1	A0A1W6IYJ4	0.550049	0.682658	0.582807	0	0	0	0	0	0	0	0	3	0	0	0	0	0	0	0	0	2
Q6ZP85	cDNA FLJ26301 fis, clone DMC07540 OS=Homo sapiens PE=2 SV=1	Q6ZP85	0.366194	0.489812	0.582807	0	0	0	0	0	1	1	1	0	0	0	2	0	0	0	0	0	0
A0A075B6S9	Immunoglobulin kappa variable 1-37 (non-functional) (Fragment) OS=Homo sapiens GN=IGKV1D-37 PE=1 SV=7	IGKV1D-37	0.962902	1	0.582807	0	2	0	0	1	0	0	0	0	0	0	0	0	0	1	0	0	1
Q8TF61	F-box only protein 41 OS=Homo sapiens GN=FBXO41 PE=2 SV=5	FBXO41	0.948844	1	0.582807	2	1	0	0	0	0	0	0	0	0	1	0	0	1	0	0	0	0
Q5CZ93	Uncharacterized protein DKFZp686A0568 OS=Homo sapiens GN=DKFZp686A0568 PE=2 SV=1	DKFZp686A0568	0.946363	1	0.582807	2	1	0	0	0	0	0	0	0	1	0	1	0	0	0	0	0	0
A2IPI2	HRV Fab N27-VL (Fragment) OS=Homo sapiens PE=2 SV=1	A2IPI2	0.897801	1	0.574141	0	0	16	0	0	12	9	21	9	0	0	0	7	0	8	9	10	11
Q5EFE6	Anti-RhD monoclonal T125 kappa light chain OS=Homo sapiens PE=2 SV=1	Q5EFE6	0.273871	0.448657	0.573346	0	92	109	67	69	80	78	124	0	0	86	0	62	39	77	67	85	0
A0A087X0Q4	Immunoglobulin kappa variable 2-40 OS=Homo sapiens GN=IGKV2-40 PE=1 SV=1	IGKV2-40	0.00362755	0.0458234	0.571035	6	8	5	3	6	6	5	7	6	3	4	2	2	6	4	3	6	5
P07237 (+1)	Protein disulfide-isomerase OS=Homo sapiens GN=P4HB PE=1 SV=3	P4HB	0.195586	0.397587	0.569074	48	23	41	14	9	12	15	11	8	18	29	11	13	12	11	9	7	12
A2IPI4	HRV Fab 025-VL (Fragment) OS=Homo sapiens PE=2 SV=1	A2IPI4	0.0727563	0.232479	0.562841	5	7	4	5	8	8	4	17	7	7	6	3	3	2	7	4	6	6
Q9Y509	VH3 protein (Fragment) OS=Homo sapiens GN=VH3 PE=2 SV=1	VH3	0.430125	0.561346	0.55788	6	14	8	0	0	9	6	0	10	0	0	8	6	0	0	0	11	11
P01023	Alpha-2-macroglobulin OS=Homo sapiens GN=A2M PE=1 SV=3	A2M	0.00433634	0.0511265	0.551008	114	115	98	89	61	73	102	150	80	78	80	53	51	38	59	61	83	99
A0A125QYY9	IBM-B2 heavy chain variable region (Fragment) OS=Homo sapiens PE=2 SV=1	A0A125QYY9	0.0157392	0.103656	0.55005	7	6	7	2	2	1	3	8	5	6	4	4	1	2	1	3	4	3
C5IWY5 (+2)	MHC class I antigen OS=Homo sapiens GN=HLA-A PE=3 SV=1	HLA-A	0.443363	0.573359	0.547173	6	2	3	2	2	0	3	0	1	7	1	0	1	0	0	2	1	1
A0A0B4J1V6	Immunoglobulin heavy variable 3-73 OS=Homo sapiens GN=IGHV3-73 PE=3 SV=1	IGHV3-73	0.315917	0.448657	0.547173	2	5	2	0	0	2	0	4	4	2	5	0	0	0	0	2	0	4
Q96SA9	Anti-streptococcal/anti-myosin immunoglobulin kappa light chain variable region (Fragment) OS=Homo sapiens PE=2 SV=1	Q96SA9	0.0402132	0.172332	0.536988	10	16	20	12	15	19	14	28	14	15	13	7	9	8	15	10	12	13
Q9NZP8	Complement C1r subcomponent-like protein OS=Homo sapiens GN=C1RL PE=1 SV=2	C1RL	0.216425	0.435817	0.530451	14	9	11	7	10	8	13	10	9	10	9	7	5	8	0	6	10	8
P25787 (+1)	Proteasome subunit alpha type-2 OS=Homo sapiens GN=PSMA2 PE=1 SV=2	PSMA2	0.305724	0.448657	0.530426	12	9	18	7	3	4	4	5	3	3	14	0	4	5	7	2	5	5
P14618 (+1)	Pyruvate kinase PKM OS=Homo sapiens GN=PKM PE=1 SV=4	PKM	0.0783172	0.244564	0.527908	55	29	43	27	24	12	25	16	17	40	36	9	18	6	10	7	12	34
Q5TCX1 (+1)	Triggering receptor expressed on myeloid cells 2 OS=Homo sapiens GN=TREM2 PE=2 SV=1	TREM2	0.302384	0.448657	0.514017	1	2	1	1	1	1	2	0	1	0	2	1	1	0	0	1	1	1
Q9BWP8-9	Isoform 9 of Collectin-11 OS=Homo sapiens GN=COLEC11	COLEC11	0.170148	0.356915	0.514017	1	3	0	1	0	0	2	1	2	3	0	0	1	0	0	2	0	1
S6B2A6	IgG H chain OS=Homo sapiens PE=2 SV=1	S6B2A6	0.292244	0.448657	0.513884	23	49	43	0	24	31	35	60	42	27	37	30	0	24	30	35	0	32
P80108	Phosphatidylinositol-glycan-specific phospholipase D OS=Homo sapiens GN=GPLD1 PE=1 SV=3	GPLD1	0.00314379	0.0418422	0.511966	45	51	48	31	40	27	27	27	22	47	31	27	25	32	18	19	12	12
P02787	Serotransferrin OS=Homo sapiens GN=TF PE=1 SV=3	TF	0.0746792	0.235947	0.499559	20	63	65	32	0	41	60	111	59	0	0	0	50	0	39	59	88	83
A0A0F7TAG7	IGHV3-72 protein (Fragment) OS=Homo sapiens GN=IGHV3-72 PE=4 SV=1	IGHV3-72	0.210682	0.425057	0.49944	7	11	6	2	3	3	2	3	4	8	5	4	1	0	2	2	3	4
Q9UGM5	Fetuin-B OS=Homo sapiens GN=FETUB PE=1 SV=2	FETUB	0.582184	0.705333	0.497277	4	4	5	0	0	1	6	2	2	3	3	4	0	1	1	3	1	1
P00747	Plasminogen OS=Homo sapiens GN=PLG PE=1 SV=2	PLG	0.00371455	0.0458234	0.486779	181	220	239	128	146	119	162	152	144	129	148	124	117	103	93	112	101	137
A0A0J9YXX1	Immunoglobulin heavy variable 5-10-1 OS=Homo sapiens GN=IGHV5-10-1 PE=3 SV=1	IGHV5-10-1	0.124403	0.333336	0.485278	8	5	6	4	0	6	4	0	2	7	7	5	0	0	4	2	0	0
P78492	Inter-alpha-trypsin inhibitor (Fragment) OS=Homo sapiens GN=ITIL PE=2 SV=1	ITIL	0.982063	1	0.485241	0	28	0	0	0	0	0	0	0	20	0	0	0	0	0	0	0	0
P13284 (+1)	Gamma-interferon-inducible lysosomal thiol reductase OS=Homo sapiens GN=IFI30 PE=1 SV=3	IFI30	0.503074	0.637949	0.485241	5	0	6	4	1	2	3	3	4	0	2	2	2	0	4	2	2	6
P01715 (+1)	Immunoglobulin lambda variable 3-1 OS=Homo sapiens GN=IGLV3-1 PE=1 SV=2	IGLV3-1	0.385115	0.5106	0.485056	0	4	4	2	1	1	1	1	0	0	0	0	2	0	1	2	2	3
P41240 (+5)	Tyrosine-protein kinase CSK OS=Homo sapiens GN=CSK PE=1 SV=1	CSK	0.537395	0.6723	0.484686	2	1	4	0	0	0	0	0	0	3	1	1	0	0	0	0	0	0
P41271-2	Isoform 2 of Neuroblastoma suppressor of tumorigenicity 1 OS=Homo sapiens GN=NBL1	NBL1	0.644791	0.765827	0.484686	1	2	2	1	0	0	0	1	0	2	1	0	0	0	0	1	0	1
A0A0A0MT36	Immunoglobulin kappa variable 6D-21 OS=Homo sapiens GN=IGKV6D-21 PE=3 SV=1	IGKV6D-21	0.17724	0.366458	0.484686	2	2	0	0	0	1	0	1	1	2	0	0	0	0	1	0	0	2
A0A0X9USK2	MS-A6 heavy chain variable region (Fragment) OS=Homo sapiens PE=2 SV=1	A0A0X9USK2	0.898089	1	0.484686	2	1	1	0	0	0	2	0	1	0	1	1	1	0	0	1	0	1
Q0ZCI9	Immunglobulin heavy chain variable region (Fragment) OS=Homo sapiens PE=1 SV=1	Q0ZCI9	0.0178103	0.112986	0.475676	15	18	9	8	5	10	9	9	6	11	9	9	7	3	6	5	7	7
P68032	Actin, alpha cardiac muscle 1 OS=Homo sapiens GN=ACTC1 PE=1 SV=1	ACTC1	0.0344193	0.154058	0.473608	64	49	90	53	39	57	57	56	46	38	47	41	35	27	30	29	43	78
A0A120HG46	GCT-A10 heavy chain variable region (Fragment) OS=Homo sapiens PE=2 SV=1	A0A120HG46	0.0201899	0.124487	0.473015	14	13	10	7	11	9	7	12	10	9	6	7	5	5	5	7	10	13
P13647	Keratin, type II cytoskeletal 5 OS=Homo sapiens GN=KRT5 PE=1 SV=3	KRT5	0.531269	0.666707	0.472029	74	17	28	0	0	0	5	5	0	41	21	28	0	0	3	0	0	0
A2N0S8	VH6DJ protein (Fragment) OS=Homo sapiens GN=VH6DJ PE=2 SV=1	VH6DJ	0.79063	0.919611	0.469208	1	5	3	0	3	0	0	3	3	2	1	3	2	0	2	1	0	2
P49747 (+2)	Cartilage oligomeric matrix protein OS=Homo sapiens GN=COMP PE=1 SV=2	COMP	0.507594	0.641305	0.465607	0	18	1	17	5	10	10	12	14	3	12	6	8	4	9	5	2	14
P22692 (+2)	Insulin-like growth factor-binding protein 4 OS=Homo sapiens GN=IGFBP4 PE=1 SV=2	IGFBP4	0.360928	0.483304	0.465493	3	11	6	1	3	1	1	1	2	0	1	2	1	4	3	1	7	2
P25788 (+3)	Proteasome subunit alpha type-3 OS=Homo sapiens GN=PSMA3 PE=1 SV=2	PSMA3	0.0495902	0.20419	0.462264	12	7	10	7	7	6	4	5	4	6	8	4	8	4	6	3	2	4
P78417 (+3)	Glutathione S-transferase omega-1 OS=Homo sapiens GN=GSTO1 PE=1 SV=2	GSTO1	0.533508	0.668129	0.458989	3	2	2	0	2	0	0	2	0	0	4	0	2	1	0	0	1	0
Q5NV64	V2-11 protein (Fragment) OS=Homo sapiens GN=V2-11 PE=4 SV=1	V2-11	0.173741	0.361195	0.452328	6	5	6	2	1	1	3	1	1	4	4	3	2	0	1	0	2	3
P04070-2 (+1)	Isoform 2 of Vitamin K-dependent protein C OS=Homo sapiens GN=PROC	PROC	0.117436	0.330434	0.45204	28	32	32	18	17	16	11	10	7	15	18	12	18	20	13	11	12	6
A2JA19	Anti-mucin1 light chain variable region (Fragment) OS=Homo sapiens PE=2 SV=1	A2JA19	0.547848	0.681848	0.447354	8	8	7	0	0	5	0	10	7	7	9	6	0	0	0	6	0	5
A0A1W6IYL0	N90-VRC38.07 light chain variable region (Fragment) OS=Homo sapiens PE=2 SV=1	A0A1W6IYL0	0.507507	0.641305	0.440329	4	0	0	0	0	4	3	5	3	2	0	0	2	0	3	2	2	3
P02533	Keratin, type I cytoskeletal 14 OS=Homo sapiens GN=KRT14 PE=1 SV=4	KRT14	0.895177	1	0.439882	74	24	28	7	0	0	8	8	7	32	31	33	5	4	7	0	3	0
Q1WWL5 (+3)	APOL1 protein (Fragment) OS=Homo sapiens GN=APOL1 PE=2 SV=1	APOL1	0.274631	0.448657	0.43841	25	25	25	24	0	18	15	13	0	19	14	22	18	0	15	0	19	0
P13646	Keratin, type I cytoskeletal 13 OS=Homo sapiens GN=KRT13 PE=1 SV=4	KRT13	0.589206	0.712055	0.438011	17	0	17	0	0	0	0	0	8	17	14	0	0	0	0	0	0	0
A2NB45	Cold agglutinin FS-1 L-chain (Fragment) OS=Homo sapiens PE=2 SV=1	A2NB45	0.0224535	0.132738	0.437335	6	9	7	6	6	7	10	9	5	4	5	4	5	4	7	5	8	6
A2KBC4	Anti-TN-C scFv (Fragment) OS=Homo sapiens PE=2 SV=1	A2KBC4	0.00561877	0.060091	0.437246	35	34	29	15	14	29	16	28	18	25	22	21	11	9	25	13	16	19
A0A109PVK5	GCT-A6 heavy chain variable region (Fragment) OS=Homo sapiens PE=2 SV=1	A0A109PVK5	0.24343	0.448657	0.436	7	8	5	4	2	5	6	6	3	0	6	7	5	1	2	3	4	6
Q65ZC9	Single-chain Fv (Fragment) OS=Homo sapiens GN=scFv PE=2 SV=1	scFv	0.23971	0.448657	0.434874	13	16	7	6	3	6	7	10	5	10	11	7	4	2	0	6	5	9
B7Z539	cDNA FLJ56954, highly similar to Inter-alpha-trypsin inhibitor heavy chain H1 OS=Homo sapiens PE=2 SV=1	B7Z539	0.308337	0.448657	0.431761	0	0	0	347	0	329	276	246	190	0	0	0	277	0	301	301	0	150
Q9UL89	Myosin-reactive immunoglobulin heavy chain variable region (Fragment) OS=Homo sapiens PE=2 SV=1	Q9UL89	0.0398875	0.171544	0.427306	6	6	4	2	7	3	2	3	6	8	4	2	1	4	2	3	2	3
P06396	Gelsolin OS=Homo sapiens GN=GSN PE=1 SV=1	GSN	0.013114	0.0913446	0.421697	118	140	167	103	82	124	124	128	99	135	97	83	83	61	105	96	73	77
B4DZY7	cDNA FLJ57022, highly similar to Growth-arrest-specific protein 6 OS=Homo sapiens PE=2 SV=1	B4DZY7	0.112699	0.319712	0.41496	7	12	5	13	1	5	6	4	3	12	4	5	7	1	4	6	1	2
P49746 (+2)	Thrombospondin-3 OS=Homo sapiens GN=THBS3 PE=1 SV=1	THBS3	0.511177	0.644841	0.414821	0	3	0	2	7	0	2	4	2	0	2	2	0	7	0	1	3	0
P04430	Immunoglobulin kappa variable 1-16 OS=Homo sapiens GN=IGKV1-16 PE=1 SV=2	IGKV1-16	0.263955	0.448657	0.414767	3	2	2	1	2	1	3	1	1	1	1	2	1	1	1	1	1	3
P05067 (+6)	Amyloid-beta A4 protein OS=Homo sapiens GN=APP PE=1 SV=3	APP	0.37234	0.496933	0.414677	2	2	2	1	5	0	0	0	0	2	4	2	1	0	0	0	0	0
Q5NV92	V5-6 protein (Fragment) OS=Homo sapiens GN=V5-6 PE=4 SV=1	V5-6	0.0891155	0.266574	0.414497	2	2	1	0	1	1	0	0	1	3	0	0	0	0	2	0	0	1
P0DP09 (+1)	Immunoglobulin kappa variable 1-13 OS=Homo sapiens GN=IGKV1-13 PE=3 SV=1	IGKV1-13	0.355934	0.478738	0.414497	0	1	1	0	1	1	0	4	0	4	0	1	0	0	0	0	1	0
Q8TBD0 (+2)	Uncharacterized protein (Fragment) OS=Homo sapiens PE=2 SV=1	Q8TBD0	0.32974	0.450527	0.414497	2	2	2	1	0	0	0	1	0	3	0	2	0	1	0	0	0	0
Q5NV62 (+1)	V3-4 protein (Fragment) OS=Homo sapiens GN=V3-4 PE=4 SV=1	V3-4	0.0738165	0.233527	0.414497	3	1	0	0	0	2	1	0	1	4	0	0	0	0	2	0	0	0
P32456	Guanylate-binding protein 2 OS=Homo sapiens GN=GBP2 PE=1 SV=3	GBP2	0.606415	0.727758	0.413958	2	0	0	0	0	0	2	0	0	0	0	0	0	0	0	0	0	3
Q9BS26	Endoplasmic reticulum resident protein 44 OS=Homo sapiens GN=ERP44 PE=1 SV=1	ERP44	0.951212	1	0.413958	0	0	0	0	2	0	0	0	2	0	0	0	0	0	2	0	0	1
P27824 (+1)	Calnexin OS=Homo sapiens GN=CANX PE=1 SV=2	CANX	0.592637	0.714523	0.413958	1	0	2	0	0	0	1	0	0	0	2	1	0	0	0	0	0	0
Q2HZY9	Coagulation factor V (Fragment) OS=Homo sapiens PE=4 SV=1	Q2HZY9	0.193522	0.394054	0.413958	0	0	2	1	0	0	0	0	1	0	0	0	3	0	0	0	0	0
P07686 (+1)	Beta-hexosaminidase subunit beta OS=Homo sapiens GN=HEXB PE=1 SV=3	HEXB	0.962902	1	0.413958	0	0	1	0	0	0	2	0	1	0	0	1	0	1	1	0	0	0
P84090 (+1)	Enhancer of rudimentary homolog OS=Homo sapiens GN=ERH PE=1 SV=1	ERH	0.579119	0.702912	0.413958	0	0	0	1	1	1	0	1	0	0	0	0	1	1	0	0	0	1
Q16610 (+1)	Extracellular matrix protein 1 OS=Homo sapiens GN=ECM1 PE=1 SV=2	ECM1	0.0657487	0.228684	0.412236	24	32	23	21	14	16	18	14	11	23	14	12	12	15	14	14	15	11
Q15166	Serum paraoxonase/lactonase 3 OS=Homo sapiens GN=PON3 PE=1 SV=3	PON3	0.0346958	0.155009	0.411033	23	19	20	6	16	11	11	10	5	18	18	17	8	8	8	6	4	4
P02765 (+1)	Alpha-2-HS-glycoprotein OS=Homo sapiens GN=AHSG PE=1 SV=1	AHSG	0.0264114	0.141631	0.410458	42	71	61	68	62	73	93	81	79	42	47	32	58	42	60	48	42	103
A0A0X9UWL5	GCT-A5 light chain variable region (Fragment) OS=Homo sapiens PE=2 SV=1	A0A0X9UWL5	0.0166505	0.107605	0.410044	13	14	18	8	6	12	9	10	7	15	9	10	6	5	9	6	6	7
P04433	Immunoglobulin kappa variable 3-11 OS=Homo sapiens GN=IGKV3-11 PE=1 SV=1	IGKV3-11	0.283875	0.448657	0.405171	8	8	0	4	5	5	3	11	5	10	0	0	3	3	4	4	8	5
V9HW34	Epididymis luminal protein 213 OS=Homo sapiens GN=HEL-213 PE=2 SV=1	HEL-213	0.303274	0.448657	0.403498	95	0	0	82	0	98	91	149	108	108	0	0	73	0	90	0	102	98
S6BGF9	IgG L chain OS=Homo sapiens PE=2 SV=1	S6BGF9	0.281046	0.448657	0.39992	51	54	50	35	35	37	36	43	39	52	0	39	31	30	31	33	37	35
P04196	Histidine-rich glycoprotein OS=Homo sapiens GN=HRG PE=1 SV=1	HRG	0.460051	0.592089	0.395343	0	152	107	58	0	80	99	79	80	53	84	70	64	0	53	53	51	70
Q15063-2 (+1)	Isoform 2 of Periostin OS=Homo sapiens GN=POSTN	POSTN	0.147001	0.333336	0.394783	0	55	73	54	46	41	41	42	49	0	68	62	39	0	0	45	34	57
A2MYE1 (+1)	A30 (Fragment) OS=Homo sapiens PE=4 SV=1	A2MYE1	0.133643	0.333336	0.390756	11	14	22	8	8	13	14	18	10	16	11	8	8	8	10	8	10	11
A0A0C4DH67	Immunoglobulin kappa variable 1-8 OS=Homo sapiens GN=IGKV1-8 PE=3 SV=1	IGKV1-8	0.0764633	0.239394	0.38851	7	14	8	4	7	4	8	14	6	7	12	6	4	3	5	6	7	5
P03951	Coagulation factor XI OS=Homo sapiens GN=F11 PE=1 SV=1	F11	0.0803425	0.248322	0.385871	26	32	36	22	21	14	14	17	14	29	17	14	23	15	13	13	12	14
A0A087WSY6	Immunoglobulin kappa variable 3D-15 OS=Homo sapiens GN=IGKV3D-15 PE=3 SV=6	IGKV3D-15	0.218567	0.438404	0.384579	3	7	6	4	4	7	7	5	4	6	3	1	4	4	5	3	5	5
Q6ZW64	cDNA FLJ41552 fis, clone COLON2004478, highly similar to Protein Tro alpha1 H,myeloma OS=Homo sapiens PE=2 SV=1	Q6ZW64	0.925851	1	0.384567	58	99	112	0	0	45	47	48	44	54	72	0	0	40	38	40	45	58
P06312	Immunoglobulin kappa variable 4-1 OS=Homo sapiens GN=IGKV4-1 PE=1 SV=1	IGKV4-1	0.0230733	0.134946	0.382416	9	10	10	7	6	8	9	8	6	7	5	7	6	4	7	6	7	7
A0A0X9T7T4	MS-D3 heavy chain variable region (Fragment) OS=Homo sapiens PE=2 SV=1	A0A0X9T7T4	0.313194	0.448657	0.38079	14	24	21	9	10	14	13	11	9	19	0	13	13	11	11	10	10	9
P07737	Profilin-1 OS=Homo sapiens GN=PFN1 PE=1 SV=2	PFN1	0.393198	0.52046	0.378212	1	0	5	0	4	1	1	1	0	0	0	0	0	3	0	2	3	2
G1FM90	Anti-Influenza A hemagglutinin heavy chain variable region (Fragment) OS=Homo sapiens PE=2 SV=1	G1FM90	0.919399	1	0.378212	2	6	3	0	0	0	0	2	0	4	3	2	0	0	0	0	0	1
A0A068LKQ8	Ig heavy chain variable region (Fragment) OS=Homo sapiens PE=2 SV=1	A0A068LKQ8	0.168641	0.355057	0.378212	3	4	2	0	0	0	3	0	1	5	4	0	0	0	0	0	0	1
P03950 (+1)	Angiogenin OS=Homo sapiens GN=ANG PE=1 SV=1	ANG	0.327512	0.448657	0.373773	17	22	20	12	6	3	3	5	4	13	12	13	11	6	3	7	4	2
P14625 (+2)	Endoplasmin OS=Homo sapiens GN=HSP90B1 PE=1 SV=1	HSP90B1	0.22289	0.445595	0.372861	57	35	51	36	21	21	20	23	17	25	22	23	32	34	24	13	26	18
Q14515 (+1)	SPARC-like protein 1 OS=Homo sapiens GN=SPARCL1 PE=1 SV=2	SPARCL1	0.48004	0.612597	0.369935	42	46	54	20	6	29	24	18	13	38	30	21	20	18	27	15	13	13
D6RE86	Ceruloplasmin (Fragment) OS=Homo sapiens GN=CP PE=1 SV=8	CP	0.144587	0.333336	0.368459	0	0	0	50	38	50	76	53	48	0	0	0	35	26	52	37	34	60
Q56G89	Serum albumin OS=Homo sapiens PE=2 SV=1	Q56G89	0.972681	1	0.365868	0	0	370	0	0	289	0	591	0	0	0	0	0	0	310	285	375	0
P00450 (+1)	Ceruloplasmin OS=Homo sapiens GN=CP PE=1 SV=1	CP	0.0383495	0.167868	0.364477	160	190	174	281	262	299	431	358	331	148	166	152	196	157	270	233	205	404
Q9UL78	Myosin-reactive immunoglobulin light chain variable region (Fragment) OS=Homo sapiens PE=2 SV=1	Q9UL78	0.0340235	0.153609	0.363619	26	29	27	14	13	16	16	33	19	25	23	17	11	9	16	15	16	18
Q16769	Glutaminyl-peptide cyclotransferase OS=Homo sapiens GN=QPCT PE=1 SV=1	QPCT	0.135778	0.333336	0.362467	6	8	8	1	1	3	3	2	4	3	5	8	4	0	3	4	0	1
P02774 (+2)	Vitamin D-binding protein OS=Homo sapiens GN=GC PE=1 SV=1	GC	0.0480237	0.198756	0.361262	119	112	164	89	82	96	107	97	82	91	114	90	73	53	62	62	72	121
Q15848 (+2)	Adiponectin OS=Homo sapiens GN=ADIPOQ PE=1 SV=1	ADIPOQ	0.438213	0.567914	0.358027	38	35	28	25	8	14	8	16	10	24	18	12	23	14	13	12	16	10
Q6LAM1	Heavy chain of factor I (Fragment) OS=Homo sapiens PE=2 SV=1	Q6LAM1	0.34027	0.460747	0.35603	0	0	0	0	9	0	7	8	8	0	0	0	0	0	0	7	8	10
G3GAU4	Anti-H1N1 influenza HA kappa chain variable region (Fragment) OS=Homo sapiens PE=2 SV=1	G3GAU4	0.597536	0.718706	0.35603	0	0	0	0	0	7	11	0	14	16	0	0	0	0	0	9	0	0
Q9H8L6	Multimerin-2 OS=Homo sapiens GN=MMRN2 PE=1 SV=2	MMRN2	0.21707	0.436488	0.35348	3	1	2	2	3	4	3	3	2	2	0	1	3	3	2	3	2	2
Q6PJG0	Uncharacterized protein OS=Homo sapiens PE=1 SV=1	Q6PJG0	0.987827	1	0.350427	0	0	0	0	0	0	0	51	0	0	0	0	0	0	0	0	0	40
A0A0C4DH35	Immunoglobulin heavy variable 3-35 (non-functional) (Fragment) OS=Homo sapiens GN=IGHV3-35 PE=1 SV=1	IGHV3-35	0.25825	0.448657	0.347671	2	2	2	1	1	1	1	3	1	2	2	2	1	1	1	1	1	0
Q04756 (+1)	Hepatocyte growth factor activator OS=Homo sapiens GN=HGFAC PE=1 SV=1	HGFAC	0.0610341	0.228684	0.345464	15	20	19	10	17	6	9	9	3	15	15	12	15	9	6	5	6	2
P01833	Polymeric immunoglobulin receptor OS=Homo sapiens GN=PIGR PE=1 SV=4	PIGR	0.31837	0.448657	0.340855	2	2	3	1	0	3	1	5	2	3	0	0	0	1	3	1	3	4
P08519	Apolipoprotein(a) OS=Homo sapiens GN=LPA PE=1 SV=1	LPA	0.123258	0.333336	0.339459	15	13	25	38	3	14	5	6	5	13	12	11	41	0	7	8	6	0
O43866	CD5 antigen-like OS=Homo sapiens GN=CD5L PE=1 SV=1	CD5L	0.0335909	0.15248	0.338786	25	25	32	20	14	28	26	24	21	29	17	15	16	9	21	22	21	20
P51884	Lumican OS=Homo sapiens GN=LUM PE=1 SV=2	LUM	0.0138121	0.0951108	0.336356	51	78	69	38	33	46	51	45	41	48	48	55	31	29	34	38	38	37
Q5CZ94	Uncharacterized protein DKFZp781M0386 OS=Homo sapiens GN=DKFZp781M0386 PE=2 SV=1	DKFZp781M0386	0.0294265	0.141631	0.329755	38	50	43	23	29	31	33	45	31	46	42	23	22	19	24	24	32	25
S6BAR0	IgG L chain OS=Homo sapiens PE=2 SV=1	S6BAR0	0.285941	0.448657	0.321919	48	53	49	38	35	36	37	43	36	52	52	36	33	29	31	34	0	33
B1N7B9	Cryocrystalglobulin CC2 lambda light chain variable region (Fragment) OS=Homo sapiens PE=2 SV=1	B1N7B9	0.902978	1	0.32182	6	0	4	3	0	5	4	3	5	0	0	3	4	4	4	2	4	3
A2J1N4	Rheumatoid factor RF-IP24 (Fragment) OS=Homo sapiens PE=2 SV=1	A2J1N4	0.965506	1	0.321604	0	0	0	0	0	2	2	6	0	0	0	0	1	0	0	0	3	4
Q9BZZ5 (+3)	Apoptosis inhibitor 5 OS=Homo sapiens GN=API5 PE=1 SV=3	API5	0.652034	0.77367	0.32128	0	0	4	0	1	0	0	0	0	0	2	0	0	1	0	0	0	1
B4DMA7	cDNA FLJ58514, highly similar to Cadherin-11 OS=Homo sapiens PE=2 SV=1	B4DMA7	0.611323	0.731831	0.32128	0	0	0	0	0	0	3	2	0	0	0	0	0	0	0	0	0	4
P59998 (+2)	Actin-related protein 2/3 complex subunit 4 OS=Homo sapiens GN=ARPC4 PE=1 SV=3	ARPC4	0.224755	0.448583	0.32128	0	0	0	0	3	0	2	0	0	0	0	0	1	1	0	1	0	1
Q8NF86 (+1)	Serine protease 33 OS=Homo sapiens GN=PRSS33 PE=1 SV=3	PRSS33	0.610148	0.731315	0.32128	1	2	2	0	0	0	0	0	0	2	1	1	0	0	0	0	0	0
E9PLM6	Midkine OS=Homo sapiens GN=MDK PE=1 SV=1	MDK	0.333078	0.45343	0.32128	1	1	2	0	1	0	0	0	0	1	2	1	0	0	0	0	0	0
Q8N1N4 (+1)	Keratin, type II cytoskeletal 78 OS=Homo sapiens GN=KRT78 PE=1 SV=2	KRT78	0.310453	0.448657	0.32128	2	2	1	0	0	0	0	0	0	3	1	0	0	0	0	0	0	0
O00602	Ficolin-1 OS=Homo sapiens GN=FCN1 PE=1 SV=2	FCN1	0.951212	1	0.32128	2	0	0	1	2	0	0	0	0	0	0	0	1	1	0	0	2	0
A0A087WWL5	Uncharacterized protein C19orf68 OS=Homo sapiens GN=C19orf68 PE=1 SV=1	C19orf68	0.460483	0.59233	0.32128	1	1	0	0	1	0	1	0	1	0	1	2	0	0	0	0	1	0
S6BAM6	IgG H chain OS=Homo sapiens PE=2 SV=1	S6BAM6	0.090327	0.267878	0.320377	31	71	61	37	31	46	45	91	54	39	51	40	33	29	39	46	55	42
A0A075B6S2	Immunoglobulin kappa variable 2D-29 OS=Homo sapiens GN=IGKV2D-29 PE=3 SV=1	IGKV2D-29	0.200715	0.406987	0.31404	5	4	10	3	3	5	4	7	5	8	5	5	3	2	4	3	2	5
Q9UL90	Myosin-reactive immunoglobulin heavy chain variable region (Fragment) OS=Homo sapiens PE=2 SV=1	Q9UL90	0.0690125	0.228684	0.31312	13	15	8	7	6	8	7	9	9	11	8	8	5	3	8	3	8	12
S6BGE0	IgG H chain OS=Homo sapiens PE=2 SV=1	S6BGE0	0.0822792	0.250465	0.31183	33	65	59	38	31	45	45	93	54	38	48	38	34	29	40	47	56	43
P08697	Alpha-2-antiplasmin OS=Homo sapiens GN=SERPINF2 PE=1 SV=3	SERPINF2	0.0676629	0.228684	0.31134	20	23	17	20	14	17	22	21	16	15	17	10	13	12	19	12	17	22
Q6GMX4	IGL@ protein OS=Homo sapiens GN=IGL@ PE=1 SV=1	IGL@	0.958021	1	0.306645	52	0	0	41	0	0	43	52	0	0	0	0	36	0	36	38	42	0
Q9UL83	Myosin-reactive immunoglobulin light chain variable region (Fragment) OS=Homo sapiens PE=2 SV=1	Q9UL83	0.129203	0.333336	0.303037	9	9	13	9	7	14	12	10	12	12	8	4	7	6	9	9	9	13
K7ERG9	Complement factor D OS=Homo sapiens GN=CFD PE=1 SV=1	CFD	0.22854	0.448657	0.300372	18	21	24	12	7	15	10	17	9	18	22	10	11	11	8	10	9	9
Q6GMX6	IGH@ protein OS=Homo sapiens GN=IGH@ PE=1 SV=1	IGH@	0.0518544	0.210289	0.299069	134	165	153	97	107	115	148	270	173	143	127	112	88	82	107	141	155	152
P0DOX7	Immunoglobulin kappa light chain OS=Homo sapiens PE=1 SV=1	P0DOX7	0.0934509	0.275117	0.298077	55	77	96	71	66	86	82	125	92	80	68	51	61	39	77	66	84	84
B7Z6G1	cDNA FLJ50671, highly similar to Periostin OS=Homo sapiens PE=2 SV=1	B7Z6G1	0.312886	0.448657	0.298042	0	0	0	13	11	12	12	10	17	0	0	0	11	0	10	13	10	17
Q6N089	Uncharacterized protein OS=Homo sapiens GN=DKFZp686P15220 PE=1 SV=1	DKFZp686P15220	0.934819	1	0.297455	0	160	150	97	105	112	149	270	170	139	125	0	90	82	105	143	154	149
B1N7B6	Cryocrystalglobulin CC1 heavy chain variable region (Fragment) OS=Homo sapiens PE=2 SV=1	B1N7B6	0.488753	0.623385	0.295401	5	9	0	5	6	6	7	10	6	6	6	4	6	4	4	5	5	4
S6B291	IgG H chain OS=Homo sapiens PE=1 SV=1	S6B291	0.0549591	0.219564	0.294181	131	163	148	97	103	115	148	265	169	141	126	110	88	81	107	140	152	147
V9HW68	Epididymis luminal protein 214 OS=Homo sapiens GN=HEL-214 PE=2 SV=1	HEL-214	0.0587358	0.228684	0.289387	134	165	153	99	104	115	151	268	170	144	128	112	92	83	106	143	155	149
Q14CN4 (+1)	Keratin, type II cytoskeletal 72 OS=Homo sapiens GN=KRT72 PE=1 SV=2	KRT72	0.407192	0.535464	0.289376	13	0	9	0	0	0	0	0	0	4	5	9	0	0	0	0	0	0
Q6N095	Uncharacterized protein OS=Homo sapiens GN=DKFZp686K03196 PE=1 SV=1	DKFZp686K03196	0.971696	1	0.289296	0	0	131	82	86	95	0	231	151	0	114	98	77	0	91	126	0	129
P06727	Apolipoprotein A-IV OS=Homo sapiens GN=APOA4 PE=1 SV=3	APOA4	0.070196	0.228684	0.289266	338	317	318	186	112	216	205	164	153	227	258	273	163	152	192	159	125	95
P48960 (+2)	CD97 antigen OS=Homo sapiens GN=CD97 PE=1 SV=4	CD97	0.553136	0.682658	0.289245	2	2	3	2	0	2	0	0	0	3	3	2	0	0	0	0	1	0
A8K008	Uncharacterized protein OS=Homo sapiens PE=2 SV=1	A8K008	0.0653083	0.228684	0.288544	128	163	147	97	103	115	147	266	169	145	126	109	88	82	105	140	152	146
P02749 (+1)	Beta-2-glycoprotein 1 OS=Homo sapiens GN=APOH PE=1 SV=3	APOH	0.104797	0.302261	0.287475	19	22	31	21	33	16	34	39	23	16	18	16	21	27	17	27	25	28
A0N5G1	Rheumatoid factor C6 light chain (Fragment) OS=Homo sapiens GN=V-kappa-1 PE=2 SV=1	V-kappa-1	0.103438	0.300491	0.286596	12	11	0	12	10	13	13	24	16	16	8	0	9	8	13	11	15	11
S6BGE9	IgG L chain OS=Homo sapiens PE=2 SV=1	S6BGE9	0.276911	0.448657	0.285519	60	59	61	26	29	27	28	39	33	60	52	50	0	20	31	28	30	26
Q9UHG3	Prenylcysteine oxidase 1 OS=Homo sapiens GN=PCYOX1 PE=1 SV=3	PCYOX1	0.189891	0.388626	0.285366	18	17	15	8	4	6	5	3	2	17	13	12	12	4	2	2	2	0
Q6GMW4	IGL@ protein OS=Homo sapiens GN=IGL@ PE=2 SV=1	IGL@	0.916953	1	0.283785	41	59	50	28	34	39	0	50	35	53	44	28	26	0	29	28	37	31
A2RTY6	Inter-alpha (Globulin) inhibitor H2 OS=Homo sapiens GN=ITIH2 PE=2 SV=1	ITIH2	0.0907894	0.268919	0.281292	569	627	450	295	276	291	228	220	177	595	353	259	249	278	290	248	172	134
Q0PNF2	FEX1 OS=Homo sapiens PE=2 SV=1	Q0PNF2	0.0928311	0.273625	0.279944	1	6	3	2	0	1	1	1	2	0	1	4	0	0	0	2	3	4
P02656 (+2)	Apolipoprotein C-III OS=Homo sapiens GN=APOC3 PE=1 SV=1	APOC3	0.0294493	0.141631	0.279604	34	34	21	20	16	22	21	21	21	31	28	16	18	16	20	13	13	18
P01024 (+1)	Complement C3 OS=Homo sapiens GN=C3 PE=1 SV=2	C3	0.0652949	0.228684	0.277478	1420	2096	1615	1337	1171	1393	1631	1388	1380	1348	1268	949	1105	1229	1262	1350	1162	1408
A0A0X9T7V9	GCT-A4 light chain variable region (Fragment) OS=Homo sapiens PE=2 SV=1	A0A0X9T7V9	0.259867	0.448657	0.275595	7	9	8	5	5	9	4	12	10	8	9	4	5	4	7	7	6	7
H0YAC1	Plasma kallikrein (Fragment) OS=Homo sapiens GN=KLKB1 PE=1 SV=1	KLKB1	0.11079	0.315777	0.275457	55	62	81	45	47	40	39	39	35	49	51	44	42	30	43	33	32	42
Q6MZV7	Uncharacterized protein DKFZp686C11235 OS=Homo sapiens GN=DKFZp686C11235 PE=1 SV=1	DKFZp686C11235	0.0730366	0.232888	0.271883	130	195	190	134	141	152	161	273	161	141	161	142	124	113	140	153	156	143
Q6N094	Uncharacterized protein DKFZp686O01196 OS=Homo sapiens GN=DKFZp686O01196 PE=2 SV=1	DKFZp686O01196	0.0822698	0.250465	0.26444	124	148	138	90	94	103	133	241	159	135	116	105	86	73	96	135	142	136
Q6MZQ6	Uncharacterized protein DKFZp686G11190 OS=Homo sapiens GN=DKFZp686G11190 PE=2 SV=1	DKFZp686G11190	0.0822225	0.250465	0.26396	127	152	141	89	94	105	133	243	160	137	120	105	85	74	98	136	144	137
A0A0X9V9C4	GCT-A8 heavy chain variable region (Fragment) OS=Homo sapiens PE=2 SV=1	A0A0X9V9C4	0.0818211	0.250015	0.263003	8	9	10	8	6	13	9	14	7	8	10	9	6	4	9	7	9	8
A0A193CHQ9	10E8 heavy chain variable region (Fragment) OS=Homo sapiens PE=2 SV=1	A0A193CHQ9	0.466299	0.597902	0.263001	6	10	0	9	7	13	8	14	11	12	6	3	5	8	8	5	8	10
P08493 (+2)	Matrix Gla protein OS=Homo sapiens GN=MGP PE=1 SV=2	MGP	0.15237	0.333336	0.262818	2	2	1	1	1	1	1	2	1	2	2	1	0	1	1	1	2	0
P60985	Keratinocyte differentiation-associated protein OS=Homo sapiens GN=KRTDAP PE=1 SV=1	KRTDAP	0.919615	1	0.262818	3	2	0	3	0	1	2	1	0	1	0	0	3	1	1	2	2	0
P16402	Histone H1.3 OS=Homo sapiens GN=HIST1H1D PE=1 SV=2	HIST1H1D	0.738176	0.863587	0.262602	0	0	1	2	0	1	0	0	2	0	0	0	1	1	1	1	1	0
P61769 (+2)	Beta-2-microglobulin OS=Homo sapiens GN=B2M PE=1 SV=1	B2M	0.969445	1	0.262602	1	2	0	1	0	1	0	1	0	0	0	0	1	1	0	1	1	1
P51149 (+2)	Ras-related protein Rab-7a OS=Homo sapiens GN=RAB7A PE=1 SV=1	RAB7A	0.382955	0.508573	0.262602	1	0	0	1	3	0	1	0	0	0	0	0	1	0	0	0	0	4
P01871	Immunoglobulin heavy constant mu OS=Homo sapiens GN=IGHM PE=1 SV=4	IGHM	0.0289339	0.141631	0.262579	212	162	165	92	72	166	122	160	123	216	145	136	79	55	118	78	110	125
D6RF35	Vitamin D-binding protein OS=Homo sapiens GN=GC PE=1 SV=1	GC	0.390139	0.516694	0.260721	0	0	0	0	84	0	110	100	81	0	0	0	0	55	0	64	74	120
Q6MZU6	Uncharacterized protein DKFZp686C15213 OS=Homo sapiens GN=DKFZp686C15213 PE=2 SV=1	DKFZp686C15213	0.0604312	0.228684	0.259426	88	119	130	100	97	113	137	158	97	90	87	100	92	87	102	118	97	95
P12259 (+1)	Coagulation factor V OS=Homo sapiens GN=F5 PE=1 SV=4	F5	0.833875	0.964437	0.257791	66	104	76	27	18	29	24	20	21	38	59	35	31	30	49	36	31	13
P02461	Collagen alpha-1(III) chain OS=Homo sapiens GN=COL3A1 PE=1 SV=4	COL3A1	0.142798	0.333336	0.257106	3	12	10	3	9	1	3	4	4	13	5	3	4	13	1	0	2	0
P04278 (+1)	Sex hormone-binding globulin OS=Homo sapiens GN=SHBG PE=1 SV=2	SHBG	0.523008	0.65668	0.256281	3	15	4	1	4	3	1	8	4	12	10	3	3	2	1	3	1	1
P35858-2	Isoform 2 of Insulin-like growth factor-binding protein complex acid labile subunit OS=Homo sapiens GN=IGFALS	IGFALS	0.122488	0.333336	0.256004	27	33	39	16	31	28	32	19	21	31	22	35	21	28	20	17	15	17
P08709 (+4)	Coagulation factor VII OS=Homo sapiens GN=F7 PE=1 SV=1	F7	0.135806	0.333336	0.255189	2	4	3	6	6	4	4	4	4	2	1	1	5	6	6	4	3	3
Q0KKI6	Immunoblobulin light chain (Fragment) OS=Homo sapiens PE=1 SV=1	Q0KKI6	0.931396	1	0.252247	88	103	0	78	77	94	88	141	104	0	97	81	70	46	88	77	97	93
Q6PIL8	IGK@ protein OS=Homo sapiens GN=IGK@ PE=1 SV=1	IGK@	0.0816739	0.250015	0.250514	94	112	131	81	78	95	91	151	108	111	104	85	73	48	90	82	101	97
P36955 (+1)	Pigment epithelium-derived factor OS=Homo sapiens GN=SERPINF1 PE=1 SV=4	SERPINF1	0.044315	0.186927	0.249969	30	38	33	26	31	27	30	24	25	26	30	21	22	25	26	27	19	26
A0A0X9TD88	GCT-A3 heavy chain variable region (Fragment) OS=Homo sapiens PE=2 SV=1	A0A0X9TD88	0.547385	0.681622	0.247863	8	8	0	3	3	2	4	4	6	5	6	4	3	1	1	3	5	4
Q86TT1	Full-length cDNA clone CS0DD006YL02 of Neuroblastoma of Homo sapiens (human) OS=Homo sapiens PE=2 SV=1	Q86TT1	0.0340648	0.153609	0.246995	199	146	152	83	64	153	111	142	113	202	134	130	71	49	110	69	101	114
Q6P5S8	IGK@ protein OS=Homo sapiens GN=IGK@ PE=1 SV=1	IGK@	0.0675919	0.228684	0.246768	96	110	127	81	79	96	91	146	109	109	104	87	72	49	91	79	101	96
A0A125QYY4	GCT-A7 heavy chain variable region (Fragment) OS=Homo sapiens PE=2 SV=1	A0A125QYY4	0.256204	0.448657	0.242542	11	11	9	7	6	9	9	15	7	5	11	10	7	5	8	6	7	12
P19827	Inter-alpha-trypsin inhibitor heavy chain H1 OS=Homo sapiens GN=ITIH1 PE=1 SV=3	ITIH1	0.130926	0.333336	0.242215	520	521	472	344	262	326	268	249	189	593	348	220	278	287	300	295	193	150
Q6MZX7	Uncharacterized protein DKFZp686M24218 OS=Homo sapiens GN=DKFZp686M24218 PE=2 SV=1	DKFZp686M24218	0.0809546	0.249727	0.241304	25	28	47	45	37	56	62	75	60	29	18	34	33	37	54	57	53	53
Q0IIN1 (+1)	Keratin 77 OS=Homo sapiens GN=KRT77 PE=1 SV=1	KRT77	0.990447	1	0.240827	0	0	13	0	0	0	0	0	0	11	0	0	0	0	0	0	0	0
A0A0X9UWK7	MS-D4 heavy chain variable region (Fragment) OS=Homo sapiens PE=2 SV=1	A0A0X9UWK7	0.129536	0.333336	0.236046	12	11	10	10	9	14	12	18	10	8	13	10	9	6	11	10	11	12
A2N011	Vh1-D-J3-region (Fragment) OS=Homo sapiens PE=2 SV=1	A2N011	0.158735	0.338924	0.234351	2	2	2	1	2	2	2	4	3	2	2	2	1	2	1	2	3	2
Q6N093	Uncharacterized protein DKFZp686I04196 (Fragment) OS=Homo sapiens GN=DKFZp686I04196 PE=2 SV=1	DKFZp686I04196	0.0728119	0.232479	0.230952	96	116	125	97	96	110	130	150	94	94	87	98	90	86	100	119	96	94
Q15063-5	Isoform 5 of Periostin OS=Homo sapiens GN=POSTN	POSTN	0.564849	0.693015	0.229591	0	58	79	57	49	46	48	45	53	44	71	66	41	0	0	50	38	61
Q0ZCH9	Immunglobulin heavy chain variable region (Fragment) OS=Homo sapiens PE=4 SV=1	Q0ZCH9	0.239917	0.448657	0.229118	18	27	23	11	10	16	15	13	10	22	17	14	14	11	11	12	12	9
P02760	Protein AMBP OS=Homo sapiens GN=AMBP PE=1 SV=1	AMBP	0.333287	0.45343	0.228749	121	122	122	65	62	50	50	52	38	90	96	69	58	57	57	64	52	39
A0A024R1G8 (+1)	Apolipoprotein L, 1, isoform CRA_b OS=Homo sapiens GN=APOL1 PE=4 SV=1	APOL1	0.161086	0.343036	0.227793	24	23	25	23	15	18	18	16	16	19	12	21	17	13	14	16	21	19
P01859	Immunoglobulin heavy constant gamma 2 OS=Homo sapiens GN=IGHG2 PE=1 SV=2	IGHG2	0.0795283	0.247387	0.227117	93	116	119	92	91	105	123	143	86	89	86	97	86	83	96	110	92	88
Q59F20 (+1)	Neuropilin-1 variant (Fragment) OS=Homo sapiens PE=2 SV=1	Q59F20	0.139587	0.333336	0.2243	14	25	22	12	12	12	10	8	10	16	21	13	9	10	12	8	8	10
Q8IZZ5 (+1)	Coagulation factor XII-Mie OS=Homo sapiens PE=2 SV=1	Q8IZZ5	0.2553	0.448657	0.223519	46	52	60	47	45	37	60	57	21	50	50	43	48	31	37	38	37	30
Q0ZCH6	Immunglobulin heavy chain variable region (Fragment) OS=Homo sapiens PE=4 SV=1	Q0ZCH6	0.47182	0.6037	0.222315	3	4	5	2	1	3	3	4	3	3	3	4	2	2	3	2	2	3
P07711 (+2)	Cathepsin L1 OS=Homo sapiens GN=CTSL PE=1 SV=2	CTSL	0.234589	0.448657	0.222084	0	0	0	0	4	1	0	0	2	0	0	0	1	1	1	0	2	1
P51148 (+1)	Ras-related protein Rab-5C OS=Homo sapiens GN=RAB5C PE=1 SV=2	RAB5C	0.670565	0.792158	0.222084	0	0	1	1	3	0	2	0	0	0	1	0	0	1	0	0	0	4
Q6YHK3 (+1)	CD109 antigen OS=Homo sapiens GN=CD109 PE=1 SV=2	CD109	0.738176	0.863587	0.222084	1	2	1	1	0	2	0	0	0	1	1	0	1	0	0	1	1	1
Q5EBM2	Uncharacterized protein OS=Homo sapiens PE=1 SV=1	Q5EBM2	0.0761403	0.238918	0.221009	107	161	165	117	130	115	128	170	125	112	136	129	113	107	111	113	116	108
P01042 (+1)	Kininogen-1 OS=Homo sapiens GN=KNG1 PE=1 SV=2	KNG1	0.218339	0.438404	0.219806	60	96	109	76	58	65	71	63	53	69	74	56	64	56	70	56	54	60
A0A075B6R9	Immunoglobulin kappa variable 2D-24 (non-functional) (Fragment) OS=Homo sapiens GN=IGKV2D-24 PE=4 SV=1	IGKV2D-24	0.334711	0.454747	0.214053	4	5	4	2	2	2	2	5	3	6	4	0	2	2	2	3	3	3
S6BGD4	IgG H chain OS=Homo sapiens PE=2 SV=1	S6BGD4	0.126898	0.333336	0.213391	10	22	17	14	14	17	16	30	20	10	17	13	14	12	15	18	21	18
P0DOX2	Immunoglobulin alpha-2 heavy chain OS=Homo sapiens PE=1 SV=1	P0DOX2	0.413509	0.542304	0.210559	39	49	48	18	14	14	22	22	17	30	38	31	22	13	15	18	19	24
P43652	Afamin OS=Homo sapiens GN=AFM PE=1 SV=1	AFM	0.248189	0.448657	0.20963	40	47	43	22	22	19	23	16	12	31	32	37	23	18	22	20	14	14
Q8N5F4	IGL@ protein OS=Homo sapiens GN=IGL@ PE=1 SV=1	IGL@	0.0772819	0.241643	0.209351	58	67	68	42	41	43	43	52	45	64	57	44	37	33	37	40	44	41
P02768	Serum albumin OS=Homo sapiens GN=ALB PE=1 SV=2	ALB	0.190911	0.389722	0.208234	402	495	442	247	289	330	375	656	313	401	367	338	223	282	349	326	422	364
P55056	Apolipoprotein C-IV OS=Homo sapiens GN=APOC4 PE=1 SV=1	APOC4	0.938924	1	0.208078	17	15	10	5	4	5	4	3	4	11	10	6	7	6	4	5	5	4
A0A1W6IYI5	N90-VRC38.08 heavy chain variable region (Fragment) OS=Homo sapiens PE=2 SV=1	A0A1W6IYI5	0.79295	0.921423	0.206384	2	8	7	2	1	3	1	5	1	4	7	5	2	1	1	2	1	3
P01766	Immunoglobulin heavy variable 3-13 OS=Homo sapiens GN=IGHV3-13 PE=1 SV=2	IGHV3-13	0.919042	1	0.206318	0	3	0	0	2	2	2	3	3	0	3	0	1	0	2	2	3	2
P08185	Corticosteroid-binding globulin OS=Homo sapiens GN=SERPINA6 PE=1 SV=1	SERPINA6	0.464451	0.596164	0.203482	3	5	11	1	1	3	1	11	2	1	4	8	2	5	0	2	6	5
A2J1N2 (+1)	Rheumatoid factor RF-IP18 (Fragment) OS=Homo sapiens PE=2 SV=1	A2J1N2	0.94468	1	0.201592	0	10	6	5	2	6	6	6	5	6	7	0	5	5	2	5	5	5
P03973	Antileukoproteinase OS=Homo sapiens GN=SLPI PE=1 SV=2	SLPI	0.454329	0.585972	0.201549	4	3	2	5	3	0	2	1	3	2	3	1	3	2	2	3	2	2
B2MUX6	Insulin-like growth factor 2 OS=Homo sapiens GN=IGF2 PE=3 SV=1	IGF2	0.501486	0.636595	0.201549	2	4	4	2	2	3	2	2	2	3	2	1	3	2	2	2	3	2
Q5FWF9	IGL@ protein OS=Homo sapiens GN=IGL@ PE=1 SV=1	IGL@	0.104244	0.301386	0.198362	48	64	58	38	36	38	37	41	37	54	52	39	33	27	32	34	37	38
Q8N355	IGL@ protein OS=Homo sapiens GN=IGL@ PE=1 SV=1	IGL@	0.0920296	0.271594	0.196888	55	74	66	44	42	44	48	63	50	65	66	46	40	34	39	41	48	45
Q9BRK5 (+1)	45 kDa calcium-binding protein OS=Homo sapiens GN=SDF4 PE=1 SV=1	SDF4	0.579975	0.703362	0.192568	3	0	2	4	6	3	5	0	1	0	0	6	3	3	1	3	5	0
P04180 (+1)	Phosphatidylcholine-sterol acyltransferase OS=Homo sapiens GN=LCAT PE=1 SV=1	LCAT	0.437711	0.567568	0.191568	37	32	31	20	19	16	16	12	10	34	23	17	20	13	16	16	19	11
P13645	Keratin, type I cytoskeletal 10 OS=Homo sapiens GN=KRT10 PE=1 SV=6	KRT10	0.98623	1	0.190601	93	86	109	3	4	10	33	39	27	113	81	74	18	15	24	10	13	6
Q96K68	cDNA FLJ14473 fis, clone MAMMA1001080, highly similar to Homo sapiens SNC73 protein (SNC73) mRNA OS=Homo sapiens PE=2 SV=1	Q96K68	0.444772	0.574259	0.189386	62	106	119	45	42	48	50	53	44	59	79	69	58	42	42	46	47	57
S6C4S0	IgG H chain OS=Homo sapiens PE=1 SV=1	S6C4S0	0.959221	1	0.187612	10	23	0	13	0	17	14	28	18	10	19	0	0	12	15	16	20	16
Q567P1	IGL@ protein OS=Homo sapiens GN=IGL@ PE=2 SV=1	IGL@	0.0811071	0.249727	0.186409	52	63	60	41	39	43	40	50	41	58	56	45	35	31	37	36	41	38
P05156 (+2)	Complement factor I OS=Homo sapiens GN=CFI PE=1 SV=2	CFI	0.267787	0.448657	0.186402	19	24	24	13	18	18	18	15	16	15	16	19	16	12	11	17	17	22
A8K8Z4	cDNA FLJ78071, highly similar to Human MHC class III complement component C6 mRNA OS=Homo sapiens PE=2 SV=1	A8K8Z4	0.183542	0.377229	0.185273	52	62	53	37	0	22	34	19	28	58	49	0	42	0	0	43	43	35
P05546	Heparin cofactor 2 OS=Homo sapiens GN=SERPIND1 PE=1 SV=3	SERPIND1	0.130077	0.333336	0.184914	36	57	40	61	57	73	81	58	69	40	53	35	53	48	69	56	48	66
P18065	Insulin-like growth factor-binding protein 2 OS=Homo sapiens GN=IGFBP2 PE=1 SV=2	IGFBP2	0.640769	0.7618	0.182174	2	8	6	12	3	5	11	6	6	2	4	8	7	6	5	6	4	10
P07998 (+1)	Ribonuclease pancreatic OS=Homo sapiens GN=RNASE1 PE=1 SV=4	RNASE1	0.354229	0.476975	0.179531	10	16	15	8	9	6	11	9	10	6	11	8	11	7	6	13	13	8
A8K5T0	cDNA FLJ75416, highly similar to Homo sapiens complement factor H (CFH), mRNA OS=Homo sapiens PE=2 SV=1	A8K5T0	0.339218	0.459838	0.179474	0	0	0	299	300	0	314	263	226	0	0	0	289	334	0	387	0	228
K7ER74	APOC4-APOC2 readthrough (NMD candidate) OS=Homo sapiens GN=APOC4-APOC2 PE=1 SV=1	APOC4-APOC2	0.261161	0.448657	0.179438	29	32	28	15	11	13	14	16	13	24	24	23	17	12	12	16	12	11
Q04695	Keratin, type I cytoskeletal 17 OS=Homo sapiens GN=KRT17 PE=1 SV=2	KRT17	0.190744	0.389711	0.178942	60	0	0	0	0	0	0	0	0	16	0	31	6	0	0	0	0	0
Q96JD0	Amyloid lambda 6 light chain variable region SAR (Fragment) OS=Homo sapiens PE=2 SV=1	Q96JD0	0.261932	0.448657	0.177762	6	9	8	7	4	10	9	6	10	6	8	8	5	5	6	8	6	9
P48740-2	Isoform 2 of Mannan-binding lectin serine protease 1 OS=Homo sapiens GN=MASP1	MASP1	0.541259	0.675267	0.177231	27	35	25	22	14	13	10	10	17	30	18	15	23	12	15	11	17	12
S6AWD3	IgG L chain OS=Homo sapiens PE=2 SV=1	S6AWD3	0.980285	1	0.175669	0	59	60	0	0	0	0	38	0	58	0	50	0	0	0	0	31	0
S6B2A1 (+1)	IgG L chain OS=Homo sapiens PE=2 SV=1	S6B2A1	0.134126	0.333336	0.175206	59	61	63	29	30	29	29	42	34	59	54	52	27	20	33	29	32	27
Q8NEJ1	Uncharacterized protein OS=Homo sapiens PE=2 SV=1	Q8NEJ1	0.105218	0.302751	0.174542	53	64	62	41	39	40	41	48	42	60	57	45	35	30	36	36	42	40
P08294 (+1)	Extracellular superoxide dismutase [Cu-Zn] OS=Homo sapiens GN=SOD3 PE=1 SV=2	SOD3	0.877346	1	0.174317	22	26	29	9	4	9	11	7	6	16	19	25	8	8	8	10	9	6
A2NUT2	Lambda-chain (AA -20 to 215) OS=Homo sapiens PE=1 SV=1	A2NUT2	0.109555	0.312627	0.172717	55	66	62	44	41	44	43	51	46	62	58	44	38	33	39	40	45	42
Q9P1C5	PRO2769 OS=Homo sapiens PE=2 SV=1	Q9P1C5	0.98632	1	0.172357	116	106	0	0	0	0	0	0	0	121	0	0	76	0	0	0	0	0
P00558 (+1)	Phosphoglycerate kinase 1 OS=Homo sapiens GN=PGK1 PE=1 SV=3	PGK1	0.232131	0.448657	0.169865	10	0	0	0	17	0	0	0	0	0	3	0	13	0	1	3	3	1
A0A075B6Z2	T-cell receptor alpha joining 56 (Fragment) OS=Homo sapiens GN=TRAJ56 PE=4 SV=1	TRAJ56	0.583692	0.706452	0.169835	2	3	3	2	2	0	1	3	2	0	1	0	3	2	2	4	2	2
A0A0C4DH25	Immunoglobulin kappa variable 3D-20 OS=Homo sapiens GN=IGKV3D-20 PE=3 SV=1	IGKV3D-20	0.463354	0.595072	0.167085	0	11	11	6	5	7	5	12	7	9	10	5	4	5	5	7	6	6
S6AWF4	IgG L chain OS=Homo sapiens PE=2 SV=1	S6AWF4	0.174983	0.363033	0.162725	62	63	62	28	30	28	28	40	34	63	54	50	26	21	33	29	33	26
P02654 (+2)	Apolipoprotein C-I OS=Homo sapiens GN=APOC1 PE=1 SV=1	APOC1	0.248174	0.448657	0.162645	22	31	34	39	25	35	29	26	31	22	28	21	31	35	33	28	22	23
A8K5J8	cDNA FLJ75066, highly similar to Homo sapiens complement component 1, r subcomponent (C1R), mRNA OS=Homo sapiens PE=2 SV=1	A8K5J8	0.965641	1	0.161899	106	0	134	64	63	73	69	75	66	0	99	88	59	62	72	65	75	61
A0A140T9C0	Tenascin-X OS=Homo sapiens GN=TNXB PE=1 SV=1	TNXB	0.285125	0.448657	0.156553	31	50	40	27	21	20	50	19	24	41	35	40	26	27	13	38	18	15
P07996 (+1)	Thrombospondin-1 OS=Homo sapiens GN=THBS1 PE=1 SV=2	THBS1	0.929338	1	0.155248	2	5	2	10	11	2	9	3	5	5	5	7	5	3	7	3	2	7
P11021 (+1)	78 kDa glucose-regulated protein OS=Homo sapiens GN=HSPA5 PE=1 SV=2	HSPA5	0.387676	0.513713	0.154569	24	23	32	16	18	16	22	22	14	23	23	20	11	17	20	18	15	21
Q6ZVX0	cDNA FLJ41981 fis, clone SMINT2011888, highly similar to Protein Tro alpha1 H,myeloma OS=Homo sapiens PE=2 SV=1	Q6ZVX0	0.684382	0.805723	0.15403	54	78	89	28	28	27	29	33	29	49	61	56	40	29	26	29	29	36
A0A024R962	HCG40889, isoform CRA_b OS=Homo sapiens GN=hCG_40889 PE=4 SV=1	hCG_40889	0.50471	0.639352	0.153592	372	438	529	309	0	242	0	0	229	383	388	345	296	0	256	0	0	237
P10451 (+3)	Osteopontin OS=Homo sapiens GN=SPP1 PE=1 SV=1	SPP1	0.980791	1	0.151931	0	0	0	11	0	0	5	4	0	0	0	0	4	0	10	0	4	0
Q5NV88	V1-22 protein (Fragment) OS=Homo sapiens GN=V1-22 PE=1 SV=1	V1-22	0.800982	0.929862	0.151859	0	0	0	0	0	6	0	0	4	0	0	0	0	0	4	0	0	5
P07307 (+3)	Asialoglycoprotein receptor 2 OS=Homo sapiens GN=ASGR2 PE=1 SV=2	ASGR2	0.97028	1	0.151859	0	2	0	0	1	1	3	1	2	0	0	0	1	1	2	2	2	1
B6EDE2	Epididymis luminal protein 180 (Fragment) OS=Homo sapiens GN=HEL180 PE=2 SV=1	HEL180	0.692339	0.813903	0.151859	0	0	0	0	2	2	0	3	3	0	4	3	0	0	0	0	0	2
Q5D862	Filaggrin-2 OS=Homo sapiens GN=FLG2 PE=1 SV=1	FLG2	0.669069	0.790778	0.151859	3	3	4	0	0	0	0	0	0	4	3	2	0	0	0	0	0	0
Q15084-5	Isoform 5 of Protein disulfide-isomerase A6 OS=Homo sapiens GN=PDIA6	PDIA6	0.596134	0.717915	0.148836	12	7	14	7	5	2	2	2	0	0	18	0	7	5	4	6	5	1
S6B294	IgG L chain OS=Homo sapiens PE=2 SV=1	S6B294	0.58751	0.710361	0.147638	65	0	0	27	29	29	29	44	34	63	55	0	25	0	31	0	32	26
Q9NPP6	Immunoglobulin heavy chain variant (Fragment) OS=Homo sapiens PE=2 SV=1	Q9NPP6	0.668759	0.790778	0.147101	51	76	88	27	30	28	28	34	30	49	61	55	38	30	26	28	30	37
Q15113	Procollagen C-endopeptidase enhancer 1 OS=Homo sapiens GN=PCOLCE PE=1 SV=2	PCOLCE	0.322851	0.448657	0.147036	44	46	45	25	16	22	22	22	16	43	34	29	29	12	18	25	34	9
A2J1M8	Rheumatoid factor RF-IP12 (Fragment) OS=Homo sapiens PE=2 SV=1	A2J1M8	0.295994	0.448657	0.146797	2	8	5	3	1	5	2	2	3	5	6	4	4	0	2	2	1	4
P01008 (+1)	Antithrombin-III OS=Homo sapiens GN=SERPINC1 PE=1 SV=1	SERPINC1	0.503966	0.638744	0.144765	30	20	16	15	39	18	23	24	14	20	22	12	23	12	12	12	18	49
Q6UY14	ADAMTS-like protein 4 OS=Homo sapiens GN=ADAMTSL4 PE=1 SV=2	ADAMTSL4	0.31057	0.448657	0.144325	2	4	5	2	1	2	2	2	1	3	3	1	2	2	1	5	2	0
P02652 (+1)	Apolipoprotein A-II OS=Homo sapiens GN=APOA2 PE=1 SV=1	APOA2	0.221039	0.442995	0.143787	72	77	89	40	52	37	54	42	43	71	78	66	39	38	38	47	41	40
Q16519 (+1)	Protein S (Fragment) OS=Homo sapiens GN=PROS1 PE=4 SV=1	PROS1	0.975959	1	0.141551	64	90	77	59	0	43	49	0	46	0	67	0	59	29	49	60	71	53
P23142	Fibulin-1 OS=Homo sapiens GN=FBLN1 PE=1 SV=4	FBLN1	0.507614	0.641305	0.140021	95	96	120	54	28	48	40	47	45	79	91	85	51	30	37	53	57	37
Q96PD5	N-acetylmuramoyl-L-alanine amidase OS=Homo sapiens GN=PGLYRP2 PE=1 SV=1	PGLYRP2	0.268698	0.448657	0.139925	23	43	41	17	27	22	24	23	18	23	37	33	19	25	19	22	20	18
P27169	Serum paraoxonase/arylesterase 1 OS=Homo sapiens GN=PON1 PE=1 SV=3	PON1	0.151793	0.333336	0.1394	57	67	65	44	48	40	46	53	36	62	70	51	46	37	34	39	48	27
P22792	Carboxypeptidase N subunit 2 OS=Homo sapiens GN=CPN2 PE=1 SV=3	CPN2	0.331292	0.451881	0.139271	41	62	37	28	35	30	38	27	28	47	41	28	27	31	26	38	23	35
Q99969 (+1)	Retinoic acid receptor responder protein 2 OS=Homo sapiens GN=RARRES2 PE=1 SV=1	RARRES2	0.382881	0.508573	0.137484	16	14	10	4	3	5	4	5	5	15	7	7	6	6	5	5	9	0
P55774	C-C motif chemokine 18 OS=Homo sapiens GN=CCL18 PE=1 SV=1	CCL18	0.99645	1	0.137445	0	7	4	2	3	1	3	1	1	2	4	2	2	3	1	1	5	0
A0A1U9WZ84	Insulin-like growth factor I (Fragment) OS=Homo sapiens PE=3 SV=1	A0A1U9WZ84	0.225509	0.448657	0.137386	1	2	1	0	1	2	2	1	1	0	0	0	2	0	2	2	3	1
P61626 (+1)	Lysozyme C OS=Homo sapiens GN=LYZ PE=1 SV=1	LYZ	0.343023	0.463954	0.135149	23	19	23	11	9	6	12	9	11	18	21	18	9	13	4	12	11	6
A0N5G3	Rheumatoid factor G9 light chain (Fragment) OS=Homo sapiens GN=V-lambda-3 PE=2 SV=1	V-lambda-3	0.967371	1	0.134273	0	10	0	4	0	5	7	10	9	0	10	0	5	5	0	6	5	10
P13591-1 (+5)	Isoform 2 of Neural cell adhesion molecule 1 OS=Homo sapiens GN=NCAM1	NCAM1	0.398592	0.525872	0.134273	4	7	7	7	2	7	5	4	2	6	12	1	6	2	5	4	2	3
P10909 (+3)	Clusterin OS=Homo sapiens GN=CLU PE=1 SV=1	CLU	0.356308	0.478975	0.133504	234	216	236	128	114	117	106	103	115	214	177	180	105	119	138	109	81	125
B4DUV1	Fibulin-1 OS=Homo sapiens PE=2 SV=1	B4DUV1	0.687003	0.808023	0.131909	82	75	112	51	30	46	38	40	41	71	76	58	52	33	32	57	56	35
P15169	Carboxypeptidase N catalytic chain OS=Homo sapiens GN=CPN1 PE=1 SV=1	CPN1	0.265315	0.448657	0.131637	20	16	15	17	22	18	25	19	20	24	17	9	18	20	16	18	13	22
Q15063 (+1)	Periostin OS=Homo sapiens GN=POSTN PE=1 SV=2	POSTN	0.374205	0.499063	0.131541	30	56	79	55	49	45	47	44	54	42	68	64	40	24	35	50	37	59
P04264 (+4)	Keratin, type II cytoskeletal 1 OS=Homo sapiens GN=KRT1 PE=1 SV=6	KRT1	0.950672	1	0.131242	128	94	114	2	6	11	36	39	30	134	111	91	9	20	23	10	14	8
A2MYD2	V1-19 protein (Fragment) OS=Homo sapiens GN=V1-19 PE=4 SV=1	V1-19	0.561459	0.689557	0.131218	6	4	4	6	4	7	6	3	6	6	5	3	4	4	5	4	6	5
P12109 (+1)	Collagen alpha-1(VI) chain OS=Homo sapiens GN=COL6A1 PE=1 SV=3	COL6A1	0.261996	0.448657	0.125482	2	3	7	2	2	1	4	2	1	2	0	0	4	3	1	4	4	4
A0A0G2JRQ6	Uncharacterized protein (Fragment) OS=Homo sapiens PE=1 SV=4	A0A0G2JRQ6	0.878759	1	0.125433	8	0	0	0	0	0	3	0	1	7	0	0	0	0	0	2	0	2
A8K5A4	cDNA FLJ76826, highly similar to Homo sapiens ceruloplasmin (ferroxidase) (CP), mRNA OS=Homo sapiens PE=2 SV=1	A8K5A4	0.194698	0.396115	0.12425	158	0	0	270	250	288	416	345	321	146	165	149	188	153	266	226	198	388
P02647 (+1)	Apolipoprotein A-I OS=Homo sapiens GN=APOA1 PE=1 SV=1	APOA1	0.294953	0.448657	0.123898	826	940	883	380	387	390	410	343	338	849	750	760	366	401	415	324	309	320
P01042-2 (+2)	Isoform LMW of Kininogen-1 OS=Homo sapiens GN=KNG1	KNG1	0.971032	1	0.123432	52	85	0	68	58	61	67	61	48	64	0	55	62	51	63	53	54	57
Q53HU9	Complement component 1, r subcomponent variant (Fragment) OS=Homo sapiens PE=2 SV=1	Q53HU9	0.359132	0.481957	0.118481	104	118	132	62	64	71	67	77	66	126	99	86	57	63	69	63	79	59
P49908	Selenoprotein P OS=Homo sapiens GN=SELENOP PE=1 SV=3	SELENOP	0.566866	0.695138	0.116401	22	16	20	14	7	13	12	14	11	19	14	14	14	10	13	12	13	10
P28074	Proteasome subunit beta type-5 OS=Homo sapiens GN=PSMB5 PE=1 SV=3	PSMB5	0.491533	0.625941	0.115449	1	4	4	4	14	2	3	7	0	0	17	0	2	10	1	2	2	2
A2J1N5	Rheumatoid factor RF-ET6 (Fragment) OS=Homo sapiens PE=2 SV=1	A2J1N5	0.323943	0.448657	0.110993	6	6	5	0	1	2	3	3	1	6	5	6	0	0	2	2	2	2
P05090 (+1)	Apolipoprotein D OS=Homo sapiens GN=APOD PE=1 SV=1	APOD	0.554159	0.682658	0.107511	85	92	97	51	41	50	49	52	40	72	83	70	60	59	48	43	48	34
Q14766 (+1)	Latent-transforming growth factor beta-binding protein 1 OS=Homo sapiens GN=LTBP1 PE=1 SV=4	LTBP1	0.222115	0.444414	0.106844	0	4	0	2	5	0	2	1	0	2	1	1	1	2	0	2	4	0
E9PFZ2	Ceruloplasmin OS=Homo sapiens GN=CP PE=1 SV=1	CP	0.989841	1	0.105609	0	0	0	0	0	0	0	303	292	0	0	0	0	0	0	196	0	357
B1N7B8	Cryocrystalglobulin CC1 kappa light chain variable region (Fragment) OS=Homo sapiens PE=2 SV=1	B1N7B8	0.479894	0.612597	0.104952	7	9	5	3	4	6	5	9	9	11	7	4	3	5	8	3	6	6
A0A125U0V1	MS-F1 heavy chain variable region (Fragment) OS=Homo sapiens PE=2 SV=1	A0A125U0V1	0.339154	0.459838	0.101858	7	8	4	6	3	5	4	4	3	11	5	5	3	2	5	3	4	3
P09871	Complement C1s subcomponent OS=Homo sapiens GN=C1S PE=1 SV=1	C1S	0.624175	0.745739	0.0993784	87	107	122	58	55	51	63	63	55	90	87	81	59	46	62	69	68	55
Q6N091	Uncharacterized protein DKFZp686C02220 (Fragment) OS=Homo sapiens GN=DKFZp686C02220 PE=2 SV=1	DKFZp686C02220	0.852909	0.984471	0.0942103	23	36	39	11	12	12	13	14	14	21	28	22	18	13	13	16	14	18
Q9UL82	Myosin-reactive immunoglobulin light chain variable region (Fragment) OS=Homo sapiens PE=2 SV=1	Q9UL82	0.978806	1	0.0930553	4	4	2	0	1	2	2	0	1	3	4	2	0	2	2	0	1	1
P01591	Immunoglobulin J chain OS=Homo sapiens GN=JCHAIN PE=1 SV=4	JCHAIN	0.701252	0.823179	0.0892591	15	14	17	7	7	12	8	10	10	13	13	12	8	7	10	11	9	11
P00748	Coagulation factor XII OS=Homo sapiens GN=F12 PE=1 SV=3	F12	0.99448	1	0.0879031	0	51	0	47	46	37	0	0	22	0	0	0	49	0	38	37	36	31
A0A0C4DH38	Immunoglobulin heavy variable 5-51 OS=Homo sapiens GN=IGHV5-51 PE=3 SV=1	IGHV5-51	0.881341	1	0.0874151	10	7	0	0	0	0	0	0	0	7	9	0	0	0	0	0	0	0
Q53YY1 (+2)	Angiotensinogen (Serine (Or cysteine) proteinase inhibitor, clade A (Alpha-1 antiproteinase, antitrypsin), member 8) OS=Homo sapiens GN=AGT PE=2 SV=1	AGT	0.806168	0.935434	0.0862947	31	20	17	9	18	14	17	15	14	14	17	10	14	24	16	14	18	19
Q9NRN5 (+1)	Olfactomedin-like protein 3 OS=Homo sapiens GN=OLFML3 PE=2 SV=1	OLFML3	0.521182	0.654728	0.0812898	13	10	14	6	7	5	7	4	7	10	8	16	5	2	5	7	12	4
A0A120HF66	IBM-A1 heavy chain variable region (Fragment) OS=Homo sapiens PE=2 SV=1	A0A120HF66	0.989894	1	0.0779646	0	4	3	5	0	2	0	5	0	0	6	0	3	3	0	0	3	3
O75636	Ficolin-3 OS=Homo sapiens GN=FCN3 PE=1 SV=2	FCN3	0.62964	0.751155	0.0750475	37	27	39	24	13	16	22	21	18	36	28	25	22	11	17	25	24	18
P16070-7	Isoform 7 of CD44 antigen OS=Homo sapiens GN=CD44	CD44	0.940786	1	0.0739835	9	7	9	4	1	2	3	4	1	8	9	6	3	1	4	2	2	3
Q15904 (+1)	V-type proton ATPase subunit S1 OS=Homo sapiens GN=ATP6AP1 PE=1 SV=2	ATP6AP1	0.904364	1	0.0739664	4	6	2	2	3	0	1	1	1	5	3	3	2	1	0	1	2	2
P14314 (+4)	Glucosidase 2 subunit beta OS=Homo sapiens GN=PRKCSH PE=1 SV=2	PRKCSH	0.96573	1	0.0712508	16	12	17	8	8	7	7	4	4	6	18	6	6	9	9	9	9	7
P19320 (+1)	Vascular cell adhesion protein 1 OS=Homo sapiens GN=VCAM1 PE=1 SV=1	VCAM1	0.753875	0.8794	0.0655749	3	5	1	5	5	6	9	2	9	6	7	2	6	1	2	5	3	11
A0A1B1CYC5	Vitamin D binding protein (Fragment) OS=Homo sapiens GN=Gc PE=4 SV=1	Gc	0.657031	0.779217	0.0655749	8	6	8	4	0	6	1	6	6	7	7	8	5	0	5	1	4	6
P13667 (+1)	Protein disulfide-isomerase A4 OS=Homo sapiens GN=PDIA4 PE=1 SV=2	PDIA4	0.537228	0.6723	0.0650862	30	3	12	5	6	1	6	3	2	0	32	2	4	6	5	5	7	4
P0DOX4	Immunoglobulin epsilon heavy chain OS=Homo sapiens PE=1 SV=1	P0DOX4	0.405282	0.53391	0.0641047	3	4	4	2	2	2	2	2	2	4	4	3	2	1	3	1	1	3
P22352 (+1)	Glutathione peroxidase 3 OS=Homo sapiens GN=GPX3 PE=1 SV=2	GPX3	0.497163	0.632444	0.0529467	36	44	50	16	13	17	17	16	13	35	35	56	20	15	18	14	12	9
P02751-10	Isoform 10 of Fibronectin OS=Homo sapiens GN=FN1	FN1	0.997786	1	0.0508012	0	0	548	571	343	0	301	0	0	0	0	0	569	382	0	387	364	0
O00391	Sulfhydryl oxidase 1 OS=Homo sapiens GN=QSOX1 PE=1 SV=3	QSOX1	0.938211	1	0.0471942	73	72	81	32	38	33	38	38	30	71	66	46	41	40	35	43	56	23
P28072 (+1)	Proteasome subunit beta type-6 OS=Homo sapiens GN=PSMB6 PE=1 SV=4	PSMB6	0.239681	0.448657	0.0457906	3	4	5	4	6	2	4	3	1	2	13	2	3	5	1	1	3	1
C0JYY2	Apolipoprotein B (Including Ag(X) antigen) OS=Homo sapiens GN=APOB PE=4 SV=1	APOB	0.734041	0.859582	0.0439958	350	629	433	465	228	475	477	432	473	402	535	324	435	240	477	538	468	424
P01031	Complement C5 OS=Homo sapiens GN=C5 PE=1 SV=4	C5	0.744917	0.870631	0.0360262	189	239	186	194	193	167	212	161	162	210	193	159	161	218	168	207	173	172
Q4LDE5	Sushi, von Willebrand factor type A, EGF and pentraxin domain-containing protein 1 OS=Homo sapiens GN=SVEP1 PE=1 SV=3	SVEP1	0.490049	0.624709	0.0356226	30	37	40	29	14	12	23	32	29	48	31	18	24	16	4	41	31	27
Q86UD1	Out at first protein homolog OS=Homo sapiens GN=OAF PE=2 SV=1	OAF	0.981348	1	0.0339401	7	7	6	5	6	3	1	3	5	2	6	4	7	5	2	7	6	3
P08571 (+1)	Monocyte differentiation antigen CD14 OS=Homo sapiens GN=CD14 PE=1 SV=2	CD14	0.811969	0.940359	0.032058	6	10	10	10	10	11	14	8	12	9	7	7	9	11	8	14	11	13
Q7Z7Q0	APOB protein OS=Homo sapiens GN=APOB PE=2 SV=1	APOB	0.864675	0.994932	0.0280979	116	160	0	0	0	95	101	104	98	122	145	0	0	0	93	111	96	94
A2MYD0	V1-17 protein (Fragment) OS=Homo sapiens GN=V1-17 PE=4 SV=1	V1-17	0.597753	0.718706	0.0238432	4	7	8	6	6	10	7	8	5	4	10	10	3	4	10	5	6	8
P07225 (+2)	Vitamin K-dependent protein S OS=Homo sapiens GN=PROS1 PE=1 SV=1	PROS1	0.909188	1	0.0189294	66	90	80	64	41	48	51	49	48	70	68	62	61	29	49	63	73	55
Q12805 (+2)	EGF-containing fibulin-like extracellular matrix protein 1 OS=Homo sapiens GN=EFEMP1 PE=1 SV=2	EFEMP1	0.979489	1	0.0182849	58	63	64	35	31	42	37	33	34	47	56	49	33	42	34	47	58	26
S6BGF5	IgG H chain OS=Homo sapiens PE=2 SV=1	S6BGF5	0.996314	1	0.0172761	0	10	13	10	9	12	10	13	7	7	10	10	11	0	10	12	13	10
P04003	C4b-binding protein alpha chain OS=Homo sapiens GN=C4BPA PE=1 SV=2	C4BPA	0.785445	0.914461	0.0152184	292	386	332	215	129	130	123	151	148	337	273	210	216	109	142	209	226	164
Q53H26	Transferrin variant (Fragment) OS=Homo sapiens PE=2 SV=1	Q53H26	0.93316	1	0.0151383	20	61	63	31	40	40	59	109	56	32	29	33	49	69	38	57	85	82
P20742	Pregnancy zone protein OS=Homo sapiens GN=PZP PE=1 SV=4	PZP	0.833957	0.964437	0.0148271	103	101	0	76	18	47	66	48	30	101	91	0	60	19	62	70	45	36
P08603	Complement factor H OS=Homo sapiens GN=CFH PE=1 SV=4	CFH	0.908807	1	0.011557	368	434	524	309	307	240	321	277	228	386	386	345	297	341	256	394	347	232
G3XAK1	Hepatocyte growth factor-like protein OS=Homo sapiens GN=MST1 PE=1 SV=1	MST1	0.893775	1	0.00933732	10	27	15	17	20	15	13	20	18	12	17	13	20	20	17	15	19	21
S6BGD6	IgG L chain OS=Homo sapiens PE=1 SV=1	S6BGD6	0.394104	0.521373	0.00747495	0	62	66	41	40	43	42	50	43	59	56	45	35	31	38	36	44	41
P04004 (+1)	Vitronectin OS=Homo sapiens GN=VTN PE=1 SV=1	VTN	0.707478	0.82928	0.0039616	174	188	170	96	120	86	85	79	96	156	144	142	102	119	106	111	123	88
P00734	Prothrombin OS=Homo sapiens GN=F2 PE=1 SV=2	F2	0.848667	0.980511	0.000834165	193	265	290	166	211	167	138	146	154	228	246	206	187	178	193	177	183	131
P11168 (+2)	Solute carrier family 2, facilitated glucose transporter member 2 OS=Homo sapiens GN=SLC2A2 PE=1 SV=1	SLC2A2	0.968816	1	3.20343e-16	1	1	4	1	0	0	0	0	0	3	1	2	0	0	0	0	0	1
Q13103	Secreted phosphoprotein 24 OS=Homo sapiens GN=SPP2 PE=1 SV=1	SPP2	0.397334	0.525025	0	10	9	6	8	4	4	3	5	4	8	10	6	6	6	3	5	0	9
Q9UL92	Myosin-reactive immunoglobulin heavy chain variable region (Fragment) OS=Homo sapiens PE=2 SV=1	Q9UL92	0.625996	0.747176	0	6	12	9	2	0	0	2	0	2	9	10	7	5	0	0	0	2	0
P25311 (+1)	Zinc-alpha-2-glycoprotein OS=Homo sapiens GN=AZGP1 PE=1 SV=2	AZGP1	0.232138	0.448657	0	2	2	1	1	2	0	5	15	3	4	2	2	1	4	1	3	8	6
Q8TCZ8	Apolipoprotein E (Fragment) OS=Homo sapiens GN=APOE PE=4 SV=1	APOE	1	1	0	0	22	0	0	0	0	0	0	0	0	22	0	0	0	0	0	0	0
P01714 (+3)	Immunoglobulin lambda variable 3-19 OS=Homo sapiens GN=IGLV3-19 PE=1 SV=2	IGLV3-19	0.949097	1	0	4	6	5	2	1	0	1	2	0	6	3	2	2	0	2	0	3	3
Q9HCC1	Single chain Fv (Fragment) OS=Homo sapiens PE=1 SV=1	Q9HCC1	0.98837	1	0	0	0	0	4	0	3	4	4	3	0	0	5	4	0	3	0	4	2
Q5NV91	V2-19 protein (Fragment) OS=Homo sapiens GN=V2-19 PE=4 SV=1	V2-19	0.788352	0.917404	0	0	0	0	3	2	4	4	2	2	0	0	0	2	1	3	2	4	5
Q14767 (+4)	Latent-transforming growth factor beta-binding protein 2 OS=Homo sapiens GN=LTBP2 PE=1 SV=3	LTBP2	0.610348	0.731315	0	1	2	2	3	0	2	3	2	2	2	2	6	2	0	1	1	2	1
P48061 (+5)	Stromal cell-derived factor 1 OS=Homo sapiens GN=CXCL12 PE=1 SV=1	CXCL12	0.374349	0.499063	0	2	2	4	1	2	1	1	1	1	3	4	1	1	2	0	1	2	1
S5FLF7	Lipoprotein B (Fragment) OS=Homo sapiens GN=APOB PE=4 SV=1	APOB	1	1	0	0	14	0	0	0	0	0	0	0	0	14	0	0	0	0	0	0	0
A0A1W6IYI6	N90-VRC38.07 heavy chain variable region (Fragment) OS=Homo sapiens PE=2 SV=1	A0A1W6IYI6	0.840988	0.972103	0	2	1	2	1	1	2	1	2	1	3	1	1	1	1	1	2	2	1
P01344 (+3)	Insulin-like growth factor II OS=Homo sapiens GN=IGF2 PE=1 SV=1	IGF2	0.432113	0.563636	0	0	0	2	2	2	1	2	1	1	0	0	0	2	2	1	2	2	2
A0A0X9UWM4	IBM-A3 heavy chain variable region (Fragment) OS=Homo sapiens PE=2 SV=1	A0A0X9UWM4	1	1	0	2	2	2	0	1	1	0	1	1	2	2	2	0	1	1	0	1	1
P09237	Matrilysin OS=Homo sapiens GN=MMP7 PE=1 SV=1	MMP7	0.567992	0.696164	0	6	0	0	1	0	0	0	0	0	3	2	2	0	0	0	0	0	0
P50281 (+1)	Matrix metalloproteinase-14 OS=Homo sapiens GN=MMP14 PE=1 SV=3	MMP14	0.987851	1	0	0	2	2	0	1	1	1	0	0	0	0	0	1	1	0	1	3	1
B7Z1W2	cDNA FLJ52598 OS=Homo sapiens PE=2 SV=1	B7Z1W2	1	1	0	2	2	0	0	0	1	0	1	1	1	2	2	0	0	1	0	0	1
Q15293-2	Isoform 2 of Reticulocalbin-1 OS=Homo sapiens GN=RCN1	RCN1	0.987851	1	0	0	0	0	0	3	1	1	0	1	0	0	2	2	0	0	0	1	1
A0A0C4DH42	Immunoglobulin heavy variable 3-66 OS=Homo sapiens GN=IGHV3-66 PE=3 SV=1	IGHV3-66	1	1	0	0	0	0	0	0	6	0	0	0	0	6	0	0	0	0	0	0	0
A0A1W6IYK6	N90-VRC38.09 light chain variable region (Fragment) OS=Homo sapiens PE=2 SV=1	A0A1W6IYK6	0.602187	0.723403	0	0	0	0	0	1	0	1	3	1	0	0	0	1	0	1	1	2	1
A0N7J6	REV25-2 (Fragment) OS=Homo sapiens PE=2 SV=1	A0N7J6	0.985527	1	0	0	0	0	2	0	0	0	2	2	3	0	0	0	0	0	1	0	2
A0A0A0MQX1	Unconventional myosin-X OS=Homo sapiens GN=MYO10 PE=1 SV=1	MYO10	1	1	0	0	0	0	0	1	0	2	1	1	1	0	2	1	0	1	0	0	0
Q12907 (+2)	Vesicular integral-membrane protein VIP36 OS=Homo sapiens GN=LMAN2 PE=1 SV=1	LMAN2	1	1	0	2	2	1	0	0	0	0	0	0	2	1	2	0	0	0	0	0	0
A0A0B4J1V2	Immunoglobulin heavy variable 2-26 OS=Homo sapiens GN=IGHV2-26 PE=3 SV=1	IGHV2-26	0.755765	0.881179	0	0	0	0	0	1	2	1	0	1	2	2	1	0	0	0	0	0	0
Q9Y5C1 (+1)	Angiopoietin-related protein 3 OS=Homo sapiens GN=ANGPTL3 PE=1 SV=1	ANGPTL3	0.706246	0.82864	0	0	2	0	1	1	0	1	0	0	1	0	0	1	1	1	0	0	1
C9JWJ3	Type 2 lactosamine alpha-2,3-sialyltransferase (Fragment) OS=Homo sapiens GN=ST3GAL6 PE=1 SV=1	ST3GAL6	0.359712	0.481957	0	2	1	1	0	0	0	0	0	0	3	0	1	0	0	0	0	0	0
Q8IXL6	Extracellular serine/threonine protein kinase FAM20C OS=Homo sapiens GN=FAM20C PE=1 SV=2	FAM20C	1	1	0	1	0	0	0	2	0	0	0	1	0	1	1	0	2	0	0	0	0
Q7Z2E8	Rearranged Vl3l gene segment (Fragment) OS=Homo sapiens GN=VL3L PE=4 SV=1	VL3L	0.359712	0.481957	0	0	0	0	0	0	0	1	2	0	0	0	0	0	0	0	0	3	0
Q9Y5Y7 (+1)	Lymphatic vessel endothelial hyaluronic acid receptor 1 OS=Homo sapiens GN=LYVE1 PE=1 SV=2	LYVE1	1	1	0	0	0	0	0	0	0	2	1	0	0	0	0	0	1	0	0	0	2
Q502X2 (+6)	Diablo homolog (Drosophila) OS=Homo sapiens GN=DIABLO PE=2 SV=1	DIABLO	0.359712	0.481957	0	0	0	0	0	3	0	0	0	0	0	0	0	0	2	0	0	0	1
Q15907	Ras-related protein Rab-11B OS=Homo sapiens GN=RAB11B PE=1 SV=4	RAB11B	0.618973	0.739889	0	0	0	0	0	0	1	0	1	1	0	0	0	0	1	0	0	0	2
Q8TAQ9 (+4)	SUN domain-containing protein 3 OS=Homo sapiens GN=SUN3 PE=1 SV=4	SUN3	0.618973	0.739889	0	0	0	2	0	0	0	0	0	1	0	1	1	0	0	1	0	0	0
A0A1W6IYK4	N90-VRC38.11 light chain variable region (Fragment) OS=Homo sapiens PE=2 SV=1	A0A1W6IYK4	0.38406	0.50976	0	1	2	0	0	0	0	0	0	0	1	1	0	0	0	0	0	1	0
P16401	Histone H1.5 OS=Homo sapiens GN=HIST1H1B PE=1 SV=3	HIST1H1B	1	1	0	0	0	1	0	0	1	0	0	1	1	1	0	0	0	0	0	0	1
A2NYU8	Heavy chain Fab (Fragment) OS=Homo sapiens PE=2 SV=1	A2NYU8	1	1	0	0	0	0	0	0	0	1	1	1	1	0	0	0	0	0	1	0	1
P50552 (+2)	Vasodilator-stimulated phosphoprotein OS=Homo sapiens GN=VASP PE=1 SV=3	VASP	1	1	0	2	0	0	0	0	0	0	0	0	0	0	0	0	0	0	0	0	2
P98066	Tumor necrosis factor-inducible gene 6 protein OS=Homo sapiens GN=TNFAIP6 PE=1 SV=2	TNFAIP6	1	1	0	0	0	0	0	2	0	0	0	0	0	0	0	0	0	0	0	2	0
O75995 (+2)	SAM and SH3 domain-containing protein 3 OS=Homo sapiens GN=SASH3 PE=1 SV=2	SASH3	1	1	0	0	0	2	0	0	0	0	0	0	0	0	0	0	0	0	0	0	2
Q86SV6	K-glypican OS=Homo sapiens GN=GPC4 PE=3 SV=1	GPC4	1	1	0	0	0	0	0	2	0	0	0	0	0	0	0	0	2	0	0	0	0
Q9BZG8-2 (+1)	Isoform 2 of 2-(3-amino-3-carboxypropyl)histidine synthase subunit 1 OS=Homo sapiens GN=DPH1	DPH1	1	1	0	0	2	0	0	0	0	0	0	0	0	2	0	0	0	0	0	0	0
Q9UGM3-8	Isoform 8 of Deleted in malignant brain tumors 1 protein OS=Homo sapiens GN=DMBT1	DMBT1	1	1	0	2	0	0	0	0	0	0	0	0	2	0	0	0	0	0	0	0	0
P51693	Amyloid-like protein 1 OS=Homo sapiens GN=APLP1 PE=1 SV=3	APLP1	1	1	0	0	0	0	0	2	0	0	0	0	0	0	0	0	2	0	0	0	0
K7EK42	Tubulin-folding cofactor B OS=Homo sapiens GN=TBCB PE=1 SV=1	TBCB	0.630287	0.751556	0	0	0	0	1	0	0	1	0	0	0	0	0	0	0	0	0	0	2
Q15198	Platelet-derived growth factor receptor-like protein OS=Homo sapiens GN=PDGFRL PE=1 SV=1	PDGFRL	1	1	0	0	1	1	0	0	0	0	0	0	1	0	1	0	0	0	0	0	0
Q14571	Inositol 1,4,5-trisphosphate receptor type 2 OS=Homo sapiens GN=ITPR2 PE=1 SV=2	ITPR2	1	1	0	1	0	1	0	0	0	0	0	0	0	0	1	0	0	0	0	1	0
P08311	Cathepsin G OS=Homo sapiens GN=CTSG PE=1 SV=2	CTSG	1	1	0	1	1	0	0	0	0	0	0	0	0	0	0	0	0	0	1	0	1
A0A0X9T0I7	IBM-A2 light chain variable region (Fragment) OS=Homo sapiens PE=2 SV=1	A0A0X9T0I7	1	1	0	1	1	0	0	0	0	0	0	0	1	1	0	0	0	0	0	0	0
A8MT70-2 (+1)	Isoform 2 of Zinc finger B-box domain-containing protein 1 OS=Homo sapiens GN=ZBBX	ZBBX	1	1	0	0	0	1	0	0	0	0	0	0	0	0	1	0	0	0	0	0	0
Q9UBT2 (+1)	SUMO-activating enzyme subunit 2 OS=Homo sapiens GN=UBA2 PE=1 SV=2	UBA2	1	1	0	0	0	0	0	1	0	0	0	0	0	0	0	0	1	0	0	0	0
Q9Y4A5 (+1)	Transformation/transcription domain-associated protein OS=Homo sapiens GN=TRRAP PE=1 SV=3	TRRAP	1	1	0	0	0	1	0	0	0	0	0	0	0	0	1	0	0	0	0	0	0
A6NK02	Putative tripartite motif-containing protein 75 OS=Homo sapiens GN=TRIM75P PE=5 SV=2	TRIM75P	1	1	0	0	0	0	0	1	0	0	0	0	0	0	0	0	0	0	1	0	0
Q8IWU5 (+1)	Extracellular sulfatase Sulf-2 OS=Homo sapiens GN=SULF2 PE=1 SV=1	SULF2	1	1	0	0	0	0	0	1	0	0	0	0	0	0	0	0	0	0	0	1	0
Q05DF2 (+1)	SF3A2 protein (Fragment) OS=Homo sapiens GN=SF3A2 PE=2 SV=1	SF3A2	1	1	0	0	0	0	0	1	0	0	0	0	0	0	0	0	1	0	0	0	0
P13521	Secretogranin-2 OS=Homo sapiens GN=SCG2 PE=1 SV=2	SCG2	1	1	0	0	0	0	0	1	0	0	0	0	0	0	0	0	1	0	0	0	0
H3BUB6	Secretory carrier-associated membrane protein (Fragment) OS=Homo sapiens GN=SCAMP2 PE=1 SV=1	SCAMP2	1	1	0	0	0	0	1	0	0	0	0	0	0	1	0	0	0	0	0	0	0
P62266 (+1)	40S ribosomal protein S23 OS=Homo sapiens GN=RPS23 PE=1 SV=3	RPS23	1	1	0	0	0	0	0	1	0	0	0	0	0	0	0	0	0	0	0	0	1
O00469 (+3)	Procollagen-lysine,2-oxoglutarate 5-dioxygenase 2 OS=Homo sapiens GN=PLOD2 PE=1 SV=2	PLOD2	1	1	0	0	0	0	0	1	0	0	0	0	0	0	0	0	1	0	0	0	0
Q8TD55 (+1)	Pleckstrin homology domain-containing family O member 2 OS=Homo sapiens GN=PLEKHO2 PE=1 SV=1	PLEKHO2	1	1	0	0	0	1	0	0	0	0	0	0	0	0	0	0	0	0	0	0	1
Q504Y2	Extracellular tyrosine-protein kinase PKDCC OS=Homo sapiens GN=PKDCC PE=2 SV=2	PKDCC	1	1	0	0	0	0	0	0	0	1	0	0	0	0	0	0	0	0	0	1	0
O75340 (+1)	Programmed cell death protein 6 OS=Homo sapiens GN=PDCD6 PE=1 SV=1	PDCD6	1	1	0	0	0	0	0	1	0	0	0	0	0	0	0	0	1	0	0	0	0
Q9NPG4 (+1)	Protocadherin-12 OS=Homo sapiens GN=PCDH12 PE=1 SV=1	PCDH12	1	1	0	0	0	0	0	0	0	1	0	0	0	0	1	0	0	0	0	0	0
Q14566 (+1)	DNA replication licensing factor MCM6 OS=Homo sapiens GN=MCM6 PE=1 SV=1	MCM6	1	1	0	0	0	0	0	1	0	0	0	0	0	0	0	0	1	0	0	0	0
A0A0M3HER1	LIM and senescent cell antigen-like-containing domain protein 1 (Fragment) OS=Homo sapiens GN=LIMS1 PE=1 SV=1	LIMS1	1	1	0	0	0	0	0	0	0	1	0	0	0	0	0	0	0	0	0	0	1
Q3B8N2 (+1)	Galectin-9B OS=Homo sapiens GN=LGALS9B PE=1 SV=3	LGALS9B	1	1	0	0	0	1	0	0	0	0	0	0	0	0	0	0	0	0	0	0	1
A0A0F7T931	IGHV4-39 protein (Fragment) OS=Homo sapiens GN=IGHV4-39 PE=4 SV=1	IGHV4-39	1	1	0	0	0	0	1	0	0	0	0	0	0	0	0	0	0	0	0	1	0
P12081 (+4)	Histidine--tRNA ligase, cytoplasmic OS=Homo sapiens GN=HARS PE=1 SV=2	HARS	1	1	0	0	0	1	0	0	0	0	0	0	0	0	1	0	0	0	0	0	0
P10915 (+1)	Hyaluronan and proteoglycan link protein 1 OS=Homo sapiens GN=HAPLN1 PE=2 SV=2	HAPLN1	1	1	0	0	0	0	0	0	0	0	1	0	0	0	0	0	1	0	0	0	0
P19883 (+3)	Follistatin OS=Homo sapiens GN=FST PE=1 SV=2	FST	1	1	0	0	1	0	0	0	0	0	0	0	0	0	0	0	1	0	0	0	0
Q9HB96	Fanconi anemia group E protein OS=Homo sapiens GN=FANCE PE=1 SV=1	FANCE	1	1	0	0	0	0	0	0	1	0	0	0	0	0	0	0	0	0	1	0	0
Q9NUQ9 (+2)	Protein FAM49B OS=Homo sapiens GN=FAM49B PE=1 SV=1	FAM49B	1	1	0	1	0	0	0	0	0	0	0	0	0	0	0	0	0	0	0	1	0
A0A075B730 (+1)	Epiplakin OS=Homo sapiens GN=EPPK1 PE=1 SV=2	EPPK1	1	1	0	1	0	0	0	0	0	0	0	0	1	0	0	0	0	0	0	0	0
P09668 (+2)	Pro-cathepsin H OS=Homo sapiens GN=CTSH PE=1 SV=4	CTSH	1	1	0	0	0	0	0	1	0	0	0	0	0	0	1	0	0	0	0	0	0
O75534 (+5)	Cold shock domain-containing protein E1 OS=Homo sapiens GN=CSDE1 PE=1 SV=2	CSDE1	1	1	0	0	0	0	1	0	0	0	0	0	0	0	0	0	0	0	0	0	1
Q9Y2V7 (+2)	Conserved oligomeric Golgi complex subunit 6 OS=Homo sapiens GN=COG6 PE=1 SV=2	COG6	1	1	0	0	0	0	0	0	0	0	0	1	0	0	0	0	0	1	0	0	0
O75882 (+3)	Attractin OS=Homo sapiens GN=ATRN PE=1 SV=2	ATRN	1	1	0	0	0	0	0	0	0	0	1	0	0	0	0	0	0	0	0	1	0
A0A1C9J6R5	B cell receptor heavy chain variable region (Fragment) OS=Homo sapiens PE=4 SV=1	A0A1C9J6R5	1	1	0	0	0	1	0	0	0	0	0	0	1	0	0	0	0	0	0	0	0
A0A125QYY7	IBM-B1 heavy chain variable region (Fragment) OS=Homo sapiens PE=2 SV=1	A0A125QYY7	1	1	0	0	0	0	0	0	0	0	1	0	0	0	0	0	0	0	0	1	0
A2NYU9	Heavy chain Fab (Fragment) OS=Homo sapiens PE=2 SV=1	A2NYU9	1	1	0	0	1	0	0	0	0	0	0	0	1	0	0	0	0	0	0	0	0
Q9H804	cDNA FLJ14022 fis, clone HEMBA1003538, weakly similar to COMPLEMENT C1R COMPONENT (EC 3.4.21.41) OS=Homo sapiens PE=2 SV=1	Q9H804	0.397733	0.525025	-1.60171e-16	0	0	6	0	0	0	8	0	0	0	0	4	0	0	0	4	0	6
P35527	Keratin, type I cytoskeletal 9 OS=Homo sapiens GN=KRT9 PE=1 SV=3	KRT9	0.41475	0.543334	-0.0100885	90	66	68	0	2	7	20	25	7	93	85	61	2	12	18	5	9	2
P07360	Complement component C8 gamma chain OS=Homo sapiens GN=C8G PE=1 SV=3	C8G	0.949203	1	-0.010268	43	49	33	24	26	23	26	27	29	46	48	34	22	33	19	28	24	28
P04217 (+1)	Alpha-1B-glycoprotein OS=Homo sapiens GN=A1BG PE=1 SV=4	A1BG	0.70978	0.831575	-0.0265931	23	24	20	14	29	17	26	40	22	23	24	21	22	24	18	30	23	34
P36980 (+1)	Complement factor H-related protein 2 OS=Homo sapiens GN=CFHR2 PE=1 SV=1	CFHR2	0.596993	0.718592	-0.0282878	29	30	39	22	21	14	12	18	17	24	29	22	25	26	16	19	28	17
P0C0L5	Complement C4-B OS=Homo sapiens GN=C4B PE=1 SV=2	C4B	0.614333	0.73507	-0.0295383	914	965	1031	700	873	448	635	445	612	1056	899	813	640	750	569	727	677	629
P0C0L4	Complement C4-A OS=Homo sapiens GN=C4A PE=1 SV=2	C4A	0.57492	0.702912	-0.0366913	905	975	1034	739	915	463	644	442	638	1053	897	820	676	785	591	762	695	650
P07357	Complement component C8 alpha chain OS=Homo sapiens GN=C8A PE=1 SV=2	C8A	0.663485	0.785715	-0.0459483	42	48	38	30	27	31	34	28	31	43	45	30	29	34	35	29	39	35
Q14520 (+1)	Hyaluronan-binding protein 2 OS=Homo sapiens GN=HABP2 PE=1 SV=1	HABP2	0.438811	0.568384	-0.046747	52	60	63	37	36	20	23	20	23	35	58	52	40	34	28	33	40	25
Q9UK55 (+2)	Protein Z-dependent protease inhibitor OS=Homo sapiens GN=SERPINA10 PE=1 SV=1	SERPINA10	0.468308	0.600159	-0.0539365	38	34	30	16	26	21	21	11	13	28	31	27	18	23	27	25	25	14
B4E1B2	cDNA FLJ53691, highly similar to Serotransferrin OS=Homo sapiens PE=2 SV=1	B4E1B2	0.798512	0.927441	-0.055955	0	58	0	32	38	0	61	108	57	0	28	0	49	67	0	58	84	82
P10643 (+1)	Complement component C7 OS=Homo sapiens GN=C7 PE=1 SV=2	C7	0.578568	0.702912	-0.0575112	59	70	71	46	39	28	48	28	29	66	55	46	43	60	33	54	51	27
P02649 (+1)	Apolipoprotein E OS=Homo sapiens GN=APOE PE=1 SV=1	APOE	0.382883	0.508573	-0.0576215	170	156	162	92	75	67	57	69	60	170	132	174	96	71	76	74	86	66
P08833 (+3)	Insulin-like growth factor-binding protein 1 OS=Homo sapiens GN=IGFBP1 PE=1 SV=1	IGFBP1	0.229956	0.448657	-0.0588721	1	10	2	1	3	2	1	2	2	2	4	2	4	3	2	2	4	2
Q9UL94	Myosin-reactive immunoglobulin heavy chain variable region (Fragment) OS=Homo sapiens PE=2 SV=1	Q9UL94	0.624746	0.746053	-0.061377	2	3	4	2	2	2	0	3	5	4	3	4	0	0	2	2	3	6
A2MYD6	V1-2 protein (Fragment) OS=Homo sapiens GN=V1-2 PE=4 SV=1	V1-2	0.471717	0.6037	-0.0739664	0	2	3	3	1	2	2	3	3	3	4	1	4	1	1	1	2	3
Q02818 (+1)	Nucleobindin-1 OS=Homo sapiens GN=NUCB1 PE=1 SV=4	NUCB1	0.425734	0.556375	-0.0784698	24	26	34	14	25	14	12	5	7	28	29	23	16	18	12	11	21	12
Q03591	Complement factor H-related protein 1 OS=Homo sapiens GN=CFHR1 PE=1 SV=2	CFHR1	0.397712	0.525025	-0.0836146	62	66	85	61	60	33	35	39	45	60	66	58	65	67	43	48	65	43
P01033 (+2)	Metalloproteinase inhibitor 1 OS=Homo sapiens GN=TIMP1 PE=1 SV=1	TIMP1	0.506677	0.641172	-0.0840496	6	10	7	2	9	3	6	5	2	8	7	6	7	5	4	3	6	7
A0A5E4	Uncharacterized protein OS=Homo sapiens PE=2 SV=1	A0A5E4	0.355737	0.478738	-0.0856274	53	0	0	43	43	45	0	51	43	64	0	0	37	33	39	37	43	42
Q5D044 (+1)	LAMA4 protein OS=Homo sapiens GN=LAMA4 PE=2 SV=1	LAMA4	0.131921	0.333336	-0.0889979	34	23	37	6	1	3	3	1	2	21	30	24	6	3	4	8	18	3
Q08380 (+1)	Galectin-3-binding protein OS=Homo sapiens GN=LGALS3BP PE=1 SV=1	LGALS3BP	0.202526	0.410315	-0.0910091	73	77	89	45	32	28	35	30	21	74	68	85	49	30	35	47	42	28
P02452	Collagen alpha-1(I) chain OS=Homo sapiens GN=COL1A1 PE=1 SV=5	COL1A1	0.742659	0.868412	-0.0916174	7	10	7	7	5	7	8	4	6	13	6	8	8	8	7	5	5	5
Q15582 (+1)	Transforming growth factor-beta-induced protein ig-h3 OS=Homo sapiens GN=TGFBI PE=1 SV=1	TGFBI	0.977204	1	-0.092256	40	43	43	51	28	30	29	25	29	41	47	74	38	13	38	23	29	36
A0A0J9YX35	Immunoglobulin heavy variable 3-64D OS=Homo sapiens GN=IGHV3-64D PE=3 SV=1	IGHV3-64D	0.810111	0.938657	-0.0930553	3	2	3	1	1	2	1	1	1	4	2	3	1	1	1	2	1	1
P07858 (+1)	Cathepsin B OS=Homo sapiens GN=CTSB PE=1 SV=3	CTSB	0.748471	0.87394	-0.0972874	12	5	20	10	8	4	7	7	13	6	15	5	15	8	6	7	15	15
A0A172Q381	Endosialin (Fragment) OS=Homo sapiens GN=TEM1 PE=2 SV=1	TEM1	0.433106	0.564559	-0.0995151	3	7	10	8	3	3	1	4	3	5	5	8	5	4	2	4	9	3
P48740	Mannan-binding lectin serine protease 1 OS=Homo sapiens GN=MASP1 PE=1 SV=3	MASP1	0.462849	0.595056	-0.100689	21	27	31	25	16	13	10	9	14	35	21	24	21	15	16	11	21	14
B4DI57	cDNA FLJ54111, highly similar to Serotransferrin OS=Homo sapiens PE=2 SV=1	B4DI57	0.988951	1	-0.100923	0	0	0	0	0	0	49	89	0	0	0	0	0	0	0	0	77	71
P35908	Keratin, type II cytoskeletal 2 epidermal OS=Homo sapiens GN=KRT2 PE=1 SV=2	KRT2	0.677711	0.799818	-0.101996	75	55	69	1	1	5	24	23	20	94	79	58	8	15	22	6	9	2
P07358	Complement component C8 beta chain OS=Homo sapiens GN=C8B PE=1 SV=3	C8B	0.305742	0.448657	-0.10477	61	62	56	32	32	34	37	38	33	67	61	47	35	46	43	36	37	42
E1U340	ZNF511/PRAP1 fusion protein OS=Homo sapiens PE=2 SV=1	E1U340	0.645518	0.766315	-0.10688	3	4	3	5	2	3	2	2	2	2	3	2	4	4	2	4	4	3
P07942 (+1)	Laminin subunit beta-1 OS=Homo sapiens GN=LAMB1 PE=1 SV=2	LAMB1	0.158365	0.338434	-0.113204	29	28	34	12	4	6	15	7	12	27	25	24	16	6	7	20	18	16
P02747 (+1)	Complement C1q subcomponent subunit C OS=Homo sapiens GN=C1QC PE=1 SV=3	C1QC	0.935514	1	-0.113313	55	47	51	19	18	15	15	18	19	77	48	50	26	16	17	16	18	10
P27797 (+2)	Calreticulin OS=Homo sapiens GN=CALR PE=1 SV=1	CALR	0.59798	0.718706	-0.115469	19	14	25	14	10	11	11	11	5	13	30	10	10	13	11	16	15	12
A0A0G2JPR0	Complement C4-A OS=Homo sapiens GN=C4A PE=1 SV=1	C4A	0.41468	0.543334	-0.115822	0	0	0	746	915	469	641	445	648	0	0	0	677	789	595	764	700	662
O00187	Mannan-binding lectin serine protease 2 OS=Homo sapiens GN=MASP2 PE=1 SV=4	MASP2	0.40666	0.535055	-0.121002	12	13	14	13	6	6	4	7	5	11	9	9	14	7	6	6	16	9
P55103 (+1)	Inhibin beta C chain OS=Homo sapiens GN=INHBC PE=2 SV=1	INHBC	0.553927	0.682658	-0.125433	3	4	1	1	1	0	0	0	1	2	2	0	1	2	2	0	2	1
P00739	Haptoglobin-related protein OS=Homo sapiens GN=HPR PE=2 SV=2	HPR	0.384378	0.509902	-0.126484	37	27	29	20	25	25	34	29	25	37	31	30	31	23	21	35	27	39
Q6U2E7	C4B1 (Fragment) OS=Homo sapiens GN=C4B PE=4 SV=1	C4B	0.968739	1	-0.129248	0	0	0	7	12	0	5	3	5	13	0	0	6	0	0	7	5	4
A0A1L2BU33	Anti-staphylococcal enterotoxin D heavy chain variable region (Fragment) OS=Homo sapiens PE=2 SV=1	A0A1L2BU33	0.58632	0.709278	-0.130039	13	14	10	5	0	0	6	5	0	8	8	10	5	0	13	0	6	8
Q13790	Apolipoprotein F OS=Homo sapiens GN=APOF PE=1 SV=2	APOF	0.457573	0.589528	-0.131231	13	10	10	9	6	10	8	9	9	9	9	9	13	11	9	10	14	8
A0A024R462	Fibronectin 1, isoform CRA_n OS=Homo sapiens GN=FN1 PE=4 SV=1	FN1	0.318281	0.448657	-0.131851	525	544	574	603	367	277	324	202	304	700	583	413	601	401	322	409	381	266
P34096 (+1)	Ribonuclease 4 OS=Homo sapiens GN=RNASE4 PE=1 SV=3	RNASE4	0.667125	0.789638	-0.1319	20	18	16	7	8	5	5	7	8	23	19	10	11	10	6	8	13	3
P20851 (+1)	C4b-binding protein beta chain OS=Homo sapiens GN=C4BPB PE=1 SV=1	C4BPB	0.441161	0.571123	-0.133259	21	35	28	17	12	9	11	11	11	28	28	23	19	6	14	18	20	14
B4E1D8	cDNA FLJ51597, highly similar to C4b-binding protein alpha chain OS=Homo sapiens PE=2 SV=1	B4E1D8	0.961909	1	-0.138619	293	0	332	219	130	130	124	151	148	337	273	0	216	110	140	210	229	166
Q92496 (+1)	Complement factor H-related protein 4 OS=Homo sapiens GN=CFHR4 PE=1 SV=3	CFHR4	0.583589	0.706452	-0.142246	33	29	36	25	16	10	13	16	15	25	25	12	32	21	12	26	42	18
O95445	Apolipoprotein M OS=Homo sapiens GN=APOM PE=1 SV=2	APOM	0.302767	0.448657	-0.149842	22	29	26	19	26	20	17	19	23	28	21	20	29	27	25	20	25	28
P58401	Neurexin-2-beta OS=Homo sapiens GN=NRXN2 PE=1 SV=1	NRXN2	0.792876	0.921423	-0.151982	6	7	19	5	5	7	6	2	6	4	16	20	3	5	4	7	6	5
Q92743	Serine protease HTRA1 OS=Homo sapiens GN=HTRA1 PE=1 SV=1	HTRA1	0.270993	0.448657	-0.153789	8	15	11	6	11	7	7	7	8	9	10	12	9	8	8	10	11	12
Q02985	Complement factor H-related protein 3 OS=Homo sapiens GN=CFHR3 PE=1 SV=2	CFHR3	0.424052	0.554618	-0.155753	40	44	51	30	36	18	24	33	31	46	40	26	37	39	23	38	62	31
Q6GMX0	Uncharacterized protein OS=Homo sapiens PE=1 SV=1	Q6GMX0	0.994886	1	-0.156954	87	0	0	0	0	0	0	0	0	0	97	0	0	0	0	0	0	0
A2J1N6	Rheumatoid factor RF-ET9 (Fragment) OS=Homo sapiens PE=2 SV=1	A2J1N6	0.233933	0.448657	-0.15749	0	0	0	3	4	5	4	6	4	7	5	0	2	3	4	3	3	2
P39060	Collagen alpha-1(XVIII) chain OS=Homo sapiens GN=COL18A1 PE=1 SV=5	COL18A1	0.20601	0.416674	-0.160451	17	21	17	10	7	6	10	7	7	20	19	15	17	9	7	8	11	8
O43240	Kallikrein-10 OS=Homo sapiens GN=KLK10 PE=1 SV=3	KLK10	0.558474	0.686937	-0.163443	10	3	0	10	0	0	2	0	0	6	4	0	15	0	0	3	0	0
B2RMS9	Inter-alpha (Globulin) inhibitor H4 (Plasma Kallikrein-sensitive glycoprotein) OS=Homo sapiens GN=ITIH4 PE=2 SV=1	ITIH4	0.305872	0.448657	-0.165352	158	184	143	153	61	129	130	110	126	159	157	123	136	176	151	129	146	162
A2NYU7	Heavy chain Fab (Fragment) OS=Homo sapiens PE=2 SV=1	A2NYU7	0.680346	0.802144	-0.169745	3	1	1	0	0	1	0	0	2	2	3	2	0	0	1	0	0	1
P22891 (+2)	Vitamin K-dependent protein Z OS=Homo sapiens GN=PROZ PE=1 SV=2	PROZ	0.46966	0.601573	-0.172305	22	23	24	13	9	16	10	6	11	25	21	18	18	10	20	17	17	5
P20700	Lamin-B1 OS=Homo sapiens GN=LMNB1 PE=1 SV=2	LMNB1	0.948369	1	-0.176813	0	0	12	1	5	3	0	0	2	0	0	1	0	12	0	1	1	11
Q9UJJ9	N-acetylglucosamine-1-phosphotransferase subunit gamma OS=Homo sapiens GN=GNPTG PE=1 SV=1	GNPTG	0.34223	0.463141	-0.18047	0	4	0	1	2	2	2	3	1	0	1	3	2	2	2	2	2	3
Q96IY4	Carboxypeptidase B2 OS=Homo sapiens GN=CPB2 PE=1 SV=2	CPB2	0.330125	0.450797	-0.181985	9	19	19	13	15	10	13	10	11	16	16	20	20	13	11	9	18	12
B4E1Z4	cDNA FLJ55673, highly similar to Complement factor B (EC 3.4.21.47) OS=Homo sapiens PE=1 SV=1	B4E1Z4	0.191122	0.389825	-0.182612	43	56	55	44	53	28	50	48	38	60	49	49	54	48	38	51	56	66
A0A024R6I7	Alpha-1-antitrypsin OS=Homo sapiens GN=SERPINA1 PE=1 SV=1	SERPINA1	0.33967	0.460192	-0.185486	0	0	0	53	146	0	79	101	0	0	0	0	64	150	0	97	120	0
Q12905 (+1)	Interleukin enhancer-binding factor 2 OS=Homo sapiens GN=ILF2 PE=1 SV=2	ILF2	0.98853	1	-0.187583	0	0	1	6	16	3	5	3	2	0	18	0	3	12	2	2	2	2
P02748 (+1)	Complement component C9 OS=Homo sapiens GN=C9 PE=1 SV=2	C9	0.0892771	0.266728	-0.188097	69	87	70	58	64	57	76	57	58	87	80	70	63	72	66	91	71	79
P02790	Hemopexin OS=Homo sapiens GN=HPX PE=1 SV=2	HPX	0.454959	0.586472	-0.189816	18	21	17	10	16	13	22	53	22	18	12	15	22	29	10	28	45	40
B2R6W1	cDNA, FLJ93143, highly similar to Homo sapiens complement component 7 (C7), mRNA OS=Homo sapiens PE=2 SV=1	B2R6W1	0.26877	0.448657	-0.191573	60	66	0	45	37	27	45	28	30	66	53	0	43	59	32	53	54	26
Q5TEC6	Histone H3 OS=Homo sapiens GN=HIST2H3PS2 PE=1 SV=1	HIST2H3PS2	0.361267	0.48349	-0.192413	0	5	0	0	2	0	0	0	0	0	8	0	0	0	0	0	0	0
K7EPT8	Glial fibrillary acidic protein (Fragment) OS=Homo sapiens GN=GFAP PE=1 SV=2	GFAP	0.579119	0.702912	-0.192413	2	2	2	0	0	0	0	0	1	2	2	2	0	1	1	0	0	0
L8E853	von Willebrand factor OS=Homo sapiens GN=VWF PE=4 SV=1	VWF	0.577187	0.702912	-0.192633	0	84	0	0	0	15	18	0	23	38	0	0	0	0	16	39	34	33
P11047 (+1)	Laminin subunit gamma-1 OS=Homo sapiens GN=LAMC1 PE=1 SV=3	LAMC1	0.318148	0.448657	-0.200685	20	27	30	11	4	10	17	9	6	24	26	26	15	6	5	21	23	8
P13671	Complement component C6 OS=Homo sapiens GN=C6 PE=1 SV=3	C6	0.142315	0.333336	-0.200947	53	66	56	42	42	24	37	21	27	61	54	46	44	60	28	48	46	36
P19652	Alpha-1-acid glycoprotein 2 OS=Homo sapiens GN=ORM2 PE=1 SV=2	ORM2	0.366689	0.490203	-0.203508	7	4	10	4	8	4	9	11	9	7	7	6	7	9	3	10	12	15
P02763 (+1)	Alpha-1-acid glycoprotein 1 OS=Homo sapiens GN=ORM1 PE=1 SV=1	ORM1	0.327011	0.448657	-0.214107	4	11	7	8	12	6	17	20	15	10	6	7	13	18	6	15	20	21
P02743 (+1)	Serum amyloid P-component OS=Homo sapiens GN=APCS PE=1 SV=2	APCS	0.0888725	0.266177	-0.220438	46	38	28	20	14	16	18	15	17	44	39	40	20	13	19	26	25	21
P02751-8	Isoform 8 of Fibronectin OS=Homo sapiens GN=FN1	FN1	0.993691	1	-0.226273	0	0	0	583	0	0	0	0	0	682	0	0	0	0	0	0	0	0
Q6P089	IGH@ protein OS=Homo sapiens GN=IGH@ PE=2 SV=1	IGH@	0.679752	0.801836	-0.230868	0	0	87	0	0	0	0	34	0	47	59	0	0	0	0	0	0	36
P02746 (+2)	Complement C1q subcomponent subunit B OS=Homo sapiens GN=C1QB PE=1 SV=3	C1QB	0.491198	0.625843	-0.236885	36	40	57	32	27	21	30	30	24	70	56	65	43	24	20	26	29	17
P06681 (+3)	Complement C2 OS=Homo sapiens GN=C2 PE=1 SV=2	C2	0.430075	0.561346	-0.237479	11	0	0	13	16	13	15	13	14	0	0	0	21	21	15	19	18	18
P00740 (+1)	Coagulation factor IX OS=Homo sapiens GN=F9 PE=1 SV=2	F9	0.115518	0.325796	-0.238501	21	30	14	24	29	12	18	13	17	22	21	20	29	27	23	23	25	20
P01817	Immunoglobulin heavy variable 2-5 OS=Homo sapiens GN=IGHV2-5 PE=1 SV=2	IGHV2-5	0.197565	0.401273	-0.240827	0	0	3	0	1	3	0	2	2	1	2	2	1	0	3	1	1	2
A0M8Q6	Immunoglobulin lambda constant 7 OS=Homo sapiens GN=IGLC7 PE=1 SV=3	IGLC7	0.581589	0.704965	-0.245097	40	38	0	0	0	0	26	31	0	44	39	0	0	0	25	0	27	25
Q16270 (+2)	Insulin-like growth factor-binding protein 7 OS=Homo sapiens GN=IGFBP7 PE=1 SV=1	IGFBP7	0.538983	0.67359	-0.247799	2	0	4	3	2	1	1	2	1	0	0	1	3	2	4	4	3	2
Q6PIQ7	IGL@ protein OS=Homo sapiens GN=IGL@ PE=1 SV=1	IGL@	0.676586	0.79888	-0.248302	53	0	60	43	0	0	41	0	0	63	57	0	37	0	36	0	0	41
Q6MZX9	Uncharacterized protein DKFZp686M08189 OS=Homo sapiens GN=DKFZp686M08189 PE=2 SV=1	DKFZp686M08189	0.972278	1	-0.253435	0	0	0	0	28	29	29	34	31	49	0	0	39	0	26	0	29	37
Q5NV90	V2-17 protein (Fragment) OS=Homo sapiens GN=V2-17 PE=1 SV=1	V2-17	0.209889	0.424121	-0.255189	14	0	0	6	0	11	0	0	0	10	0	0	5	4	0	5	7	6
P01009 (+1)	Alpha-1-antitrypsin OS=Homo sapiens GN=SERPINA1 PE=1 SV=3	SERPINA1	0.255671	0.448657	-0.255397	125	52	96	52	146	67	82	103	98	61	110	108	62	152	84	100	122	181
D3DP16	Fibrinogen gamma chain, isoform CRA_a OS=Homo sapiens GN=FGG PE=4 SV=1	FGG	0.463103	0.595067	-0.257021	230	135	252	174	192	123	110	131	176	274	262	0	262	196	150	236	248	192
P00742 (+1)	Coagulation factor X OS=Homo sapiens GN=F10 PE=1 SV=2	F10	0.163237	0.345485	-0.25907	19	24	18	13	14	8	12	6	8	16	20	19	18	16	10	16	22	9
P10646	Tissue factor pathway inhibitor OS=Homo sapiens GN=TFPI PE=1 SV=1	TFPI	0.328001	0.448657	-0.262602	0	0	0	1	1	0	1	1	1	0	0	0	1	1	1	1	1	1
Q92930 (+1)	Ras-related protein Rab-8B OS=Homo sapiens GN=RAB8B PE=1 SV=2	RAB8B	0.405347	0.53391	-0.262602	1	0	3	0	0	0	1	0	0	0	0	0	0	0	0	0	0	6
P13796 (+1)	Plastin-2 OS=Homo sapiens GN=LCP1 PE=1 SV=6	LCP1	0.0415452	0.176786	-0.262818	0	0	0	1	0	1	3	2	3	0	0	0	0	0	0	0	0	12
Q16777 (+1)	Histone H2A type 2-C OS=Homo sapiens GN=HIST2H2AC PE=1 SV=4	HIST2H2AC	0.96519	1	-0.26289	0	0	0	4	7	0	0	0	4	0	0	0	0	6	0	4	0	8
Q8IUX7	Adipocyte enhancer-binding protein 1 OS=Homo sapiens GN=AEBP1 PE=1 SV=1	AEBP1	0.106421	0.305123	-0.268464	8	12	20	11	7	5	12	7	6	13	12	25	10	9	8	12	12	5
Q12841	Follistatin-related protein 1 OS=Homo sapiens GN=FSTL1 PE=1 SV=1	FSTL1	0.33512	0.455035	-0.280026	2	5	5	2	4	1	3	5	1	5	5	5	3	1	3	4	6	2
B3KS79	cDNA FLJ35730 fis, clone TESTI2003131, highly similar to ALPHA-1-ANTICHYMOTRYPSIN OS=Homo sapiens PE=2 SV=1	B3KS79	0.0513224	0.208832	-0.2801	28	37	36	22	25	34	48	40	38	40	40	33	32	36	39	43	50	61
H0Y300	Haptoglobin OS=Homo sapiens GN=HP PE=1 SV=4	HP	0.085429	0.25778	-0.285393	29	27	31	16	27	24	32	41	29	32	36	35	34	25	28	32	40	50
Q5U0B9 (+1)	Stem cell growth factor; lymphocyte secreted C-type lectin OS=Homo sapiens PE=2 SV=1	Q5U0B9	0.288337	0.448657	-0.288222	19	16	20	9	19	7	6	4	4	19	23	30	14	7	6	11	12	5
B7Z5Q2	cDNA FLJ58075, highly similar to Ceruloplasmin (EC 1.16.3.1) OS=Homo sapiens PE=2 SV=1	B7Z5Q2	0.685274	0.806382	-0.294404	0	0	0	0	0	253	0	308	0	0	0	0	0	136	0	201	0	351
O95428 (+1)	Papilin OS=Homo sapiens GN=PAPLN PE=2 SV=4	PAPLN	0.101497	0.295919	-0.299467	9	6	6	0	1	1	0	1	2	6	5	5	2	3	2	1	7	1
P02671	Fibrinogen alpha chain OS=Homo sapiens GN=FGA PE=1 SV=2	FGA	0.0649545	0.228684	-0.301826	336	207	417	197	171	205	137	170	227	319	349	335	269	233	255	289	295	204
Q56H29	MHC class I antigen (Fragment) OS=Homo sapiens GN=HLA-B PE=3 SV=1	HLA-B	0.866206	0.996014	-0.304709	3	1	0	3	4	1	2	1	2	5	3	2	2	0	1	2	3	3
A0A0F7SYK7	IGHV1-46 protein (Fragment) OS=Homo sapiens GN=IGHV1-46 PE=4 SV=1	IGHV1-46	0.683173	0.804692	-0.31024	0	14	0	3	2	3	3	0	0	11	12	0	6	0	0	2	0	0
Q86YA3	Protein ZGRF1 OS=Homo sapiens GN=ZGRF1 PE=1 SV=3	ZGRF1	0.435157	0.564559	-0.32128	1	1	2	0	0	0	0	0	0	1	2	2	0	0	0	0	0	0
Q5TCZ1	SH3 and PX domain-containing protein 2A OS=Homo sapiens GN=SH3PXD2A PE=1 SV=1	SH3PXD2A	0.328001	0.448657	-0.32128	2	0	2	0	0	0	0	0	0	2	1	2	0	0	0	0	0	0
A0A0C4DH36	Immunoglobulin heavy variable 3-38 (non-functional) (Fragment) OS=Homo sapiens GN=IGHV3-38 PE=1 SV=1	IGHV3-38	0.178089	0.367761	-0.32128	0	2	2	0	0	0	0	0	0	0	2	1	0	0	1	0	0	1
Q9UG64	Uncharacterized protein DKFZp586I1223 (Fragment) OS=Homo sapiens GN=DKFZp586I1223 PE=2 SV=1	DKFZp586I1223	0.378349	0.503285	-0.32128	0	2	2	0	0	0	0	0	0	2	2	1	0	0	0	0	0	0
P16104	Histone H2AX OS=Homo sapiens GN=H2AFX PE=1 SV=2	H2AFX	0.49748	0.632513	-0.321766	1	2	0	2	7	1	0	1	2	2	6	2	1	2	0	1	2	4
P01019 (+1)	Angiotensinogen OS=Homo sapiens GN=AGT PE=1 SV=1	AGT	0.988036	1	-0.321798	0	20	0	0	0	0	0	0	0	0	0	0	0	25	0	0	0	0
Q5NV84	V1-3 protein (Fragment) OS=Homo sapiens GN=V1-3 PE=4 SV=1	V1-3	0.500153	0.635244	-0.32182	4	4	4	3	1	2	2	2	2	5	6	4	3	0	2	2	4	4
P05155 (+2)	Plasma protease C1 inhibitor OS=Homo sapiens GN=SERPING1 PE=1 SV=2	SERPING1	0.105513	0.30324	-0.322897	38	55	40	22	27	32	29	20	32	44	60	58	34	35	63	25	26	24
A0A0U1RR20	Proteoglycan 4 OS=Homo sapiens GN=PRG4 PE=1 SV=1	PRG4	0.0269767	0.141631	-0.334727	45	49	57	45	28	21	22	24	23	51	69	55	48	39	32	42	38	22
P81605	Dermcidin OS=Homo sapiens GN=DCD PE=1 SV=2	DCD	0.272151	0.448657	-0.336893	4	3	4	0	0	0	3	3	2	7	4	4	0	1	0	2	3	3
Q6IN99	IGL@ protein OS=Homo sapiens GN=IGL@ PE=2 SV=1	IGL@	0.592726	0.714523	-0.345364	0	62	60	0	0	0	0	0	0	59	55	0	0	0	0	0	41	0
P02751-3	Isoform 3 of Fibronectin OS=Homo sapiens GN=FN1	FN1	0.443212	0.573359	-0.34684	513	534	0	588	0	271	0	0	0	686	0	0	0	392	314	403	369	260
D3DQH8	Secreted protein, acidic, cysteine-rich (Osteonectin), isoform CRA_a OS=Homo sapiens GN=SPARC PE=4 SV=1	SPARC	0.0580437	0.228072	-0.351448	10	20	13	10	9	12	15	10	17	11	18	21	15	17	15	13	21	17
Q7LBX6 (+5)	Neuropilin OS=Homo sapiens GN=NRP2 PE=1 SV=1	NRP2	0.216556	0.435817	-0.359019	10	4	1	12	6	5	6	0	2	6	7	4	12	7	4	8	7	4
Q9UBX5 (+2)	Fibulin-5 OS=Homo sapiens GN=FBLN5 PE=1 SV=1	FBLN5	0.259528	0.448657	-0.359488	7	7	18	3	5	7	3	0	3	6	14	10	6	6	5	12	7	2
P06702 (+1)	Protein S100-A9 OS=Homo sapiens GN=S100A9 PE=1 SV=1	S100A9	0.51603	0.650623	-0.362158	3	0	0	1	1	0	1	1	0	1	0	5	0	0	0	0	0	3
Q99715 (+1)	Collagen alpha-1(XII) chain OS=Homo sapiens GN=COL12A1 PE=1 SV=2	COL12A1	0.154107	0.333336	-0.371301	30	34	30	43	7	14	15	11	17	44	39	54	56	12	9	13	15	18
P55285	Cadherin-6 OS=Homo sapiens GN=CDH6 PE=1 SV=1	CDH6	0.325055	0.448657	-0.371795	0	0	0	5	0	1	5	5	1	0	4	0	3	0	3	1	3	8
A0A0X9V9B3	MS-F1 light chain variable region (Fragment) OS=Homo sapiens PE=2 SV=1	A0A0X9V9B3	0.270093	0.448657	-0.378212	0	1	1	1	1	1	1	3	1	2	1	2	1	2	1	1	2	1
A2J1N1	Rheumatoid factor RF-IP15 (Fragment) OS=Homo sapiens PE=2 SV=1	A2J1N1	0.37054	0.494804	-0.378212	6	0	4	0	0	0	0	0	0	4	6	3	0	0	0	0	0	0
P12830 (+11)	Cadherin-1 OS=Homo sapiens GN=CDH1 PE=1 SV=3	CDH1	0.111326	0.31693	-0.395765	4	3	2	4	1	1	1	1	2	5	4	4	4	1	2	2	2	1
P00738-2	Isoform 2 of Haptoglobin OS=Homo sapiens GN=HP	HP	0.267616	0.448657	-0.396646	26	32	31	0	25	21	30	43	29	31	38	35	32	25	26	32	43	50
Q8NCL6	cDNA FLJ90170 fis, clone MAMMA1000370, highly similar to Ig alpha-1 chain C region OS=Homo sapiens PE=2 SV=1	Q8NCL6	0.961133	1	-0.398895	0	0	0	0	41	0	0	51	43	0	74	0	0	0	0	0	47	57
P04745 (+1)	Alpha-amylase 1 OS=Homo sapiens GN=AMY1A PE=1 SV=2	AMY1A	0.406524	0.535055	-0.413958	0	0	0	0	0	0	3	0	0	3	0	0	0	0	0	1	0	0
B2R5M9	cDNA, FLJ92537, highly similar to Homo sapiens procollagen-lysine, 2-oxoglutarate 5-dioxygenase (lysine hydroxylase, Ehlers-Danlos syndrome type VI) (PLOD), mRNA OS=Homo sapiens PE=2 SV=1	B2R5M9	0.592637	0.714523	-0.413958	0	0	0	0	2	0	0	0	1	0	0	2	0	1	0	1	0	0
L8E948	Alternative protein IQCH OS=Homo sapiens GN=IQCH PE=4 SV=1	IQCH	0.962902	1	-0.413958	0	0	0	0	1	0	1	0	1	0	0	0	1	1	0	0	2	0
Q59G48	C1q and tumor necrosis factor related protein 3 variant (Fragment) OS=Homo sapiens PE=2 SV=1	Q59G48	0.443892	0.573737	-0.413958	1	1	0	1	0	0	0	0	0	2	2	0	0	0	0	0	0	0
E9PQ57	mRNA export factor OS=Homo sapiens GN=RAE1 PE=1 SV=1	RAE1	0.668532	0.790778	-0.413958	0	0	0	1	1	0	1	0	0	0	0	0	0	0	1	1	1	1
Q8WXI7	Mucin-16 OS=Homo sapiens GN=MUC16 PE=1 SV=3	MUC16	0.638627	0.759627	-0.413958	0	0	0	0	0	0	0	0	3	0	0	0	0	0	0	0	0	4
B3KY81	cDNA FLJ46662 fis, clone TRACH3006800, highly similar to Homo sapiens mucin 16, cell surface associated (MUC16), mRNA OS=Homo sapiens PE=2 SV=1	B3KY81	0.638627	0.759627	-0.413958	0	0	0	0	0	0	0	0	3	0	0	0	0	0	0	0	0	4
P08253 (+1)	72 kDa type IV collagenase OS=Homo sapiens GN=MMP2 PE=1 SV=2	MMP2	0.983562	1	-0.414497	0	2	0	0	0	0	1	1	2	0	0	0	1	0	0	1	1	5
P10451-5 (+1)	Isoform 5 of Osteopontin OS=Homo sapiens GN=SPP1	SPP1	0.155808	0.334745	-0.41497	5	12	4	11	1	2	5	5	3	8	14	11	4	3	10	6	4	4
Q15485	Ficolin-2 OS=Homo sapiens GN=FCN2 PE=1 SV=2	FCN2	0.0324703	0.149478	-0.422656	21	8	16	11	9	7	5	9	8	20	13	12	15	12	8	13	19	14
P07602 (+2)	Prosaposin OS=Homo sapiens GN=PSAP PE=1 SV=2	PSAP	0.165182	0.349296	-0.425892	20	11	23	6	15	5	5	5	9	24	23	23	13	9	5	6	22	8
E7ETN3	Uncharacterized protein OS=Homo sapiens PE=1 SV=1	E7ETN3	0.283484	0.448657	-0.435431	0	0	0	37	42	0	43	41	30	0	0	0	45	38	28	43	49	58
F6KPG5	Albumin (Fragment) OS=Homo sapiens PE=2 SV=1	F6KPG5	0.577693	0.702912	-0.436978	0	0	0	0	0	320	367	0	308	0	0	0	0	273	341	319	414	0
Q9UNW1 (+1)	Multiple inositol polyphosphate phosphatase 1 OS=Homo sapiens GN=MINPP1 PE=1 SV=1	MINPP1	0.999963	1	-0.440329	1	3	2	2	3	2	1	0	0	0	4	9	0	1	1	2	1	1
B7ZKJ8	ITIH4 protein OS=Homo sapiens GN=ITIH4 PE=1 SV=1	ITIH4	0.322403	0.448657	-0.445587	158	186	142	143	0	124	0	0	123	160	157	0	131	175	145	122	144	159
H0Y4U4	Glycodelin (Fragment) OS=Homo sapiens GN=PAEP PE=1 SV=1	PAEP	0.359723	0.481957	-0.447144	0	0	0	0	0	0	0	1	10	0	0	0	0	0	0	0	0	15
B2R5G8	Serum amyloid A protein OS=Homo sapiens PE=2 SV=1	B2R5G8	0.0103772	0.0803599	-0.448971	31	34	44	24	28	19	26	18	28	45	38	37	36	41	26	45	39	37
P0DOX3	Immunoglobulin delta heavy chain OS=Homo sapiens PE=1 SV=1	P0DOX3	0.323545	0.448657	-0.449718	4	2	4	4	15	0	4	3	5	4	1	5	15	10	0	4	7	10
Q06828 (+1)	Fibromodulin OS=Homo sapiens GN=FMOD PE=1 SV=2	FMOD	0.0543073	0.218157	-0.469393	11	8	8	1	4	1	3	1	2	8	10	10	2	3	2	4	6	9
P59665 (+2)	Neutrophil defensin 1 OS=Homo sapiens GN=DEFA1 PE=1 SV=1	DEFA1	0.0303882	0.143164	-0.476279	3	7	4	1	2	1	1	1	3	6	4	4	2	4	2	4	3	3
P04275	von Willebrand factor OS=Homo sapiens GN=VWF PE=1 SV=4	VWF	0.0476566	0.197876	-0.476929	31	87	42	35	19	13	17	3	21	41	65	56	64	28	16	40	32	31
Q9HCB6	Spondin-1 OS=Homo sapiens GN=SPON1 PE=1 SV=2	SPON1	0.0311349	0.145174	-0.480945	18	30	17	35	2	5	8	5	19	24	38	43	29	4	14	20	5	17
P02679	Fibrinogen gamma chain OS=Homo sapiens GN=FGG PE=1 SV=3	FGG	0.0125803	0.0897716	-0.481249	253	148	283	197	232	143	123	146	205	302	289	298	313	236	184	277	292	224
Q9NWS8 (+1)	Required for meiotic nuclear division protein 1 homolog OS=Homo sapiens GN=RMND1 PE=1 SV=2	RMND1	0.036613	0.161241	-0.485056	3	0	3	1	1	0	0	0	2	4	2	1	2	1	1	1	1	1
[truncated: 286 more rows]

## Sheet: Sheet 2
Therapy-induced Secretion of Spliceosomal Components Mediates Pro-Survival Crosstalk Between Ovarian Cancer Cells
Corresponding author: Victoria Shender, victoria.shender@gmail.com
Supplementary Data 4. Proteome profiles of ovarian cancer ascitic fluids and in vitro secretomes before and after chemotherapy
Proteins identified by LC-MS/MS analysis of secretomes from cisplatin-treated or untreated SKOV3 cells and Fibroblasts
Accession - Uniprot accesion number
Gene_name - gene name
Identified Proteins - the name of the identified protein
pvalue - p-value. We employed the Moderated t-test to calculate p-value
Log2FC - log2 fold change
By columns - the name of sample; by rows - specral counts
*CtrlS_Fb or CtrlS SKOV3 - secretomes from untreated SKOV3 cells or fibroblasts, respectively
**TIS_Fb or TIS_SKOV3 - therapy-induced secretomes from cisplatin-treated SKOV3 cells or fibroblasts, respectively
Accession	Gene Name	Identified Proteins	pvalue_TIS Fb/CtrlS Fb	log2FC_TIS Fb/CtrlS Fb	pvalue_TIS SKOV3/CtrlS SKOV3	log2FC_CP SKOV3/CtrlS SKOV3	CtrlS_Fb_1*	CtrlS_Fb_2*	CtrlS_SKOV3_1*	CtrlS_SKOV3_2*	TIS_Fb_1**	TIS_Fb_2**	TIS_SKOV3_1**	TIS_SKOV3_2**	log2FC_TIS SKOV3/TIS Fb	log2FC_CtrlS SKOV3/CtrlS Fb
B4DRV4	B4DRV4	cDNA FLJ55667, highly similar to Secreted protein acidic and rich in cysteine OS=Homo sapiens PE=2 SV=1	0.380832	15.0319	1	0	0	0	0	0	0	67	0	0	-Inf	NA
P04350	TUBB4A	Tubulin beta-4A chain OS=Homo sapiens GN=TUBB4A PE=1 SV=2	0.380832	13.8239	0.378508	14.92	0	0	0	0	29	0	62	0	1.09622	NA
Q99988	GDF15	Growth/differentiation factor 15 OS=Homo sapiens GN=GDF15 PE=2 SV=3	0.000201235	13.6663	0.00838424	-2.32077	0	0	6	4	16	10	1	1	-3.70044	Inf
F8LSV2	HLA-A	MHC class I antigen (Fragment) OS=Homo sapiens GN=HLA-A PE=3 SV=1	9.43251e-05	13.5509	1	0	0	0	0	0	14	10	0	0	-Inf	NA
F6IQI5	HLA-C	MHC class I antigen (Fragment) OS=Homo sapiens GN=HLA-C PE=3 SV=1	9.01082e-06	13.0534	1	0	0	0	0	0	9	8	0	0	-Inf	NA
Q13162 (+1)	PRDX4	Peroxiredoxin-4 OS=Homo sapiens GN=PRDX4 PE=1 SV=1	2.78105e-05	12.4255	7.01801e-05	12.7733	0	0	0	0	5	6	8	6	0.347923	NA
P08476 (+3)	INHBA	Inhibin beta A chain OS=Homo sapiens GN=INHBA PE=1 SV=2	0.00391244	12.4255	1	0	0	0	0	0	2	9	0	0	-Inf	NA
P33778	HIST1H2BB	Histone H2B type 1-B OS=Homo sapiens GN=HIST1H2BB PE=1 SV=2	0.00329854	12.288	0.00960168	1.84122	0	0	10	14	2	8	41	45	3.10434	Inf
P19338 (+4)	NCL	Nucleolin OS=Homo sapiens GN=NCL PE=1 SV=3	0.00915439	12.136	0.287117	2.69983	0	0	0	4	1	8	17	9	1.53051	Inf
F5A500 (+1)	HLA-B	MHC class I antigen (Fragment) OS=Homo sapiens GN=HLA-B PE=3 SV=1	0.380832	11.9661	1	0	0	0	0	0	8	0	0	0	-Inf	NA
Q13449 (+4)	LSAMP	Limbic system-associated membrane protein OS=Homo sapiens GN=LSAMP PE=1 SV=2	0.00201198	11.9661	1	0	0	0	0	0	2	6	0	0	-Inf	NA
P12955 (+2)	PEPD	Xaa-Pro dipeptidase OS=Homo sapiens GN=PEPD PE=1 SV=3	0.00135907	11.7736	0.0109081	3.58408	0	0	1	2	2	5	16	20	2.36257	Inf
B3KRK4	B3KRK4	cDNA FLJ34459 fis, clone HLUNG2002916, highly similar to SRC SUBSTRATE CORTACTIN OS=Homo sapiens PE=2 SV=1	0.380832	11.7736	1	0	0	0	0	0	7	0	0	0	-Inf	NA
P32119 (+2)	PRDX2	Peroxiredoxin-2 OS=Homo sapiens GN=PRDX2 PE=1 SV=5	0.00135907	11.7736	1	0	0	0	0	0	2	5	0	0	-Inf	NA
P15121 (+1)	AKR1B1	Aldose reductase OS=Homo sapiens GN=AKR1B1 PE=1 SV=3	2.76256e-09	11.5512	0.0261185	2.18052	0	0	20	25	3	3	131	73	5.08746	Inf
Q00888 (+1)	PSG4	Pregnancy-specific beta-1-glycoprotein 4 OS=Homo sapiens GN=PSG4 PE=2 SV=3	0.00547678	11.5512	1	0	0	0	0	0	1	5	0	0	-Inf	NA
A0A0B7NS05	HLA-C	MHC class I antigen OS=Homo sapiens GN=HLA-C PE=3 SV=1	0.380832	11.5512	1	0	0	0	0	0	0	6	0	0	-Inf	NA
P15151 (+7)	PVR	Poliovirus receptor OS=Homo sapiens GN=PVR PE=1 SV=2	0.000736729	11.5512	0.22426	-3.58232	0	0	6	6	2	4	1	0	-2.58496	Inf
P08195 (+6)	SLC3A2	4F2 cell-surface antigen heavy chain OS=Homo sapiens GN=SLC3A2 PE=1 SV=3	2.76256e-09	11.5512	0.0435589	-3.65482	0	0	24	39	3	3	4	1	-0.263034	Inf
P98066	TNFAIP6	Tumor necrosis factor-inducible gene 6 protein OS=Homo sapiens GN=TNFAIP6 PE=1 SV=2	0.000736729	11.5512	0.378509	-8.96867	0	0	1	0	4	2	0	0	-Inf	Inf
P29279 (+3)	CTGF	Connective tissue growth factor OS=Homo sapiens GN=CTGF PE=1 SV=2	0.00547678	11.5512	0.378509	-8.96867	0	0	1	0	5	1	0	0	-Inf	Inf
B3VMW0	B3VMW0	Lactoferrin OS=Homo sapiens PE=2 SV=1	0.380832	11.5512	2.77385e-05	-13.2879	0	0	11	9	0	6	0	0	-Inf	Inf
Q01518-2	CAP1	Isoform 2 of Adenylyl cyclase-associated protein 1 OS=Homo sapiens GN=CAP1	0.380832	11.2883	0.000202328	15.2137	0	0	0	0	0	5	28	48	3.926	NA
O75506	HSBP1	Heat shock factor-binding protein 1 OS=Homo sapiens GN=HSBP1 PE=1 SV=1	0.380832	11.2883	0.00171419	12.551	0	0	0	0	0	5	3	9	1.26303	NA
H0YAH8	TGFBI	Transforming growth factor-beta-induced protein ig-h3 (Fragment) OS=Homo sapiens GN=TGFBI PE=1 SV=1	0.380832	11.2883	1	0	0	0	0	0	0	5	0	0	-Inf	NA
Q5HYL0 (+2)	DKFZp686E01144	Putative uncharacterized protein DKFZp686E01144 OS=Homo sapiens GN=DKFZp686E01144 PE=2 SV=1	0.000222232	11.2883	1	0	0	0	0	0	2	3	0	0	-Inf	NA
Q53XC6 (+4)	LGMN	Full-length cDNA clone CS0DI011YN22 of Placenta of Homo sapiens (human) OS=Homo sapiens GN=LGMN PE=2 SV=1	0.00402577	11.2883	0.00576692	-3.29226	0	0	21	28	1	4	3	2	0	Inf
P14314 (+4)	PRKCSH	Glucosidase 2 subunit beta OS=Homo sapiens GN=PRKCSH PE=1 SV=2	0.380832	10.9665	0.342991	1.58304	0	0	1	0	4	0	1	2	-0.415037	Inf
Q01105 (+7)	SET	Protein SET OS=Homo sapiens GN=SET PE=1 SV=3	0.380832	10.9665	0.38787	1.41474	0	0	4	2	0	4	13	3	2	Inf
A1A5C4	RRBP1	RRBP1 protein OS=Homo sapiens GN=RRBP1 PE=2 SV=1	0.380832	10.9665	1	0	0	0	0	0	0	4	0	0	-Inf	NA
P00738 (+9)	HP	Haptoglobin OS=Homo sapiens GN=HP PE=1 SV=1	0.00246645	10.9665	1	0	0	0	0	0	3	1	0	0	-Inf	NA
M1VKI3 (+1)	SDC4-ROS1_S4;R32	Tyrosine-protein kinase receptor OS=Homo sapiens GN=SDC4-ROS1_S4;R32 PE=2 SV=1	0.00246645	10.9665	0.378509	-8.96867	0	0	0	1	3	1	0	0	-Inf	Inf
Q01469 (+1)	FABP5	Fatty acid-binding protein, epidermal OS=Homo sapiens GN=FABP5 PE=1 SV=3	0.380832	10.5517	2.17002e-05	13.4253	0	0	0	0	0	3	10	12	2.87447	NA
Q03252 (+1)	LMNB2	Lamin-B2 OS=Homo sapiens GN=LMNB2 PE=1 SV=4	0.380832	10.5517	0.00028143	13.2139	0	0	0	0	0	3	7	12	2.66297	NA
Q9Y3D6	FIS1	Mitochondrial fission 1 protein OS=Homo sapiens GN=FIS1 PE=1 SV=2	0.380832	10.5517	1.58939e-07	12.966	0	0	0	0	0	3	8	8	2.41504	NA
O14979 (+5)	HNRNPDL	Heterogeneous nuclear ribonucleoprotein D-like OS=Homo sapiens GN=HNRNPDL PE=1 SV=3	0.380832	10.5517	0.00539511	12.7733	0	0	0	0	3	0	2	12	2.22239	NA
P48637 (+1)	GSS	Glutathione synthetase OS=Homo sapiens GN=GSS PE=1 SV=1	0.380832	10.5517	0.378508	11.9661	0	0	0	0	0	3	8	0	1.41504	NA
P08708	RPS17	40S ribosomal protein S17 OS=Homo sapiens GN=RPS17 PE=1 SV=2	0.380832	10.5517	8.489e-05	11.7736	0	0	0	0	0	3	3	4	1.22239	NA
P61086	UBE2K	Ubiquitin-conjugating enzyme E2 K OS=Homo sapiens GN=UBE2K PE=1 SV=3	0.00090879	10.5517	0.213359	4.12792	0	0	0	2	1	2	17	18	3.54432	Inf
P25787 (+1)	PSMA2	Proteasome subunit alpha type-2 OS=Homo sapiens GN=PSMA2 PE=1 SV=2	0.380832	10.5517	0.082245	2.04412	0	0	2	6	0	3	19	14	3.45943	Inf
P69905 (+6)	HBA1	Hemoglobin subunit alpha OS=Homo sapiens GN=HBA1 PE=1 SV=2	0.380832	10.5517	0.307642	1.99784	0	0	1	0	3	0	2	2	0.415037	Inf
Q59FP8	NEO1	Neogenin (Fragment) OS=Homo sapiens GN=NEO1 PE=1 SV=1	0.380832	10.5517	1	0	0	0	0	0	0	3	0	0	-Inf	NA
Q9UMX5	NENF	Neudesin OS=Homo sapiens GN=NENF PE=1 SV=1	0.380832	10.5517	1	0	0	0	0	0	3	0	0	0	-Inf	NA
P02790	HPX	Hemopexin OS=Homo sapiens GN=HPX PE=1 SV=2	0.380832	10.5517	1	0	0	0	0	0	0	3	0	0	-Inf	NA
P34096 (+1)	RNASE4	Ribonuclease 4 OS=Homo sapiens GN=RNASE4 PE=1 SV=3	0.00090879	10.5517	1	0	0	0	0	0	2	1	0	0	-Inf	NA
Q9Y4L1 (+3)	HYOU1	Hypoxia up-regulated protein 1 OS=Homo sapiens GN=HYOU1 PE=1 SV=1	0.380832	10.5517	0.124901	-1.80684	0	0	5	9	0	3	3	1	0.415037	Inf
Q92520	FAM3C	Protein FAM3C OS=Homo sapiens GN=FAM3C PE=1 SV=1	0.00090879	10.5517	0.0301664	-2.58456	0	0	14	22	1	2	4	2	1	Inf
Q5JQI0 (+4)	NEU1	NEU1 protein OS=Homo sapiens GN=NEU1 PE=2 SV=1	0.00090879	10.5517	0.378509	-8.96867	0	0	1	0	1	2	0	0	-Inf	Inf
P05556 (+4)	ITGB1	Integrin beta-1 OS=Homo sapiens GN=ITGB1 PE=1 SV=2	0.00090879	10.5517	0.378509	-8.96867	0	0	0	1	1	2	0	0	-Inf	Inf
P28799 (+1)	GRN	Granulins OS=Homo sapiens GN=GRN PE=1 SV=2	0.380832	10.5517	4.94895e-05	-12.966	0	0	9	7	3	0	0	0	-Inf	Inf
P62805 (+1)	HIST1H4A	Histone H4 OS=Homo sapiens GN=HIST1H4A PE=1 SV=2	0.380832	9.96723	5.99048e-05	14.9658	0	0	0	0	2	0	27	37	5	NA
P20618 (+2)	PSMB1	Proteasome subunit beta type-1 OS=Homo sapiens GN=PSMB1 PE=1 SV=2	0.380832	9.96723	0.000217964	13.9659	0	0	0	0	0	2	12	20	4	NA
Q53GG0 (+9)	Q53GG0	Epithelial protein lost in neoplasm beta variant (Fragment) OS=Homo sapiens PE=2 SV=1	0.380832	9.96723	0.00209094	13.4895	0	0	0	0	2	0	5	18	3.52356	NA
P14550 (+1)	AKR1A1	Alcohol dehydrogenase [NADP(+)] OS=Homo sapiens GN=AKR1A1 PE=1 SV=3	0.380832	9.96723	5.0273e-06	13.3582	0	0	0	0	0	2	11	10	3.39232	NA
O43765 (+2)	SGTA	Small glutamine-rich tetratricopeptide repeat-containing protein alpha OS=Homo sapiens GN=SGTA PE=1 SV=1	0.380832	9.96723	6.45045e-06	13.2139	0	0	0	0	2	0	10	9	3.24793	NA
Q99471	PFDN5	Prefoldin subunit 5 OS=Homo sapiens GN=PFDN5 PE=1 SV=2	0.380832	9.96723	0.000188827	13.1359	0	0	0	0	0	2	7	11	3.16993	NA
Q00341 (+2)	HDLBP	Vigilin OS=Homo sapiens GN=HDLBP PE=1 SV=2	0.380832	9.96723	1.58939e-07	12.966	0	0	0	0	0	2	8	8	3	NA
Q9UHV9 (+1)	PFDN2	Prefoldin subunit 2 OS=Homo sapiens GN=PFDN2 PE=1 SV=1	0.380832	9.96723	0.00106666	12.7733	0	0	0	0	2	0	4	10	2.80735	NA
Q9Y230	RUVBL2	RuvB-like 2 OS=Homo sapiens GN=RUVBL2 PE=1 SV=3	3.88856e-09	9.96723	0.000171152	12.288	0	0	0	0	1	1	6	4	2.32193	NA
O95816 (+2)	BAG2	BAG family molecular chaperone regulator 2 OS=Homo sapiens GN=BAG2 PE=1 SV=1	0.380832	9.96723	2.08208e-07	11.5512	0	0	0	0	0	2	3	3	1.58496	NA
P43034	PAFAH1B1	Platelet-activating factor acetylhydrolase IB subunit alpha OS=Homo sapiens GN=PAFAH1B1 PE=1 SV=2	0.380832	9.96723	2.08208e-07	11.5512	0	0	0	0	0	2	3	3	1.58496	NA
P39019 (+1)	RPS19	40S ribosomal protein S19 OS=Homo sapiens GN=RPS19 PE=1 SV=2	3.88856e-09	9.96723	0.00526338	11.5512	0	0	0	0	1	1	1	5	1.58496	NA
Q63ZY3 (+2)	KANK2	KN motif and ankyrin repeat domain-containing protein 2 OS=Homo sapiens GN=KANK2 PE=1 SV=1	3.88856e-09	9.96723	0.00235544	10.9665	0	0	0	0	1	1	3	1	1	NA
P50583	NUDT2	Bis(5'-nucleosyl)-tetraphosphatase [asymmetrical] OS=Homo sapiens GN=NUDT2 PE=1 SV=3	3.88856e-09	9.96723	0.000861374	10.5517	0	0	0	0	1	1	2	1	0.584963	NA
P52815 (+3)	MRPL12	39S ribosomal protein L12, mitochondrial OS=Homo sapiens GN=MRPL12 PE=1 SV=2	0.380832	9.96723	0.378509	10.5517	0	0	0	0	0	2	0	3	0.584963	NA
P09417 (+2)	QDPR	Dihydropteridine reductase OS=Homo sapiens GN=QDPR PE=1 SV=2	0.380832	9.96723	0.378509	10.5517	0	0	0	0	0	2	0	3	0.584963	NA
Q96CT7 (+1)	CCDC124	Coiled-coil domain-containing protein 124 OS=Homo sapiens GN=CCDC124 PE=1 SV=1	3.88856e-09	9.96723	0.378509	8.96867	0	0	0	0	1	1	0	1	-1	NA
Q9UKY7 (+6)	CDV3	Protein CDV3 homolog OS=Homo sapiens GN=CDV3 PE=1 SV=1	0.380832	9.96723	0.378509	8.96867	0	0	0	0	2	0	0	1	-1	NA
P20700	LMNB1	Lamin-B1 OS=Homo sapiens GN=LMNB1 PE=1 SV=2	0.380832	9.96723	0.178349	4.80458	0	0	0	1	0	2	15	13	3.80735	Inf
Q7Z508 (+2)	Q7Z508	MasA OS=Homo sapiens PE=2 SV=1	3.88856e-09	9.96723	0.185348	4.69767	0	0	0	1	1	1	9	17	3.70044	Inf
P07954 (+2)	FH	Fumarate hydratase, mitochondrial OS=Homo sapiens GN=FH PE=1 SV=3	0.380832	9.96723	0.00924607	3.66208	0	0	1	2	0	2	19	19	4.24793	Inf
P68402 (+1)	PAFAH1B2	Platelet-activating factor acetylhydrolase IB subunit beta OS=Homo sapiens GN=PAFAH1B2 PE=1 SV=1	0.380832	9.96723	0.0026426	3.45812	0	0	1	1	2	0	9	13	3.45943	Inf
Q9BRA2 (+1)	TXNDC17	Thioredoxin domain-containing protein 17 OS=Homo sapiens GN=TXNDC17 PE=1 SV=1	3.88856e-09	9.96723	0.243367	3.45812	0	0	0	2	1	1	8	14	3.45943	Inf
Q6IBT1 (+4)	PSMB7	Proteasome subunit beta type OS=Homo sapiens GN=PSMB7 PE=2 SV=1	0.380832	9.96723	0.0120029	3.27216	0	0	1	2	0	2	15	14	3.85798	Inf
P16152	CBR1	Carbonyl reductase [NADPH] 1 OS=Homo sapiens GN=CBR1 PE=1 SV=3	3.88856e-09	9.96723	0.00098548	3.20483	0	0	5	4	1	1	41	42	5.37504	Inf
Q00839 (+2)	HNRNPU	Heterogeneous nuclear ribonucleoprotein U OS=Homo sapiens GN=HNRNPU PE=1 SV=6	0.380832	9.96723	0.0164274	3.11463	0	0	1	2	2	0	15	11	3.70044	Inf
Q9BWD1 (+1)	ACAT2	Acetyl-CoA acetyltransferase, cytosolic OS=Homo sapiens GN=ACAT2 PE=1 SV=2	0.380832	9.96723	0.0170672	2.87364	0	0	2	1	0	2	12	10	3.45943	Inf
A8K8G0 (+1)	A8K8G0	cDNA FLJ75113 OS=Homo sapiens PE=2 SV=1	0.380832	9.96723	0.278032	2.69922	0	0	0	2	2	0	5	8	2.70044	Inf
P62308 (+3)	SNRPG	Small nuclear ribonucleoprotein G OS=Homo sapiens GN=SNRPG PE=1 SV=1	0.380832	9.96723	0.00838424	2.32077	0	0	1	1	0	2	4	6	2.32193	Inf
P99999 (+2)	CYCS	Cytochrome c OS=Homo sapiens GN=CYCS PE=1 SV=2	3.88856e-09	9.96723	0.329805	1.99892	0	0	2	0	1	1	2	6	2	Inf
P10412 (+3)	HIST1H1E	Histone H1.4 OS=Homo sapiens GN=HIST1H1E PE=1 SV=2	0.380832	9.96723	0.496901	0.892895	0	0	4	3	2	0	3	10	2.70044	Inf
E9PSB6	EXD3	Exonuclease mut-7 homolog, isoform 5 OS=Homo sapiens GN=EXD3 PE=1 SV=1	0.380832	9.96723	1	0	0	0	0	0	2	0	0	0	-Inf	NA
A0A087WZ85 (+1)	ROBO1	Roundabout homolog 1 OS=Homo sapiens GN=ROBO1 PE=1 SV=1	0.380832	9.96723	1	0	0	0	0	0	0	2	0	0	-Inf	NA
P78504 (+1)	JAG1	Protein jagged-1 OS=Homo sapiens GN=JAG1 PE=1 SV=3	3.88856e-09	9.96723	1	0	0	0	0	0	1	1	0	0	-Inf	NA
Q5EFE5	Q5EFE5	Anti-RhD monoclonal T125 gamma1 heavy chain OS=Homo sapiens PE=2 SV=1	3.88856e-09	9.96723	1	0	0	0	0	0	1	1	0	0	-Inf	NA
Q5FVE4 (+2)	ACSBG2	Long-chain-fatty-acid--CoA ligase ACSBG2 OS=Homo sapiens GN=ACSBG2 PE=1 SV=2	0.380832	9.96723	1	0	0	0	0	0	0	2	0	0	-Inf	NA
Q7Z3U7 (+5)	MON2	Protein MON2 homolog OS=Homo sapiens GN=MON2 PE=1 SV=3	0.380832	9.96723	1	0	0	0	0	0	0	2	0	0	-Inf	NA
Q8TB73	NDNF	Protein NDNF OS=Homo sapiens GN=NDNF PE=1 SV=2	0.380832	9.96723	1	0	0	0	0	0	0	2	0	0	-Inf	NA
Q9P121 (+7)	NTM	Neurotrimin OS=Homo sapiens GN=NTM PE=1 SV=1	3.88856e-09	9.96723	1	0	0	0	0	0	1	1	0	0	-Inf	NA
O43155 (+1)	FLRT2	Leucine-rich repeat transmembrane protein FLRT2 OS=Homo sapiens GN=FLRT2 PE=1 SV=1	0.380832	9.96723	1	0	0	0	0	0	0	2	0	0	-Inf	NA
P08648 (+3)	ITGA5	Integrin alpha-5 OS=Homo sapiens GN=ITGA5 PE=1 SV=2	3.88856e-09	9.96723	1	0	0	0	0	0	1	1	0	0	-Inf	NA
P0CG04 (+45)	IGLC1	Ig lambda-1 chain C regions OS=Homo sapiens GN=IGLC1 PE=1 SV=1	0.380832	9.96723	1	0	0	0	0	0	0	2	0	0	-Inf	NA
P14854	COX6B1	Cytochrome c oxidase subunit 6B1 OS=Homo sapiens GN=COX6B1 PE=1 SV=2	3.88856e-09	9.96723	1	0	0	0	0	0	1	1	0	0	-Inf	NA
P18827 (+4)	SDC1	Syndecan-1 OS=Homo sapiens GN=SDC1 PE=1 SV=3	0.380832	9.96723	1	0	0	0	0	0	2	0	0	0	-Inf	NA
P21246 (+2)	PTN	Pleiotrophin OS=Homo sapiens GN=PTN PE=1 SV=1	3.88856e-09	9.96723	1	0	0	0	0	0	1	1	0	0	-Inf	NA
O95497 (+1)	VNN1	Pantetheinase OS=Homo sapiens GN=VNN1 PE=1 SV=2	0.380832	9.96723	0.583601	-0.262938	0	0	3	3	0	2	4	1	1.32193	Inf
Q8NBJ7 (+4)	SUMF2	Sulfatase-modifying factor 2 OS=Homo sapiens GN=SUMF2 PE=1 SV=2	3.88856e-09	9.96723	0.254754	-2.99748	0	0	5	3	1	1	0	1	-1	Inf
P38571 (+6)	LIPA	Lysosomal acid lipase/cholesteryl ester hydrolase OS=Homo sapiens GN=LIPA PE=1 SV=2	0.380832	9.96723	0.22426	-3.58232	0	0	6	6	0	2	1	0	-1	Inf
Q8N129 (+1)	CNPY4	Protein canopy homolog 4 OS=Homo sapiens GN=CNPY4 PE=2 SV=1	3.88856e-09	9.96723	0.378509	-8.96867	0	0	0	1	1	1	0	0	-Inf	Inf
P11464 (+3)	PSG1	Pregnancy-specific beta-1-glycoprotein 1 OS=Homo sapiens GN=PSG1 PE=1 SV=1	0.380832	9.96723	0.378509	-9.96723	0	0	0	2	2	0	0	0	-Inf	Inf
O60568	PLOD3	Procollagen-lysine,2-oxoglutarate 5-dioxygenase 3 OS=Homo sapiens GN=PLOD3 PE=1 SV=1	3.88856e-09	9.96723	0.000861374	-10.5517	0	0	1	2	1	1	0	0	-Inf	Inf
Q92896 (+3)	GLG1	Golgi apparatus protein 1 OS=Homo sapiens GN=GLG1 PE=1 SV=2	3.88856e-09	9.96723	0.00235544	-10.9665	0	0	1	3	1	1	0	0	-Inf	Inf
Q9HB40 (+1)	SCPEP1	Retinoid-inducible serine carboxypeptidase OS=Homo sapiens GN=SCPEP1 PE=1 SV=1	0.380832	9.96723	0.000312898	-11.9661	0	0	3	5	0	2	0	0	-Inf	Inf
P05231 (+4)	IL6	Interleukin-6 OS=Homo sapiens GN=IL6 PE=1 SV=1	3.88856e-09	9.96723	0.00191821	-11.9661	0	0	2	6	1	1	0	0	-Inf	Inf
Q86UP2 (+3)	KTN1	Kinectin OS=Homo sapiens GN=KTN1 PE=1 SV=1	0.380832	8.96867	0.000248396	13.7208	0	0	0	0	0	1	10	17	4.75489	NA
Q15075	EEA1	Early endosome antigen 1 OS=Homo sapiens GN=EEA1 PE=1 SV=2	0.380832	8.96867	0.0012728	13.4895	0	0	0	0	1	0	6	17	4.52356	NA
Q9UBE0 (+2)	SAE1	SUMO-activating enzyme subunit 1 OS=Homo sapiens GN=SAE1 PE=1 SV=1	0.380832	8.96867	0.000142551	13.2879	0	0	0	0	0	1	12	8	4.32193	NA
Q8WZA0 (+2)	LZIC	Protein LZIC OS=Homo sapiens GN=LZIC PE=1 SV=1	0.380832	8.96867	6.45045e-06	13.2139	0	0	0	0	0	1	10	9	4.24793	NA
P33316 (+6)	DUT	Deoxyuridine 5'-triphosphate nucleotidohydrolase, mitochondrial OS=Homo sapiens GN=DUT PE=1 SV=4	0.380832	8.96867	6.45045e-06	13.2139	0	0	0	0	1	0	10	9	4.24793	NA
P61970 (+1)	NUTF2	Nuclear transport factor 2 OS=Homo sapiens GN=NUTF2 PE=1 SV=1	0.380832	8.96867	0.000515803	13.1359	0	0	0	0	1	0	12	6	4.16993	NA
Q15819 (+1)	UBE2V2	Ubiquitin-conjugating enzyme E2 variant 2 OS=Homo sapiens GN=UBE2V2 PE=1 SV=4	0.380832	8.96867	0.000515803	13.1359	0	0	0	0	1	0	6	12	4.16993	NA
Q15427 (+1)	SF3B4	Splicing factor 3B subunit 4 OS=Homo sapiens GN=SF3B4 PE=1 SV=1	0.380832	8.96867	0.000110131	13.0534	0	0	0	0	0	1	7	10	4.08746	NA
P45974 (+2)	USP5	Ubiquitin carboxyl-terminal hydrolase 5 OS=Homo sapiens GN=USP5 PE=1 SV=2	0.380832	8.96867	4.94895e-05	12.966	0	0	0	0	0	1	9	7	4	NA
P10768 (+2)	ESD	S-formylglutathione hydrolase OS=Homo sapiens GN=ESD PE=1 SV=2	0.380832	8.96867	4.94895e-05	12.966	0	0	0	0	0	1	7	9	4	NA
O75937	DNAJC8	DnaJ homolog subfamily C member 8 OS=Homo sapiens GN=DNAJC8 PE=1 SV=2	0.380832	8.96867	1.17183e-05	12.8729	0	0	0	0	0	1	7	8	3.90689	NA
O00151 (+1)	PDLIM1	PDZ and LIM domain protein 1 OS=Homo sapiens GN=PDLIM1 PE=1 SV=4	0.380832	8.96867	0.000153527	12.8729	0	0	0	0	1	0	6	9	3.90689	NA
P61289 (+2)	PSME3	Proteasome activator complex subunit 3 OS=Homo sapiens GN=PSME3 PE=1 SV=1	0.380832	8.96867	1.68972e-05	12.6664	0	0	0	0	0	1	7	6	3.70044	NA
P36873 (+5)	PPP1CC	Serine/threonine-protein phosphatase PP1-gamma catalytic subunit OS=Homo sapiens GN=PPP1CC PE=1 SV=1	0.380832	8.96867	0.000573918	12.551	0	0	0	0	0	1	8	4	3.58496	NA
Q9NP79 (+1)	VTA1	Vacuolar protein sorting-associated protein VTA1 homolog OS=Homo sapiens GN=VTA1 PE=1 SV=1	0.380832	8.96867	1.71493e-07	12.551	0	0	0	0	0	1	6	6	3.58496	NA
P49903	SEPHS1	Selenide, water dikinase 1 OS=Homo sapiens GN=SEPHS1 PE=1 SV=2	0.380832	8.96867	0.000573918	12.551	0	0	0	0	0	1	4	8	3.58496	NA
P00813 (+3)	ADA	Adenosine deaminase OS=Homo sapiens GN=ADA PE=1 SV=3	0.380832	8.96867	0.000970028	12.288	0	0	0	0	0	1	7	3	3.32193	NA
Q92499 (+2)	DDX1	ATP-dependent RNA helicase DDX1 OS=Homo sapiens GN=DDX1 PE=1 SV=2	0.380832	8.96867	0.000171152	12.288	0	0	0	0	0	1	4	6	3.32193	NA
P30043 (+1)	BLVRB	Flavin reductase (NADPH) OS=Homo sapiens GN=BLVRB PE=1 SV=3	0.380832	8.96867	0.00883408	12.136	0	0	0	0	0	1	1	8	3.16993	NA
O75607	NPM3	Nucleoplasmin-3 OS=Homo sapiens GN=NPM3 PE=1 SV=3	0.380832	8.96867	0.0065543	11.7736	0	0	0	0	0	1	6	1	2.80735	NA
P54105 (+2)	CLNS1A	Methylosome subunit pICln OS=Homo sapiens GN=CLNS1A PE=1 SV=1	0.380832	8.96867	8.489e-05	11.7736	0	0	0	0	1	0	4	3	2.80735	NA
P39687 (+3)	ANP32A	Acidic leucine-rich nuclear phosphoprotein 32 family member A OS=Homo sapiens GN=ANP32A PE=1 SV=1	0.380832	8.96867	8.489e-05	11.7736	0	0	0	0	0	1	4	3	2.80735	NA
A0A024R563	PPP1R14B	Protein phosphatase 1, regulatory (Inhibitor) subunit 14B, isoform CRA_a OS=Homo sapiens GN=PPP1R14B PE=4 SV=1	0.380832	8.96867	0.00129181	11.7736	0	0	0	0	0	1	2	5	2.80735	NA
Q17RG0 (+2)	ATG16L1	ATG16L1 protein (Fragment) OS=Homo sapiens GN=ATG16L1 PE=2 SV=1	0.380832	8.96867	0.000697086	11.5512	0	0	0	0	0	1	2	4	2.58496	NA
O75821 (+2)	EIF3G	Eukaryotic translation initiation factor 3 subunit G OS=Homo sapiens GN=EIF3G PE=1 SV=2	0.380832	8.96867	0.000697086	11.5512	0	0	0	0	0	1	2	4	2.58496	NA
P30405 (+1)	PPIF	Peptidyl-prolyl cis-trans isomerase F, mitochondrial OS=Homo sapiens GN=PPIF PE=1 SV=1	0.380832	8.96867	0.000697086	11.5512	0	0	0	0	0	1	2	4	2.58496	NA
Q68EM7 (+3)	ARHGAP17	Rho GTPase-activating protein 17 OS=Homo sapiens GN=ARHGAP17 PE=1 SV=1	0.380832	8.96867	0.000208658	11.2883	0	0	0	0	1	0	3	2	2.32193	NA
Q9NVA2 (+4)	SEPT11	Septin-11 OS=Homo sapiens GN=SEPT11 PE=1 SV=3	0.380832	8.96867	0.000208658	11.2883	0	0	0	0	0	1	3	2	2.32193	NA
Q07021 (+3)	C1QBP	Complement component 1 Q subcomponent-binding protein, mitochondrial OS=Homo sapiens GN=C1QBP PE=1 SV=1	0.380832	8.96867	0.378508	11.2883	0	0	0	0	0	1	0	5	2.32193	NA
O75947 (+1)	ATP5H	ATP synthase subunit d, mitochondrial OS=Homo sapiens GN=ATP5H PE=1 SV=3	0.380832	8.96867	0.378508	10.9665	0	0	0	0	0	1	4	0	2	NA
P09429 (+5)	HMGB1	High mobility group protein B1 OS=Homo sapiens GN=HMGB1 PE=1 SV=3	0.380832	8.96867	0.00235544	10.9665	0	0	0	0	0	1	3	1	2	NA
P61026	RAB10	Ras-related protein Rab-10 OS=Homo sapiens GN=RAB10 PE=1 SV=1	0.380832	8.96867	2.35083e-07	10.9665	0	0	0	0	0	1	2	2	2	NA
P62753 (+2)	RPS6	40S ribosomal protein S6 OS=Homo sapiens GN=RPS6 PE=1 SV=1	0.380832	8.96867	2.35083e-07	10.9665	0	0	0	0	0	1	2	2	2	NA
O43491 (+7)	EPB41L2	Band 4.1-like protein 2 OS=Homo sapiens GN=EPB41L2 PE=1 SV=1	0.380832	8.96867	2.35083e-07	10.9665	0	0	0	0	0	1	2	2	2	NA
Q13435 (+3)	SF3B2	Splicing factor 3B subunit 2 OS=Homo sapiens GN=SF3B2 PE=1 SV=2	0.380832	8.96867	0.00235544	10.9665	0	0	0	0	1	0	1	3	2	NA
Q4VC31 (+2)	CCDC58	Coiled-coil domain-containing protein 58 OS=Homo sapiens GN=CCDC58 PE=1 SV=1	0.380832	8.96867	0.00235544	10.9665	0	0	0	0	0	1	1	3	2	NA
Q53GK7 (+8)	Q53GK7	Calponin (Fragment) OS=Homo sapiens PE=2 SV=1	0.380832	8.96867	0.00235544	10.9665	0	0	0	0	0	1	1	3	2	NA
O94763-4	URI1	Isoform 4 of Unconventional prefoldin RPB5 interactor 1 OS=Homo sapiens GN=URI1	0.380832	8.96867	0.000861374	10.5517	0	0	0	0	0	1	2	1	1.58496	NA
O43237 (+1)	DYNC1LI2	Cytoplasmic dynein 1 light intermediate chain 2 OS=Homo sapiens GN=DYNC1LI2 PE=1 SV=1	0.380832	8.96867	0.000861374	10.5517	0	0	0	0	1	0	1	2	1.58496	NA
P32969 (+5)	RPL9	60S ribosomal protein L9 OS=Homo sapiens GN=RPL9 PE=1 SV=1	0.380832	8.96867	0.000861374	10.5517	0	0	0	0	0	1	1	2	1.58496	NA
O00273 (+1)	DFFA	DNA fragmentation factor subunit alpha OS=Homo sapiens GN=DFFA PE=1 SV=1	0.380832	8.96867	0.378509	9.96723	0	0	0	0	1	0	2	0	1	NA
P50213 (+4)	IDH3A	Isocitrate dehydrogenase [NAD] subunit alpha, mitochondrial OS=Homo sapiens GN=IDH3A PE=1 SV=1	0.380832	8.96867	2.93897e-07	9.96723	0	0	0	0	0	1	1	1	1	NA
Q13158 (+2)	FADD	FAS-associated death domain protein OS=Homo sapiens GN=FADD PE=1 SV=1	0.380832	8.96867	2.93897e-07	9.96723	0	0	0	0	0	1	1	1	1	NA
Q13409-2 (+2)	DYNC1I2	Isoform 2B of Cytoplasmic dynein 1 intermediate chain 2 OS=Homo sapiens GN=DYNC1I2	0.380832	8.96867	2.93897e-07	9.96723	0	0	0	0	1	0	1	1	1	NA
Q13442	PDAP1	28 kDa heat- and acid-stable phosphoprotein OS=Homo sapiens GN=PDAP1 PE=1 SV=1	0.380832	8.96867	2.93897e-07	9.96723	0	0	0	0	1	0	1	1	1	NA
Q3B7J2	GFOD2	Glucose-fructose oxidoreductase domain-containing protein 2 OS=Homo sapiens GN=GFOD2 PE=2 SV=1	0.380832	8.96867	2.93897e-07	9.96723	0	0	0	0	0	1	1	1	1	NA
Q7L014 (+2)	DDX46	Probable ATP-dependent RNA helicase DDX46 OS=Homo sapiens GN=DDX46 PE=1 SV=2	0.380832	8.96867	2.93897e-07	9.96723	0	0	0	0	0	1	1	1	1	NA
Q8WXX5 (+1)	DNAJC9	DnaJ homolog subfamily C member 9 OS=Homo sapiens GN=DNAJC9 PE=1 SV=1	0.380832	8.96867	2.93897e-07	9.96723	0	0	0	0	0	1	1	1	1	NA
P09601 (+5)	HMOX1	Heme oxygenase 1 OS=Homo sapiens GN=HMOX1 PE=1 SV=1	0.380832	8.96867	2.93897e-07	9.96723	0	0	0	0	0	1	1	1	1	NA
F8VP03 (+1)	F8VP03	Uncharacterized protein (Fragment) OS=Homo sapiens PE=1 SV=1	0.380832	8.96867	0.378509	9.96723	0	0	0	0	0	1	0	2	1	NA
Q8N909	Q8N909	Endoglucanase OS=Homo sapiens PE=2 SV=1	0.380832	8.96867	0.378509	9.96723	0	0	0	0	1	0	0	2	1	NA
Q9Y2G3 (+2)	ATP11B	Probable phospholipid-transporting ATPase IF OS=Homo sapiens GN=ATP11B PE=1 SV=2	0.380832	8.96867	0.378509	8.96867	0	0	0	0	1	0	1	0	0	NA
P41208	CETN2	Centrin-2 OS=Homo sapiens GN=CETN2 PE=1 SV=1	0.380832	8.96867	0.378509	8.96867	0	0	0	0	0	1	1	0	0	NA
O00264 (+1)	PGRMC1	Membrane-associated progesterone receptor component 1 OS=Homo sapiens GN=PGRMC1 PE=1 SV=3	0.380832	8.96867	0.378509	8.96867	0	0	0	0	1	0	0	1	0	NA
Q9BXV9	C14orf142	Uncharacterized protein C14orf142 OS=Homo sapiens GN=C14orf142 PE=1 SV=2	0.380832	8.96867	0.378509	8.96867	0	0	0	0	0	1	0	1	0	NA
Q9UM54 (+5)	MYO6	Unconventional myosin-VI OS=Homo sapiens GN=MYO6 PE=1 SV=4	0.380832	8.96867	0.378509	8.96867	0	0	0	0	0	1	0	1	0	NA
Q9UHX1 (+9)	PUF60	Poly(U)-binding-splicing factor PUF60 OS=Homo sapiens GN=PUF60 PE=1 SV=1	0.380832	8.96867	0.162273	5.35474	0	0	0	1	0	1	17	24	5.35755	Inf
Q15843	NEDD8	NEDD8 OS=Homo sapiens GN=NEDD8 PE=1 SV=1	0.380832	8.96867	0.165675	5.20665	0	0	0	1	0	1	19	18	5.20945	Inf
Q13838 (+1)	DDX39B	Spliceosome RNA helicase DDX39B OS=Homo sapiens GN=DDX39B PE=1 SV=1	0.380832	8.96867	0.184631	4.97588	0	0	0	2	1	0	33	30	5.97728	Inf
Q53F64 (+7)	Q53F64	Heterogeneous nuclear ribonucleoprotein AB isoform a variant (Fragment) OS=Homo sapiens PE=2 SV=1	0.380832	8.96867	0.178192	4.95141	0	0	0	1	0	1	10	21	4.9542	Inf
Q9NTK5 (+1)	OLA1	Obg-like ATPase 1 OS=Homo sapiens GN=OLA1 PE=1 SV=2	0.380832	8.96867	0.175115	4.9041	0	0	0	1	0	1	16	14	4.90689	Inf
P49459 (+3)	UBE2A	Ubiquitin-conjugating enzyme E2 A OS=Homo sapiens GN=UBE2A PE=1 SV=2	0.380832	8.96867	0.175115	4.9041	0	0	0	1	0	1	16	14	4.90689	Inf
P60900 (+2)	PSMA6	Proteasome subunit alpha type-6 OS=Homo sapiens GN=PSMA6 PE=1 SV=1	0.380832	8.96867	0.0161287	4.79372	0	0	1	3	1	0	44	67	6.79442	Inf
P50502 (+5)	ST13	Hsc70-interacting protein OS=Homo sapiens GN=ST13 PE=1 SV=2	0.380832	8.96867	0.185348	4.69767	0	0	1	0	1	0	17	9	4.70044	Inf
P54819 (+1)	AK2	Adenylate kinase 2, mitochondrial OS=Homo sapiens GN=AK2 PE=1 SV=2	0.380832	8.96867	0.00164139	4.63171	0	0	2	3	0	1	61	63	6.9542	Inf
Q9UKK9 (+1)	NUDT5	ADP-sugar pyrophosphatase OS=Homo sapiens GN=NUDT5 PE=1 SV=1	0.380832	8.96867	1.99628e-06	4.39094	0	0	1	1	0	1	21	21	5.39232	Inf
P49773	HINT1	Histidine triad nucleotide-binding protein 1 OS=Homo sapiens GN=HINT1 PE=1 SV=2	0.380832	8.96867	0.192453	4.38957	0	0	1	0	0	1	10	11	4.39232	Inf
P43490 (+1)	NAMPT	Nicotinamide phosphoribosyltransferase OS=Homo sapiens GN=NAMPT PE=1 SV=1	0.380832	8.96867	0.194628	4.38957	0	0	0	1	0	1	8	13	4.39232	Inf
P12081 (+1)	HARS	Histidine--tRNA ligase, cytoplasmic OS=Homo sapiens GN=HARS PE=1 SV=2	0.380832	8.96867	0.196513	4.31919	0	0	0	1	0	1	12	8	4.32193	Inf
Q9Y266	NUDC	Nuclear migration protein nudC OS=Homo sapiens GN=NUDC PE=1 SV=1	0.380832	8.96867	0.209658	4.28403	0	0	0	2	0	1	15	24	5.2854	Inf
P30046 (+1)	DDT	D-dopachrome decarboxylase OS=Homo sapiens GN=DDT PE=1 SV=3	0.380832	8.96867	0.214862	3.80468	0	0	0	1	0	1	7	7	3.80735	Inf
Q02790	FKBP4	Peptidyl-prolyl cis-trans isomerase FKBP4 OS=Homo sapiens GN=FKBP4 PE=1 SV=3	0.380832	8.96867	0.016305	3.32106	0	0	1	2	0	1	12	18	4.90689	Inf
Q9Y3B8 (+4)	REXO2	Oligoribonuclease, mitochondrial OS=Homo sapiens GN=REXO2 PE=1 SV=3	0.380832	8.96867	0.237977	3.31933	0	0	0	1	0	1	6	4	3.32193	Inf
P60983	GMFB	Glia maturation factor beta OS=Homo sapiens GN=GMFB PE=1 SV=2	0.380832	8.96867	0.236031	3.31933	0	0	0	1	0	1	5	5	3.32193	Inf
Q9HB72 (+1)	Q9HB72	PNAS-106 OS=Homo sapiens PE=2 SV=1	0.380832	8.96867	0.24901	3.16736	0	0	1	0	1	0	3	6	3.16993	Inf
P28482 (+3)	MAPK1	Mitogen-activated protein kinase 1 OS=Homo sapiens GN=MAPK1 PE=1 SV=3	0.380832	8.96867	0.243783	3.16736	0	0	0	1	0	1	5	4	3.16993	Inf
O00764 (+1)	PDXK	Pyridoxal kinase OS=Homo sapiens GN=PDXK PE=1 SV=1	0.380832	8.96867	0.000774014	2.99968	0	0	4	4	0	1	35	29	6	Inf
Q53F35 (+2)	Q53F35	Acidic (Leucine-rich) nuclear phosphoprotein 32 family, member B variant (Fragment) OS=Homo sapiens PE=2 SV=1	0.380832	8.96867	0.279647	2.80674	0	0	0	4	0	1	11	17	4.80735	Inf
Q99598 (+1)	TSNAX	Translin-associated protein X OS=Homo sapiens GN=TSNAX PE=1 SV=1	0.380832	8.96867	0.0169761	2.69983	0	0	2	2	0	1	17	9	4.70044	Inf
P28070 (+1)	PSMB4	Proteasome subunit beta type-4 OS=Homo sapiens GN=PSMB4 PE=1 SV=4	0.380832	8.96867	0.000626521	2.69922	0	0	1	1	0	1	6	7	3.70044	Inf
P62314	SNRPD1	Small nuclear ribonucleoprotein Sm D1 OS=Homo sapiens GN=SNRPD1 PE=1 SV=1	0.380832	8.96867	0.282644	2.58376	0	0	2	0	0	1	7	5	3.58496	Inf
P55854 (+7)	SUMO3	Small ubiquitin-related modifier 3 OS=Homo sapiens GN=SUMO3 PE=1 SV=2	0.380832	8.96867	0.279725	2.58256	0	0	1	0	1	0	2	4	2.58496	Inf
P53999 (+2)	SUB1	Activated RNA polymerase II transcriptional coactivator p15 OS=Homo sapiens GN=SUB1 PE=1 SV=3	0.380832	8.96867	0.00114634	2.45825	0	0	1	1	0	1	6	5	3.45943	Inf
P26641 (+1)	EEF1G	Elongation factor 1-gamma OS=Homo sapiens GN=EEF1G PE=1 SV=3	0.380832	8.96867	0.0161683	2.35726	0	0	3	5	0	1	18	23	5.35755	Inf
P0C0S5 (+3)	H2AFZ	Histone H2A.Z OS=Homo sapiens GN=H2AFZ PE=1 SV=2	0.380832	8.96867	0.0352456	2.32116	0	0	1	2	0	1	9	6	3.90689	Inf
O60869 (+2)	EDF1	Endothelial differentiation-related factor 1 OS=Homo sapiens GN=EDF1 PE=1 SV=1	0.380832	8.96867	0.315097	2.31962	0	0	1	0	1	0	1	4	2.32193	Inf
P11413 (+4)	G6PD	Glucose-6-phosphate 1-dehydrogenase OS=Homo sapiens GN=G6PD PE=1 SV=4	0.380832	8.96867	0.0363907	1.99964	0	0	4	2	0	1	13	11	4.58496	Inf
P55884 (+4)	EIF3B	Eukaryotic translation initiation factor 3 subunit B OS=Homo sapiens GN=EIF3B PE=1 SV=3	0.380832	8.96867	0.144119	1.99928	0	0	1	2	1	0	3	9	3.58496	Inf
Q9C037 (+5)	TRIM4	E3 ubiquitin-protein ligase TRIM4 OS=Homo sapiens GN=TRIM4 PE=1 SV=2	0.380832	8.96867	2.16279e-05	1.584	0	0	1	1	0	1	3	3	2.58496	Inf
Q15008 (+1)	PSMD6	26S proteasome non-ATPase regulatory subunit 6 OS=Homo sapiens GN=PSMD6 PE=1 SV=1	0.380832	8.96867	0.342991	1.58304	0	0	0	1	0	1	2	1	1.58496	Inf
P61923 (+9)	COPZ1	Coatomer subunit zeta-1 OS=Homo sapiens GN=COPZ1 PE=1 SV=1	0.380832	8.96867	0.0301508	1.32106	0	0	1	1	0	1	3	2	2.32193	Inf
P13798 (+2)	APEH	Acylamino-acid-releasing enzyme OS=Homo sapiens GN=APEH PE=1 SV=4	0.380832	8.96867	1	0	0	0	0	1	0	1	0	1	0	Inf
H0Y997	TXNDC15	Thioredoxin domain-containing protein 15 (Fragment) OS=Homo sapiens GN=TXNDC15 PE=1 SV=1	0.380832	8.96867	1	0	0	0	0	0	1	0	0	0	-Inf	NA
P98172	EFNB1	Ephrin-B1 OS=Homo sapiens GN=EFNB1 PE=1 SV=1	0.380832	8.96867	1	0	0	0	0	0	1	0	0	0	-Inf	NA
H0YC04	ATP6V1B2	V-type proton ATPase subunit B, brain isoform (Fragment) OS=Homo sapiens GN=ATP6V1B2 PE=1 SV=1	0.380832	8.96867	1	0	0	0	0	0	0	1	0	0	-Inf	NA
H0YCQ3	PLPP5	Phospholipid phosphatase 5 (Fragment) OS=Homo sapiens GN=PLPP5 PE=1 SV=1	0.380832	8.96867	1	0	0	0	0	0	1	0	0	0	-Inf	NA
Q13438 (+10)	OS9	Protein OS-9 OS=Homo sapiens GN=OS9 PE=1 SV=1	0.380832	8.96867	1	0	0	0	0	0	0	1	0	0	-Inf	NA
Q14416 (+4)	GRM2	Metabotropic glutamate receptor 2 OS=Homo sapiens GN=GRM2 PE=1 SV=2	0.380832	8.96867	1	0	0	0	0	0	0	1	0	0	-Inf	NA
Q15847 (+1)	ADIRF	Adipogenesis regulatory factor OS=Homo sapiens GN=ADIRF PE=1 SV=1	0.380832	8.96867	1	0	0	0	0	0	0	1	0	0	-Inf	NA
Q4V9L6 (+1)	TMEM119	Transmembrane protein 119 OS=Homo sapiens GN=TMEM119 PE=1 SV=1	0.380832	8.96867	1	0	0	0	0	0	0	1	0	0	-Inf	NA
Q658J6 (+4)	DKFZp762B153	Microtubule-associated protein 1 light chain 3 beta, isoform CRA_c OS=Homo sapiens GN=DKFZp762B153 PE=2 SV=1	0.380832	8.96867	1	0	0	0	0	0	0	1	0	0	-Inf	NA
Q6NXP0 (+1)	EFCAB12	EF-hand calcium-binding domain-containing protein 12 OS=Homo sapiens GN=EFCAB12 PE=1 SV=1	0.380832	8.96867	1	0	0	0	0	0	0	1	0	0	-Inf	NA
Q6V0I7 (+1)	FAT4	Protocadherin Fat 4 OS=Homo sapiens GN=FAT4 PE=1 SV=2	0.380832	8.96867	1	0	0	0	0	0	1	0	0	0	-Inf	NA
Q6ZWH5 (+4)	NEK10	Serine/threonine-protein kinase Nek10 OS=Homo sapiens GN=NEK10 PE=2 SV=3	0.380832	8.96867	1	0	0	0	0	0	1	0	0	0	-Inf	NA
Q70EK8	USP53	Inactive ubiquitin carboxyl-terminal hydrolase 53 OS=Homo sapiens GN=USP53 PE=2 SV=2	0.380832	8.96867	1	0	0	0	0	0	0	1	0	0	-Inf	NA
Q7Z3B1	NEGR1	Neuronal growth regulator 1 OS=Homo sapiens GN=NEGR1 PE=1 SV=3	0.380832	8.96867	1	0	0	0	0	0	1	0	0	0	-Inf	NA
Q7Z5H3 (+3)	ARHGAP22	Rho GTPase-activating protein 22 OS=Homo sapiens GN=ARHGAP22 PE=1 SV=1	0.380832	8.96867	1	0	0	0	0	0	0	1	0	0	-Inf	NA
Q7Z7M9	GALNT5	Polypeptide N-acetylgalactosaminyltransferase 5 OS=Homo sapiens GN=GALNT5 PE=1 SV=1	0.380832	8.96867	1	0	0	0	0	0	0	1	0	0	-Inf	NA
Q8NI22 (+1)	MCFD2	Multiple coagulation factor deficiency protein 2 OS=Homo sapiens GN=MCFD2 PE=1 SV=1	0.380832	8.96867	1	0	0	0	0	0	0	1	0	0	-Inf	NA
Q8TAD7 (+1)	OCC1	Overexpressed in colon carcinoma 1 protein OS=Homo sapiens GN=OCC1 PE=1 SV=2	0.380832	8.96867	1	0	0	0	0	0	0	1	0	0	-Inf	NA
Q92993-3 (+1)	KAT5	Isoform 3 of Histone acetyltransferase KAT5 OS=Homo sapiens GN=KAT5	0.380832	8.96867	1	0	0	0	0	0	0	1	0	0	-Inf	NA
Q96CN5	LRRC45	Leucine-rich repeat-containing protein 45 OS=Homo sapiens GN=LRRC45 PE=1 SV=1	0.380832	8.96867	1	0	0	0	0	0	0	1	0	0	-Inf	NA
Q9BVG4	PBDC1	Protein PBDC1 OS=Homo sapiens GN=PBDC1 PE=1 SV=1	0.380832	8.96867	1	0	0	0	0	0	0	1	0	0	-Inf	NA
Q9ULZ3 (+1)	PYCARD	Apoptosis-associated speck-like protein containing a CARD OS=Homo sapiens GN=PYCARD PE=1 SV=2	0.380832	8.96867	1	0	0	0	0	0	0	1	0	0	-Inf	NA
O60687	SRPX2	Sushi repeat-containing protein SRPX2 OS=Homo sapiens GN=SRPX2 PE=1 SV=1	0.380832	8.96867	1	0	0	0	0	0	1	0	0	0	-Inf	NA
O75828 (+2)	CBR3	Carbonyl reductase [NADPH] 3 OS=Homo sapiens GN=CBR3 PE=1 SV=3	0.380832	8.96867	1	0	0	0	0	0	0	1	0	0	-Inf	NA
P02647 (+2)	APOA1	Apolipoprotein A-I OS=Homo sapiens GN=APOA1 PE=1 SV=1	0.380832	8.96867	1	0	0	0	0	0	0	1	0	0	-Inf	NA
P02652 (+4)	APOA2	Apolipoprotein A-II OS=Homo sapiens GN=APOA2 PE=1 SV=1	0.380832	8.96867	1	0	0	0	0	0	0	1	0	0	-Inf	NA
P02763 (+2)	ORM1	Alpha-1-acid glycoprotein 1 OS=Homo sapiens GN=ORM1 PE=1 SV=1	0.380832	8.96867	1	0	0	0	0	0	0	1	0	0	-Inf	NA
P03950 (+1)	ANG	Angiogenin OS=Homo sapiens GN=ANG PE=1 SV=1	0.380832	8.96867	1	0	0	0	0	0	1	0	0	0	-Inf	NA
P13987 (+3)	CD59	CD59 glycoprotein OS=Homo sapiens GN=CD59 PE=1 SV=1	0.380832	8.96867	1	0	0	0	0	0	1	0	0	0	-Inf	NA
P21926 (+3)	CD9	CD9 antigen OS=Homo sapiens GN=CD9 PE=1 SV=4	0.380832	8.96867	1	0	0	0	0	0	0	1	0	0	-Inf	NA
B7Z6K7	ZNF814	Putative uncharacterized zinc finger protein 814 OS=Homo sapiens GN=ZNF814 PE=1 SV=2	0.380832	8.96867	1	0	0	0	0	0	1	0	0	0	-Inf	NA
C9JCS0	NR1H3	Oxysterols receptor LXR-alpha (Fragment) OS=Homo sapiens GN=NR1H3 PE=1 SV=1	0.380832	8.96867	1	0	0	0	0	0	1	0	0	0	-Inf	NA
P46937 (+8)	YAP1	Transcriptional coactivator YAP1 OS=Homo sapiens GN=YAP1 PE=1 SV=2	0.380832	8.96867	1	0	0	0	0	0	0	1	0	0	-Inf	NA
D6RF35	GC	Vitamin D-binding protein OS=Homo sapiens GN=GC PE=1 SV=1	0.380832	8.96867	0.378555	-1.32106	0	0	1	4	0	1	1	1	1	Inf
P08697 (+4)	SERPINF2	Alpha-2-antiplasmin OS=Homo sapiens GN=SERPINF2 PE=1 SV=3	0.380832	8.96867	0.325809	-1.99784	0	0	3	1	1	0	0	1	0	Inf
P0C0L4 (+1)	C4A	Complement C4-A OS=Homo sapiens GN=C4A PE=1 SV=2	0.380832	8.96867	0.00750968	-3.24664	0	0	12	7	0	1	1	1	1	Inf
B4E1Z4	B4E1Z4	Uncharacterized protein OS=Homo sapiens PE=1 SV=1	0.380832	8.96867	0.237111	-3.66208	0	0	19	19	0	1	3	0	1.58496	Inf
P50897	PPT1	Palmitoyl-protein thioesterase 1 OS=Homo sapiens GN=PPT1 PE=1 SV=1	0.380832	8.96867	0.200502	-4.2452	0	0	7	12	0	1	1	0	0	Inf
Q8IZX9 (+4)	Q8IZX9	NKG2D ligand 2 (Fragment) OS=Homo sapiens PE=2 SV=1	0.380832	8.96867	0.378509	-8.96867	0	0	0	1	0	1	0	0	-Inf	Inf
Q9UJX6 (+2)	ANAPC2	Anaphase-promoting complex subunit 2 OS=Homo sapiens GN=ANAPC2 PE=1 SV=1	0.380832	8.96867	0.378509	-8.96867	0	0	0	1	0	1	0	0	-Inf	Inf
Q7LGC8	CHST3	Carbohydrate sulfotransferase 3 OS=Homo sapiens GN=CHST3 PE=1 SV=3	0.380832	8.96867	2.93897e-07	-9.96723	0	0	1	1	0	1	0	0	-Inf	Inf
P01008 (+2)	SERPINC1	Antithrombin-III OS=Homo sapiens GN=SERPINC1 PE=1 SV=1	0.380832	8.96867	0.000861374	-10.5517	0	0	2	1	0	1	0	0	-Inf	Inf
P22304 (+2)	IDS	Iduronate 2-sulfatase OS=Homo sapiens GN=IDS PE=1 SV=1	0.380832	8.96867	2.35083e-07	-10.9665	0	0	2	2	0	1	0	0	-Inf	Inf
P13284 (+1)	IFI30	Gamma-interferon-inducible lysosomal thiol reductase OS=Homo sapiens GN=IFI30 PE=1 SV=3	0.380832	8.96867	0.000697086	-11.5512	0	0	2	4	0	1	0	0	-Inf	Inf
Q9H173 (+3)	SIL1	Nucleotide exchange factor SIL1 OS=Homo sapiens GN=SIL1 PE=1 SV=1	0.380832	8.96867	0.00129181	-11.7736	0	0	2	5	0	1	0	0	-Inf	Inf
P06280 (+2)	GLA	Alpha-galactosidase A OS=Homo sapiens GN=GLA PE=1 SV=1	0.380832	8.96867	0.000354978	-12.4255	0	0	4	7	0	1	0	0	-Inf	Inf
O00468-6	AGRN	Isoform 6 of Agrin OS=Homo sapiens GN=AGRN	0.380832	8.96867	9.36509e-05	-15.5657	0	0	39	58	1	0	0	0	-Inf	Inf
Q9HCL0 (+1)	PCDH18	Protocadherin-18 OS=Homo sapiens GN=PCDH18 PE=2 SV=3	0.21798	3.80468	1	0	1	0	0	0	6	8	0	0	-Inf	-Inf
Q6UX15 (+4)	LAYN	Layilin OS=Homo sapiens GN=LAYN PE=2 SV=1	0.246766	3.31933	1	0	0	1	0	0	7	3	0	0	-Inf	-Inf
P48723 (+2)	HSPA13	Heat shock 70 kDa protein 13 OS=Homo sapiens GN=HSPA13 PE=1 SV=1	0.260684	3.31933	0.000515953	-4.42489	1	0	19	24	2	8	1	1	-2.32193	5.42626
Q06033 (+3)	ITIH3	Inter-alpha-trypsin inhibitor heavy chain H3 OS=Homo sapiens GN=ITIH3 PE=1 SV=2	0.264339	3.16736	0.583492	0.18055	1	0	7	8	2	7	7	10	0.917538	3.90689
P0DMV8 (+4)	HSPA1A	Heat shock 70 kDa protein 1A OS=Homo sapiens GN=HSPA1A PE=1 SV=1	0.263765	2.99874	0.0147213	3.0118	2	0	10	5	9	7	64	57	2.91886	2.90689
P62081	RPS7	40S ribosomal protein S7 OS=Homo sapiens GN=RPS7 PE=1 SV=1	0.282062	2.58256	0.191258	4.45668	0	1	1	0	2	4	9	13	1.87447	0
Q9P2E9 (+3)	RRBP1	Ribosome-binding protein 1 OS=Homo sapiens GN=RRBP1 PE=1 SV=4	0.275521	2.58256	0.378508	10.9665	1	0	0	0	3	3	4	0	-0.584963	-Inf
P06748 (+3)	NPM1	Nucleophosmin OS=Homo sapiens GN=NPM1 PE=1 SV=2	0.174133	2.50171	0.213986	1.74984	2	1	3	8	3	14	28	9	1.12199	1.87447
Q9UNN8	PROCR	Endothelial protein C receptor OS=Homo sapiens GN=PROCR PE=1 SV=1	0.0263904	2.45904	0.0905679	0.999639	3	3	2	2	22	11	5	3	-2.04439	-0.584963
Q01082 (+3)	SPTBN1	Spectrin beta chain, non-erythrocytic 1 OS=Homo sapiens GN=SPTBN1 PE=1 SV=2	0.317451	2.31962	0.202709	4.45806	0	1	0	2	1	4	18	26	3.1375	1
Q9NP84	TNFRSF12A	Tumor necrosis factor receptor superfamily member 12A OS=Homo sapiens GN=TNFRSF12A PE=1 SV=1	0.887236	2.31962	0.325809	-1.99784	1	0	1	3	5	0	1	0	-2.32193	2
P01137 (+1)	TGFB1	Transforming growth factor beta-1 OS=Homo sapiens GN=TGFB1 PE=1 SV=2	0.317451	2.31962	0.214862	-3.80468	0	1	7	7	1	4	1	0	-2.32193	3.80735
P54920 (+1)	NAPA	Alpha-soluble NSF attachment protein OS=Homo sapiens GN=NAPA PE=1 SV=3	0.292805	2.31962	0.205001	4.08475	1	0	0	1	2	3	7	10	1.76553	0
Q12841	FSTL1	Follistatin-related protein 1 OS=Homo sapiens GN=FSTL1 PE=1 SV=1	0.0108525	2.23688	0.00211309	-4.39192	7	7	62	85	26	40	4	3	-3.23704	3.39232
F6IQH8 (+3)	HLA-C	MHC class I antigen (Fragment) OS=Homo sapiens GN=HLA-C PE=3 SV=1	0.306533	2.22164	1	0	3	0	0	0	7	7	0	0	-Inf	-Inf
P08865 (+2)	RPSA	40S ribosomal protein SA OS=Homo sapiens GN=RPSA PE=1 SV=4	0.0025367	2.1688	0.00735828	3.20112	1	1	3	2	4	5	19	27	2.35364	1.32193
P0C0S8 (+10)	HIST1H2AG	Histone H2A type 1 OS=Homo sapiens GN=HIST1H2AG PE=1 SV=2	0.152997	2.11474	0.148233	0.8541	1	2	10	16	3	10	28	19	1.85415	3.11548
P78324 (+1)	SIRPA	Tyrosine-protein phosphatase non-receptor type substrate 1 OS=Homo sapiens GN=SIRPA PE=1 SV=2	0.324988	1.99928	1	0	0	3	0	0	4	8	0	0	-Inf	-Inf
P06454 (+8)	PTMA	Prothymosin alpha OS=Homo sapiens GN=PTMA PE=1 SV=2	0.380832	1.99892	0.0192883	2.73615	1	1	1	2	1	7	11	9	1.32193	0.584963
Q7Z528 (+2)	Q7Z528	E3-16 OS=Homo sapiens PE=2 SV=1	0.901188	1.99784	0.000861374	-10.5517	0	1	1	2	0	4	0	0	-Inf	1.58496
Q53G58 (+5)	Q53G58	Coronin (Fragment) OS=Homo sapiens PE=2 SV=1	0.328163	1.99784	0.214862	3.80468	1	0	0	1	1	3	7	7	1.80735	0
A0A075B6Z2 (+1)	TRAJ56	Protein TRAJ56 (Fragment) OS=Homo sapiens GN=TRAJ56 PE=4 SV=1	0.328163	1.99784	0.474168	-0.321784	0	1	5	0	3	1	2	2	0	2.32193
P05121 (+2)	SERPINE1	Plasminogen activator inhibitor 1 OS=Homo sapiens GN=SERPINE1 PE=1 SV=1	0.107224	1.7704	0.0140544	-1.74993	11	6	30	44	18	40	11	11	-1.39855	2.12199
P02788 (+6)	LTF	Lactotransferrin OS=Homo sapiens GN=LTF PE=1 SV=6	0.0463765	1.73663	0.0242479	-1.38689	2	4	20	14	10	10	7	6	-0.621488	2.5025
P02771 (+3)	AFP	Alpha-fetoprotein OS=Homo sapiens GN=AFP PE=1 SV=1	0.129394	1.73629	0.0987354	-1.58479	2	1	17	16	3	7	3	8	0.137504	3.45943
A0A0H5CW52	HLA-A	MHC class I antigen (Fragment) OS=Homo sapiens GN=HLA-A PE=3 SV=1	0.0246612	1.70019	1	0	4	4	0	0	16	10	0	0	-Inf	-Inf
P08254	MMP3	Stromelysin-1 OS=Homo sapiens GN=MMP3 PE=1 SV=2	0.154705	1.67202	1	0	41	34	0	0	62	177	0	0	-Inf	-Inf
Q2TNB3 (+3)	Q2TNB3	Cell migration-inducing protein 22 OS=Homo sapiens PE=2 SV=1	0.0689807	1.584	0.00363494	3.63174	1	1	2	3	2	4	28	34	3.36923	1.32193
P67809 (+4)	YBX1	Nuclease-sensitive element-binding protein 1 OS=Homo sapiens GN=YBX1 PE=1 SV=3	0.348235	1.584	0.0016351	2.32135	0	2	2	2	4	2	9	11	1.73697	1
Q14195-2 (+1)	DPYSL3	Isoform LCRMP-4 of Dihydropyrimidinase-related protein 3 OS=Homo sapiens GN=DPYSL3	0.341156	1.584	0.00129181	11.7736	2	0	0	0	3	3	5	2	0.222392	-Inf
P05455 (+1)	SSB	Lupus La protein OS=Homo sapiens GN=SSB PE=1 SV=2	0.34534	1.58304	1.69778e-05	15.5357	0	1	0	0	1	2	43	52	4.98489	-Inf
P12004	PCNA	Proliferating cell nuclear antigen OS=Homo sapiens GN=PCNA PE=1 SV=1	0.34534	1.58304	0.000548327	14.9882	1	0	0	0	1	2	45	20	4.43741	-Inf
Q15637 (+11)	SF1	Splicing factor 1 OS=Homo sapiens GN=SF1 PE=1 SV=4	0.919949	1.58304	1.41501e-05	13.6663	0	1	0	0	0	3	14	12	3.11548	-Inf
Q9NRX4 (+1)	PHPT1	14 kDa phosphohistidine phosphatase OS=Homo sapiens GN=PHPT1 PE=1 SV=1	0.34534	1.58304	0.378508	11.7736	1	0	0	0	2	1	0	7	1.22239	-Inf
Q01581 (+3)	HMGCS1	Hydroxymethylglutaryl-CoA synthase, cytoplasmic OS=Homo sapiens GN=HMGCS1 PE=1 SV=2	0.34534	1.58304	0.378509	8.96867	0	1	0	0	1	2	1	0	-1.58496	-Inf
Q6FIC5 (+2)	CLIC4	Chloride intracellular channel protein OS=Homo sapiens GN=CLIC4 PE=2 SV=1	0.919949	1.58304	9.46084e-06	4.67104	1	0	1	1	0	3	26	25	4.08746	1
P60981 (+1)	DSTN	Destrin OS=Homo sapiens GN=DSTN PE=1 SV=3	0.34534	1.58304	3.58031e-05	3.28476	1	0	2	2	1	2	20	19	3.70044	2
O00629	KPNA4	Importin subunit alpha-3 OS=Homo sapiens GN=KPNA4 PE=1 SV=1	0.919949	1.58304	0.0164274	3.11463	1	0	2	1	0	3	11	15	3.11548	1.58496
P55145 (+1)	MANF	Mesencephalic astrocyte-derived neurotrophic factor OS=Homo sapiens GN=MANF PE=1 SV=3	0.34534	1.58304	0.3787	0.584482	1	0	1	1	2	1	1	2	0	1
Q8WWX9 (+1)	SELM	Selenoprotein M OS=Homo sapiens GN=SELM PE=1 SV=3	0.34534	1.58304	1	0	1	0	0	0	1	2	0	0	-Inf	-Inf
Q9BS26	ERP44	Endoplasmic reticulum resident protein 44 OS=Homo sapiens GN=ERP44 PE=1 SV=1	0.34534	1.58304	0.127553	-1.68783	0	1	8	21	2	1	5	4	1.58496	4.85798
B7Z8Q2	B7Z8Q2	cDNA FLJ55606, highly similar to Alpha-2-HS-glycoprotein OS=Homo sapiens PE=2 SV=1	0.919949	1.58304	0.000861374	-10.5517	0	1	2	1	3	0	0	0	-Inf	1.58496
P00338 (+1)	LDHA	L-lactate dehydrogenase A chain OS=Homo sapiens GN=LDHA PE=1 SV=2	0.13818	1.52333	0.00238052	3.46709	3	5	32	36	7	16	314	438	5.03103	3.08746
Q86TY5	Q86TY5	Galectin OS=Homo sapiens PE=2 SV=1	0.55657	1.48506	0.00439941	3.34998	2	3	2	3	0	14	23	28	1.86507	0
P16949 (+6)	STMN1	Stathmin OS=Homo sapiens GN=STMN1 PE=1 SV=3	0.160627	1.48506	0.29046	2.31962	3	2	0	1	10	4	2	3	-1.48543	-2.32193
B6VAX8	HLA-B	MHC class I antigen (Fragment) OS=Homo sapiens GN=HLA-B PE=3 SV=1	0.00689893	1.47373	0.378509	8.96867	4	5	0	0	13	12	0	1	-4.64386	-Inf
P27797 (+2)	CALR	Calreticulin OS=Homo sapiens GN=CALR PE=1 SV=1	0.150816	1.4592	0.326264	1.92557	2	6	1	4	13	9	16	3	-0.211504	-0.678072
P19823 (+4)	ITIH2	Inter-alpha-trypsin inhibitor heavy chain H2 OS=Homo sapiens GN=ITIH2 PE=1 SV=2	0.17037	1.45897	0.178153	-0.38185	2	2	24	19	3	8	18	15	1.58496	3.42626
P07711 (+1)	CTSL	Cathepsin L1 OS=Homo sapiens GN=CTSL PE=1 SV=2	0.0289978	1.42313	0.0653874	-3.54982	13	9	33	49	26	33	6	1	-3.07529	1.89812
Q9Y6V0 (+1)	PCLO	Protein piccolo OS=Homo sapiens GN=PCLO PE=1 SV=4	0.572589	1.41444	0.384958	1.32106	1	2	2	0	7	1	4	1	-0.678072	-0.584963
O43556 (+7)	SGCE	Epsilon-sarcoglycan OS=Homo sapiens GN=SGCE PE=1 SV=6	0.25927	1.41444	2.93897e-07	-9.96723	2	1	1	1	2	6	0	0	-Inf	-0.584963
P10646	TFPI	Tissue factor pathway inhibitor OS=Homo sapiens GN=TFPI PE=1 SV=1	0.110903	1.41444	0.000208658	-11.2883	2	1	2	3	5	3	0	0	-Inf	0.736966
Q9H772 (+1)	GREM2	Gremlin-2 OS=Homo sapiens GN=GREM2 PE=2 SV=1	0.937111	1.41444	1	0	0	3	0	0	8	0	0	0	-Inf	-Inf
P14174 (+1)	MIF	Macrophage migration inhibitory factor OS=Homo sapiens GN=MIF PE=1 SV=4	0.149481	1.37816	0.00705603	3.10143	3	2	13	11	9	4	79	127	3.98606	2.26303
F6IQP1 (+2)	HLA-C	MHC class I antigen (Fragment) OS=Homo sapiens GN=HLA-C PE=3 SV=1	0.942091	1.37816	1	0	5	0	0	0	13	0	0	0	-Inf	-Inf
Q96CG8	CTHRC1	Collagen triple helix repeat-containing protein 1 OS=Homo sapiens GN=CTHRC1 PE=1 SV=1	0.00855851	1.35344	0.000861374	-10.5517	5	4	1	2	12	11	0	0	-Inf	-1.58496
P20290 (+1)	BTF3	Transcription factor BTF3 OS=Homo sapiens GN=BTF3 PE=1 SV=1	0.380833	1.32106	0.151876	5.83006	1	1	0	1	1	4	38	19	3.51096	-1
P26368 (+2)	U2AF2	Splicing factor U2AF 65 kDa subunit OS=Homo sapiens GN=U2AF2 PE=1 SV=4	0.563481	1.32106	0.0172761	3.1695	1	1	2	4	0	5	22	32	3.43296	1.58496
P17405 (+3)	SMPD1	Sphingomyelin phosphodiesterase OS=Homo sapiens GN=SMPD1 PE=1 SV=4	0.387274	1.32106	1	0	0	2	0	0	1	4	0	0	-Inf	-Inf
Q9HAT2 (+1)	SIAE	Sialate O-acetylesterase OS=Homo sapiens GN=SIAE PE=1 SV=1	0.563481	1.32106	0.203846	-4.08475	1	1	9	8	0	5	1	0	-2.32193	3.08746
O94907 (+1)	DKK1	Dickkopf-related protein 1 OS=Homo sapiens GN=DKK1 PE=1 SV=1	0.380833	1.32106	0.378509	-8.96867	1	1	0	1	1	4	0	0	-Inf	-1
Q9UQ80 (+1)	PA2G4	Proliferation-associated protein 2G4 OS=Homo sapiens GN=PA2G4 PE=1 SV=3	0.360956	1.32106	0.0173939	4.35687	0	2	1	3	3	2	37	45	4.03562	1
P04004 (+2)	VTN	Vitronectin OS=Homo sapiens GN=VTN PE=1 SV=1	0.360956	1.32106	0.0301508	-1.32106	2	0	3	2	3	2	1	1	-1.32193	1.32193
Q9BRK3 (+2)	MXRA8	Matrix-remodeling-associated protein 8 OS=Homo sapiens GN=MXRA8 PE=1 SV=1	0.00160216	1.24772	1	0	4	4	0	0	9	10	0	0	-Inf	-Inf
Q05682 (+12)	CALD1	Caldesmon OS=Homo sapiens GN=CALD1 PE=1 SV=3	0.253854	1.22184	0.000861374	10.5517	1	2	0	0	2	5	1	2	-1.22239	-Inf
P52907 (+2)	CAPZA1	F-actin-capping protein subunit alpha-1 OS=Homo sapiens GN=CAPZA1 PE=1 SV=3	0.106875	1.22184	0.000123857	3.39101	2	1	1	1	3	4	11	10	1.58496	-0.584963
P30530 (+1)	AXL	Tyrosine-protein kinase receptor UFO OS=Homo sapiens GN=AXL PE=1 SV=3	0.106875	1.22184	1	0	1	2	2	1	4	3	2	1	-1.22239	0
P01023	A2M	Alpha-2-macroglobulin OS=Homo sapiens GN=A2M PE=1 SV=3	0.253854	1.22184	0.76373	-0.414797	1	2	3	1	5	2	2	1	-1.22239	0.415037
Q9BVJ8 (+1)	HEXA	HEXA protein (Fragment) OS=Homo sapiens GN=HEXA PE=2 SV=2	0.253854	1.22184	8.8071e-05	-13.5509	2	1	10	14	5	2	0	0	-Inf	3
P35052	GPC1	Glypican-1 OS=Homo sapiens GN=GPC1 PE=1 SV=2	0.00264697	1.19253	0.325809	-1.99784	7	7	3	1	17	15	1	0	-5	-1.80735
A8K7Q2	HSPA8	Heat shock cognate 71 kDa protein OS=Homo sapiens GN=HSPA8 PE=1 SV=1	0.373933	1.15183	0.0310521	3.42605	0	9	5	7	12	8	35	94	2.6893	0.415037
P08294 (+2)	SOD3	Extracellular superoxide dismutase [Cu-Zn] OS=Homo sapiens GN=SOD3 PE=1 SV=2	0.278752	1.13719	1	0	3	2	0	0	8	3	0	0	-Inf	-Inf
P28300 (+2)	LOX	Protein-lysine 6-oxidase OS=Homo sapiens GN=LOX PE=1 SV=2	0.0470166	1.13719	1	0	3	2	0	0	6	5	0	0	-Inf	-Inf
P67936 (+2)	TPM4	Tropomyosin alpha-4 chain OS=Homo sapiens GN=TPM4 PE=1 SV=3	0.14913	1.11539	0.0196916	2.35726	10	8	3	5	26	13	17	24	0.0721498	-1.16993
Q13308 (+2)	PTK7	Inactive tyrosine-protein kinase 7 OS=Homo sapiens GN=PTK7 PE=1 SV=2	0.0592977	1.1068	0.237977	3.31933	6	7	0	1	17	11	4	6	-1.48543	-3.70044
O60506 (+2)	SYNCRIP	Heterogeneous nuclear ribonucleoprotein Q OS=Homo sapiens GN=SYNCRIP PE=1 SV=2	0.0354927	1.08727	0.0895894	2.68162	4	4	2	10	7	10	32	45	2.17932	0.584963
P20962 (+3)	PTMS	Parathymosin OS=Homo sapiens GN=PTMS PE=1 SV=2	0.111122	1.08727	0.345084	1.15742	4	4	5	8	6	11	22	7	0.770518	0.70044
Q9UBG0	MRC2	C-type mannose receptor 2 OS=Homo sapiens GN=MRC2 PE=1 SV=2	0.0422584	1.07783	0.00835162	2.69922	4	5	1	1	8	11	8	5	-0.547488	-2.16993
P02768 (+1)	ALB	Serum albumin OS=Homo sapiens GN=ALB PE=1 SV=2	0.163677	1.02465	0.0568001	-1.05328	45	42	76	117	59	118	46	47	-0.928447	1.14951
Q06481 (+7)	APLP2	Amyloid-like protein 2 OS=Homo sapiens GN=APLP2 PE=1 SV=2	0.169854	0.99988	5.88484e-05	-13.7732	6	6	12	16	8	16	0	0	-Inf	1.22239
Q9BRK5 (+1)	SDF4	45 kDa calcium-binding protein OS=Homo sapiens GN=SDF4 PE=1 SV=1	0.0966009	0.99982	0.233388	-3.45681	5	3	4	7	9	7	1	0	-4	0.459432
H0YD90	CD44	CD44 antigen (Fragment) OS=Homo sapiens GN=CD44 PE=1 SV=1	0.144027	0.999794	0.0608357	1.58432	4	3	2	1	9	5	5	4	-0.63743	-1.22239
Q5U000 (+1)	Q5U000	Cathepsin Z OS=Homo sapiens PE=2 SV=1	0.301908	0.99976	0.232365	-3.64253	5	1	12	13	6	6	2	0	-2.58496	2.05889
Q92859 (+3)	NEO1	Neogenin OS=Homo sapiens GN=NEO1 PE=1 SV=2	0.623183	0.99976	0.3787	-0.584722	2	4	2	4	2	10	2	2	-1.58496	0
Q02809 (+3)	PLOD1	Procollagen-lysine,2-oxoglutarate 5-dioxygenase 1 OS=Homo sapiens GN=PLOD1 PE=1 SV=2	0.531514	0.999712	0.000188632	-13.6663	2	3	10	16	2	8	0	0	-Inf	2.37851
P07686 (+1)	HEXB	Beta-hexosaminidase subunit beta OS=Homo sapiens GN=HEXB PE=1 SV=3	0.782378	0.999639	0.198638	-4.2452	2	2	8	11	1	7	0	1	-3	2.24793
Q13765 (+5)	NACA	Nascent polypeptide-associated complex subunit alpha OS=Homo sapiens GN=NACA PE=1 SV=1	0.250538	0.999519	0.217165	4.19549	2	1	0	3	2	4	30	25	3.1964	0
A8K9G1	A8K9G1	cDNA FLJ75503 OS=Homo sapiens PE=2 SV=1	0.62315	0.999519	1	0	2	1	0	0	5	1	0	0	-Inf	-Inf
P11279 (+2)	LAMP1	Lysosome-associated membrane glycoprotein 1 OS=Homo sapiens GN=LAMP1 PE=1 SV=3	0.418813	0.999519	0.041339	-0.807046	0	3	4	3	1	5	2	2	-0.584963	1.22239
M0R1G9	PSG5	Pregnancy-specific beta-1-glycoprotein 5 OS=Homo sapiens GN=PSG5 PE=1 SV=1	0.62315	0.999519	0.378509	-8.96867	1	2	1	0	1	5	0	0	-Inf	-1.58496
P10619 (+5)	CTSA	Lysosomal protective protein OS=Homo sapiens GN=CTSA PE=1 SV=2	0.388155	0.999519	7.14063e-05	-13.6663	3	0	11	15	2	4	0	0	-Inf	3.11548
V9HW34	HEL-213	Epididymis luminal protein 213 OS=Homo sapiens GN=HEL-213 PE=2 SV=1	0.127048	0.999519	1	0	1	2	0	0	3	3	0	0	-Inf	-Inf
P31943 (+1)	HNRNPH1	Heterogeneous nuclear ribonucleoprotein H OS=Homo sapiens GN=HNRNPH1 PE=1 SV=4	0.952422	0.999279	1.40552e-07	13.6663	2	0	0	0	0	4	13	13	2.70044	-Inf
O43390 (+3)	HNRNPR	Heterogeneous nuclear ribonucleoprotein R OS=Homo sapiens GN=HNRNPR PE=1 SV=1	0.952422	0.999279	0.149951	5.83006	2	0	1	0	0	4	22	35	3.83289	-1
O60243 (+2)	HS6ST1	Heparan-sulfate 6-O-sulfotransferase 1 OS=Homo sapiens GN=HS6ST1 PE=1 SV=5	0.952422	0.999279	1	0	2	0	1	0	4	0	1	0	-2	-1
P55735 (+3)	SEC13	Protein SEC13 homolog OS=Homo sapiens GN=SEC13 PE=1 SV=3	8.03916e-07	0.999279	0.000861374	10.5517	1	1	0	0	2	2	1	2	-0.415037	-Inf
P62328 (+1)	TMSB4X	Thymosin beta-4 OS=Homo sapiens GN=TMSB4X PE=1 SV=2	0.380833	0.999279	2.93897e-07	9.96723	1	1	0	0	3	1	1	1	-1	-Inf
Q15942 (+3)	ZYX	Zyxin OS=Homo sapiens GN=ZYX PE=1 SV=1	8.03916e-07	0.999279	2.93897e-07	9.96723	1	1	0	0	2	2	1	1	-1	-Inf
Q6NVY0 (+2)	CACYBP	Calcyclin binding protein OS=Homo sapiens GN=CACYBP PE=2 SV=1	0.380833	0.999279	0.0164383	2.06995	1	1	2	3	1	3	12	9	2.39232	1.32193
C0STK4	CD44	CD44 molecule (Fragment) OS=Homo sapiens GN=CD44 PE=4 SV=1	0.380833	0.999279	1	0	1	1	1	0	3	1	1	0	-2	-1
P41567 (+2)	EIF1	Eukaryotic translation initiation factor 1 OS=Homo sapiens GN=EIF1 PE=1 SV=1	0.947918	0.998559	1.73598e-05	13.5509	0	1	0	0	0	2	11	13	3.58496	-Inf
Q04828	AKR1C1	Aldo-keto reductase family 1 member C1 OS=Homo sapiens GN=AKR1C1 PE=1 SV=1	0.380832	0.998559	0.16799	5.24512	1	0	1	0	1	1	25	13	4.24793	0
Q14444 (+3)	CAPRIN1	Caprin-1 OS=Homo sapiens GN=CAPRIN1 PE=1 SV=2	0.380832	0.998559	0.175115	4.9041	0	1	0	1	1	1	14	16	3.90689	0
P14866 (+2)	HNRNPL	Heterogeneous nuclear ribonucleoprotein L OS=Homo sapiens GN=HNRNPL PE=1 SV=2	0.947918	0.998559	0.000598428	4.35618	1	0	1	1	0	2	18	23	4.35755	1
P37837 (+1)	TALDO1	Transaldolase OS=Homo sapiens GN=TALDO1 PE=1 SV=2	0.947918	0.998559	0.00401849	4.24656	1	0	1	1	2	0	14	24	4.24793	1
Q9NQP4	PFDN4	Prefoldin subunit 4 OS=Homo sapiens GN=PFDN4 PE=1 SV=1	0.947918	0.998559	0.223841	3.80468	0	1	1	0	0	2	4	10	2.80735	0
P35268	RPL22	60S ribosomal protein L22 OS=Homo sapiens GN=RPL22 PE=1 SV=2	0.947918	0.998559	0.221745	3.69778	1	0	1	0	0	2	5	8	2.70044	0
Q16881 (+7)	TXNRD1	Thioredoxin reductase 1, cytoplasmic OS=Homo sapiens GN=TXNRD1 PE=1 SV=3	0.380832	0.998559	0.00739438	3.10383	1	0	2	3	1	1	25	18	4.42626	2.32193
O75347 (+3)	TBCA	Tubulin-specific chaperone A OS=Homo sapiens GN=TBCA PE=1 SV=3	0.947918	0.998559	0.00498129	2.90564	0	1	1	1	2	0	6	9	2.90689	1
P62826 (+1)	RAN	GTP-binding nuclear protein Ran OS=Homo sapiens GN=RAN PE=1 SV=3	0.947918	0.998559	6.88979e-06	2.58436	0	1	2	2	0	2	12	12	3.58496	2
P43487 (+3)	RANBP1	Ran-specific GTPase-activating protein OS=Homo sapiens GN=RANBP1 PE=1 SV=1	0.380832	0.998559	6.89353e-06	2.58376	1	0	1	1	1	1	6	6	2.58496	1
Q12905 (+2)	ILF2	Interleukin enhancer-binding factor 2 OS=Homo sapiens GN=ILF2 PE=1 SV=2	0.947918	0.998559	0.022734	1.9998	0	1	4	7	0	2	23	21	4.45943	3.45943
P21291 (+1)	CSRP1	Cysteine and glycine-rich protein 1 OS=Homo sapiens GN=CSRP1 PE=1 SV=3	0.380832	0.998559	1.25576e-05	1.99892	1	0	1	1	1	1	4	4	2	1
Q05BK6 (+9)	TFG	Protein TFG OS=Homo sapiens GN=TFG PE=1 SV=1	0.947918	0.998559	0.0420384	1.87377	0	1	1	2	0	2	5	6	2.45943	1.58496
P02749 (+2)	APOH	Beta-2-glycoprotein 1 OS=Homo sapiens GN=APOH PE=1 SV=3	0.380832	0.998559	1	0	1	0	1	2	1	1	1	2	0.584963	1.58496
Q07507	DPT	Dermatopontin OS=Homo sapiens GN=DPT PE=1 SV=2	0.380832	0.998559	1	0	0	1	0	0	1	1	0	0	-Inf	-Inf
Q15293 (+2)	RCN1	Reticulocalbin-1 OS=Homo sapiens GN=RCN1 PE=1 SV=1	0.380832	0.998559	1	0	1	0	0	0	1	1	0	0	-Inf	-Inf
Q68D85	NCR3LG1	Natural cytotoxicity triggering receptor 3 ligand 1 OS=Homo sapiens GN=NCR3LG1 PE=1 SV=1	0.380832	0.998559	1	0	0	1	0	0	1	1	0	0	-Inf	-Inf
P13473 (+4)	LAMP2	Lysosome-associated membrane glycoprotein 2 OS=Homo sapiens GN=LAMP2 PE=1 SV=2	0.947918	0.998559	1	0	1	0	0	0	2	0	0	0	-Inf	-Inf
O95498 (+11)	VNN2	Vascular non-inflammatory molecule 2 OS=Homo sapiens GN=VNN2 PE=1 SV=3	0.380832	0.998559	0.0301508	-1.32106	0	1	3	2	1	1	1	1	0	2.32193
H0YAE9	H0YAE9	Uncharacterized protein (Fragment) OS=Homo sapiens PE=3 SV=1	0.380832	0.998559	0.326112	-1.80633	1	0	3	4	1	1	2	0	0	2.80735
P09341	CXCL1	Growth-regulated alpha protein OS=Homo sapiens GN=CXCL1 PE=1 SV=1	0.947918	0.998559	0.00393831	-2.53025	0	1	23	29	2	0	4	5	2.16993	5.70044
P01859 (+3)	IGHG2	Ig gamma-2 chain C region OS=Homo sapiens GN=IGHG2 PE=1 SV=2	0.380832	0.998559	0.378509	-8.96867	1	0	0	1	1	1	0	0	-Inf	0
P13497 (+6)	BMP1	Bone morphogenetic protein 1 OS=Homo sapiens GN=BMP1 PE=1 SV=2	0.947918	0.998559	2.35083e-07	-10.9665	1	0	2	2	0	2	0	0	-Inf	2
P07108	DBI	Acyl-CoA-binding protein OS=Homo sapiens GN=DBI PE=1 SV=2	0.537682	0.950998	0.022971	2.58376	7	8	1	1	23	6	8	4	-1.27302	-2.90689
O00299 (+2)	CLIC1	Chloride intracellular channel protein 1 OS=Homo sapiens GN=CLIC1 PE=1 SV=4	0.0434294	0.932761	0.229135	3.87357	6	5	0	3	9	12	20	24	1.06711	-1.87447
P15311 (+2)	EZR	Ezrin OS=Homo sapiens GN=EZR PE=1 SV=4	0.0391348	0.925863	0.0144576	2.56602	5	5	23	41	11	8	178	201	4.31813	2.67807
P06753-2 (+6)	TPM3	Isoform 2 of Tropomyosin alpha-3 chain OS=Homo sapiens GN=TPM3	0.388509	0.89299	0.20427	4.42489	6	8	0	2	19	7	17	26	0.725825	-2.80735
O43570 (+1)	CA12	Carbonic anhydrase 12 OS=Homo sapiens GN=CA12 PE=1 SV=1	0.220936	0.892895	1	0	2	5	0	0	7	6	0	0	-Inf	-Inf
L0R849	EDARADD	Alternative protein EDARADD OS=Homo sapiens GN=EDARADD PE=3 SV=1	0.167718	0.874251	0.00649203	2.32176	4	2	6	8	6	5	31	39	2.66985	1.22239
L0R5F6	TNS4	Alternative protein TNS4 OS=Homo sapiens GN=TNS4 PE=4 SV=1	0.516849	0.874251	0.132726	-1.82984	4	2	12	20	0	11	2	7	-0.289507	2.41504
P09486 (+1)	SPARC	SPARC OS=Homo sapiens GN=SPARC PE=1 SV=1	0.0117605	0.849959	0.0149154	-4.59922	37	44	48	49	73	73	3	1	-5.18982	0.260063
P09603 (+6)	CSF1	Macrophage colony-stimulating factor 1 OS=Homo sapiens GN=CSF1 PE=1 SV=2	0.0713934	0.847954	0.00453851	-2.68432	12	18	40	50	28	26	8	6	-1.94753	1.58496
Q15417	CNN3	Calponin-3 OS=Homo sapiens GN=CNN3 PE=1 SV=1	0.551339	0.847741	0.000658512	13.2139	2	3	0	0	2	7	6	13	1.078	-Inf
P63313	TMSB10	Thymosin beta-10 OS=Homo sapiens GN=TMSB10 PE=1 SV=2	0.551339	0.847741	0.270356	0.999639	2	3	3	1	7	2	3	5	-0.169925	-0.321928
P22314-2	UBA1	Isoform 2 of Ubiquitin-like modifier-activating enzyme 1 OS=Homo sapiens GN=UBA1	0.392706	0.847741	0.015401	3.55675	4	1	4	9	3	6	67	86	4.08746	1.37851
P13929 (+1)	ENO3	Beta-enolase OS=Homo sapiens GN=ENO3 PE=1 SV=5	0.581902	0.823026	0.241008	4.44648	7	6	0	46	5	18	463	540	5.44654	1.82312
Q16658	FSCN1	Fascin OS=Homo sapiens GN=FSCN1 PE=1 SV=3	0.449046	0.807046	4.01567e-05	13.6098	1	3	0	0	2	5	11	14	1.8365	-Inf
S4R3N1	HSPE1-MOB4	Protein HSPE1-MOB4 OS=Homo sapiens GN=HSPE1-MOB4 PE=3 SV=1	0.449046	0.807046	1.25496e-05	1.99946	3	1	2	2	2	5	8	8	1.19265	0
P05413 (+2)	FABP3	Fatty acid-binding protein, heart OS=Homo sapiens GN=FABP3 PE=1 SV=4	0.380834	0.807046	1	0	2	2	0	0	2	5	0	0	-Inf	-Inf
Q9GZX9 (+1)	TWSG1	Twisted gastrulation protein homolog 1 OS=Homo sapiens GN=TWSG1 PE=1 SV=1	0.380834	0.807046	0.378509	-8.96867	2	2	0	1	5	2	0	0	-Inf	-2
Q9UNW1 (+2)	MINPP1	Multiple inositol polyphosphate phosphatase 1 OS=Homo sapiens GN=MINPP1 PE=1 SV=1	0.380834	0.807046	0.000142551	-13.2879	2	2	8	12	2	5	0	0	-Inf	2.32193
P04080 (+1)	CSTB	Cystatin-B OS=Homo sapiens GN=CSTB PE=1 SV=2	0.764591	0.777436	0.0608082	2.45914	4	3	6	2	10	2	18	26	1.87447	0.192645
P52565 (+1)	ARHGDIA	Rho GDP-dissociation inhibitor 1 OS=Homo sapiens GN=ARHGDIA PE=1 SV=3	0.209855	0.736889	0.0309399	3.28508	7	8	2	6	16	9	36	42	1.64155	-0.906891
Q969H8 (+2)	MYDGF	Myeloid-derived growth factor OS=Homo sapiens GN=MYDGF PE=1 SV=1	0.380834	0.736773	0.255736	-0.414957	3	3	5	7	7	3	4	5	-0.152003	1
Q06323 (+2)	PSME1	Proteasome activator complex subunit 1 OS=Homo sapiens GN=PSME1 PE=1 SV=1	0.51949	0.736581	0.00228073	3.75355	2	1	1	1	0	5	11	16	2.43296	-0.584963
Q9P1F3	ABRACL	Costars family protein ABRACL OS=Homo sapiens GN=ABRACL PE=1 SV=1	0.671809	0.736581	0.0388491	2.95357	1	2	1	3	1	4	14	17	2.63227	0.415037
Q5KU26	COLEC12	Collectin-12 OS=Homo sapiens GN=COLEC12 PE=1 SV=3	0.428906	0.736581	1	0	3	0	0	0	4	1	0	0	-Inf	-Inf
P58546 (+1)	MTPN	Myotrophin OS=Homo sapiens GN=MTPN PE=1 SV=2	0.262133	0.736581	4.3829e-05	12.136	2	1	0	0	3	2	5	4	0.847997	-Inf
P29692 (+8)	EEF1D	Elongation factor 1-delta OS=Homo sapiens GN=EEF1D PE=1 SV=5	0.262133	0.736581	0.0233035	3.72725	2	1	1	3	3	2	27	26	3.40599	0.415037
Q6EMK4	VASN	Vasorin OS=Homo sapiens GN=VASN PE=1 SV=1	0.0764972	0.71618	1	0	18	24	0	0	31	38	0	0	-Inf	-Inf
P04075 (+1)	ALDOA	Fructose-bisphosphate aldolase A OS=Homo sapiens GN=ALDOA PE=1 SV=2	0.0774219	0.689625	0.00903837	2.86985	16	15	37	63	21	29	357	374	3.86987	1.68966
P31948 (+3)	STIP1	Stress-induced-phosphoprotein 1 OS=Homo sapiens GN=STIP1 PE=1 SV=1	0.252822	0.677856	0.0322435	2.68415	3	2	2	5	5	3	22	23	2.49185	0.485427
Q12771 (+11)	Q12771	P37 AUF1 OS=Homo sapiens PE=2 SV=1	0.581193	0.677856	0.01777	2.3217	3	2	4	6	6	2	20	30	2.64386	1
P48643 (+1)	CCT5	T-complex protein 1 subunit epsilon OS=Homo sapiens GN=CCT5 PE=1 SV=1	0.501181	0.677856	0.0285593	2.34231	3	2	9	19	0	8	72	70	4.14975	2.48543
P02545	LMNA	Prelamin-A/C OS=Homo sapiens GN=LMNA PE=1 SV=1	0.014477	0.652055	0.00338036	4.20877	23	26	2	2	37	40	28	46	-0.0573332	-3.61471
P22392-2 (+1)	NME2	Isoform 3 of Nucleoside diphosphate kinase B OS=Homo sapiens GN=NME2	0.425362	0.651927	0.00615884	2.80724	1	6	9	13	6	5	68	86	3.80735	1.65208
G3V2Q1	HNRNPC	Heterogeneous nuclear ribonucleoproteins C1/C2 OS=Homo sapiens GN=HNRNPC PE=1 SV=1	0.267787	0.651927	0.0427546	1.95912	3	4	3	6	4	7	20	15	1.66985	0.36257
P21810 (+6)	BGN	Biglycan OS=Homo sapiens GN=BGN PE=1 SV=2	0.113341	0.637407	1	0	21	24	0	0	29	41	0	0	-Inf	-Inf
P62942	FKBP1A	Peptidyl-prolyl cis-trans isomerase FKBP1A OS=Homo sapiens GN=FKBP1A PE=1 SV=2	0.501664	0.637315	0.001151	3.5229	5	4	2	2	4	10	20	26	1.71621	-1.16993
P10599 (+1)	TXN	Thioredoxin OS=Homo sapiens GN=TXN PE=1 SV=3	0.358833	0.621411	0.0691803	2.78987	8	5	3	9	13	7	26	57	2.05311	-0.115477
Q658S9 (+3)	DKFZp666I134	Putative uncharacterized protein DKFZp666I134 (Fragment) OS=Homo sapiens GN=DKFZp666I134 PE=2 SV=1	0.0181907	0.621411	0.8745	-0.321784	6	7	1	4	10	10	3	1	-2.32193	-1.37851
P01034 (+1)	CST3	Cystatin-C OS=Homo sapiens GN=CST3 PE=1 SV=1	0.0328532	0.618874	0.00183589	-4.35333	13	15	77	107	20	23	4	5	-2.25634	2.71621
P11142 (+1)	HSPA8	Heat shock cognate 71 kDa protein OS=Homo sapiens GN=HSPA8 PE=1 SV=1	0.547636	0.608784	0.0117047	2.97234	23	17	20	13	44	17	102	157	2.08607	-0.277534
Q01995 (+1)	TAGLN	Transgelin OS=Homo sapiens GN=TAGLN PE=1 SV=4	0.159498	0.584902	0.223841	3.80468	7	9	0	1	10	14	4	10	-0.777608	-4
Q13740 (+2)	ALCAM	CD166 antigen OS=Homo sapiens GN=ALCAM PE=1 SV=2	0.0825978	0.584894	0.0856295	1.41484	6	8	3	6	10	11	14	10	0.192645	-0.63743
P05386 (+1)	RPLP1	60S acidic ribosomal protein P1 OS=Homo sapiens GN=RPLP1 PE=1 SV=1	0.380836	0.584722	0.229966	3.85664	2	2	0	2	2	4	9	20	2.27302	-1
P17987	TCP1	T-complex protein 1 subunit alpha OS=Homo sapiens GN=TCP1 PE=1 SV=1	0.491353	0.584722	0.242507	3.84515	1	3	0	8	2	4	62	53	4.26053	1
P30041 (+1)	PRDX6	Peroxiredoxin-6 OS=Homo sapiens GN=PRDX6 PE=1 SV=3	0.893197	0.584722	0.000379405	3.75444	2	2	3	3	1	5	37	44	3.75489	0.584963
A5GZ70	MMP3	Matrix metalloproteinase 3 (Fragment) OS=Homo sapiens GN=MMP3 PE=2 SV=1	0.380836	0.584722	1	0	2	2	0	0	4	2	0	0	-Inf	-Inf
P09496-2 (+1)	CLTA	Isoform Non-brain of Clathrin light chain A OS=Homo sapiens GN=CLTA	0.893197	0.584722	1	0	2	2	0	0	5	1	0	0	-Inf	-Inf
Q5ZPR3 (+5)	CD276	CD276 antigen OS=Homo sapiens GN=CD276 PE=1 SV=1	2.78413e-06	0.584722	0.378509	-0.998559	2	2	1	1	3	3	1	0	-2.58496	-1
P52272 (+1)	HNRNPM	Heterogeneous nuclear ribonucleoprotein M OS=Homo sapiens GN=HNRNPM PE=1 SV=3	0.380836	0.584482	0.000418673	14.3582	1	1	0	0	1	2	28	14	3.80735	-Inf
P15170-2 (+1)	GSPT1	Isoform 2 of Eukaryotic peptide chain release factor GTP-binding subunit ERF3A OS=Homo sapiens GN=GSPT1	0.506501	0.584482	4.01567e-05	13.6098	1	1	0	0	0	3	14	11	3.05889	-Inf
P47755 (+3)	CAPZA2	F-actin-capping protein subunit alpha-2 OS=Homo sapiens GN=CAPZA2 PE=1 SV=3	0.506501	0.584482	0.000153527	12.8729	1	1	0	0	3	0	9	6	2.32193	-Inf
Q02952 (+2)	AKAP12	A-kinase anchor protein 12 OS=Homo sapiens GN=AKAP12 PE=1 SV=4	0.506501	0.584482	0.00129181	11.7736	1	1	0	0	0	3	2	5	1.22239	-Inf
B3VL86	HBB	Mutant beta-globin OS=Homo sapiens GN=HBB PE=3 SV=1	0.506501	0.584482	0.000861374	10.5517	1	1	0	0	3	0	2	1	0	-Inf
Q96AE4 (+4)	FUBP1	Far upstream element-binding protein 1 OS=Homo sapiens GN=FUBP1 PE=1 SV=3	0.380836	0.584482	0.00867464	3.80646	1	1	1	2	2	1	20	22	3.80735	0.584963
Q86U42 (+2)	PABPN1	Polyadenylate-binding protein 2 OS=Homo sapiens GN=PABPN1 PE=1 SV=3	0.380836	0.584482	0.214862	3.80468	1	1	1	0	2	1	7	7	2.22239	-1
P30084	ECHS1	Enoyl-CoA hydratase, mitochondrial OS=Homo sapiens GN=ECHS1 PE=1 SV=4	0.506501	0.584482	0.254754	2.99748	1	1	0	1	0	3	3	5	1.41504	-1
P04179 (+5)	SOD2	Superoxide dismutase [Mn], mitochondrial OS=Homo sapiens GN=SOD2 PE=1 SV=2	0.380836	0.584482	0.378509	0.998559	1	1	1	0	2	1	1	1	-0.584963	-1
P25705 (+3)	ATP5A1	ATP synthase subunit alpha, mitochondrial OS=Homo sapiens GN=ATP5A1 PE=1 SV=1	0.380836	0.584482	0.378509	0.998559	1	1	0	1	1	2	1	1	-0.584963	-1
Q9Y646 (+5)	CPQ	Carboxypeptidase Q OS=Homo sapiens GN=CPQ PE=1 SV=1	0.380836	0.584482	1	0	1	1	0	0	2	1	0	0	-Inf	-Inf
B7Z5V6	B7Z5V6	cDNA FLJ57046, highly similar to Lysosomal alpha-glucosidase (EC 3.2.1.20) OS=Homo sapiens PE=2 SV=1	0.380836	0.584482	1	0	1	1	0	0	1	2	0	0	-Inf	-Inf
P48681 (+1)	NES	Nestin OS=Homo sapiens GN=NES PE=1 SV=2	0.380836	0.584482	1	0	1	1	0	0	1	2	0	0	-Inf	-Inf
O14556 (+1)	GAPDHS	Glyceraldehyde-3-phosphate dehydrogenase, testis-specific OS=Homo sapiens GN=GAPDHS PE=1 SV=2	0.380836	0.584482	2.93897e-07	-9.96723	1	1	1	1	2	1	0	0	-Inf	0
P17900	GM2A	Ganglioside GM2 activator OS=Homo sapiens GN=GM2A PE=1 SV=4	0.380836	0.584482	0.00235544	-10.9665	1	1	3	1	1	2	0	0	-Inf	1
Q15904	ATP6AP1	V-type proton ATPase subunit S1 OS=Homo sapiens GN=ATP6AP1 PE=1 SV=2	0.506501	0.584482	0.000697086	-11.5512	1	1	2	4	3	0	0	0	-Inf	1.58496
P49767 (+1)	VEGFC	Vascular endothelial growth factor C OS=Homo sapiens GN=VEGFC PE=1 SV=1	0.380836	0.584482	1.80194e-07	-12.288	1	1	5	5	1	2	0	0	-Inf	2.32193
P06733 (+1)	ENO1	Alpha-enolase OS=Homo sapiens GN=ENO1 PE=1 SV=2	0.559756	0.576484	0.00187478	3.3407	26	31	91	115	24	61	939	1148	4.61782	1.85361
P01033 (+2)	TIMP1	Metalloproteinase inhibitor 1 OS=Homo sapiens GN=TIMP1 PE=1 SV=1	0.295197	0.572574	0.0827126	-2.84116	102	93	52	77	185	105	15	3	-4.00998	-0.596103
P62258 (+1)	YWHAE	14-3-3 protein epsilon OS=Homo sapiens GN=YWHAE PE=1 SV=1	0.120731	0.557464	0.00671047	2.63935	22	31	16	23	37	41	108	135	1.63941	-0.442518
P16070 (+17)	CD44	CD44 antigen OS=Homo sapiens GN=CD44 PE=1 SV=3	0.124799	0.556339	0.10299	0.777436	10	7	3	4	13	12	7	5	-1.05889	-1.28011
Q9BUD6	SPON2	Spondin-2 OS=Homo sapiens GN=SPON2 PE=1 SV=3	0.332907	0.544302	1	0	25	23	0	0	25	45	0	0	-Inf	-Inf
P23528 (+1)	CFL1	Cofilin-1 OS=Homo sapiens GN=CFL1 PE=1 SV=3	0.396193	0.543129	0.0019242	1.8639	31	39	23	27	35	67	88	94	0.835369	-0.485427
O00560 (+1)	SDCBP	Syntenin-1 OS=Homo sapiens GN=SDCBP PE=1 SV=1	0.542665	0.540486	0.379069	-0.32188	3	8	6	9	5	11	6	6	-0.415037	0.447459
P50281 (+1)	MMP14	Matrix metalloproteinase-14 OS=Homo sapiens GN=MMP14 PE=1 SV=3	0.561663	0.51445	1	0	4	3	0	0	7	3	0	0	-Inf	-Inf
B4DN79	B4DN79	cDNA FLJ53367, highly similar to Transmembrane glycoprotein NMB OS=Homo sapiens PE=2 SV=1	0.561663	0.51445	1	0	4	3	0	0	3	7	0	0	-Inf	-Inf
B4E284	B4E284	cDNA FLJ51188, highly similar to N-acetylglucosamine-6-sulfatase (EC3.1.6.14) OS=Homo sapiens PE=2 SV=1	0.255497	0.51445	0.00521671	-2.3216	3	4	16	19	6	4	4	3	-0.514573	2.32193
P47756 (+2)	CAPZB	F-actin-capping protein subunit beta OS=Homo sapiens GN=CAPZB PE=1 SV=4	0.90021	0.51445	0.061995	2.61441	4	3	2	6	1	9	31	18	2.29278	0.192645
P61158 (+1)	ACTR3	Actin-related protein 3 OS=Homo sapiens GN=ACTR3 PE=1 SV=3	0.844567	0.51445	0.10541	1.29943	4	3	4	9	2	8	15	17	1.67807	0.893085
B7ZAS5	B7ZAS5	cDNA, FLJ79289, highly similar to Extracellular matrix protein 1 OS=Homo sapiens PE=2 SV=1	0.98173	0.510169	1	0	33	0	0	0	47	0	0	0	-Inf	-Inf
O14498 (+1)	ISLR	Immunoglobulin superfamily containing leucine-rich repeat protein OS=Homo sapiens GN=ISLR PE=2 SV=1	0.0460836	0.505208	1	0	17	14	0	0	22	22	0	0	-Inf	-Inf
Q9HCU0	CD248	Endosialin OS=Homo sapiens GN=CD248 PE=1 SV=1	0.941807	0.50243	1	0	5	7	0	0	15	2	0	0	-Inf	-Inf
P05387 (+1)	RPLP2	60S acidic ribosomal protein P2 OS=Homo sapiens GN=RPLP2 PE=1 SV=1	4.28755e-06	0.485344	0.00244322	3.61405	5	5	2	2	7	7	29	20	1.80735	-1.32193
O75874 (+1)	IDH1	Isocitrate dehydrogenase [NADP] cytoplasmic OS=Homo sapiens GN=IDH1 PE=1 SV=2	0.631412	0.485262	4.91818e-05	13.8728	3	2	0	0	2	5	17	13	2.09954	-Inf
P24534 (+1)	EEF1B2	Elongation factor 1-beta OS=Homo sapiens GN=EEF1B2 PE=1 SV=3	0.255492	0.485262	0.00757838	2.63178	3	2	3	2	4	3	14	17	2.14684	0
P19883 (+3)	FST	Follistatin OS=Homo sapiens GN=FST PE=1 SV=2	0.631412	0.485262	1	0	3	2	0	0	5	2	0	0	-Inf	-Inf
P68032 (+1)	ACTC1	Actin, alpha cardiac muscle 1 OS=Homo sapiens GN=ACTC1 PE=1 SV=1	0.14731	0.473909	0.138192	1.13239	16	20	12	14	28	22	38	19	0.189034	-0.469485
O60888 (+2)	CUTA	Protein CutA OS=Homo sapiens GN=CUTA PE=1 SV=2	0.0333534	0.469424	0.0692448	1.37186	7	6	6	11	9	9	25	19	1.28951	0.387023
P14618 (+1)	PKM	Pyruvate kinase PKM OS=Homo sapiens GN=PKM PE=1 SV=4	0.182687	0.459418	0.00372141	2.69945	29	27	55	60	32	45	314	433	3.27818	1.03814
Q549N0 (+1)	CFL2	Cofilin 2 (Muscle), isoform CRA_a OS=Homo sapiens GN=CFL2 PE=2 SV=1	0.736009	0.440518	8.53721e-05	3.9766	6	8	2	2	5	14	33	30	1.72935	-1.80735
P07737	PFN1	Profilin-1 OS=Homo sapiens GN=PFN1 PE=1 SV=2	0.282573	0.438867	0.00913127	2.52205	22	23	23	20	24	37	97	150	2.01763	-0.0655883
Q13509 (+1)	TUBB3	Tubulin beta-3 chain OS=Homo sapiens GN=TUBB3 PE=1 SV=2	0.152271	0.42379	0.000757657	14.7732	22	19	0	0	24	31	40	16	0.0259952	-Inf
P09211 (+1)	GSTP1	Glutathione S-transferase P OS=Homo sapiens GN=GSTP1 PE=1 SV=2	0.0287538	0.415007	0.0111144	2.40193	12	12	8	6	17	15	30	44	1.20945	-0.777608
P37802	TAGLN2	Transgelin-2 OS=Homo sapiens GN=TAGLN2 PE=1 SV=3	0.439118	0.414997	0.0448981	2.50234	12	6	4	11	10	14	41	44	1.82443	-0.263034
Q92820 (+1)	GGH	Gamma-glutamyl hydrolase OS=Homo sapiens GN=GGH PE=1 SV=2	0.405877	0.414997	0.016944	-4.52287	10	8	39	53	9	15	3	1	-2.58496	2.35364
P09104 (+1)	ENO2	Gamma-enolase OS=Homo sapiens GN=ENO2 PE=1 SV=3	0.470188	0.414977	0.0229408	4.11295	6	6	13	43	0	16	446	523	5.92035	2.22239
Q9BUF5 (+1)	TUBB6	Tubulin beta-6 chain OS=Homo sapiens GN=TUBB6 PE=1 SV=1	0.982997	0.414957	0.00199264	14.2138	0	9	0	0	12	0	30	8	1.66297	-Inf
Q8N474 (+1)	SFRP1	Secreted frizzled-related protein 1 OS=Homo sapiens GN=SFRP1 PE=1 SV=1	0.0888836	0.414957	1	0	5	4	0	0	6	6	0	0	-Inf	-Inf
Q7Z2K8 (+1)	GPRIN1	G protein-regulated inducer of neurite outgrowth 1 OS=Homo sapiens GN=GPRIN1 PE=2 SV=2	0.801173	0.414917	2.08208e-07	11.5512	3	3	0	0	2	6	3	3	-0.415037	-Inf
P55083 (+3)	MFAP4	Microfibril-associated glycoprotein 4 OS=Homo sapiens GN=MFAP4 PE=1 SV=2	0.801173	0.414917	1	0	3	3	0	0	2	6	0	0	-Inf	-Inf
P46821 (+1)	MAP1B	Microtubule-associated protein 1B OS=Homo sapiens GN=MAP1B PE=1 SV=2	0.89743	0.414917	0.000233911	13.5509	5	1	0	0	1	7	15	9	1.58496	-Inf
P40925 (+2)	MDH1	Malate dehydrogenase, cytoplasmic OS=Homo sapiens GN=MDH1 PE=1 SV=4	0.495556	0.414797	0.196242	4.61333	2	1	2	0	4	0	24	25	3.61471	-0.584963
O75531 (+1)	BANF1	Barrier-to-autointegration factor OS=Homo sapiens GN=BANF1 PE=1 SV=1	0.495556	0.414797	0.226511	3.69778	2	1	0	1	0	4	4	9	1.70044	-1.58496
P52597 (+1)	HNRNPF	Heterogeneous nuclear ribonucleoprotein F OS=Homo sapiens GN=HNRNPF PE=1 SV=3	0.495556	0.414797	0.0771369	2.48495	2	1	1	4	0	4	14	14	2.80735	0.736966
Q5HYL6 (+3)	DKFZp686E1899	Putative uncharacterized protein DKFZp686E1899 OS=Homo sapiens GN=DKFZp686E1899 PE=2 SV=1	0.380836	0.414797	8.489e-05	11.7736	1	2	0	0	2	2	3	4	0.807355	-Inf
P30048 (+2)	PRDX3	Thioredoxin-dependent peroxide reductase, mitochondrial OS=Homo sapiens GN=PRDX3 PE=1 SV=3	0.764822	0.414797	0.000861374	10.5517	1	2	0	0	1	3	1	2	-0.415037	-Inf
Q99536 (+1)	VAT1	Synaptic vesicle membrane protein VAT-1 homolog OS=Homo sapiens GN=VAT1 PE=1 SV=2	0.380836	0.414797	0.00651819	3.78606	1	2	3	2	2	2	27	42	4.10852	0.736966
Q15907	RAB11B	Ras-related protein Rab-11B OS=Homo sapiens GN=RAB11B PE=1 SV=4	0.764822	0.414797	0.237449	3.58364	1	2	0	2	3	1	9	15	2.58496	-0.584963
Q9NP97 (+1)	DYNLRB1	Dynein light chain roadblock-type 1 OS=Homo sapiens GN=DYNLRB1 PE=1 SV=3	0.423081	0.414797	4.86713e-06	2.99874	3	0	1	1	2	2	8	8	2	-0.584963
P26447	S100A4	Protein S100-A4 OS=Homo sapiens GN=S100A4 PE=1 SV=1	0.764822	0.414797	0.0202023	1.99892	1	2	1	1	1	3	5	3	1	-0.584963
P06703	S100A6	Protein S100-A6 OS=Homo sapiens GN=S100A6 PE=1 SV=1	0.340135	0.396879	0.0493572	1.25051	28	32	34	24	31	48	81	57	0.804744	-0.0489096
P63104 (+1)	YWHAZ	14-3-3 protein zeta/delta OS=Homo sapiens GN=YWHAZ PE=1 SV=1	0.171572	0.392296	0.00458205	3.1698	16	16	8	12	18	24	83	97	2.09954	-0.678072
P62937 (+2)	PPIA	Peptidyl-prolyl cis-trans isomerase A OS=Homo sapiens GN=PPIA PE=1 SV=2	0.0623938	0.369225	0.000131345	2.99731	37	35	33	35	43	50	263	280	2.54565	-0.0824622
Q562V5	ACT	Actin-like protein (Fragment) OS=Homo sapiens GN=ACT PE=3 SV=1	0.907561	0.362479	1	0	4	3	0	0	7	2	0	0	-Inf	-Inf
Q06830 (+1)	PRDX1	Peroxiredoxin-1 OS=Homo sapiens GN=PRDX1 PE=1 SV=1	0.0795956	0.340996	0.0116349	2.37576	7	8	8	13	10	9	57	52	2.52026	0.485427
P07237 (+1)	P4HB	Protein disulfide-isomerase OS=Homo sapiens GN=P4HB PE=1 SV=3	0.169925	0.333412	0.544359	0.378478	28	22	9	11	30	33	9	17	-1.27684	-1.32193
P24592 (+1)	IGFBP6	Insulin-like growth factor-binding protein 6 OS=Homo sapiens GN=IGFBP6 PE=1 SV=1	0.585596	0.32622	0.000259354	-12.966	28	39	6	10	54	30	0	0	-Inf	-2.06609
O75326	SEMA7A	Semaphorin-7A OS=Homo sapiens GN=SEMA7A PE=1 SV=1	0.661555	0.32188	0.378509	-8.96867	7	5	1	0	5	10	0	0	-Inf	-3.58496
O76061 (+2)	STC2	Stanniocalcin-2 OS=Homo sapiens GN=STC2 PE=1 SV=1	0.661555	0.32188	0.000861374	-10.5517	5	7	2	1	10	5	0	0	-Inf	-2
P30044 (+3)	PRDX5	Peroxiredoxin-5, mitochondrial OS=Homo sapiens GN=PRDX5 PE=1 SV=4	0.8751	0.321784	7.01801e-05	12.7733	3	1	0	0	1	4	8	6	1.48543	-Inf
B4DUR8	CCT3	T-complex protein 1 subunit gamma OS=Homo sapiens GN=CCT3 PE=1 SV=1	0.999861	0.321784	0.0599959	2.86765	2	2	2	8	1	4	35	38	3.8679	1.32193
Q13361 (+6)	MFAP5	Microfibrillar-associated protein 5 OS=Homo sapiens GN=MFAP5 PE=1 SV=1	0.496483	0.321784	1	0	3	1	0	0	5	0	0	0	-Inf	-Inf
P01009 (+2)	SERPINA1	Alpha-1-antitrypsin OS=Homo sapiens GN=SERPINA1 PE=1 SV=3	0.8751	0.321784	0.378555	-1.32106	3	1	1	4	1	4	1	1	-1.32193	0.321928
P60842 (+1)	EIF4A1	Eukaryotic initiation factor 4A-I OS=Homo sapiens GN=EIF4A1 PE=1 SV=1	0.380844	0.321784	0.0658783	3.20112	2	2	1	4	2	3	15	31	3.20163	0.321928
P23588 (+8)	EIF4B	Eukaryotic translation initiation factor 4B OS=Homo sapiens GN=EIF4B PE=1 SV=2	0.380844	0.321784	0.00389507	1.99946	2	2	2	2	2	3	9	7	1.67807	0
P68363 (+1)	TUBA1B	Tubulin alpha-1B chain OS=Homo sapiens GN=TUBA1B PE=1 SV=1	0.806335	0.290896	0.00487172	14.8238	45	49	0	0	34	81	51	7	-0.987509	-Inf
Q53GA7 (+2)	Q53GA7	Tubulin alpha 6 variant (Fragment) OS=Homo sapiens PE=2 SV=1	0.796664	0.289501	0.109958	2.18432	44	46	10	12	33	77	76	24	-0.137504	-2.03242
P07195 (+1)	LDHB	L-lactate dehydrogenase B chain OS=Homo sapiens GN=LDHB PE=1 SV=2	0.946553	0.289448	0.00738162	2.60195	5	4	11	17	2	9	82	88	3.94996	1.63743
P07858 (+2)	CTSB	Cathepsin B OS=Homo sapiens GN=CTSB PE=1 SV=3	0.00452501	0.286047	0.00766058	-3.26646	56	58	34	43	70	69	5	3	-4.11894	-0.566103
P15144 (+2)	ANPEP	Aminopeptidase N OS=Homo sapiens GN=ANPEP PE=1 SV=4	0.73378	0.263015	2.16279e-05	-1.584	14	11	3	3	20	10	1	1	-3.90689	-2.05889
P22692 (+2)	IGFBP4	Insulin-like growth factor-binding protein 4 OS=Homo sapiens GN=IGFBP4 PE=1 SV=2	0.701029	0.263002	1	0	9	6	0	0	17	1	0	0	-Inf	-Inf
Q59GB4	Q59GB4	Dihydropyrimidinase-like 2 variant (Fragment) OS=Homo sapiens PE=2 SV=1	0.511607	0.262986	0.00723323	4.11457	4	6	1	2	5	7	25	27	2.11548	-1.73697
P13647	KRT5	Keratin, type II cytoskeletal 5 OS=Homo sapiens GN=KRT5 PE=1 SV=3	0.915394	0.262986	0.251471	-2.99748	6	4	4	4	10	2	1	0	-3.58496	-0.321928
P30153 (+3)	PPP2R1A	Serine/threonine-protein phosphatase 2A 65 kDa regulatory subunit A alpha isoform OS=Homo sapiens GN=PPP2R1A PE=1 SV=4	0.472217	0.262938	0.0132687	3.28922	3	2	3	6	0	6	49	39	3.87447	0.847997
O14950	MYL12B	Myosin regulatory light chain 12B OS=Homo sapiens GN=MYL12B PE=1 SV=2	0.732289	0.262938	0.0341087	2.1688	3	2	1	1	2	4	3	6	0.584963	-1.32193
P20742 (+1)	PZP	Pregnancy zone protein OS=Homo sapiens GN=PZP PE=1 SV=4	0.915458	0.262938	0.307642	-1.99784	3	2	2	2	5	1	0	1	-2.58496	-0.321928
P04406 (+1)	GAPDH	Glyceraldehyde-3-phosphate dehydrogenase OS=Homo sapiens GN=GAPDH PE=1 SV=3	0.67589	0.253739	0.0306692	2.30031	13	13	18	9	11	20	76	57	2.10109	0.0544478
Q2NKY5	TUBB6	TUBB6 protein OS=Homo sapiens GN=TUBB6 PE=2 SV=1	0.281178	0.251517	0.00231516	14.3234	11	10	0	0	11	14	33	8	0.713696	-Inf
P05067 (+3)	APP	Amyloid beta A4 protein OS=Homo sapiens GN=APP PE=1 SV=3	0.447975	0.249966	0.216941	-4.24702	18	19	22	35	26	18	3	0	-3.87447	0.623437
O43707 (+1)	ACTN4	Alpha-actinin-4 OS=Homo sapiens GN=ACTN4 PE=1 SV=2	0.0592768	0.247913	0.00641207	2.98895	16	16	13	20	18	20	118	144	2.7855	0.0443941
Q99497 (+1)	PARK7	Protein deglycase DJ-1 OS=Homo sapiens GN=PARK7 PE=1 SV=2	0.446539	0.23444	0.0652444	3.12907	7	10	2	10	9	11	50	55	2.39232	-0.5025
O60565 (+1)	GREM1	Gremlin-1 OS=Homo sapiens GN=GREM1 PE=1 SV=1	0.842463	0.231307	1	0	12	11	0	0	23	4	0	0	-Inf	-Inf
P05120	SERPINB2	Plasminogen activator inhibitor 2 OS=Homo sapiens GN=SERPINB2 PE=1 SV=2	0.999976	0.22237	0.378509	8.96867	10	8	0	0	5	16	1	0	-4.39232	-Inf
P31946 (+2)	YWHAB	14-3-3 protein beta/alpha OS=Homo sapiens GN=YWHAB PE=1 SV=3	0.894729	0.222358	0.165005	5.6696	7	5	1	0	4	10	11	40	1.86507	-3.58496
P26599-3 (+1)	PTBP1	Isoform 3 of Polypyrimidine tract-binding protein 1 OS=Homo sapiens GN=PTBP1	0.85133	0.222324	0.0106094	3.12916	2	4	7	13	2	5	83	92	4.64386	1.73697
Q6FG59	CDC37	CDC37 protein OS=Homo sapiens GN=CDC37 PE=2 SV=1	0.911344	0.222324	0.043572	1.99928	3	3	1	2	5	2	5	7	0.777608	-1
Q09666	AHNAK	Neuroblast differentiation-associated protein AHNAK OS=Homo sapiens GN=AHNAK PE=1 SV=2	0.132103	0.220906	0.000160172	14.4253	72	67	0	0	86	76	27	17	-1.88042	-Inf
D3DPU2	CAP1	Adenylyl cyclase-associated protein OS=Homo sapiens GN=CAP1 PE=2 SV=1	0.588684	0.206421	0.018048	3.48516	7	6	3	7	6	9	48	64	2.90046	-0.378512
Q9H299	SH3BGRL3	SH3 domain-binding glutamic acid-rich-like protein 3 OS=Homo sapiens GN=SH3BGRL3 PE=1 SV=1	0.588684	0.206421	0.270356	0.999639	6	7	1	3	9	6	3	5	-0.906891	-1.70044
P08238 (+1)	HSP90AB1	Heat shock protein HSP 90-beta OS=Homo sapiens GN=HSP90AB1 PE=1 SV=4	0.772488	0.18055	0.0410566	3.2337	10	5	7	20	11	6	165	89	3.90122	0.847997
P98179 (+1)	RBM3	RNA-binding protein 3 OS=Homo sapiens GN=RBM3 PE=1 SV=1	0.627502	0.169885	0.162675	5.31912	5	3	0	1	4	5	18	22	2.152	-3
Q5U0B9 (+2)	Q5U0B9	Stem cell growth factor; lymphocyte secreted C-type lectin OS=Homo sapiens PE=2 SV=1	0.838234	0.169885	1	0	5	3	0	0	3	6	0	0	-Inf	-Inf
P60174 (+2)	TPI1	Triosephosphate isomerase OS=Homo sapiens GN=TPI1 PE=1 SV=3	0.654949	0.16505	0.000533031	2.68549	18	15	14	16	15	22	94	99	2.383	-0.137504
P07437 (+1)	TUBB	Tubulin beta chain OS=Homo sapiens GN=TUBB PE=1 SV=2	0.520023	0.157537	0.0215666	3.28519	42	36	6	6	38	49	82	35	0.427421	-2.70044
Q13813 (+2)	SPTAN1	Spectrin alpha chain, non-erythrocytic 1 OS=Homo sapiens GN=SPTAN1 PE=1 SV=3	0.878014	0.151971	0.0501615	4.02515	4	5	1	6	2	8	50	64	3.51096	-0.36257
P30086 (+1)	PEBP1	Phosphatidylethanolamine-binding protein 1 OS=Homo sapiens GN=PEBP1 PE=1 SV=3	0.654416	0.151971	0.0827411	2.11474	3	6	1	2	5	5	4	9	0.378512	-1.58496
P08670 (+1)	VIM	Vimentin OS=Homo sapiens GN=VIM PE=1 SV=4	0.556924	0.149714	0.00146441	2.96146	314	317	19	19	401	299	166	130	-1.24176	-4.05357
P26038 (+1)	MSN	Moesin OS=Homo sapiens GN=MSN PE=1 SV=3	0.651601	0.148091	0.0231904	3.21492	20	17	8	20	17	24	118	142	2.66482	-0.402098
P11021 (+1)	HSPA5	78 kDa glucose-regulated protein OS=Homo sapiens GN=HSPA5 PE=1 SV=2	0.740836	0.140856	0.0811699	1.58464	18	21	4	2	26	17	11	7	-1.25634	-2.70044
P18669 (+2)	PGAM1	Phosphoglycerate mutase 1 OS=Homo sapiens GN=PGAM1 PE=1 SV=2	0.380892	0.137477	0.0171868	4.44571	5	5	3	2	5	6	30	79	3.30875	-1
Q16769	QPCT	Glutaminyl-peptide cyclotransferase OS=Homo sapiens GN=QPCT PE=1 SV=1	0.84512	0.137477	1.80194e-07	-12.288	5	5	5	5	4	7	0	0	-Inf	0
P29401 (+2)	TKT	Transketolase OS=Homo sapiens GN=TKT PE=1 SV=3	0.848968	0.125509	0.000225549	3.42018	7	4	9	8	2	10	93	89	3.92283	0.628031
Q71U36 (+1)	TUBA1A	Tubulin alpha-1A chain OS=Homo sapiens GN=TUBA1A PE=1 SV=1	0.602427	0.115474	0.118845	2.01874	36	36	9	10	34	44	58	19	-0.0186157	-1.922
P07585 (+1)	DCN	Decorin OS=Homo sapiens GN=DCN PE=1 SV=1	0.00460777	0.114641	1	0	67	66	0	0	72	72	0	0	-Inf	-Inf
P09382	LGALS1	Galectin-1 OS=Homo sapiens GN=LGALS1 PE=1 SV=2	0.996731	0.106914	0.00209604	1.91934	104	104	23	23	70	154	95	79	-0.364411	-2.17688
P07093-2 (+2)	SERPINE2	Isoform 2 of Glia-derived nexin OS=Homo sapiens GN=SERPINE2	0.935731	0.0931034	0.0126558	-3.18734	14	16	40	42	9	23	6	3	-1.83007	1.45066
P04792 (+1)	HSPB1	Heat shock protein beta-1 OS=Homo sapiens GN=HSPB1 PE=1 SV=2	0.899411	0.0930974	6.45045e-06	13.2139	7	8	0	0	10	6	10	9	0.247928	-Inf
P62979 (+2)	RPS27A	Ubiquitin-40S ribosomal protein S27a OS=Homo sapiens GN=RPS27A PE=1 SV=2	0.813117	0.0930974	0.254261	1.32164	7	8	2	4	13	3	11	4	-0.0931094	-1.32193
Q76M96 (+3)	CCDC80	Coiled-coil domain-containing protein 80 OS=Homo sapiens GN=CCDC80 PE=1 SV=1	0.819572	0.0703825	2.08208e-07	-11.5512	8	12	3	3	9	12	0	0	-Inf	-1.73697
P17936 (+3)	IGFBP3	Insulin-like growth factor-binding protein 3 OS=Homo sapiens GN=IGFBP3 PE=1 SV=2	0.882282	0.067108	0.00235544	-10.9665	13	8	1	3	17	5	0	0	-Inf	-2.39232
E7EVA0	MAP4	Microtubule-associated protein OS=Homo sapiens GN=MAP4 PE=1 SV=1	0.866788	0.0613953	0.000134791	13.6098	13	10	0	0	14	10	10	15	0.0588937	-Inf
Q05DJ8 (+1)	HTRA1	HTRA1 protein (Fragment) OS=Homo sapiens GN=HTRA1 PE=2 SV=1	0.912237	0.0544437	1.68972e-05	-12.6664	12	14	7	6	8	19	0	0	-Inf	-1
H6VRG2	KRT1	Keratin 1 OS=Homo sapiens GN=KRT1 PE=3 SV=1	0.916648	0.0534373	2.54329e-05	-14.7732	23	30	31	25	39	16	0	0	-Inf	0.0794345
P68371 (+1)	TUBB4B	Tubulin beta-4B chain OS=Homo sapiens GN=TUBB4B PE=1 SV=1	0.860443	0.0406408	0.222179	4.48488	38	32	0	5	32	40	82	30	0.63743	-3.80735
P68104 (+5)	EEF1A1	Elongation factor 1-alpha 1 OS=Homo sapiens GN=EEF1A1 PE=1 SV=1	0.897123	0.03242	0.00967238	3.3712	21	23	20	26	14	31	172	304	3.40296	0.0641303
Q14974 (+1)	KPNB1	Importin subunit beta-1 OS=Homo sapiens GN=KPNB1 PE=1 SV=2	0.787595	3.20343e-16	0.0338713	2.70003	2	3	2	4	1	4	25	14	2.96347	0.263034
P06744	GPI	Glucose-6-phosphate isomerase OS=Homo sapiens GN=GPI PE=1 SV=4	0.727563	3.20343e-16	0.00435167	2.61344	3	3	11	14	1	5	86	67	4.67243	2.05889
P12814 (+4)	ACTN1	Alpha-actinin-1 OS=Homo sapiens GN=ACTN1 PE=1 SV=2	0.922365	3.20343e-16	0.0136614	2.44049	15	15	11	17	12	18	64	88	2.34104	-0.0995357
P49746 (+3)	THBS3	Thrombospondin-3 OS=Homo sapiens GN=THBS3 PE=1 SV=1	0.453754	3.20343e-16	1	0	2	3	0	0	5	0	0	0	-Inf	-Inf
Q05639	EEF1A2	Elongation factor 1-alpha 2 OS=Homo sapiens GN=EEF1A2 PE=1 SV=1	1	0	0.00155799	16.9714	0	0	0	0	0	0	50	207	Inf	NA
P14618-2 (+1)	PKM	Isoform M1 of Pyruvate kinase PKM OS=Homo sapiens GN=PKM	1	0	0.378508	16.9316	0	0	0	0	0	0	250	0	Inf	NA
P26599	PTBP1	Polypyrimidine tract-binding protein 1 OS=Homo sapiens GN=PTBP1 PE=1 SV=1	1	0	4.39104e-06	16.3145	0	0	0	0	0	0	77	86	Inf	NA
P60709 (+1)	ACTB	Actin, cytoplasmic 1 OS=Homo sapiens GN=ACTB PE=1 SV=1	1	0	0.378508	15.2877	0	0	0	0	0	0	80	0	Inf	NA
O60361	NME2P1	Putative nucleoside diphosphate kinase OS=Homo sapiens GN=NME2P1 PE=5 SV=1	1	0	1.51368e-05	15.2696	0	0	0	0	0	0	36	43	Inf	NA
P09972 (+4)	ALDOC	Fructose-bisphosphate aldolase C OS=Homo sapiens GN=ALDOC PE=1 SV=2	1	0	0.000104172	15.1946	0	0	0	0	0	0	45	30	Inf	NA
A0A024R172	LTB4DH	Leukotriene B4 12-hydroxydehydrogenase, isoform CRA_a OS=Homo sapiens GN=LTB4DH PE=4 SV=1	1	0	1.11271e-06	15.1753	0	0	0	0	0	0	36	38	Inf	NA
Q99877 (+2)	HIST1H2BN	Histone H2B type 1-N OS=Homo sapiens GN=HIST1H2BN PE=1 SV=3	1	0	3.57349e-05	15.1156	0	0	0	0	0	0	31	40	Inf	NA
Q13885 (+1)	TUBB2A	Tubulin beta-2A chain OS=Homo sapiens GN=TUBB2A PE=1 SV=1	1	0	0.378508	14.8485	0	0	0	0	0	0	59	0	Inf	NA
Q9UMX0 (+1)	UBQLN1	Ubiquilin-1 OS=Homo sapiens GN=UBQLN1 PE=1 SV=2	1	0	4.99556e-05	14.7732	0	1	0	0	1	0	24	32	5.80735	-Inf
P54652 (+1)	HSPA2	Heat shock-related 70 kDa protein 2 OS=Homo sapiens GN=HSPA2 PE=1 SV=1	1	0	5.64068e-07	14.7472	0	0	0	0	0	0	27	28	Inf	NA
P15531 (+1)	NME1	Nucleoside diphosphate kinase A OS=Homo sapiens GN=NME1 PE=1 SV=1	1	0	0.00223979	14.4894	0	0	0	0	0	0	9	37	Inf	NA
B4DL67	B4DL67	cDNA FLJ53392, highly similar to Ubiquitin-activating enzyme E1 OS=Homo sapiens PE=2 SV=1	1	0	0.378508	14.4253	0	0	0	0	0	0	0	44	Inf	NA
P11586	MTHFD1	C-1-tetrahydrofolate synthase, cytoplasmic OS=Homo sapiens GN=MTHFD1 PE=1 SV=3	1	0	0.000120302	14.2878	0	0	0	0	0	0	24	16	Inf	NA
O43583 (+2)	DENR	Density-regulated protein OS=Homo sapiens GN=DENR PE=1 SV=2	1	0	2.34135e-05	14.2878	0	0	0	0	0	0	18	22	Inf	NA
Q86VP6 (+2)	CAND1	Cullin-associated NEDD8-dissociated protein 1 OS=Homo sapiens GN=CAND1 PE=1 SV=2	1	0	0.00176795	13.9201	0	0	0	0	0	0	24	7	Inf	NA
B3KPZ8	B3KPZ8	cDNA FLJ32530 fis, clone SMINT2000185, highly similar to TRANSKETOLASE (EC 2.2.1.1) OS=Homo sapiens PE=2 SV=1	1	0	0.378508	13.8239	0	0	0	0	0	0	29	0	Inf	NA
P53004 (+1)	BLVRA	Biliverdin reductase A OS=Homo sapiens GN=BLVRA PE=1 SV=2	1	0	0.000381785	13.8239	0	0	0	0	0	0	10	19	Inf	NA
P00390 (+3)	GSR	Glutathione reductase, mitochondrial OS=Homo sapiens GN=GSR PE=1 SV=2	1	0	0.00322413	13.8239	0	0	0	0	0	0	5	24	Inf	NA
F4ZW65	F4ZW65	NF90b OS=Homo sapiens PE=2 SV=1	1	0	0.378508	13.7732	0	0	0	0	0	0	28	0	Inf	NA
P68431	HIST1H3A	Histone H3.1 OS=Homo sapiens GN=HIST1H3A PE=1 SV=2	1	0	1.17191e-05	13.7732	0	0	0	0	0	0	15	13	Inf	NA
Q9Y678	COPG1	Coatomer subunit gamma-1 OS=Homo sapiens GN=COPG1 PE=1 SV=1	0.460321	0	2.72126e-06	13.7208	2	0	0	0	1	1	14	13	3.75489	-Inf
P55060 (+2)	CSE1L	Exportin-2 OS=Homo sapiens GN=CSE1L PE=1 SV=3	1	0	7.14063e-05	13.6663	0	0	0	0	0	0	15	11	Inf	NA
P63146	UBE2B	Ubiquitin-conjugating enzyme E2 B OS=Homo sapiens GN=UBE2B PE=1 SV=1	1	0	1.40552e-07	13.6663	0	0	0	0	0	0	13	13	Inf	NA
Q549M8 (+2)	C14orf166	CLE7 OS=Homo sapiens GN=C14orf166 PE=2 SV=1	0.460321	0	3.27707e-06	13.6098	1	1	0	0	0	2	13	12	3.64386	-Inf
P25789 (+2)	PSMA4	Proteasome subunit alpha type-4 OS=Homo sapiens GN=PSMA4 PE=1 SV=1	1	0	0.000987464	13.6098	0	1	0	0	0	1	7	18	4.64386	-Inf
Q10567 (+2)	AP1B1	AP-1 complex subunit beta-1 OS=Homo sapiens GN=AP1B1 PE=1 SV=2	1	0	4.01567e-05	13.6098	0	0	0	0	0	0	14	11	Inf	NA
O95831	AIFM1	Apoptosis-inducing factor 1, mitochondrial OS=Homo sapiens GN=AIFM1 PE=1 SV=1	1	0	0.000134791	13.6098	0	0	0	0	0	0	10	15	Inf	NA
P84243 (+2)	H3F3A	Histone H3.3 OS=Homo sapiens GN=H3F3A PE=1 SV=2	1	0	1.73598e-05	13.5509	0	0	0	0	0	0	13	11	Inf	NA
P52209	PGD	6-phosphogluconate dehydrogenase, decarboxylating OS=Homo sapiens GN=PGD PE=1 SV=3	1	0	1.73598e-05	13.5509	0	0	0	0	0	0	11	13	Inf	NA
P26639 (+1)	TARS	Threonine--tRNA ligase, cytoplasmic OS=Homo sapiens GN=TARS PE=1 SV=3	1	0	4.98636e-05	13.4895	0	0	0	0	0	0	13	10	Inf	NA
Q05DF2 (+1)	SF3A2	SF3A2 protein (Fragment) OS=Homo sapiens GN=SF3A2 PE=2 SV=1	1	0	4.01688e-06	13.4895	0	0	0	0	0	0	12	11	Inf	NA
P25786	PSMA1	Proteasome subunit alpha type-1 OS=Homo sapiens GN=PSMA1 PE=1 SV=1	1	0	0.000168257	13.4895	0	0	0	0	0	0	9	14	Inf	NA
Q9ULC4 (+2)	MCTS1	Malignant T-cell-amplified sequence 1 OS=Homo sapiens GN=MCTS1 PE=1 SV=1	1	0	0.000384963	13.4895	0	0	0	0	0	0	8	15	Inf	NA
Q01813	PFKP	ATP-dependent 6-phosphofructokinase, platelet type OS=Homo sapiens GN=PFKP PE=1 SV=2	1	0	0.000613196	13.4253	0	0	0	0	0	0	15	7	Inf	NA
Q58FF6	HSP90AB4P	Putative heat shock protein HSP 90-beta 4 OS=Homo sapiens GN=HSP90AB4P PE=5 SV=1	1	0	0.000296158	13.4253	0	0	0	0	0	0	14	8	Inf	NA
P12270	TPR	Nucleoprotein TPR OS=Homo sapiens GN=TPR PE=1 SV=3	1	0	0.000110748	13.4253	0	0	0	0	0	0	9	13	Inf	NA
Q15181 (+1)	PPA1	Inorganic pyrophosphatase OS=Homo sapiens GN=PPA1 PE=1 SV=2	1	0	0.00111563	13.4253	0	0	0	0	0	0	6	16	Inf	NA
B3KW67	B3KW67	cDNA FLJ42347 fis, clone UTERU2003399, highly similar to Actin, gamma-enteric smooth muscle OS=Homo sapiens PE=2 SV=1	1	0	0.00111563	13.4253	0	0	0	0	0	0	6	16	Inf	NA
O43809 (+2)	NUDT21	Cleavage and polyadenylation specificity factor subunit 5 OS=Homo sapiens GN=NUDT21 PE=1 SV=1	1	0	5.0273e-06	13.3582	0	0	0	0	0	0	10	11	Inf	NA
Q14980 (+1)	NUMA1	Nuclear mitotic apparatus protein 1 OS=Homo sapiens GN=NUMA1 PE=1 SV=2	1	0	0.000214696	13.3582	0	0	0	0	0	0	8	13	Inf	NA
P62495 (+2)	ETF1	Eukaryotic peptide chain release factor subunit 1 OS=Homo sapiens GN=ETF1 PE=1 SV=3	1	0	0.000495897	13.3582	0	0	0	0	0	0	7	14	Inf	NA
P61204 (+4)	ARF3	ADP-ribosylation factor 3 OS=Homo sapiens GN=ARF3 PE=1 SV=2	1	0	0.000142551	13.2879	0	0	0	0	0	0	12	8	Inf	NA
P26196 (+1)	DDX6	Probable ATP-dependent RNA helicase DDX6 OS=Homo sapiens GN=DDX6 PE=1 SV=2	1	0	1.50086e-07	13.2879	0	0	0	0	0	0	10	10	Inf	NA
P49915 (+1)	GMPS	GMP synthase [glutamine-hydrolyzing] OS=Homo sapiens GN=GMPS PE=1 SV=1	1	0	8.21568e-05	13.2139	0	0	0	0	0	0	11	8	Inf	NA
Q96G03	PGM2	Phosphoglucomutase-2 OS=Homo sapiens GN=PGM2 PE=1 SV=4	1	0	6.45045e-06	13.2139	0	0	0	0	0	0	9	10	Inf	NA
P00966 (+2)	ASS1	Argininosuccinate synthase OS=Homo sapiens GN=ASS1 PE=1 SV=2	1	0	8.21568e-05	13.2139	0	0	0	0	0	0	8	11	Inf	NA
B7Z722 (+1)	TPM1	Tropomyosin 1 (Alpha), isoform CRA_i OS=Homo sapiens GN=TPM1 PE=2 SV=1	1	0	0.000658512	13.2139	0	0	0	0	0	0	6	13	Inf	NA
P23381 (+1)	WARS	Tryptophan--tRNA ligase, cytoplasmic OS=Homo sapiens GN=WARS PE=1 SV=2	1	0	3.64321e-05	13.1359	0	0	0	0	0	0	10	8	Inf	NA
P19971 (+2)	TYMP	Thymidine phosphorylase OS=Homo sapiens GN=TYMP PE=1 SV=2	1	0	1.54176e-07	13.1359	0	0	0	0	0	0	9	9	Inf	NA
P62304	SNRPE	Small nuclear ribonucleoprotein E OS=Homo sapiens GN=SNRPE PE=1 SV=1	1	0	3.64321e-05	13.1359	0	0	0	0	0	0	8	10	Inf	NA
P47897 (+2)	QARS	Glutamine--tRNA ligase OS=Homo sapiens GN=QARS PE=1 SV=1	1	0	0.000188827	13.1359	0	0	0	0	0	0	7	11	Inf	NA
P09874 (+3)	PARP1	Poly [ADP-ribose] polymerase 1 OS=Homo sapiens GN=PARP1 PE=1 SV=4	1	0	0.00211034	13.1359	0	0	0	0	0	0	4	14	Inf	NA
P35080-2 (+4)	PFN2	Isoform IIb of Profilin-2 OS=Homo sapiens GN=PFN2	1	0	0.015374	13.0534	0	0	0	0	0	0	1	16	Inf	NA
P17980 (+3)	PSMC3	26S protease regulatory subunit 6A OS=Homo sapiens GN=PSMC3 PE=1 SV=3	1	0	0.000909623	13.0534	0	0	0	0	0	0	12	5	Inf	NA
Q5TFE4 (+1)	NT5DC1	5'-nucleotidase domain-containing protein 1 OS=Homo sapiens GN=NT5DC1 PE=1 SV=1	1	0	0.000110131	13.0534	0	0	0	0	0	0	10	7	Inf	NA
P07741	APRT	Adenine phosphoribosyltransferase OS=Homo sapiens GN=APRT PE=1 SV=2	1	0	0.000110131	13.0534	0	0	0	0	0	0	10	7	Inf	NA
P18754 (+4)	RCC1	Regulator of chromosome condensation OS=Homo sapiens GN=RCC1 PE=1 SV=1	1	0	8.53129e-06	13.0534	0	0	0	0	0	0	8	9	Inf	NA
P51665	PSMD7	26S proteasome non-ATPase regulatory subunit 7 OS=Homo sapiens GN=PSMD7 PE=1 SV=2	1	0	0.000110131	13.0534	0	0	0	0	0	0	7	10	Inf	NA
B7Z532	B7Z532	cDNA FLJ51028, highly similar to 60 kDa heat shock protein, mitochondrial OS=Homo sapiens PE=2 SV=1	1	0	0.000110131	13.0534	0	0	0	0	0	0	7	10	Inf	NA
Q06210 (+1)	GFPT1	Glutamine--fructose-6-phosphate aminotransferase [isomerizing] 1 OS=Homo sapiens GN=GFPT1 PE=1 SV=3	1	0	0.000381626	13.0534	0	0	0	0	0	0	6	11	Inf	NA
Q15046	KARS	Lysine--tRNA ligase OS=Homo sapiens GN=KARS PE=1 SV=3	1	0	0.000259354	12.966	0	0	0	0	0	0	10	6	Inf	NA
P26006 (+3)	ITGA3	Integrin alpha-3 OS=Homo sapiens GN=ITGA3 PE=1 SV=5	1	0	4.94895e-05	12.966	0	0	0	0	0	0	9	7	Inf	NA
P00491 (+2)	PNP	Purine nucleoside phosphorylase OS=Homo sapiens GN=PNP PE=1 SV=2	1	0	1.58939e-07	12.966	0	0	0	0	0	0	8	8	Inf	NA
P54577 (+1)	YARS	Tyrosine--tRNA ligase, cytoplasmic OS=Homo sapiens GN=YARS PE=1 SV=4	1	0	4.94895e-05	12.966	0	0	0	0	0	0	7	9	Inf	NA
Q04637 (+14)	EIF4G1	Eukaryotic translation initiation factor 4 gamma 1 OS=Homo sapiens GN=EIF4G1 PE=1 SV=4	1	0	4.94895e-05	12.966	0	0	0	0	0	0	7	9	Inf	NA
Q15642 (+5)	TRIP10	Cdc42-interacting protein 4 OS=Homo sapiens GN=TRIP10 PE=1 SV=3	1	0	4.94895e-05	12.966	0	0	0	0	0	0	7	9	Inf	NA
P55327 (+8)	TPD52	Tumor protein D52 OS=Homo sapiens GN=TPD52 PE=1 SV=2	1	0	0.000259354	12.966	0	0	0	0	0	0	6	10	Inf	NA
P35998 (+1)	PSMC2	26S protease regulatory subunit 7 OS=Homo sapiens GN=PSMC2 PE=1 SV=3	1	0	0.00282772	12.8729	0	0	0	0	0	0	12	3	Inf	NA
P22102 (+2)	GART	Trifunctional purine biosynthetic protein adenosine-3 OS=Homo sapiens GN=GART PE=1 SV=1	1	0	0.00132578	12.8729	0	0	0	0	0	0	11	4	Inf	NA
Q96TC7 (+4)	RMDN3	Regulator of microtubule dynamics protein 3 OS=Homo sapiens GN=RMDN3 PE=1 SV=2	1	0	0.000540847	12.8729	0	0	0	0	0	0	10	5	Inf	NA
P30740-2	SERPINB1	Isoform 2 of Leukocyte elastase inhibitor OS=Homo sapiens GN=SERPINB1	1	0	0.000153527	12.8729	0	0	0	0	0	0	9	6	Inf	NA
Q08623 (+1)	PUDP	Pseudouridine-5'-phosphatase OS=Homo sapiens GN=PUDP PE=1 SV=3	1	0	1.17183e-05	12.8729	0	0	0	0	0	0	8	7	Inf	NA
O43324	EEF1E1	Eukaryotic translation elongation factor 1 epsilon-1 OS=Homo sapiens GN=EEF1E1 PE=1 SV=1	1	0	1.17183e-05	12.8729	0	0	0	0	0	0	7	8	Inf	NA
Q14651	PLS1	Plastin-1 OS=Homo sapiens GN=PLS1 PE=1 SV=2	1	0	0.000153527	12.8729	0	0	0	0	0	0	6	9	Inf	NA
Q9BZZ5 (+3)	API5	Apoptosis inhibitor 5 OS=Homo sapiens GN=API5 PE=1 SV=3	1	0	0.00282772	12.8729	0	0	0	0	0	0	3	12	Inf	NA
P35080	PFN2	Profilin-2 OS=Homo sapiens GN=PFN2 PE=1 SV=3	1	0	0.378508	12.8729	0	0	0	0	0	0	0	15	Inf	NA
P60953 (+5)	CDC42	Cell division control protein 42 homolog OS=Homo sapiens GN=CDC42 PE=1 SV=2	1	0	0.00106666	12.7733	0	1	0	0	0	1	10	4	3.80735	-Inf
P42330 (+1)	AKR1C3	Aldo-keto reductase family 1 member C3 OS=Homo sapiens GN=AKR1C3 PE=1 SV=4	1	0	0.378508	12.7733	0	0	0	0	0	0	14	0	Inf	NA
P28074	PSMB5	Proteasome subunit beta type-5 OS=Homo sapiens GN=PSMB5 PE=1 SV=3	1	0	7.01801e-05	12.7733	0	0	0	0	0	0	8	6	Inf	NA
Q9NZL9 (+2)	MAT2B	Methionine adenosyltransferase 2 subunit beta OS=Homo sapiens GN=MAT2B PE=1 SV=1	1	0	1.64597e-07	12.7733	0	0	0	0	0	0	7	7	Inf	NA
O14964 (+3)	HGS	Hepatocyte growth factor-regulated tyrosine kinase substrate OS=Homo sapiens GN=HGS PE=1 SV=1	1	0	0.000373497	12.7733	0	0	0	0	0	0	5	9	Inf	NA
Q14008 (+2)	CKAP5	Cytoskeleton-associated protein 5 OS=Homo sapiens GN=CKAP5 PE=1 SV=3	1	0	0.00539511	12.7733	0	0	0	0	0	0	2	12	Inf	NA
O14602 (+1)	EIF1AY	Eukaryotic translation initiation factor 1A, Y-chromosomal OS=Homo sapiens GN=EIF1AY PE=1 SV=4	1	0	0.0132766	12.7733	0	0	0	0	0	0	1	13	Inf	NA
P62491 (+1)	RAB11A	Ras-related protein Rab-11A OS=Homo sapiens GN=RAB11A PE=1 SV=3	1	0	0.378508	12.7733	0	0	0	0	0	0	0	14	Inf	NA
H9KV75	ACTN1	Alpha-actinin-1 OS=Homo sapiens GN=ACTN1 PE=1 SV=1	1	0	0.378508	12.7733	0	0	0	0	0	0	0	14	Inf	NA
P59998 (+1)	ARPC4	Actin-related protein 2/3 complex subunit 4 OS=Homo sapiens GN=ARPC4 PE=1 SV=3	1	0	0.000225322	12.6664	1	0	0	0	0	1	8	5	3.70044	-Inf
Q2TU64	Q2TU64	T-complex protein 1 subunit gamma OS=Homo sapiens PE=2 SV=1	1	0	0.378508	12.6664	0	0	0	0	0	0	13	0	Inf	NA
Q9Y3F4 (+2)	STRAP	Serine-threonine kinase receptor-associated protein OS=Homo sapiens GN=STRAP PE=1 SV=1	1	0	0.000814112	12.6664	0	0	0	0	0	0	9	4	Inf	NA
P61586 (+1)	RHOA	Transforming protein RhoA OS=Homo sapiens GN=RHOA PE=1 SV=1	1	0	0.000225322	12.6664	0	0	0	0	0	0	8	5	Inf	NA
P50452 (+2)	SERPINB8	Serpin B8 OS=Homo sapiens GN=SERPINB8 PE=1 SV=2	1	0	1.68972e-05	12.6664	0	0	0	0	0	0	7	6	Inf	NA
P62913 (+3)	RPL11	60S ribosomal protein L11 OS=Homo sapiens GN=RPL11 PE=1 SV=2	1	0	1.68972e-05	12.6664	0	0	0	0	0	0	7	6	Inf	NA
Q9NRN7	AASDHPPT	L-aminoadipate-semialdehyde dehydrogenase-phosphopantetheinyl transferase OS=Homo sapiens GN=AASDHPPT PE=1 SV=2	1	0	1.68972e-05	12.6664	0	0	0	0	0	0	7	6	Inf	NA
Q12959 (+7)	DLG1	Disks large homolog 1 OS=Homo sapiens GN=DLG1 PE=1 SV=2	1	0	1.68972e-05	12.6664	0	0	0	0	0	0	6	7	Inf	NA
P07311	ACYP1	Acylphosphatase-1 OS=Homo sapiens GN=ACYP1 PE=1 SV=2	1	0	1.68972e-05	12.6664	0	0	0	0	0	0	6	7	Inf	NA
Q308M8 (+5)	Q308M8	RAN binding protein 3 transcript variant a OS=Homo sapiens PE=2 SV=1	1	0	0.000225322	12.6664	0	0	0	0	0	0	5	8	Inf	NA
Q59F94 (+1)	Q59F94	Ataxin-1 ubiquitin-like interacting protein variant (Fragment) OS=Homo sapiens PE=2 SV=1	1	0	0.000225322	12.6664	0	0	0	0	0	0	5	8	Inf	NA
Q9NQG5	RPRD1B	Regulation of nuclear pre-mRNA domain-containing protein 1B OS=Homo sapiens GN=RPRD1B PE=1 SV=1	1	0	0.000225322	12.6664	0	0	0	0	0	0	5	8	Inf	NA
P84090 (+1)	ERH	Enhancer of rudimentary homolog OS=Homo sapiens GN=ERH PE=1 SV=1	1	0	0.00486867	12.6664	0	0	0	0	0	0	2	11	Inf	NA
O75223 (+1)	GGCT	Gamma-glutamylcyclotransferase OS=Homo sapiens GN=GGCT PE=1 SV=1	1	0	0.0124977	12.6664	0	0	0	0	0	0	1	12	Inf	NA
Q14240 (+1)	EIF4A2	Eukaryotic initiation factor 4A-II OS=Homo sapiens GN=EIF4A2 PE=1 SV=2	1	0	0.378508	12.6664	0	0	0	0	0	0	0	13	Inf	NA
D6RF44	HNRNPD	Heterogeneous nuclear ribonucleoprotein D0 (Fragment) OS=Homo sapiens GN=HNRNPD PE=1 SV=7	1	0	0.378508	12.551	0	0	0	0	0	0	12	0	Inf	NA
A0A087X2I1	PSMC6	26S protease regulatory subunit 10B OS=Homo sapiens GN=PSMC6 PE=1 SV=1	1	0	0.000573918	12.551	0	0	0	0	0	0	8	4	Inf	NA
Q16576 (+3)	RBBP7	Histone-binding protein RBBP7 OS=Homo sapiens GN=RBBP7 PE=1 SV=1	1	0	0.000105348	12.551	0	0	0	0	0	0	7	5	Inf	NA
Q6PJT7 (+7)	ZC3H14	Zinc finger CCCH domain-containing protein 14 OS=Homo sapiens GN=ZC3H14 PE=1 SV=1	1	0	0.000105348	12.551	0	0	0	0	0	0	7	5	Inf	NA
Q9Y570 (+2)	PPME1	Protein phosphatase methylesterase 1 OS=Homo sapiens GN=PPME1 PE=1 SV=3	1	0	0.000105348	12.551	0	0	0	0	0	0	7	5	Inf	NA
P11908 (+2)	PRPS2	Ribose-phosphate pyrophosphokinase 2 OS=Homo sapiens GN=PRPS2 PE=1 SV=2	1	0	0.000105348	12.551	0	0	0	0	0	0	7	5	Inf	NA
O43747 (+4)	AP1G1	AP-1 complex subunit gamma-1 OS=Homo sapiens GN=AP1G1 PE=1 SV=5	1	0	1.71493e-07	12.551	0	0	0	0	0	0	6	6	Inf	NA
P23193	TCEA1	Transcription elongation factor A protein 1 OS=Homo sapiens GN=TCEA1 PE=1 SV=2	1	0	1.71493e-07	12.551	0	0	0	0	0	0	6	6	Inf	NA
Q96HC4 (+5)	PDLIM5	PDZ and LIM domain protein 5 OS=Homo sapiens GN=PDLIM5 PE=1 SV=5	1	0	0.000105348	12.551	0	0	0	0	0	0	5	7	Inf	NA
O15144 (+1)	ARPC2	Actin-related protein 2/3 complex subunit 2 OS=Homo sapiens GN=ARPC2 PE=1 SV=1	1	0	0.000105348	12.551	0	0	0	0	0	0	5	7	Inf	NA
O43447 (+2)	PPIH	Peptidyl-prolyl cis-trans isomerase H OS=Homo sapiens GN=PPIH PE=1 SV=1	1	0	0.000105348	12.551	0	0	0	0	0	0	5	7	Inf	NA
P30566 (+4)	ADSL	Adenylosuccinate lyase OS=Homo sapiens GN=ADSL PE=1 SV=2	1	0	0.000105348	12.551	0	0	0	0	0	0	5	7	Inf	NA
P35270	SPR	Sepiapterin reductase OS=Homo sapiens GN=SPR PE=1 SV=1	1	0	0.000105348	12.551	0	0	0	0	0	0	5	7	Inf	NA
M0QYT0	M0QYT0	Uncharacterized protein (Fragment) OS=Homo sapiens PE=1 SV=1	1	0	0.000573918	12.551	0	0	0	0	0	0	4	8	Inf	NA
Q9NX55 (+1)	HYPK	Huntingtin-interacting protein K OS=Homo sapiens GN=HYPK PE=1 SV=2	1	0	0.000573918	12.551	0	0	0	0	0	0	4	8	Inf	NA
Q9UKD2 (+1)	MRTO4	mRNA turnover protein 4 homolog OS=Homo sapiens GN=MRTO4 PE=1 SV=2	1	0	0.000573918	12.551	0	0	0	0	0	0	4	8	Inf	NA
Q92783 (+1)	STAM	Signal transducing adapter molecule 1 OS=Homo sapiens GN=STAM PE=1 SV=3	1	0	0.00171419	12.551	0	0	0	0	0	0	3	9	Inf	NA
A6NDG6	PGP	Glycerol-3-phosphate phosphatase OS=Homo sapiens GN=PGP PE=1 SV=1	1	0	0.000354978	12.4255	0	0	0	0	0	0	7	4	Inf	NA
B4DG47 (+1)	B4DG47	cDNA FLJ56967, highly similar to Adapter-relatedprotein complex 1 beta-1 subunit OS=Homo sapiens PE=2 SV=1	1	0	0.000354978	12.4255	0	0	0	0	0	0	7	4	Inf	NA
P32320	CDA	Cytidine deaminase OS=Homo sapiens GN=CDA PE=1 SV=2	1	0	0.000354978	12.4255	0	0	0	0	0	0	7	4	Inf	NA
Q07157 (+6)	TJP1	Tight junction protein ZO-1 OS=Homo sapiens GN=TJP1 PE=1 SV=3	1	0	2.59986e-05	12.4255	0	0	0	0	0	0	6	5	Inf	NA
Q9H8Y8 (+2)	GORASP2	Golgi reassembly-stacking protein 2 OS=Homo sapiens GN=GORASP2 PE=1 SV=3	1	0	2.59986e-05	12.4255	0	0	0	0	0	0	6	5	Inf	NA
O95456 (+2)	PSMG1	Proteasome assembly chaperone 1 OS=Homo sapiens GN=PSMG1 PE=1 SV=1	1	0	2.59986e-05	12.4255	0	0	0	0	0	0	6	5	Inf	NA
P61326 (+3)	MAGOH	Protein mago nashi homolog OS=Homo sapiens GN=MAGOH PE=1 SV=1	1	0	2.59986e-05	12.4255	0	0	0	0	0	0	5	6	Inf	NA
Q13098 (+8)	GPS1	COP9 signalosome complex subunit 1 OS=Homo sapiens GN=GPS1 PE=1 SV=4	1	0	2.59986e-05	12.4255	0	0	0	0	0	0	5	6	Inf	NA
Q32MZ4-4	LRRFIP1	Isoform 4 of Leucine-rich repeat flightless-interacting protein 1 OS=Homo sapiens GN=LRRFIP1	1	0	2.59986e-05	12.4255	0	0	0	0	0	0	5	6	Inf	NA
Q8N8S7	ENAH	Protein enabled homolog OS=Homo sapiens GN=ENAH PE=1 SV=2	1	0	2.59986e-05	12.4255	0	0	0	0	0	0	5	6	Inf	NA
P62318 (+1)	SNRPD3	Small nuclear ribonucleoprotein Sm D3 OS=Homo sapiens GN=SNRPD3 PE=1 SV=1	1	0	0.000354978	12.4255	0	0	0	0	0	0	4	7	Inf	NA
Q12874 (+4)	SF3A3	Splicing factor 3A subunit 3 OS=Homo sapiens GN=SF3A3 PE=1 SV=1	1	0	0.000354978	12.4255	0	0	0	0	0	0	4	7	Inf	NA
Q14498 (+7)	RBM39	RNA-binding protein 39 OS=Homo sapiens GN=RBM39 PE=1 SV=2	1	0	0.000354978	12.4255	0	0	0	0	0	0	4	7	Inf	NA
P46109	CRKL	Crk-like protein OS=Homo sapiens GN=CRKL PE=1 SV=1	1	0	0.000354978	12.4255	0	0	0	0	0	0	4	7	Inf	NA
[truncated: 1,629 more rows]

## Sheet: Sheet 3
Therapy-induced Secretion of Spliceosomal Components Mediates Pro-Survival Crosstalk Between Ovarian Cancer Cells
[truncated: 5,724 more rows]

[truncated: 3 more sheets: Sheet 4, Sheet 5, Sheet 6]
