# Supplementary material for: Therapy-induced secretion of spliceosomal components mediates pro-survival crosstalk between ovarian cancer cells
Source: Nat Commun. 2024 Jun 19;15:5237. doi: 10.1038/s41467-024-49512-6 (PMC11187153; doi:10.1038/s41467-024-49512-6)
Supplement: Supplementary file 8 — Supplementary Data 5 [file 41467_2024_49512_MOESM8_ESM.xlsx]

## Sheet: Sheet1
Therapy-induced Secretion of Spliceosomal Components Mediates Pro-Survival Crosstalk Between Ovarian Cancer Cells
Corresponding author: Victoria Shender, victoria.shender@gmail.com
Supplementary Data 5. Proteome and transcriptome profiles of SKOV3 cells in response to cisplatin treatment and incubation with secretomes before and after therapy
Proteins identified by LC-MS/MS analysis of SKOV3 cell fractions before and after cisplatin treatment
Accession Number - Uniprot protein identification number
Nuclei_Cisplatin_rep1, rep2, rep3 - Spectral counts for proteins identified in nuclear fraction of SKOV3 cells afer cisplatin treatment in three replicates
Nuclei_Control_rep1, rep2, rep3 - Spectral counts for proteins identified in nuclear fraction of control untreated SKOV3 cells in three replicates
Cytoplasm_Cisplatin_rep1, rep2, rep3 - Spectral counts for proteins identified in cytoplasmic fraction of SKOV3 cells afer cisplatin treatment in three replicates
Cytoplasm_Control_rep1, rep2, rep3 - Spectral counts for proteins identified in cytoplasmic fraction of control untreated SKOV3 cells in three replicates
Log2FC - log2 fold change (SKOV3 cells after cisplatin treatment vs control SKOV3 cells)
pvalue - p-value. We employed the Moderated t-test to calculate p-value
*TIS_rep1, rep2 and CtrlS_rep1, rep2 - spectral counts for proteins identitfied in secretomes from cisplatin treated (TIS) or untreated (CtrlS) SKOV3 cells from Table S4, Sheet 2
Accession Number	Nuclei_Cisplatin_rep1	Nuclei_Cisplatin_rep2	Nuclei_Cisplatin_rep3	Nuclei_Control_rep1	Nuclei_Control_rep2	Nuclei_Control_rep3	Log2FC_nuclei	pvalue_nuclei	Cytoplasm_Cisplatin_rep1	Cytoplasm_Cisplatin_rep2	Cytoplasm_Cisplatin_rep3	Cytoplasm_Control_rep1	Cytoplasm_Control_rep2	Cytoplasm_Control_rep3	Log2FC_Cytoplasm	pvalue_Cytoplasm	TIS_rep1*	TIS_rep2*	CtrlS_rep1*	CtrlS_rep2*
A0A024R4F1	19	17	18	39	36	34	-1.0133	0.000302536	526	460	454	554	537	533	-0.173483	0.0625556	0	0	0	0
P06733	0	0	0	0	0	0	0	#DIV/0!	0	394	380	480	460	459	-0.85399	0.18227	541	1139	94	180
P63261	233	237	238	289	305	286	-0.313754	0.000710444	348	299	351	307	316	334	0.0605209	0.5039	125	204	50	67
P60709	226	229	233	284	300	280	-0.328623	0.00080433	335	285	329	295	308	331	0.0229855	0.804961	106	198	44	66
B4DW52	221	218	220	276	288	273	-0.344949	0.000220436	324	277	319	286	296	324	0.0221228	0.815674	0	0	0	0
P08670	668	636	631	800	798	749	-0.278484	0.00249445	58	47	51	16	14	14	1.82597	0.000341004	84	341	9	44
P68104	89	89	91	83	91	82	0.0714624	0.2126	274	265	271	285	290	283	-0.0830557	0.00895305	73	207	23	63
V9HVZ7	151	0	0	0	0	193	-0.354052	0.872236	0	0	240	0	213	232	-0.890771	0.565498	0	0	0	0
P04075	8	7	7	12	13	14	-0.825971	0.00105058	314	243	266	283	268	293	-0.0363506	0.767694	90	647	15	140
P14618	19	20	19	35	27	29	-0.649814	0.010554	354	280	287	296	288	296	0.0656976	0.595623	187	427	32	122
P13929	0	0	0	12	0	0	-100	0.373901	0	183	184	0	0	236	0.636993	0.683863	211	398	16	52
P09104	0	0	0	0	0	0	0	#DIV/0!	208	173	173	227	219	224	-0.274275	0.031378	189	369	13	52
A0A024R5Z9	0	0	0	0	0	0	0	#DIV/0!	290	242	245	243	233	243	0.111923	0.290285	0	0	0	0
A0A024R1N1	124	135	118	115	114	112	0.144793	0.0765062	236	205	201	284	295	280	-0.420085	0.00374202	0	0	0	0
P00338	7	8	8	18	15	18	-1.14886	0.000898386	184	170	165	179	174	177	-0.0302578	0.566	121	129	42	70
A0A024R3X4	14	15	13	18	14	14	-0.131245	0.41072	211	182	201	173	172	161	0.231326	0.034752	0	0	0	0
Q6S8J3	0	0	0	0	143	123	-100	0.11836	146	148	168	135	0	164	0.627747	0.346895	0	0	0	0
A0A087WVQ6	38	34	38	25	19	21	0.758992	0.00246477	187	160	171	206	209	206	-0.261641	0.0122069	0	0	0	0
P13639	59	61	57	51	64	59	0.0246621	0.812994	171	131	149	170	177	168	-0.191445	0.147062	101	88	22	40
P68371	149	148	151	110	101	103	0.512734	9.91646e-05	184	168	173	197	195	199	-0.170841	0.0106401	34	47	6	28
P07900	24	25	21	15	18	15	0.544321	0.00937485	186	165	169	207	203	203	-0.237375	0.0092036	55	227	20	54
H3BR68	0	0	0	0	0	0	0	#DIV/0!	0	135	0	163	154	0	-1.23152	0.431672	0	0	0	0
P07437	153	157	155	114	109	106	0.499143	6.38508e-05	190	171	173	204	206	195	-0.180095	0.0266839	35	50	7	33
P04350	140	132	136	97	93	90	0.543142	0.000156054	167	155	155	183	187	183	-0.21329	0.00386285	25	19	0	0
P21333	151	143	137	204	189	186	-0.425875	0.00201153	181	167	171	198	193	185	-0.150334	0.0278784	31	168	4	37
Q14204	20	23	18	12	15	12	0.645335	0.0141726	182	170	173	223	204	185	-0.221214	0.0659536	2	0	0	0
Q15149	469	464	448	605	581	578	-0.353137	0.000276071	0	0	0	0	0	0	0	#DIV/0!	12	65	2	6
Q09666	127	130	120	191	177	175	-0.526388	0.000692482	78	71	75	180	174	174	-1.23704	3.72408e-06	5	119	0	14
P68363	115	120	112	82	84	82	0.484596	0.000169303	155	137	137	169	184	165	-0.271974	0.023586	43	54	8	47
F5H5D3	110	115	110	82	77	79	0.4932	0.000127218	149	135	134	169	181	163	-0.295456	0.0115554	0	0	0	0
P11142	77	79	77	84	85	81	-0.101598	0.0145755	153	143	137	150	147	141	-0.0165638	0.771556	58	457	14	72
Q13885	119	122	132	0	0	0	100	5.9492e-06	158	144	142	167	165	167	-0.16848	0.022538	0	38	0	21
O75369	123	128	132	195	191	183	-0.571084	0.000145161	138	144	129	161	154	137	-0.137184	0.177164	32	169	4	23
Q9BVA1	117	121	132	85	77	82	0.600644	0.00114631	157	141	140	165	163	165	-0.170657	0.0298039	0	0	0	0
P04406	10	11	14	14	14	16	-0.330149	0.0944463	169	142	144	138	147	159	0.0353069	0.746927	53	188	5	55
Q71U36	109	112	108	76	78	75	0.52274	2.36833e-05	138	123	119	147	158	143	-0.237499	0.0363156	0	0	0	0
A0A024RD80	27	31	24	19	17	18	0.602665	0.0114469	157	146	145	172	168	168	-0.18133	0.00795562	0	0	0	0
P06576	9	8	8	19	20	18	-1.18903	8.92165e-05	153	129	142	120	122	117	0.24008	0.0377563	19	24	1	17
A0A0S2Z3G9	10	12	12	17	13	15	-0.40439	0.0513744	139	117	125	150	132	128	-0.105833	0.35884	0	0	0	0
Q0QEN7	0	0	0	0	0	0	0	#DIV/0!	142	122	135	113	114	108	0.252228	0.025563	0	0	0	0
A0A024R5Z7	67	60	62	75	75	66	-0.192645	0.0693365	124	105	114	125	118	113	-0.0536687	0.541343	0	0	0	0
P25705	8	7	4	7	8	6	-0.14439	0.64333	135	123	134	109	117	115	0.201082	0.0199541	4	3	0	2
P78527	279	268	251	235	224	212	0.250076	0.0157571	27	21	23	90	86	79	-1.84461	7.48468e-05	0	0	0	0
A0A024R1A3	0	1	3	1	1	0	1	0.518519	120	111	107	131	121	116	-0.122683	0.162553	0	0	0	0
P49327	9	9	8	2	2	0	2.70044	0.000598504	110	106	112	151	153	149	-0.465815	3.86594e-05	13	7	4	3
P55072	34	36	41	47	42	45	-0.271673	0.0391614	103	97	98	116	113	109	-0.181711	0.00833512	50	136	10	43
A0A024R694	11	0	10	17	11	0	-0.415037	0.721187	107	98	101	119	110	112	-0.15624	0.0373038	0	0	0	0
Q9Y490	1	1	1	1	2	3	-1	0.158302	131	123	124	168	164	163	-0.389042	0.000187619	65	128	13	31
P38646	11	14	16	15	21	18	-0.397335	0.127749	93	97	99	89	84	92	0.125077	0.0521706	2	31	0	20
Q13509	83	82	80	59	55	62	0.477206	0.000482353	107	101	104	114	115	120	-0.161681	0.00828925	0	15	0	0
A8K486	14	12	14	20	18	16	-0.432959	0.0248962	86	90	73	85	90	83	-0.0512253	0.616765	0	0	0	0
Q9BUF5	73	74	78	50	48	52	0.584963	0.000198672	100	94	97	107	111	107	-0.159421	0.00658385	0	0	0	0
P68032	68	74	69	81	78	73	-0.136882	0.0786982	94	78	89	80	89	83	0.0506261	0.609145	30	65	10	25
A0A0G2JIW1	43	38	35	44	40	37	-0.0608822	0.618383	78	75	76	80	75	74	0	1	0	0	0	0
B7Z532	0	0	0	0	0	0	0	#DIV/0!	101	92	97	85	86	72	0.255097	0.0395945	0	22	0	16
P68133	0	76	0	0	0	0	100	0.373901	0	0	0	0	0	0	0	#DIV/0!	0	0	0	0
B4E1Q1	38	41	42	0	44	38	0.561311	0.400393	82	83	78	90	86	78	-0.0638722	0.394187	0	312	0	0
P60842	47	43	43	22	25	24	0.905535	0.000206496	85	63	58	76	70	70	-0.068387	0.715913	18	27	5	16
Q16577	0	0	34	0	0	0	100	0.373901	85	85	0	86	81	0	0.0256866	0.981132	0	0	0	0
P04083	6	8	8	16	12	15	-0.966833	0.00701554	96	90	96	102	91	97	-0.0403577	0.516968	16	21	1	11
P13645	110	107	99	87	80	85	0.326501	0.00537044	80	77	81	56	50	48	0.628031	0.000479346	55	101	100	36
P07737	3	2	4	8	10	9	-1.58496	0.00182626	76	73	76	87	79	83	-0.146221	0.0335712	78	129	21	41
A8K7Q2	0	0	34	35	0	0	-0.0418202	0.984631	68	68	67	81	73	66	-0.116024	0.262261	0	258	0	0
P04264	126	123	132	102	87	94	0.428989	0.00300144	85	77	71	59	55	55	0.463307	0.00750338	65	102	111	33
P78371	9	5	5	3	4	4	0.788496	0.124337	73	78	69	92	85	77	-0.207325	0.088436	8	92	2	30
Q14697	0	0	0	0	0	0	0	#DIV/0!	69	74	80	0	72	75	0.601228	0.363392	0	0	2	3
P26641	37	39	42	42	41	43	-0.0946369	0.163279	64	66	70	68	69	71	-0.0565835	0.247693	12	36	1	7
P12236	59	68	66	51	49	47	0.392785	0.00662726	46	42	49	42	42	39	0.155518	0.107939	0	0	0	0
P62258	8	10	12	11	12	9	-0.0931094	0.67018	69	68	66	63	67	64	0.0654231	0.114477	43	168	4	23
A0A024RC65	128	110	117	105	101	93	0.247674	0.0417378	44	43	42	70	74	58	-0.646984	0.00735663	0	0	0	0
P50395	0	2	0	4	4	3	-2.45943	0.0157998	82	61	69	71	70	73	-0.0135465	0.919321	44	48	13	34
A0A0A0MTS2	0	0	0	1	2	2	-100	0.00749043	64	61	63	71	64	64	-0.0820358	0.215523	0	0	0	0
P40939	15	17	13	15	15	16	-0.0317089	0.795255	62	59	67	55	59	49	0.205861	0.0890093	1	0	0	0
P26599	58	50	48	96	94	83	-0.807355	0.0015321	56	53	45	53	54	50	-0.0278342	0.789051	22	238	6	44
P00558	0	0	0	3	2	1	-100	0.0257214	83	74	80	72	70	70	0.160823	0.0378711	35	109	7	38
P13010	108	98	91	74	70	69	0.47961	0.0056089	44	30	29	73	66	74	-1.04821	0.00255445	18	37	6	22
P42704	3	3	3	1	2	4	0.36257	0.491767	62	51	57	70	71	65	-0.27711	0.0311017	0	0	0	0
Q08211	136	145	143	156	145	145	-0.0729794	0.183869	18	21	20	22	26	25	-0.307182	0.0351685	4	11	0	7
P15311	9	11	9	12	15	12	-0.427421	0.0501509	70	60	66	69	69	70	-0.0857299	0.243261	60	277	15	51
Q53HV2	2	3	5	0	0	0	100	0.0194418	80	66	67	61	66	68	0.127379	0.293554	11	19	0	10
A0A024RDL1	5	2	6	2	3	4	0.530515	0.373901	68	67	56	70	59	67	-0.037281	0.758176	0	0	0	0
A0A024R4K3	3	3	4	9	8	7	-1.26303	0.00219213	68	62	67	58	61	65	0.0984899	0.190044	0	0	0	0
P22392	2	3	1	2	2	2	0	1	67	54	52	58	54	54	0.0595888	0.657995	29	114	6	30
Q86VP6	0	0	0	2	1	1	-100	0.0161301	69	56	58	68	69	77	-0.225767	0.104828	7	9	1	5
A0A0S2Z3H3	48	52	50	39	38	37	0.395929	0.000745307	34	37	41	34	35	31	0.163499	0.164923	0	0	0	0
P11021	14	15	13	22	21	21	-0.607683	0.000388171	78	71	79	69	67	76	0.10497	0.224122	8	67	3	28
P17987	4	4	2	5	3	2	0	1	73	62	62	64	63	63	0.0521962	0.560673	25	46	3	13
P55060	5	9	5	1	1	3	1.926	0.0351685	52	51	45	76	68	69	-0.525256	0.00289001	1	6	1	0
Q6ZQN2	46	41	47	80	72	75	-0.760459	0.000483151	0	0	29	77	73	75	-2.9558	0.0025664	0	32	0	0
Q99879	121	136	121	132	136	139	-0.106643	0.147671	9	8	6	6	6	7	0.275634	0.2302	0	0	0	0
P52272	111	109	111	109	103	104	0.0669067	0.0642901	37	25	29	41	47	33	-0.411069	0.136318	3	61	0	6
A0A024R5K8	4	3	7	6	8	8	-0.652077	0.124337	57	50	48	55	59	52	-0.098915	0.341452	0	0	0	0
P62805	134	125	125	139	146	140	-0.146357	0.0211685	4	4	5	6	4	2	0.115477	0.795255	20	33	2	17
A0A024QZN4	0	0	0	1	1	1	-100	#DIV/0!	64	62	66	67	69	74	-0.129283	0.0653217	0	0	0	0
P29401	1	0	0	0	0	0	100	0.373901	75	61	61	67	58	68	0.0295948	0.824943	25	117	7	31
P33778	112	124	112	123	121	127	-0.0923319	0.154342	0	0	0	0	0	0	0	#DIV/0!	0	0	0	0
P05787	129	127	118	132	129	122	-0.0343061	0.541206	23	18	19	10	9	8	1.152	0.00253081	21	52	0	14
P07814	20	19	15	14	14	11	0.469485	0.0519797	56	53	58	59	63	62	-0.139858	0.0397376	1	4	0	0
A0A024R228	76	70	74	94	87	81	-0.252063	0.0279525	46	42	45	46	36	49	0.0218594	0.878996	0	0	0	0
Q14974	21	19	17	22	21	19	-0.121306	0.315296	63	47	47	70	62	59	-0.282808	0.144608	19	16	6	7
P05141	53	59	58	48	43	46	0.311359	0.0095403	39	38	41	38	38	33	0.114459	0.186822	1	0	0	0
P48643	0	2	0	1	1	1	-0.584963	0.64333	67	53	62	60	61	67	-0.0467942	0.688829	32	83	6	18
P68431	125	104	89	106	104	91	0.0792633	0.646629	1	2	1	2	1	2	-0.321928	0.518519	3	11	0	0
P61978	74	69	72	93	85	79	-0.257432	0.031374	46	0	44	0	0	0	100	0.116313	10	93	2	20
A0A024R7A8	0	0	0	0	0	1	-100	0.373901	57	51	53	53	60	56	-0.0699626	0.377229	0	0	0	0
P30101	2	1	0	2	2	3	-1.22239	0.116117	59	51	61	54	55	54	0.0691244	0.434504	17	69	10	41
P08758	1	3	1	1	1	3	0	1	63	59	65	56	60	61	0.0792889	0.226325	13	1	0	1
Q06830	7	8	7	6	6	4	0.459432	0.0550406	54	57	56	57	57	54	-0.00861313	0.814902	32	128	11	38
O00429	1	0	0	1	0	0	0	1	53	58	61	54	57	69	-0.0655883	0.631431	23	4	1	4
A0A024RB53	88	85	83	112	116	119	-0.438792	0.000262441	44	35	32	31	32	28	0.286621	0.154273	0	0	0	0
A8K7B7	1	2	0	5	5	4	-2.22239	0.00532813	44	39	43	51	51	48	-0.251539	0.0118584	0	0	0	0
P60174	1	1	2	3	2	2	-0.807355	0.101192	56	53	66	60	59	56	0	1	52	161	13	37
A0A024R1N4	80	85	87	63	61	55	0.493464	0.00156693	36	30	31	47	45	37	-0.411314	0.0405774	0	0	0	0
O94925	1	1	1	0	0	1	1.58496	0.116117	46	33	41	51	46	41	-0.201634	0.276087	0	1	0	0
A8K8D9	3	1	1	1	1	1	0.736966	0.373901	55	52	58	56	53	48	0.0717015	0.41072	0	0	0	0
P27708	29	28	28	0	0	0	100	1.14835e-07	29	21	23	46	43	48	-0.908208	0.00161197	0	0	0	0
A0A0S2Z2Z6	2	0	0	0	1	1	0	1	55	45	54	53	50	51	0	1	0	0	0	0
P26639	12	11	15	1	1	1	3.66297	0.000630447	52	50	57	54	56	54	-0.044669	0.488251	1	10	0	2
P34932	3	3	1	2	0	0	1.80735	0.151835	57	56	64	65	62	63	-0.10225	0.179488	17	70	4	28
A0A024R1Y2	1	0	1	1	0	1	0	1	61	64	63	73	72	78	-0.246311	0.00474871	0	0	0	0
A0A024RAY2	103	99	103	108	114	106	-0.104887	0.0493544	12	10	10	6	7	4	0.912537	0.0106366	0	0	0	0
Q00839	61	70	64	88	81	78	-0.341037	0.0120268	26	30	25	33	32	32	-0.260063	0.0269973	8	21	5	13
B3KU28	1	0	0	0	0	0	100	0.373901	54	54	49	53	46	48	0.0949484	0.27944	0	0	0	0
P63104	9	13	10	15	16	14	-0.491853	0.0313757	68	61	59	58	59	59	0.0951572	0.219307	25	73	0	16
Q04828	13	17	16	1	2	2	3.20163	0.000394036	48	47	43	57	50	52	-0.204358	0.0534771	15	22	7	11
P35908	81	87	78	58	57	51	0.567475	0.0014788	57	52	55	31	33	31	0.787696	0.000135629	7	46	27	14
P49368	0	7	0	0	0	0	100	0.373901	58	54	48	52	56	47	0.0458037	0.69124	19	42	4	11
P49411	8	6	6	1	1	0	3.32193	0.00129298	50	44	49	43	44	42	0.148644	0.0742773	0	0	0	2
P07195	0	0	1	3	1	1	-2.32193	0.148148	57	45	43	47	50	49	-0.00991547	0.944008	23	55	5	32
P41252	10	15	8	7	10	14	0.0901978	0.829799	41	38	42	56	55	52	-0.429865	0.00118464	0	1	0	0
P02545	115	110	113	116	117	112	-0.0295731	0.33046	16	14	18	4	7	3	1.77761	0.0024432	3	84	0	7
P50991	5	5	6	4	5	2	0.540568	0.151835	57	56	60	56	50	62	0.0423108	0.673011	18	29	7	23
P14625	0	4	3	2	2	2	0.222392	0.795255	59	59	60	50	56	50	0.190331	0.0224212	1	11	0	11
A0A024R4A0	72	69	72	80	77	77	-0.135655	0.0077626	30	31	36	34	38	36	-0.154975	0.168752	0	0	0	0
Q2TU64	4	6	5	5	5	3	0.206451	0.491767	50	49	43	49	50	44	-0.0101242	0.913059	0	19	0	0
P23396	55	58	58	49	49	46	0.247928	0.00312559	35	36	39	42	42	44	-0.21864	0.012009	4	17	0	3
A0A024R222	0	0	0	0	0	0	0	#DIV/0!	50	46	50	54	50	46	-0.0389941	0.64333	0	0	0	0
A0A024R6B5	28	27	26	27	30	22	0.0360693	0.795255	45	46	43	40	40	41	0.147226	0.0100597	0	0	0	0
O43776	0	1	0	1	1	2	-2	0.101192	45	46	44	45	46	42	0.0215332	0.64333	8	12	1	2
P23526	2	1	2	1	0	0	2.32193	0.0474207	52	49	46	58	44	46	-0.00978102	0.946889	25	29	6	11
A8K132	0	0	0	0	0	0	0	#DIV/0!	0	31	0	46	42	0	-1.50524	0.350192	0	0	0	0
A0A140VJE8	1	2	2	3	1	0	0.321928	0.741521	50	43	40	53	48	58	-0.257601	0.104224	0	0	0	0
P18669	0	0	0	0	0	0	0	#DIV/0!	45	49	49	51	41	46	0.0513469	0.627881	20	40	3	17
A0A024RBS2	50	49	44	43	39	33	0.314381	0.0537114	29	31	28	39	39	37	-0.386058	0.00123882	0	0	0	0
A0A024RDY0	4	6	6	8	9	7	-0.584963	0.0390205	42	40	40	58	55	51	-0.426815	0.00279418	0	0	0	0
P47897	13	12	9	9	8	9	0.387023	0.0993007	40	41	45	45	39	36	0.0703893	0.548424	3	6	0	0
P31939	0	0	0	0	0	0	0	#DIV/0!	56	50	50	65	58	57	-0.206451	0.0675795	9	15	0	9
A0A0S2Z3X8	0	0	0	0	0	0	0	#DIV/0!	46	35	43	40	39	42	0.0353331	0.783259	0	0	0	0
P62979	61	58	56	48	49	50	0.251539	0.00395542	26	32	27	28	27	26	0.0695409	0.530412	12	27	11	11
P23528	8	5	4	11	8	8	-0.667425	0.099982	50	46	47	56	41	42	0.0409303	0.802482	71	212	28	35
Q14222	0	0	21	20	20	0	-0.929611	0.548123	50	42	52	42	43	40	0.204141	0.117217	0	0	0	19
P21796	2	0	0	3	4	5	-2.58496	0.0194418	53	49	43	31	37	32	0.536053	0.0121541	1	5	0	0
P50990	2	1	2	0	1	1	1.32193	0.101192	54	55	57	55	55	60	-0.0343515	0.518519	10	28	0	15
A0A024R8W0	50	52	45	59	50	55	-0.15788	0.164355	32	22	27	19	18	13	0.695994	0.039512	0	0	0	0
D3DPU2	0	0	0	2	0	2	-100	0.116117	43	38	42	44	46	37	-0.0461702	0.691761	26	76	8	15
P27824	0	0	0	0	0	1	-100	0.373901	44	38	41	36	34	39	0.17433	0.107939	3	2	1	1
Q12905	62	62	55	78	72	86	-0.398827	0.015335	29	23	24	15	17	18	0.604071	0.0135019	4	23	2	12
P61981	13	18	11	14	13	10	0.182864	0.526232	54	47	38	41	46	42	0.107714	0.531781	24	97	5	14
Q13200	6	6	5	0	0	0	100	7.02107e-05	43	31	38	45	47	42	-0.258734	0.12373	2	7	0	5
P13797	0	1	0	0	0	0	100	0.373901	44	31	34	43	44	33	-0.138706	0.524919	5	23	0	5
P63244	54	49	48	43	44	42	0.227177	0.0195542	33	34	38	37	36	38	-0.0801703	0.287864	1	9	1	3
A8K787	37	40	38	33	30	0	0.86821	0.176458	30	31	35	27	0	0	1.83007	0.0653899	0	0	0	0
P52209	0	0	0	0	0	0	0	#DIV/0!	34	32	35	46	42	43	-0.375212	0.00257026	3	7	0	2
Q562R1	0	0	33	36	34	32	-1.62803	0.106085	0	0	42	37	0	38	-0.836501	0.589332	0	0	0	0
P22626	68	68	64	90	90	91	-0.438293	6.6729e-05	29	28	32	22	23	24	0.367209	0.00749043	9	307	1	30
Q01813	6	11	9	1	2	2	2.37851	0.00933785	42	35	39	57	45	44	-0.331844	0.0975567	2	1	0	0
A0A024RD93	0	1	0	0	0	0	100	0.373901	42	35	41	41	50	46	-0.215389	0.135911	0	0	0	0
P22102	13	12	10	0	1	0	5.12928	0.000274562	31	27	27	44	47	47	-0.699134	0.000448321	1	3	0	3
P35527	69	71	75	52	59	49	0.426265	0.00601751	45	42	39	29	34	31	0.422691	0.00918419	21	44	36	9
P54136	17	16	18	12	11	11	0.584963	0.00105058	31	36	35	42	37	40	-0.222392	0.0547753	1	2	0	0
P16152	4	3	3	0	0	0	100	0.000562004	49	43	44	41	43	40	0.133267	0.12343	38	49	3	16
A0A0S2Z410	5	5	4	1	2	3	1.22239	0.0161301	42	33	36	42	36	36	-0.0384741	0.77805	0	0	0	0
O75533	65	61	54	70	68	63	-0.159199	0.141586	8	6	8	15	17	11	-0.966833	0.0206124	0	3	0	0
P36578	57	69	62	57	58	54	0.153709	0.160516	27	28	28	35	36	34	-0.339206	0.000388171	2	5	0	3
P53675	0	0	12	0	0	0	100	0.373901	45	33	44	41	46	42	-0.0804899	0.602828	0	0	0	0
P63241	7	8	5	5	6	5	0.321928	0.2302	29	25	28	34	28	26	-0.10188	0.498093	8	127	1	21
P04843	12	11	8	14	17	16	-0.600393	0.0232152	43	41	48	30	36	36	0.371969	0.0257214	5	0	0	0
P15531	0	0	0	0	0	0	0	#DIV/0!	34	32	32	0	37	33	0.485427	0.471211	0	44	0	18
P31946	4	5	0	9	8	5	-1.28951	0.0896625	43	36	39	38	38	38	0.049753	0.546715	9	24	0	0
P07099	0	0	0	1	0	1	-100	0.116117	39	35	34	34	28	37	0.125531	0.381707	2	0	0	0
Q12906	76	79	75	95	88	87	-0.231326	0.00876966	26	28	31	25	18	19	0.455195	0.0432001	1	45	0	9
O14980	3	3	4	6	4	4	-0.485427	0.148148	35	41	39	51	42	51	-0.324435	0.049936	0	1	0	0
A0A0S2Z4J1	16	15	15	24	20	22	-0.520832	0.00516687	35	35	30	27	27	28	0.286304	0.0242286	0	0	0	0
A0A024RB85	49	44	42	31	34	31	0.491853	0.00489908	35	36	35	42	35	36	-0.0922585	0.350815	0	0	0	0
Q9Y678	12	13	7	8	6	4	0.830075	0.0996484	33	30	31	39	39	36	-0.278301	0.00749043	5	1	1	4
P54886	3	2	1	2	0	0	1.58496	0.205106	36	35	33	37	38	30	-0.0138058	0.906554	2	0	0	2
A0A024R652	0	0	0	0	0	0	0	#DIV/0!	0	0	0	45	0	0	-100	0.373901	0	0	0	0
P26038	11	12	14	15	15	14	-0.249978	0.0685871	48	41	47	48	42	45	0.0106472	0.910624	28	150	7	28
Q6P2Q9	130	120	113	160	146	155	-0.344797	0.00700807	5	7	5	7	7	6	-0.234465	0.250815	0	0	0	0
P11586	3	5	4	0	0	0	100	0.00227843	44	31	29	47	45	44	-0.387023	0.0896561	4	4	0	1
A0A024R2P0	37	39	41	39	38	34	0.0759489	0.355232	24	23	24	35	30	34	-0.47961	0.00395542	0	0	0	0
A0A0S2Z4Z9	76	72	79	103	89	89	-0.307878	0.0240641	14	10	12	16	17	9	-0.222392	0.510072	0	0	0	0
P07910	61	60	56	68	66	69	-0.19773	0.0079662	8	10	10	5	4	3	1.22239	0.00377202	15	65	3	12
A0A024RCN6	8	8	5	11	4	4	0.14439	0.80582	36	35	35	44	45	44	-0.327362	4.4346e-05	0	0	0	0
A0A140VJX1	0	0	0	1	3	1	-100	0.0667665	28	36	34	33	33	31	0.014797	0.900148	0	0	0	0
P05023	0	0	1	1	2	1	-2	0.101192	38	34	49	31	34	30	0.349008	0.135348	19	0	2	0
Q13813	35	28	30	60	61	56	-0.928447	0.000410307	34	27	34	46	48	60	-0.696931	0.0165557	9	166	5	27
A0A024R9C1	45	45	41	31	38	32	0.375212	0.0174576	28	27	26	34	38	36	-0.415037	0.00222605	0	0	0	0
A0A024QZX3	0	0	1	0	0	1	0	1	36	35	36	36	37	35	-0.0134205	0.64333	0	0	0	0
P53621	19	26	23	11	14	11	0.917538	0.00918419	30	31	35	39	33	36	-0.169925	0.158302	2	0	0	0
O60506	40	47	48	65	63	61	-0.485427	0.00288863	30	28	26	24	26	26	0.14439	0.116117	12	75	4	21
A0A024R3Q3	3	3	3	2	1	0	1.58496	0.0257214	28	34	30	29	31	32	0	1	0	0	0	0
A0A140VK27	0	2	0	0	0	1	1	0.677869	39	36	40	47	43	45	-0.231326	0.0161301	0	0	0	0
A0A024R1Z6	0	0	0	1	1	0	-100	0.116117	49	37	42	41	38	38	0.129635	0.368512	0	0	0	0
A0A024RB75	0	0	3	1	1	2	-0.415037	0.767644	31	35	35	32	40	34	-0.069709	0.577017	0	0	0	0
Q9BYX7	29	28	23	36	31	34	-0.336283	0.0411505	33	31	39	30	30	31	0.178706	0.174631	0	0	0	0
P00966	1	1	1	0	0	1	1.58496	0.116117	38	39	41	42	46	43	-0.15078	0.0438145	2	5	0	0
A0A024R8S5	0	0	0	0	0	0	0	#DIV/0!	55	39	44	48	46	48	-0.0412227	0.79381	0	0	0	0
A0A024RCM3	44	40	40	64	55	60	-0.529619	0.00330641	34	31	37	29	28	32	0.196692	0.10901	0	0	0	0
A0A0A0MSS8	8	10	8	1	1	0	3.70044	0.000427093	39	35	34	36	38	37	-0.0395284	0.573392	0	0	0	0
P27348	6	6	6	10	7	6	-0.353637	0.237796	40	36	30	31	30	35	0.142958	0.367363	8	33	1	7
B3KPZ8	0	0	0	0	0	0	0	#DIV/0!	0	0	0	39	40	0	-100	0.11618	0	0	0	0
P09211	1	1	3	1	0	0	2.32193	0.148148	48	40	42	39	36	42	0.152003	0.217397	7	57	2	20
Q14240	0	0	0	0	0	0	0	#DIV/0!	42	31	30	29	31	33	0.147342	0.452974	0	0	0	0
O43390	55	48	54	70	65	69	-0.377805	0.00419343	19	16	13	13	14	13	0.263034	0.205106	3	54	0	8
A0A0S2Z4R1	5	2	3	2	2	4	0.321928	0.579015	37	29	34	37	41	35	-0.176323	0.2126	0	0	0	0
P35241	0	0	0	0	0	0	0	#DIV/0!	35	31	35	39	38	40	-0.212153	0.0213789	28	151	0	26
P17844	74	80	66	109	102	93	-0.466568	0.0104267	14	16	19	23	18	19	-0.292181	0.156975	1	13	0	6
P53618	6	6	5	4	4	5	0.387023	0.0474207	26	30	29	33	31	31	-0.160465	0.072343	2	0	0	4
Q13268	54	48	47	43	45	39	0.230484	0.0593626	17	18	18	16	21	17	-0.026967	0.841596	0	0	0	0
Q59EK6	0	0	0	0	0	0	0	#DIV/0!	31	29	32	32	31	25	0.0641303	0.601832	0	0	0	0
P62140	31	34	32	39	44	45	-0.400087	0.00733936	26	21	21	23	19	20	0.133267	0.385505	0	8	0	0
P54578	1	0	1	1	0	1	0	1	33	31	32	40	39	38	-0.285402	0.00101666	6	34	3	7
A0A024RBK3	40	36	39	35	37	33	0.131245	0.116117	25	26	20	35	32	27	-0.404842	0.061882	0	0	0	0
A0A140VK42	0	0	0	0	0	0	0	#DIV/0!	0	29	32	43	32	31	-0.797183	0.240925	0	0	0	0
O00299	0	0	1	0	1	0	0	1	28	29	25	28	27	30	-0.0518389	0.53908	9	47	3	10
Q01518	0	0	0	0	0	0	0	#DIV/0!	0	0	32	34	34	29	-1.59991	0.115206	14	45	0	8
A0A0R4J2E8	46	45	42	64	67	62	-0.537175	0.000447238	13	9	11	21	17	16	-0.710493	0.0216636	0	0	0	0
A0A024RB99	6	9	6	12	10	9	-0.561879	0.0667665	36	33	35	34	35	26	0.130584	0.371234	0	0	0	0
P04844	5	8	8	11	12	10	-0.652077	0.0257214	34	31	32	35	35	32	-0.0725125	0.27944	2	0	0	0
Q9UJZ1	4	6	7	12	15	11	-1.16046	0.00933785	37	32	38	28	36	28	0.217905	0.198644	5	0	0	2
A0A0D9SF53	57	59	53	77	72	72	-0.387023	0.00203221	16	14	16	24	22	19	-0.498806	0.0166529	0	0	0	0
Q15365	21	17	20	20	21	20	-0.0727563	0.467605	31	31	27	33	36	35	-0.224706	0.0352629	1	43	0	5
A0A024RAI1	11	13	10	7	7	4	0.917538	0.0161301	28	24	26	30	33	27	-0.206451	0.127046	0	0	0	0
Q14152	14	16	14	12	12	11	0.330149	0.0157998	26	28	26	32	41	31	-0.378512	0.0695158	2	6	1	1
P15880	38	34	38	31	29	27	0.338416	0.0121897	18	17	17	24	30	24	-0.584963	0.0129052	1	11	0	2
O95373	5	5	5	0	0	0	100	#DIV/0!	37	32	35	48	42	39	-0.310788	0.0508085	0	2	1	2
R4GNH3	6	3	5	0	0	0	100	0.00612226	34	28	31	42	32	32	-0.188762	0.312916	0	16	0	0
P09382	4	5	4	10	9	9	-1.10692	0.000447238	29	23	26	27	34	28	-0.190331	0.258906	14	159	5	23
A0A024QZT0	1	4	0	7	8	9	-2.26303	0.0089709	35	36	35	27	27	23	0.461134	0.00215321	0	0	0	0
P11216	0	0	0	0	0	0	0	#DIV/0!	38	37	40	36	32	36	0.14505	0.0835199	2	1	0	0
P00505	0	0	0	0	0	0	0	#DIV/0!	30	28	35	28	27	29	0.146841	0.23724	0	2	0	0
P35580	27	31	29	26	35	31	-0.0806185	0.589832	27	27	26	33	40	43	-0.536053	0.0157998	0	3	0	4
A8K492	10	8	6	3	2	4	1.41504	0.0179479	33	28	31	30	29	35	-0.0310269	0.791331	0	0	0	0
A0A024QZT4	0	0	0	0	0	0	0	#DIV/0!	32	35	39	31	33	34	0.113211	0.294256	0	0	0	0
Q99460	3	4	5	0	0	0	100	0.00227843	32	26	28	36	32	38	-0.301656	0.0556545	0	0	0	0
A8K7D9	31	37	28	36	39	39	-0.247928	0.101192	20	21	18	28	24	22	-0.32681	0.0642901	0	0	0	0
P25398	35	40	31	34	31	28	0.188762	0.238062	16	13	15	22	15	23	-0.447459	0.116117	16	164	3	7
Q16881	6	5	5	0	0	0	100	8.92165e-05	26	28	25	33	25	29	-0.139163	0.34142	5	87	2	7
P55786	0	0	0	0	0	0	0	#DIV/0!	33	27	27	36	30	32	-0.171766	0.241122	2	5	0	0
A0A024R814	41	39	40	37	34	30	0.248679	0.0397784	19	18	17	24	26	27	-0.511899	0.00189845	0	0	0	0
Q59GM9	0	0	0	0	0	0	0	#DIV/0!	36	0	37	36	33	35	-0.510615	0.444769	0	0	0	0
P36871	0	0	0	0	0	0	0	#DIV/0!	38	42	37	44	42	41	-0.11832	0.131778	16	6	1	6
A8K3B4	0	1	1	0	0	0	100	0.116117	29	29	31	34	31	32	-0.124179	0.0733885	0	0	0	0
A0A0S2Z3L0	0	0	0	1	0	0	-100	0.373901	27	30	23	26	25	24	0.0931094	0.473427	0	0	0	0
Q59F66	54	49	56	73	62	65	-0.330973	0.0245447	14	15	16	18	15	14	-0.0627358	0.64333	0	11	0	6
P00367	3	1	4	1	1	2	1	0.2302	30	35	27	30	30	32	0	1	0	0	0	0
P62826	14	14	12	11	13	11	0.192645	0.151835	35	34	36	34	36	35	0	1	7	28	1	5
P27797	1	0	0	0	1	1	-1	0.518519	36	37	31	31	37	30	0.0857299	0.523914	4	19	5	8
A8K4T6	1	1	1	0	0	0	100	#DIV/0!	27	23	29	31	38	33	-0.368645	0.048322	0	0	0	0
Q13011	11	10	11	9	11	9	0.142019	0.250815	26	25	23	15	17	15	0.654865	0.00123882	0	0	0	7
Q99497	0	0	0	0	0	0	0	#DIV/0!	38	27	28	32	27	27	0.112894	0.580693	15	107	3	7
P22695	0	0	0	0	0	0	0	#DIV/0!	34	24	23	26	22	22	0.210567	0.384288	0	0	0	0
Q71DI3	73	58	52	72	64	64	-0.128156	0.45094	0	0	0	0	1	2	-100	0.158302	0	17	0	4
P40925	0	0	0	0	0	0	0	#DIV/0!	36	29	26	30	33	24	0.0648511	0.753986	0	10	0	12
A0A140VK49	44	45	40	40	35	37	0.203872	0.0547753	20	13	20	25	24	27	-0.520007	0.0371659	0	0	0	0
P55084	6	3	6	2	5	4	0.447459	0.373901	27	29	33	20	23	25	0.388271	0.0375424	0	0	0	0
O00159	61	62	62	55	50	48	0.273994	0.00718233	9	9	9	11	11	11	-0.289507	#DIV/0!	0	0	0	0
P14174	1	0	1	2	1	2	-1.32193	0.101192	11	16	15	20	22	15	-0.440573	0.12488	28	94	9	17
P62701	48	47	43	42	38	36	0.250543	0.034752	24	27	23	38	33	35	-0.518467	0.00481268	1	0	0	2
A8K7J7	0	0	0	0	0	0	0	#DIV/0!	26	28	26	29	34	28	-0.185867	0.136505	0	0	0	0
P62136	29	34	32	37	40	40	-0.300509	0.0141726	25	20	22	20	20	23	0.0888093	0.491767	0	9	0	0
Q6NZI2	54	51	53	54	50	49	0.0463929	0.398208	18	15	15	16	10	12	0.337035	0.175523	0	1	0	0
Q10567	0	0	0	0	1	0	-100	0.373901	29	33	30	31	33	31	-0.0462937	0.507158	5	0	0	2
Q99878	49	42	50	54	54	52	-0.182377	0.0717714	9	4	7	6	5	4	0.415037	0.34649	0	0	0	0
P04792	16	16	18	8	6	4	1.47393	0.0013239	30	27	26	30	31	36	-0.224873	0.102424	0	10	0	2
A0A024R6K8	2	4	4	0	0	0	100	0.00749043	34	24	27	32	29	27	-0.0500407	0.776962	0	0	0	0
Q1KMD3	50	49	49	72	80	78	-0.636037	0.000353968	13	15	14	14	15	13	0	1	1	20	1	3
P23284	33	26	27	27	30	31	-0.0331669	0.802482	24	27	27	18	22	21	0.354665	0.0222699	7	8	11	39
E1NZA1	4	3	4	5	8	8	-0.932886	0.0341094	18	17	16	24	32	27	-0.702614	0.011355	0	0	0	0
Q01082	24	23	18	50	40	48	-1.08616	0.00243345	14	17	18	45	43	35	-1.3278	0.00167937	2	55	0	0
P30084	0	0	0	0	0	0	0	#DIV/0!	33	30	28	24	29	29	0.150243	0.246364	1	3	0	3
A0A0S2Z491	61	55	57	59	63	71	-0.157829	0.166233	28	14	18	16	16	14	0.383329	0.33046	0	0	0	0
A0A024QZ64	0	1	0	5	0	0	-2.32193	0.476621	48	29	35	36	30	33	0.177998	0.501278	0	0	0	0
P49588	4	3	5	0	0	0	100	0.00227843	29	31	22	37	36	43	-0.500429	0.0316208	0	0	0	0
A0A024R324	0	0	0	1	0	0	-100	0.373901	25	27	22	25	28	27	-0.112475	0.304559	0	0	0	0
P61247	45	52	45	40	35	34	0.381563	0.0210277	24	17	25	26	31	31	-0.415037	0.0720203	0	20	0	3
A0A024R017	45	40	49	51	50	49	-0.16273	0.116117	0	0	0	0	0	0	0	#DIV/0!	0	0	0	0
O00148	33	25	28	40	36	38	-0.406625	0.0230638	17	19	17	15	17	19	0.0554951	0.64333	0	0	0	10
P07339	0	1	0	3	0	2	-2.32193	0.2302	27	26	25	22	25	21	0.197939	0.0667665	7	7	31	47
P17812	3	7	5	0	0	0	100	0.0123485	20	22	17	29	28	30	-0.5603	0.00395542	2	2	0	1
P52565	1	1	1	0	0	1	1.58496	0.116117	27	22	20	20	28	22	-0.0207586	0.921558	2	82	0	6
Q7Z726	29	35	26	34	38	36	-0.263034	0.106208	18	19	16	24	22	20	-0.316474	0.0406421	0	0	0	0
Q16777	47	41	48	54	54	52	-0.234465	0.024879	0	0	0	0	0	0	0	#DIV/0!	21	15	10	17
P30048	1	2	0	1	0	0	1.58496	0.373901	24	21	26	23	21	25	0.0412227	0.737597	0	1	0	4
Q6FIC5	1	0	0	0	0	0	100	0.373901	26	28	23	25	22	24	0.117039	0.304559	5	25	0	6
A0A140VJQ4	0	0	0	0	0	0	0	#DIV/0!	25	20	26	24	28	27	-0.154034	0.294256	0	0	0	0
P20700	60	55	62	74	73	65	-0.260315	0.0297325	3	1	0	1	1	0	1	0.518519	3	56	0	2
Q5VYK3	0	1	0	0	0	0	100	0.373901	21	18	21	33	34	31	-0.707819	0.000685233	0	0	0	0
Q13263	29	28	31	23	18	19	0.552541	0.00612226	28	28	29	28	32	34	-0.145198	0.16999	1	38	0	5
P08195	0	0	0	0	0	0	0	#DIV/0!	37	34	34	18	20	21	0.831602	0.000326421	20	18	27	44
O75643	95	100	86	117	125	117	-0.353414	0.00600736	5	4	6	5	6	1	0.321928	0.573392	2	3	0	0
Q14914	0	0	0	0	0	0	0	#DIV/0!	32	28	28	26	26	27	0.155651	0.0944463	26	20	1	7
P14866	38	38	37	52	45	51	-0.389274	0.00618502	19	17	19	14	17	20	0.108934	0.512225	3	21	0	2
A0A024RB16	7	4	3	1	2	3	1.22239	0.116117	27	29	17	41	36	29	-0.538096	0.0966829	0	0	0	0
A0A140VJW5	11	6	8	2	4	5	1.18442	0.051606	23	25	19	25	20	23	-0.0213737	0.891083	0	0	0	0
P27695	13	11	17	24	23	19	-0.686842	0.0233459	32	27	25	20	20	17	0.559427	0.0175844	8	10	2	6
A0A024R0I3	2	0	1	0	0	0	100	0.158302	19	21	17	25	23	20	-0.254573	0.119393	0	0	0	0
Q15046	2	1	2	4	0	1	0	1	21	14	17	20	26	19	-0.321928	0.219766	3	5	0	2
A8K2M0	2	2	3	0	1	1	1.80735	0.0241101	29	24	22	29	26	25	-0.0931094	0.526232	0	0	0	0
P30041	5	3	3	0	1	0	3.45943	0.0110565	34	33	33	32	27	23	0.286304	0.0842273	22	47	5	15
A0A087X054	0	0	1	0	0	0	100	0.373901	37	26	31	36	30	30	-0.0303736	0.867763	0	0	0	0
O43242	6	5	6	0	0	0	100	7.02107e-05	26	19	24	26	30	21	-0.158262	0.468527	1	3	0	4
A0A0K0K1H7	0	0	0	0	0	0	0	#DIV/0!	24	20	22	22	29	28	-0.259387	0.154489	0	0	0	0
Q9H0U4	2	2	4	1	1	0	2	0.0550406	26	24	23	28	21	24	0	1	0	0	0	0
A0A024R895	4	5	4	7	4	4	-0.206451	0.561438	21	20	17	17	19	19	0.0766213	0.507158	0	0	0	0
Q6DD88	0	0	0	0	0	0	0	#DIV/0!	14	18	15	18	16	18	-0.145851	0.291974	0	0	0	0
P23246	56	57	60	59	58	67	-0.0889337	0.3012	13	12	11	11	11	11	0.125531	0.158302	7	54	2	18
A0A024RDQ0	7	10	6	0	0	0	100	0.00309832	32	24	32	32	35	34	-0.19878	0.197744	0	0	0	0
P49419	0	1	2	0	0	0	100	0.158302	29	24	25	22	31	28	-0.0544478	0.759835	0	1	0	1
Q58FG1	0	0	0	0	0	0	0	#DIV/0!	24	0	0	35	31	33	-2.04439	0.0364698	0	0	0	0
P49591	0	0	0	0	0	0	0	#DIV/0!	27	26	26	32	33	27	-0.219781	0.0831129	3	4	0	1
P12429	1	0	0	0	0	0	100	0.373901	26	27	24	23	25	28	0.018859	0.85408	1	0	0	1
A0A024R7T3	33	34	32	31	29	27	0.186413	0.0362778	25	18	18	20	20	22	-0.023459	0.897383	0	0	0	0
Q9Y265	18	18	17	21	23	22	-0.316474	0.00289001	16	16	13	20	20	17	-0.341037	0.0474207	0	26	0	9
Q99623	7	4	4	9	10	9	-0.900464	0.0147206	25	28	24	20	27	26	0.076962	0.621308	0	0	0	0
A0A024RAE4	5	3	2	6	3	2	-0.137504	0.834019	19	24	15	13	17	21	0.185556	0.539276	0	0	0	0
A0A0S2Z4C3	0	0	0	0	0	0	0	#DIV/0!	25	31	30	21	23	24	0.338802	0.0432441	0	0	0	0
P62424	41	38	42	34	31	34	0.289507	0.00937485	13	13	15	24	23	24	-0.792195	0.000178521	0	5	0	0
O75367	65	67	63	59	58	62	0.123515	0.0329008	0	0	0	0	0	0	0	#DIV/0!	0	0	0	0
A0A140VK93	0	0	0	1	0	0	-100	0.373901	27	23	31	27	22	23	0.169925	0.339542	0	0	0	0
Q15366	23	20	21	23	23	19	-0.0223678	0.845015	23	24	19	22	28	23	-0.14543	0.386654	0	10	0	2
Q5U0A0	6	6	6	1	1	1	2.58496	#DIV/0!	20	17	22	22	21	26	-0.225881	0.189004	0	0	0	0
O60701	2	2	1	0	0	0	100	0.00749043	27	19	17	22	19	20	0.0465426	0.844181	0	1	0	0
A0A024R845	0	0	0	0	0	0	0	#DIV/0!	21	23	21	27	23	25	-0.206451	0.0667665	0	0	0	0
A8K401	6	6	7	15	8	8	-0.706269	0.164923	30	30	28	23	19	25	0.393342	0.0206124	0	0	0	0
P39023	39	48	47	36	39	41	0.208108	0.133801	15	16	13	24	19	19	-0.494765	0.0334717	1	3	0	1
Q04637	8	6	5	3	7	2	0.662965	0.256435	20	21	23	27	21	23	-0.149747	0.302242	0	3	0	1
P47756	5	3	4	4	5	3	0	1	21	23	18	23	22	19	-0.0458037	0.741521	10	15	2	3
Q15008	2	2	2	0	0	0	100	#DIV/0!	25	16	15	21	23	21	-0.215013	0.408068	2	3	0	1
P49720	0	0	0	0	0	0	0	#DIV/0!	26	22	23	20	21	22	0.172467	0.116117	2	14	1	8
P07741	3	3	2	0	1	1	2	0.0132356	19	20	19	20	26	17	-0.119299	0.565856	4	8	0	3
O15260	3	4	6	12	14	13	-1.58496	0.00119288	21	20	16	13	14	16	0.406625	0.0572352	0	0	0	0
P05455	9	8	9	6	6	6	0.530515	0.0013239	19	21	18	20	19	19	0	1	6	60	0	3
A0A024R1K7	3	6	3	6	0	5	0.125531	0.882028	30	24	28	26	30	23	0.0537713	0.72869	0	0	0	0
P05198	30	26	26	24	23	22	0.249028	0.0406421	15	15	15	16	16	15	-0.0627358	0.116117	1	23	0	3
Q02218	0	0	0	0	0	0	0	#DIV/0!	17	21	16	22	20	21	-0.222392	0.140066	0	0	0	0
Q16531	10	13	11	17	19	19	-0.693897	0.00318481	17	20	20	27	31	22	-0.489038	0.0514259	0	10	0	0
Q92973	3	2	1	0	0	0	100	0.0257214	24	27	20	28	29	24	-0.190103	0.259422	0	3	0	0
P41091	34	33	29	31	28	31	0.0931094	0.334852	20	14	14	21	20	21	-0.369234	0.0827945	7	5	1	2
A0A0K0K1K7	0	0	0	0	0	0	0	#DIV/0!	19	22	18	22	21	23	-0.161751	0.155016	0	0	0	0
M0QYT0	20	20	19	26	20	24	-0.24664	0.11061	21	14	15	10	14	15	0.358454	0.241122	5	0	1	3
P23921	2	2	1	0	0	0	100	0.00749043	29	30	26	40	36	32	-0.345497	0.042185	1	0	0	2
A0A140VK56	0	0	0	0	0	0	0	#DIV/0!	24	25	24	23	26	23	0.0198996	0.767644	0	0	0	0
P25786	0	0	0	0	0	0	0	#DIV/0!	23	20	20	25	20	25	-0.152003	0.296181	0	27	0	5
Q9Y262	3	5	3	2	4	3	0.289507	0.491767	9	16	17	26	19	20	-0.63005	0.082939	0	0	0	0
O95831	8	9	9	8	8	8	0.115477	0.116117	18	23	27	21	20	23	0.0874628	0.652994	7	8	0	3
A0A024R5C5	0	0	0	0	0	0	0	#DIV/0!	23	19	19	30	24	22	-0.31719	0.14304	0	0	0	0
A0A158RFU6	0	0	0	0	0	0	0	#DIV/0!	24	21	27	21	24	23	0.0824622	0.530412	0	0	0	0
V9HW24	3	4	1	0	0	0	100	0.0390205	18	18	21	23	23	23	-0.275634	0.0161301	0	0	0	0
P62879	0	0	0	0	4	5	-100	0.121004	15	14	20	21	21	19	-0.316027	0.112421	0	0	0	0
A0A024RBE8	30	27	27	25	30	29	0	1	23	17	24	20	16	16	0.29956	0.193257	0	0	0	0
Q59GB4	0	0	0	0	0	0	0	#DIV/0!	23	21	18	31	32	28	-0.553598	0.00685502	0	0	0	0
Q16658	0	0	0	0	0	1	-100	0.373901	24	20	19	19	21	18	0.119299	0.398208	0	0	0	0
A0A024R0S6	4	3	5	3	7	3	-0.115477	0.829799	26	22	21	29	26	24	-0.195256	0.189004	0	0	0	0
A3R0T7	42	39	43	48	43	45	-0.133267	0.101192	0	0	0	0	0	0	0	#DIV/0!	0	0	0	0
Q13310	31	32	33	23	24	20	0.518873	0.00192145	17	13	13	21	18	22	-0.504473	0.0287683	0	40	0	11
P31943	44	39	44	49	48	49	-0.20114	0.020364	27	19	22	21	23	18	0.133267	0.507158	3	32	0	9
A0A0K0K1K4	0	0	0	0	0	0	0	#DIV/0!	24	21	24	20	27	24	-0.0412227	0.782754	0	0	0	0
P16403	41	38	44	47	44	45	-0.144948	0.0896625	2	2	2	1	1	1	1	#DIV/0!	0	24	0	14
P62241	33	35	31	36	35	30	-0.0288549	0.77558	17	18	21	20	26	24	-0.321928	0.094066	1	17	0	0
Q9P2J5	1	2	1	2	2	0	0	1	19	23	22	30	26	20	-0.247928	0.272294	0	0	0	0
P35606	10	10	8	4	1	1	2.22239	0.00365026	20	20	23	25	29	24	-0.308122	0.0519797	0	1	0	0
A0A024R201	2	0	1	0	0	0	100	0.158302	21	25	25	27	24	21	-0.0201779	0.886177	0	0	0	0
P31930	0	0	0	0	0	0	0	#DIV/0!	16	20	23	23	17	19	0	1	0	0	0	0
P16402	41	38	41	47	42	42	-0.126532	0.132286	0	0	0	0	0	0	0	#DIV/0!	0	25	4	12
Q53FT8	0	0	0	0	0	0	0	#DIV/0!	30	25	27	24	23	20	0.291463	0.0568837	0	0	0	0
A0A024R3W7	13	12	11	12	13	14	-0.115477	0.287864	18	12	15	11	14	15	0.169925	0.473427	0	0	0	0
A0A024RC87	1	1	0	0	0	0	100	0.116117	19	12	18	20	24	19	-0.36257	0.155016	0	0	0	0
A0A024R4M0	24	26	28	24	24	21	0.176878	0.121004	13	14	14	17	24	18	-0.525091	0.0533383	0	0	0	0
P46783	21	24	25	19	16	14	0.514573	0.0206124	7	8	9	24	15	16	-1.1964	0.023672	0	5	0	0
Q4W4Y1	1	1	3	0	0	0	100	0.0667665	30	24	28	32	34	30	-0.22741	0.0912602	11	7	2	2
B4DSQ5	0	0	1	1	0	0	0	1	17	15	13	16	15	19	-0.152003	0.373901	0	0	0	0
P49773	0	0	0	0	0	0	0	#DIV/0!	12	13	15	12	14	11	0.112475	0.467605	5	50	0	2
P78347	21	25	20	29	30	29	-0.415037	0.00937485	6	9	6	22	16	19	-1.44057	0.00388254	1	6	0	0
Q5T4S7	0	0	0	0	0	0	0	#DIV/0!	3	5	3	8	7	6	-0.932886	0.0194418	0	0	0	0
P37802	0	0	0	0	1	1	-100	0.116117	14	11	13	20	25	29	-0.961526	0.012009	15	56	0	14
A0A140VK44	1	1	0	0	0	0	100	0.116117	22	16	22	21	22	24	-0.159199	0.345894	0	0	0	0
A0A024R525	1	0	1	0	0	0	100	0.116117	20	23	19	9	8	7	1.36923	0.000685233	0	0	0	0
P62081	31	33	30	34	29	33	-0.0303736	0.724659	17	15	18	26	24	27	-0.62293	0.00195569	7	20	1	7
A0A024RA52	0	1	0	0	0	1	0	1	23	23	21	16	21	18	0.284729	0.0666117	0	0	0	0
P62820	0	0	0	0	0	0	0	#DIV/0!	22	24	21	23	17	21	0.135352	0.367854	1	10	0	0
Q9Y2Z4	6	1	4	5	2	4	0	1	19	16	19	13	15	14	0.36257	0.0257214	0	0	0	0
P16104	27	26	29	34	35	32	-0.300659	0.00709081	0	0	0	0	0	0	0	#DIV/0!	3	7	1	10
P12277	1	0	0	0	0	0	100	0.373901	19	15	18	22	16	17	-0.08092	0.674518	9	38	2	8
A8K4W2	0	0	0	0	0	0	0	#DIV/0!	19	18	14	15	16	19	0.0285692	0.872158	0	0	0	0
A0A0S2Z3L2	2	2	0	7	6	8	-2.39232	0.00301638	22	19	18	25	21	20	-0.161751	0.296181	0	0	0	0
A4D177	23	28	28	24	27	23	0.0943274	0.462807	9	7	9	7	8	9	0.0588937	0.724659	0	0	0	0
A0A090N8G0	0	0	0	0	0	0	0	#DIV/0!	19	15	20	22	18	14	0	1	11	13	2	7
P13647	41	38	37	18	22	20	0.95109	0.000361862	18	20	18	11	11	9	0.853159	0.000904464	2	19	7	0
P17858	7	3	9	1	1	2	2.24793	0.0495428	25	23	27	26	22	22	0.0995357	0.398208	0	0	0	0
A0A0S2Z489	2	1	1	1	1	1	0.415037	0.373901	19	24	18	27	28	23	-0.354665	0.0778771	0	0	0	0
P50570	5	6	6	1	1	0	3.08746	0.000447238	13	16	15	27	31	19	-0.807355	0.0389673	0	1	0	0
Q9NQC3	0	0	0	0	0	0	0	#DIV/0!	16	14	14	21	24	17	-0.494765	0.0482615	0	0	0	0
Q9NR30	53	55	53	58	61	66	-0.200465	0.0300275	2	2	2	3	2	2	-0.222392	0.373901	1	11	0	2
O43143	21	27	22	28	28	26	-0.228269	0.112421	10	9	12	11	12	8	0	1	2	2	1	4
P00491	0	0	0	0	0	0	0	#DIV/0!	17	16	18	15	17	16	0.0874628	0.287864	4	25	0	2
Q15084	0	0	1	3	4	1	-3	0.0685871	32	27	30	27	29	33	0	1	4	8	1	9
P18085	4	4	3	0	0	0	100	0.000388171	19	19	21	18	15	18	0.210218	0.0907332	0	0	0	0
A2RUM7	41	42	42	38	38	30	0.237864	0.0779465	17	16	14	19	21	22	-0.399607	0.016011	0	0	0	0
O00764	0	0	0	0	0	0	0	#DIV/0!	21	20	18	22	20	19	-0.0480943	0.621308	15	26	5	8
A0A024RAD5	4	4	4	5	6	4	-0.321928	0.158302	21	21	23	21	17	21	0.139725	0.250815	0	0	0	0
P61026	0	3	0	0	0	0	100	0.373901	14	16	15	17	17	15	-0.122857	0.205106	3	4	0	0
Q9H9B4	0	0	0	1	0	0	-100	0.373901	21	23	20	15	15	22	0.29956	0.184074	0	0	0	0
Q15393	42	43	41	53	48	47	-0.232173	0.0195542	9	13	10	13	13	15	-0.357552	0.0944463	0	0	0	1
Q16891	16	18	13	35	42	42	-1.34023	0.000947947	14	10	15	6	5	4	1.37851	0.00804989	0	1	0	0
Q96QK1	0	0	0	1	0	0	-100	0.373901	18	18	11	17	17	14	-0.0303736	0.901872	0	0	0	0
A8K5W7	0	0	0	0	0	0	0	#DIV/0!	10	11	12	13	12	10	-0.0848889	0.561438	0	0	0	0
P60228	5	3	6	6	3	6	-0.0995357	0.814902	11	13	15	17	21	19	-0.547488	0.0213116	0	0	0	0
Q96KP4	1	3	1	0	0	0	100	0.0667665	16	17	17	21	22	19	-0.31034	0.0132356	0	5	0	2
Q15758	0	0	0	0	0	0	0	#DIV/0!	21	13	16	15	14	19	0.0588937	0.822819	3	1	1	0
Q9Y6C9	7	3	3	2	3	4	0.530515	0.41072	17	21	15	11	14	13	0.479993	0.0642901	1	0	0	0
P30419	3	2	2	7	9	8	-1.77761	0.00105058	16	12	10	16	14	10	-0.0740006	0.802482	3	4	0	4
P12081	0	0	0	0	0	2	-100	0.373901	14	13	13	18	12	12	-0.0703893	0.758802	0	13	0	3
A0A024R687	1	1	1	1	1	0	0.584963	0.373901	18	22	16	22	26	21	-0.30117	0.136852	0	0	0	0
P27635	30	29	28	21	21	23	0.420576	0.00114262	15	15	11	16	19	19	-0.397335	0.0600481	0	1	0	0
P32969	24	29	28	20	19	19	0.481869	0.00802312	15	12	9	17	16	13	-0.353637	0.189004	0	3	0	0
Q99829	3	3	4	1	2	1	1.32193	0.0132356	28	23	27	19	24	22	0.263034	0.10901	6	1	1	2
Q03252	53	45	53	55	68	61	-0.285157	0.0753479	4	4	2	0	1	0	3.32193	0.0157998	4	50	0	0
Q9Y277	0	0	0	4	4	4	-100	#DIV/0!	27	23	22	18	19	23	0.263034	0.137727	0	0	0	0
P61088	0	0	0	0	0	0	0	#DIV/0!	15	11	12	19	15	11	-0.243926	0.420778	1	39	1	4
Q13162	0	0	0	0	0	0	0	#DIV/0!	15	17	16	17	17	17	-0.0874628	0.158302	0	23	0	5
A0A0K0K1L8	0	0	0	0	0	0	0	#DIV/0!	12	15	14	14	14	13	0	1	0	0	0	0
A0A140VJS3	4	3	1	0	0	0	100	0.0390205	18	20	23	32	26	24	-0.426815	0.0673228	0	0	0	0
P00441	0	0	0	1	1	1	-100	#DIV/0!	13	10	13	16	12	15	-0.25634	0.209875	2	102	1	14
P11766	0	1	0	0	0	0	100	0.373901	12	16	16	19	18	16	-0.268489	0.133801	0	7	0	0
B4DJX1	0	0	0	0	0	0	0	#DIV/0!	15	12	15	13	12	13	0.14439	0.274577	0	0	0	0
Q15181	0	0	0	0	0	0	0	#DIV/0!	24	17	21	14	19	17	0.31034	0.184074	8	35	0	8
P62244	26	29	27	22	21	22	0.335184	0.00385795	9	11	13	17	20	19	-0.762961	0.00618454	0	0	0	0
A0A024R3T8	50	44	51	54	57	53	-0.177643	0.0640501	2	1	1	2	2	3	-0.807355	0.101192	0	0	0	0
P39748	16	13	16	16	14	17	-0.0627358	0.64333	14	14	11	14	15	13	-0.106915	0.435331	0	4	0	8
P00568	3	3	3	0	0	0	100	#DIV/0!	12	15	13	15	17	17	-0.292782	0.0533383	8	27	0	3
A8KAP3	52	48	50	65	59	61	-0.302563	0.00521092	9	4	8	3	5	4	0.807355	0.140066	0	0	0	0
A0A140VK70	0	0	0	0	0	0	0	#DIV/0!	22	20	22	25	27	25	-0.266787	0.0100597	0	0	0	0
A4D0Z3	0	0	0	0	0	0	0	#DIV/0!	16	22	20	20	18	17	0.0766213	0.638768	0	0	0	0
Q07955	60	62	68	62	67	63	-0.0151069	0.826414	0	1	1	0	0	0	100	0.116117	5	7	1	1
Q96AG4	29	26	25	24	24	22	0.192645	0.072343	9	15	11	10	12	11	0.0848889	0.737597	2	8	0	3
Q8TEX9	8	9	12	0	0	0	100	0.00129708	17	17	16	29	25	26	-0.678072	0.00131273	0	0	0	0
P08708	22	20	21	14	17	20	0.304855	0.093599	12	11	13	20	19	19	-0.688056	0.000388171	2	5	0	1
P84243	62	49	41	61	57	54	-0.178337	0.359478	3	3	2	2	2	0	1	0.148148	5	14	0	3
L0R849	0	2	0	0	0	0	100	0.373901	24	19	23	20	26	21	-0.0216951	0.896408	31	55	16	5
P00387	0	0	0	0	0	0	0	#DIV/0!	21	16	18	16	20	18	0.0264722	0.866194	1	0	0	0
Q58FF6	0	0	0	0	0	0	0	#DIV/0!	18	15	18	17	16	15	0.0874628	0.435331	0	0	0	3
O95782	1	1	0	3	0	0	-0.584963	0.767644	15	16	14	19	19	20	-0.366128	0.00289001	6	1	0	0
Q15691	1	2	1	3	4	2	-1.16993	0.0667665	16	14	16	15	16	16	-0.0310269	0.677869	1	51	0	0
O00231	2	2	3	0	1	0	2.80735	0.0132356	23	17	20	24	22	26	-0.263034	0.127046	1	6	0	1
P30050	26	25	25	21	18	22	0.31719	0.016011	15	15	12	12	14	14	0.0703893	0.608653	3	26	0	0
A0A024RBX9	0	0	0	0	0	0	0	#DIV/0!	14	13	10	11	13	11	0.0801703	0.652994	0	0	0	0
Q15019	3	3	2	10	12	6	-1.80735	0.0205837	9	15	14	16	18	11	-0.243926	0.449855	4	17	0	3
A0A024R0E5	5	5	3	7	7	7	-0.691878	0.0161301	20	17	14	18	18	19	-0.108934	0.491767	0	0	0	0
A0A140VJS6	1	0	0	0	0	0	100	0.373901	16	14	16	14	11	13	0.275634	0.0733885	0	0	0	0
P28288	23	23	21	24	21	19	0.0660892	0.565533	10	10	7	10	9	7	0.0544478	0.814902	0	0	0	0
P09525	0	0	0	0	0	0	0	#DIV/0!	22	21	20	23	19	14	0.169925	0.430969	0	0	0	0
P28074	0	0	0	0	0	0	0	#DIV/0!	15	17	18	19	19	19	-0.189034	0.0572352	1	7	0	1
A0A140VK12	6	0	0	7	0	0	-0.222392	0.91885	13	15	8	16	19	16	-0.5025	0.0963411	0	0	0	0
A0A024R994	27	24	27	29	24	25	0	1	13	12	12	18	14	9	-0.148099	0.638186	0	0	0	0
Q9NTK5	0	0	0	1	1	1	-100	#DIV/0!	15	18	17	19	19	19	-0.189034	0.0572352	2	15	0	5
P29692	15	15	12	13	16	12	0.0347654	0.841596	26	20	19	18	15	17	0.378512	0.101192	16	52	0	4
P12004	15	12	11	12	9	11	0.247928	0.250815	21	20	16	28	27	30	-0.576501	0.00612226	5	45	0	15
A0A024R0P9	0	0	0	0	0	0	0	#DIV/0!	14	11	13	15	12	10	0.0384741	0.85408	0	0	0	0
Q13620	2	1	0	3	6	1	-1.73697	0.209875	11	8	9	11	15	6	-0.192645	0.652994	0	0	0	0
A0A024R4Q8	23	27	24	27	22	28	-0.0573332	0.674518	16	16	13	19	23	15	-0.341037	0.187164	0	0	0	0
Q99873	0	2	0	3	2	2	-1.80735	0.0890093	16	14	20	17	19	19	-0.137504	0.426686	0	0	0	0
A0A087X1Z3	0	0	0	0	0	0	0	#DIV/0!	10	13	9	13	13	16	-0.392317	0.099982	0	0	0	0
Q9Y230	25	20	23	24	21	28	-0.102362	0.540614	13	14	14	14	14	16	-0.10188	0.250815	1	20	0	3
A8K690	0	0	1	1	0	1	-1	0.518519	19	18	16	21	20	25	-0.316474	0.069934	0	0	0	0
P62249	20	19	21	18	20	20	0.0489096	0.491767	14	14	18	22	21	20	-0.453718	0.0175405	0	13	0	3
P55795	28	27	28	29	30	32	-0.132755	0.0474207	16	15	15	13	14	16	0.0972972	0.348641	0	17	0	0
P62269	20	19	20	18	18	18	0.127756	0.00749043	11	11	12	16	16	13	-0.40439	0.0253864	0	4	0	0
Q03135	26	26	20	29	24	24	-0.0968615	0.556883	17	16	11	8	9	10	0.704544	0.0434395	0	0	0	0
P08754	0	0	0	1	3	3	-100	0.0248962	14	21	19	14	19	17	0.111031	0.627193	0	0	0	0
A0A140VK46	0	0	0	0	0	0	0	#DIV/0!	15	16	18	15	14	16	0.122857	0.274577	0	0	0	0
P35221	0	0	0	2	0	0	-100	0.373901	12	16	12	23	21	20	-0.678072	0.00746745	2	22	0	5
P30044	0	0	0	0	0	0	0	#DIV/0!	18	17	14	12	13	15	0.292782	0.114477	2	13	0	0
P62191	2	0	0	0	0	0	100	0.373901	21	16	22	20	21	21	-0.0715533	0.623958	0	10	0	0
E9PAV3	13	10	11	8	7	9	0.5025	0.0341094	16	14	16	15	20	17	-0.176878	0.279083	17	54	5	10
C9JRL4	0	0	0	0	0	0	0	#DIV/0!	10	0	0	12	14	10	-1.848	0.069934	0	0	0	0
A0A024R056	2	0	1	2	3	4	-1.58496	0.070484	15	17	21	19	24	19	-0.226276	0.283998	0	0	0	0
P28482	0	0	1	0	0	0	100	0.373901	12	14	14	22	15	14	-0.350497	0.231786	1	2	0	2
H3BN98	0	0	0	0	0	0	0	#DIV/0!	9	11	13	13	17	14	-0.415037	0.0926527	0	0	0	0
P12268	2	2	5	0	0	0	100	0.039942	10	9	11	21	16	20	-0.925999	0.00528862	0	1	0	1
Q59ER5	0	0	0	0	0	1	-100	0.373901	14	12	12	15	18	18	-0.424498	0.022646	0	0	0	0
Q549N0	0	0	0	0	5	0	-100	0.373901	21	17	20	18	15	14	0.303392	0.0971852	16	57	2	8
P61160	7	3	5	1	0	1	2.90689	0.022646	16	17	16	18	13	16	0.060121	0.677869	2	1	0	3
P49748	0	0	0	0	0	0	0	#DIV/0!	22	17	15	21	23	22	-0.289507	0.137727	0	0	0	0
A0A0S2Z5V7	0	0	0	0	0	0	0	#DIV/0!	15	17	15	19	21	16	-0.252766	0.133801	0	0	0	0
Q06210	0	0	0	0	0	0	0	#DIV/0!	17	14	16	20	21	19	-0.352302	0.0147206	0	0	0	0
Q93009	1	2	2	2	4	3	-0.847997	0.116117	18	12	14	18	14	19	-0.212994	0.373901	1	2	0	2
A0A140VJF4	2	2	2	0	0	0	100	#DIV/0!	17	22	23	19	17	21	0.121306	0.488251	0	0	0	0
P28838	0	0	0	0	0	0	0	#DIV/0!	13	16	15	13	15	15	0.0331669	0.77805	2	2	0	1
O43681	3	4	4	0	0	0	100	0.000388171	13	11	14	17	11	9	0.0384741	0.902702	1	6	0	1
A0A140VKF2	2	1	1	0	0	0	100	0.0161301	18	14	14	16	21	14	-0.148863	0.53714	0	0	0	0
P30086	0	0	0	0	0	0	0	#DIV/0!	17	16	16	15	15	15	0.122857	0.0161301	3	24	1	4
P11177	0	0	0	0	0	0	0	#DIV/0!	19	19	18	15	18	19	0.106915	0.345271	0	0	0	0
O94973	0	1	1	0	0	0	100	0.116117	18	16	12	15	20	18	-0.204358	0.364956	0	2	0	0
Q9P035	20	17	19	22	20	17	-0.0752881	0.587914	9	7	10	7	7	8	0.241008	0.2302	1	0	0	2
O75874	0	0	0	0	0	0	0	#DIV/0!	16	13	16	19	11	16	-0.0317089	0.901872	1	10	0	1
P62495	3	2	4	7	5	6	-1	0.0213116	14	11	14	21	18	11	-0.358454	0.306022	3	6	0	5
P20290	8	8	9	8	8	7	0.120294	0.2302	13	9	13	14	18	14	-0.394279	0.12373	12	61	1	14
O15371	2	7	5	4	3	3	0.485427	0.421648	13	9	10	12	12	15	-0.285402	0.209875	14	3	3	0
Q07960	0	0	0	0	0	0	0	#DIV/0!	15	16	17	15	17	16	0	1	2	2	0	0
Q02790	0	0	0	0	0	0	0	#DIV/0!	17	11	15	15	10	11	0.25634	0.373901	5	35	0	5
P00390	0	0	0	0	0	0	0	#DIV/0!	12	14	12	16	10	12	0	1	0	38	0	0
O75947	1	0	0	0	0	0	100	0.373901	11	6	10	12	9	13	-0.332575	0.296181	0	2	0	0
A0A024QZD1	21	22	22	16	19	21	0.215013	0.114477	10	7	8	14	15	13	-0.748461	0.00578456	0	0	0	0
O60488	1	2	0	1	0	1	0.584963	0.64333	13	8	10	13	14	11	-0.293731	0.241746	0	0	0	0
A0A024R179	15	17	19	17	17	20	-0.0824622	0.548424	4	4	5	7	6	3	-0.29956	0.467605	0	0	0	0
Q59EF6	0	0	0	0	0	0	0	#DIV/0!	22	17	17	21	20	24	-0.215013	0.218071	0	0	0	0
A0A087WTP3	2	6	4	0	0	1	3.58496	0.0379966	16	17	19	18	22	17	-0.13245	0.398208	0	0	0	0
A0A024R713	0	0	0	0	0	0	0	#DIV/0!	22	20	18	19	17	16	0.206451	0.140357	0	0	0	0
A0A024QYU9	3	2	1	4	4	5	-1.11548	0.0248962	14	12	14	17	17	16	-0.321928	0.0110565	0	0	0	0
P48047	0	0	0	0	0	0	0	#DIV/0!	15	11	11	16	16	14	-0.314109	0.114477	0	0	0	0
A0A024RDF3	24	18	24	32	33	30	-0.525461	0.011489	15	14	13	17	15	12	-0.0671142	0.691761	0	0	0	0
Q9Y2X3	40	41	39	36	43	41	0	1	1	2	2	0	0	0	100	0.00749043	0	0	0	0
A0A024R6W2	8	8	8	6	8	5	0.337035	0.131778	15	12	15	18	14	15	-0.162271	0.34649	0	0	0	0
A0A024R1U4	0	0	0	1	0	0	-100	0.373901	20	17	21	14	15	10	0.572579	0.0311256	0	0	0	0
Q6P2E9	12	13	15	5	7	5	1.23447	0.00227037	13	10	10	14	12	12	-0.203533	0.237796	0	2	0	0
Q9UMS4	40	34	34	40	40	41	-0.163976	0.0994015	5	5	3	2	5	3	0.378512	0.416866	3	9	0	1
Q562Z4	0	10	8	0	12	0	0.584963	0.711394	0	13	13	10	13	15	-0.547488	0.430877	0	0	0	0
O00567	49	48	49	49	45	48	0.0400774	0.345271	0	0	0	0	0	0	0	#DIV/0!	0	0	0	0
P50213	0	0	1	0	0	0	100	0.373901	24	17	19	15	16	16	0.352302	0.10901	9	5	2	0
Q7L576	4	4	3	3	1	2	0.874469	0.0667665	16	16	14	18	19	17	-0.231326	0.0390205	0	0	0	0
P23258	6	5	3	4	6	6	-0.192645	0.579015	10	11	11	14	16	10	-0.321928	0.211579	0	0	0	0
Q9UHX1	26	27	25	27	24	31	-0.0721498	0.561438	11	10	6	14	11	16	-0.602665	0.0912602	3	39	0	6
P40261	0	1	0	0	0	0	100	0.373901	13	11	13	15	14	13	-0.182864	0.131778	0	1	0	0
A0A024QZD5	22	20	20	24	23	24	-0.195551	0.0157998	8	7	6	6	9	5	0.0703893	0.814902	0	0	0	0
A0A087WZV1	17	13	18	21	22	20	-0.392317	0.0375901	8	10	11	7	7	8	0.398549	0.0685871	0	0	0	0
A8K8N7	0	0	0	0	0	0	0	#DIV/0!	11	11	13	23	16	20	-0.75336	0.0199788	0	0	0	0
P10599	1	1	2	0	0	2	1	0.421648	11	12	14	17	13	13	-0.216811	0.279083	3	228	1	17
P25789	0	1	0	0	0	0	100	0.373901	21	18	16	15	17	18	0.137504	0.382319	1	18	0	7
A0A140VJJ2	0	0	0	0	1	0	-100	0.373901	15	13	18	14	14	17	0.0317089	0.859308	0	0	0	0
O95202	0	0	0	0	0	0	0	#DIV/0!	13	14	12	16	15	16	-0.269187	0.0161301	0	0	0	0
P13995	1	2	1	1	3	3	-0.807355	0.250815	4	4	7	6	5	5	-0.0931094	0.767644	0	0	0	0
A0A024R7I3	0	0	0	0	0	0	0	#DIV/0!	12	13	13	14	12	10	0.0780025	0.608653	0	0	0	0
O43396	1	0	1	0	0	0	100	0.116117	14	11	12	17	20	18	-0.571906	0.00858092	1	13	1	9
A0A140VJE7	0	0	0	0	0	0	0	#DIV/0!	11	14	12	15	14	15	-0.249978	0.0685871	0	0	0	0
A0A140VK65	1	0	0	0	1	1	-1	0.518519	6	9	3	7	11	5	-0.353637	0.53714	0	0	0	0
Q5SSJ5	44	38	37	38	37	39	0.0619277	0.501899	2	1	0	2	1	1	-0.415037	0.64333	5	2	0	0
A0A0A0MSE2	0	0	0	0	0	0	0	#DIV/0!	18	12	12	11	12	11	0.304855	0.258771	0	0	0	0
P40429	26	26	26	25	23	21	0.176878	0.0601698	10	8	10	13	11	14	-0.440573	0.0393519	1	0	0	0
Q92930	0	0	0	0	0	0	0	#DIV/0!	10	11	11	14	11	10	-0.129283	0.467605	0	0	0	0
P78417	0	0	0	0	0	0	0	#DIV/0!	14	11	14	11	12	15	0.0374747	0.841596	4	10	0	3
Q9UHB6	18	16	19	28	22	27	-0.538866	0.017641	7	10	7	6	9	5	0.263034	0.441823	0	0	0	0
A8K6I4	23	18	19	28	25	23	-0.341037	0.0646769	1	2	2	8	9	4	-2.07039	0.0269973	0	0	0	0
P78344	13	11	10	2	4	3	1.91754	0.00138494	4	3	9	9	9	13	-0.954196	0.0939042	0	0	0	0
Q8N1F7	39	36	39	37	31	33	0.174679	0.0994015	4	6	6	16	19	18	-1.72792	0.000367466	0	2	0	0
P14550	1	2	0	0	0	0	100	0.158302	20	14	17	24	22	19	-0.349942	0.107939	3	14	0	5
P45974	1	1	1	0	0	0	100	#DIV/0!	11	12	13	17	18	18	-0.557995	0.00105058	11	8	1	2
P60981	2	4	2	1	2	2	0.678072	0.250815	16	20	15	17	12	13	0.280108	0.23724	6	25	0	4
A0A140VJK6	2	0	1	0	0	0	100	0.158302	15	12	12	22	16	13	-0.387023	0.2302	0	0	0	0
A0A024R1Q8	26	23	20	23	22	18	0.131245	0.435331	15	11	9	17	13	17	-0.425306	0.144704	0	0	0	0
Q6YN16	3	1	1	1	0	1	1.32193	0.250815	15	14	14	15	13	18	-0.0972972	0.53908	0	1	0	0
P42126	0	0	0	0	0	0	0	#DIV/0!	18	17	18	12	12	15	0.442518	0.0114469	2	1	0	0
Q9NZ23	0	0	0	0	0	0	0	#DIV/0!	15	17	13	10	10	13	0.447459	0.0588849	3	5	2	9
P62277	17	16	18	15	13	15	0.246161	0.0390205	14	13	11	14	18	14	-0.275634	0.170618	0	1	0	2
A8K4C8	24	21	20	20	18	23	0.0916305	0.518519	11	8	8	13	13	14	-0.567041	0.0147206	0	0	0	0
Q9UHB9	8	4	5	7	7	8	-0.371969	0.252401	6	11	9	13	12	14	-0.584963	0.0502481	0	1	0	0
A0A024R872	0	0	0	0	0	0	0	#DIV/0!	14	14	14	21	23	20	-0.607683	0.00114262	0	0	0	0
Q9NVI7	34	29	32	34	31	34	-0.059501	0.491767	2	1	2	0	1	2	0.736966	0.373901	0	0	0	0
P30566	0	0	0	0	0	0	0	#DIV/0!	12	17	16	16	19	20	-0.289507	0.161495	4	1	0	2
Q9Y4W6	4	3	2	7	7	9	-1.35364	0.00612226	14	12	12	9	7	7	0.724366	0.00607361	0	0	0	0
P42224	10	3	5	0	0	0	100	0.0449088	14	16	16	18	18	17	-0.204358	0.0351685	0	0	0	0
P62263	18	15	19	17	17	11	0.208587	0.373901	9	9	8	12	15	13	-0.621488	0.0077626	0	6	0	1
A0A140VJN8	0	0	0	0	0	0	0	#DIV/0!	11	10	12	19	21	17	-0.788496	0.00344838	0	0	0	0
A0A024RBB7	11	7	8	6	6	5	0.612977	0.0739262	20	15	14	13	16	17	0.0911479	0.674518	0	0	0	0
P61604	0	0	0	0	0	0	0	#DIV/0!	14	13	14	13	15	13	0	1	6	26	3	12
A0A024R663	9	9	7	13	19	18	-1	0.0134154	7	10	6	6	10	9	-0.120294	0.714889	0	0	0	0
A0A0C4DFU2	0	0	0	0	0	0	0	#DIV/0!	10	13	14	14	14	10	-0.0384741	0.86172	0	0	0	0
Q9UHG3	0	0	0	0	0	0	0	#DIV/0!	9	9	14	9	12	10	0.0458037	0.868274	0	0	0	0
O00303	7	6	5	4	4	4	0.584963	0.0257214	16	12	11	16	15	14	-0.206451	0.287864	4	7	2	4
Q15286	0	0	0	0	0	0	0	#DIV/0!	11	11	12	12	10	9	0.133267	0.348641	0	0	0	0
Q02543	16	20	22	18	19	15	0.157541	0.401788	2	5	3	12	11	12	-1.80735	0.000904464	0	0	0	0
Q04760	0	0	0	0	0	0	0	#DIV/0!	9	10	13	11	11	8	0.0931094	0.691761	4	38	0	4
P68402	4	2	0	0	0	0	100	0.158302	13	11	14	10	15	10	0.118644	0.623958	6	13	1	2
P27361	1	1	0	0	0	0	100	0.116117	9	8	11	19	13	12	-0.652077	0.0864181	0	0	0	0
A0A0S2Z3I4	18	15	14	20	16	16	-0.145851	0.405715	7	8	8	11	8	11	-0.383329	0.0912602	0	0	0	0
Q9H583	45	38	40	65	57	47	-0.458365	0.0522048	0	0	0	0	0	0	0	#DIV/0!	0	0	0	0
A0A087WZN1	0	0	0	0	0	0	0	#DIV/0!	8	9	10	8	10	8	0.0544478	0.724659	0	0	0	0
Q53F35	0	1	1	2	2	1	-1.32193	0.101192	14	12	12	14	17	19	-0.395929	0.0666117	6	21	2	1
O00154	0	0	0	0	0	0	0	#DIV/0!	12	12	16	18	18	16	-0.378512	0.0550406	7	12	0	3
P20042	22	21	20	19	21	21	0.0465426	0.491767	10	7	8	11	6	9	-0.0565835	0.85408	0	9	0	2
P62280	17	16	17	16	17	20	-0.0840643	0.467605	11	8	8	13	12	13	-0.49304	0.0253864	0	5	0	0
O76094	11	9	10	13	11	11	-0.222392	0.131778	11	14	15	16	14	12	-0.0703893	0.709597	0	2	0	0
P11387	43	42	40	37	42	39	0.0831412	0.241746	0	0	0	0	0	0	0	#DIV/0!	0	8	0	0
A0A024R7V6	0	0	0	0	0	0	0	#DIV/0!	13	14	15	12	16	15	-0.0339473	0.814902	0	0	0	0
P62841	15	16	10	9	11	9	0.499571	0.112421	14	8	7	17	14	14	-0.633872	0.0907332	3	5	1	3
A6PVN5	0	0	0	0	0	0	0	#DIV/0!	14	12	16	12	13	14	0.106915	0.481817	0	0	0	0
Q15631	0	0	0	0	0	0	0	#DIV/0!	14	13	13	13	9	14	0.152003	0.441823	2	5	0	1
P31689	10	10	9	5	6	5	0.857981	0.000777907	11	14	9	14	11	11	-0.0824622	0.724659	0	3	0	0
A0A0C4DGQ5	0	0	0	0	0	0	0	#DIV/0!	8	7	10	11	12	10	-0.400538	0.0646769	0	0	0	0
A0A140VKA6	0	0	0	0	1	1	-100	0.116117	12	13	11	11	14	14	-0.115477	0.435331	0	0	0	0
A0A140VJL3	0	0	0	0	0	0	0	#DIV/0!	19	20	18	14	17	19	0.189034	0.209875	0	0	0	0
P62750	19	20	18	17	18	17	0.13245	0.0667665	13	8	9	14	12	12	-0.341037	0.184849	0	0	0	0
Q549C5	0	0	0	0	1	0	-100	0.373901	11	9	9	10	10	8	0.0506261	0.741521	0	0	0	0
A0A024R821	3	7	5	4	5	3	0.321928	0.481817	15	15	16	23	19	17	-0.359081	0.0732338	0	0	0	0
A0A024R7F1	0	0	0	0	0	0	0	#DIV/0!	17	15	12	14	14	15	0.0331669	0.834019	0	0	0	0
A0A024R2A7	0	0	0	0	0	0	0	#DIV/0!	9	9	10	8	9	8	0.163499	0.101192	0	0	0	0
P15559	2	2	4	0	0	0	100	0.0161301	14	13	12	13	16	13	-0.106915	0.435331	0	1	0	0
A2A3R6	23	20	24	21	20	24	0.0437214	0.714889	10	9	8	13	10	12	-0.374396	0.0646769	0	0	0	0
Q53F37	0	0	0	0	0	0	0	#DIV/0!	8	7	6	12	10	12	-0.695145	0.0079662	0	0	0	0
P02792	0	4	2	2	1	1	0.584963	0.608653	16	12	16	7	7	5	1.2115	0.005024	1	5	0	0
A0A024QZ30	0	0	0	0	0	0	0	#DIV/0!	6	8	8	9	9	11	-0.398549	0.0685871	0	0	0	0
Q53FN7	1	2	3	2	1	2	0.263034	0.64333	12	12	15	13	14	13	-0.0365259	0.767644	0	3	0	0
P04080	1	0	1	0	1	0	1	0.518519	15	10	10	10	9	10	0.271302	0.304559	7	40	1	12
A6NFX8	0	0	0	0	0	0	0	#DIV/0!	11	14	12	14	16	16	-0.314109	0.0533383	0	0	0	0
P0C0S5	28	22	21	29	28	27	-0.24257	0.127749	0	0	0	0	0	0	0	#DIV/0!	2	0	0	4
P36542	0	1	0	0	1	0	0	1	11	17	16	11	13	14	0.211504	0.385505	0	0	0	0
A0A024R3V8	0	0	0	0	0	0	0	#DIV/0!	15	12	13	10	12	8	0.415037	0.083474	0	0	0	0
O15144	2	3	2	0	0	1	2.80735	0.0132356	14	18	18	13	20	17	0	1	7	6	3	1
A0A024R8V0	2	1	1	10	4	7	-2.39232	0.0325054	11	10	9	13	14	13	-0.415037	0.00749043	0	0	0	0
Q6NUK1	2	3	1	1	0	0	2.58496	0.0667665	11	12	13	10	12	8	0.263034	0.196261	0	0	0	0
O14579	3	3	2	3	3	4	-0.321928	0.2302	7	9	6	10	12	10	-0.540568	0.0393519	4	9	0	0
Q6IBT1	0	0	0	0	0	0	0	#DIV/0!	14	7	9	10	10	8	0.0995357	0.77558	7	24	2	1
P19623	0	0	0	0	0	0	0	#DIV/0!	12	10	8	9	9	9	0.152003	0.435331	0	8	0	1
Q9Y305	1	3	2	1	0	0	2.58496	0.0667665	11	11	8	8	7	5	0.584963	0.0667665	0	0	0	0
Q12797	3	4	8	7	7	10	-0.678072	0.175693	7	4	5	6	5	6	-0.0874628	0.741521	0	0	0	0
A0A024R1U0	10	7	9	19	12	15	-0.823122	0.0393519	2	6	2	8	8	11	-1.43296	0.0272773	0	0	0	0
P02533	29	26	31	16	21	18	0.644905	0.00733936	11	11	14	7	6	9	0.710493	0.0248962	1	18	7	0
P63208	3	3	3	2	3	3	0.169925	0.373901	2	2	4	5	4	5	-0.807355	0.0550406	4	23	1	1
A0A024R794	0	0	0	0	1	0	-100	0.373901	5	5	9	10	8	7	-0.395929	0.279083	0	0	0	0
O43592	1	0	1	0	0	0	100	0.116117	13	15	11	23	22	18	-0.691878	0.0139423	0	0	0	0
Q9H4A4	0	0	0	0	0	0	0	#DIV/0!	11	9	11	9	11	10	0.0473057	0.724659	0	0	0	0
Q15907	0	0	0	0	0	0	0	#DIV/0!	18	14	16	23	17	15	-0.196397	0.430969	2	29	0	2
A0A0S2Z4Z0	30	30	35	29	28	26	0.194816	0.101192	0	0	1	1	2	1	-2	0.101192	0	0	0	0
P04899	0	0	0	2	3	0	-100	0.131778	10	17	16	8	11	9	0.61891	0.101192	3	0	1	0
A0A140VK43	0	0	0	0	0	0	0	#DIV/0!	11	12	13	11	14	10	0.040642	0.814902	0	0	0	0
P83731	16	17	17	14	12	13	0.358454	0.00532813	12	7	6	13	10	13	-0.526069	0.156975	1	15	0	2
A0A024R261	22	20	25	18	18	16	0.365649	0.0352629	10	6	12	13	12	11	-0.36257	0.224122	0	0	0	0
P12270	26	25	26	32	37	30	-0.36257	0.0253864	5	8	6	5	6	7	0.0780025	0.767644	2	38	0	0
V5YQL4	4	0	4	0	0	0	100	0.116117	13	12	11	17	15	20	-0.530515	0.0269973	0	0	0	0
P05091	0	0	0	0	0	0	0	#DIV/0!	14	13	7	12	9	10	0.133267	0.693197	0	0	0	0
P35268	16	20	18	17	16	16	0.140178	0.237796	7	8	7	10	10	12	-0.540568	0.0110565	6	8	0	3
P61011	2	2	3	3	3	4	-0.514573	0.101192	7	11	7	13	12	10	-0.485427	0.105408	0	0	0	0
Q96CS3	0	1	0	1	0	0	0	1	9	6	10	12	8	13	-0.400538	0.241982	0	0	0	0
P40121	0	0	0	1	2	1	-100	0.0161301	16	18	16	13	21	12	0.120294	0.672154	3	21	1	7
Q5TFE4	0	0	0	0	0	0	0	#DIV/0!	9	9	8	15	13	10	-0.547488	0.0550406	5	6	0	3
A0A024QYX3	10	12	11	15	18	15	-0.540568	0.0123485	7	5	7	8	10	7	-0.395929	0.144704	0	0	0	0
O94874	13	8	8	13	10	9	-0.142019	0.651959	8	10	6	7	7	4	0.415037	0.260575	0	0	0	0
Q6LAP8	8	8	7	4	6	4	0.716207	0.0157998	10	7	9	7	6	7	0.378512	0.101192	0	0	0	0
A0A024R2F9	19	20	17	26	27	23	-0.440573	0.0110565	8	12	7	6	4	3	1.05445	0.0572352	0	0	0	0
Q16181	1	2	1	7	9	8	-2.58496	0.000562004	10	8	8	15	12	14	-0.657112	0.0106366	3	8	0	1
Q96HE7	0	0	0	0	0	0	0	#DIV/0!	14	12	14	7	12	11	0.415037	0.116117	0	0	0	0
Q6IPH7	23	20	19	17	17	17	0.281771	0.0379966	5	7	7	13	15	13	-1.10962	0.00147312	1	12	0	3
O14979	13	17	15	27	28	26	-0.847997	0.000745307	9	8	8	9	8	9	-0.0565835	0.518519	0	31	0	7
A0A024R0A8	3	5	3	0	0	0	100	0.00532813	12	11	11	17	15	20	-0.612977	0.0157998	0	0	0	0
P46776	16	16	17	14	12	13	0.329308	0.00749043	12	9	9	13	12	12	-0.302563	0.0912602	0	0	0	0
P30085	3	3	6	0	0	0	100	0.0161301	16	14	16	10	12	11	0.479168	0.0079662	7	35	0	5
Q15056	4	1	1	6	3	5	-1.22239	0.116117	18	16	15	19	19	17	-0.16665	0.144704	0	7	0	8
P30154	0	0	0	0	0	0	0	#DIV/0!	10	0	0	12	15	12	-1.96347	0.049936	0	0	0	0
A0A024R5X2	1	4	1	0	1	1	1.58496	0.274577	9	10	6	6	8	10	0.0588937	0.851237	0	0	0	0
A0A024R8Q1	0	0	0	0	0	0	0	#DIV/0!	13	14	13	11	8	10	0.463947	0.0177043	0	0	0	0
A0A024R7B7	0	0	0	1	0	1	-100	0.116117	12	10	10	14	13	12	-0.285402	0.0572352	0	0	0	0
P61221	2	3	4	1	5	4	-0.152003	0.814902	13	8	10	18	14	13	-0.537657	0.0912602	0	1	0	0
Q15363	0	0	0	2	4	2	-100	0.0161301	14	7	9	11	7	6	0.321928	0.481817	0	0	0	0
A0A024RBI5	18	20	15	17	20	22	-0.154723	0.385505	6	6	5	3	6	4	0.387023	0.2302	0	0	0	0
P51665	1	1	0	0	0	0	100	0.116117	13	12	13	17	18	12	-0.306661	0.186822	3	7	0	1
P67936	10	10	9	24	21	21	-1.18641	0.000305131	4	5	3	10	7	8	-1.05889	0.0147206	4	86	1	16
Q9ULC4	0	2	1	3	3	2	-1.41504	0.0667665	9	9	12	8	8	8	0.321928	0.116117	7	6	0	0
P49589	0	0	0	0	0	0	0	#DIV/0!	10	10	14	12	12	6	0.180572	0.608653	0	0	0	0
O14617	14	16	18	16	14	14	0.125531	0.373901	6	5	9	13	11	13	-0.887525	0.0145755	0	1	0	0
Q9UNX3	0	15	15	0	0	0	100	0.116117	0	0	0	10	10	10	-100	#DIV/0!	0	0	0	0
Q9Y266	0	0	0	0	0	0	0	#DIV/0!	16	12	14	15	11	15	0.0347654	0.859308	0	37	0	5
P30040	0	0	0	0	0	0	0	#DIV/0!	8	10	8	10	8	8	0	1	1	1	0	4
Q9BQG0	49	46	45	79	75	74	-0.703607	0.00011235	2	0	0	3	1	1	-1.32193	0.348641	0	0	0	0
A0A024R882	1	0	0	3	4	3	-3.32193	0.00312559	15	13	13	8	9	7	0.77259	0.00301638	0	0	0	0
P61086	0	0	0	0	0	0	0	#DIV/0!	9	8	9	12	7	13	-0.29956	0.348641	3	8	0	4
O00629	8	6	5	5	5	7	0.160465	0.579015	10	5	6	7	8	7	-0.0671142	0.841596	7	7	1	3
A8K6Q8	0	0	0	0	0	0	0	#DIV/0!	11	9	11	6	4	4	1.14684	0.00385795	4	0	1	4
Q16629	22	22	19	23	19	18	0.0703893	0.613011	0	0	0	0	0	0	0	#DIV/0!	3	2	0	0
Q562V5	0	0	0	0	0	0	0	#DIV/0!	0	12	0	0	12	11	-0.938599	0.544785	0	0	0	0
Q9NSD9	12	14	7	6	6	7	0.796467	0.0912602	12	10	10	17	11	16	-0.459432	0.112421	0	0	0	0
P67809	16	13	14	18	18	19	-0.355095	0.0132356	9	10	10	12	14	14	-0.463947	0.00793309	1	36	0	4
Q53GQ0	2	3	2	1	0	0	2.80735	0.0132356	14	19	14	15	13	12	0.232661	0.283601	0	0	0	0
A8K7T4	0	0	0	0	0	0	0	#DIV/0!	12	11	13	12	13	15	-0.152003	0.274577	0	0	0	0
A0A140VJP5	0	0	0	0	0	0	0	#DIV/0!	14	14	9	12	12	12	0.0395284	0.851237	0	0	0	0
A0A024RC61	0	0	0	0	2	0	-100	0.373901	19	12	11	16	15	15	-0.131245	0.627193	0	0	0	0
A0A087WY71	3	0	2	4	2	1	-0.485427	0.621308	7	8	10	7	11	8	-0.0565835	0.834019	0	0	0	0
Q9BS26	0	0	0	0	0	0	0	#DIV/0!	13	14	15	13	15	17	-0.0995357	0.481817	4	10	1	8
A0A090N8Y2	0	0	0	2	0	1	-100	0.158302	12	15	14	15	10	13	0.109624	0.587914	0	0	0	0
P21399	0	2	0	0	0	0	100	0.373901	10	9	8	12	16	13	-0.602665	0.0248962	1	0	0	0
A0A024R8R4	0	1	3	1	1	0	1	0.518519	15	13	12	15	14	15	-0.137504	0.2302	0	0	0	0
Q15717	27	29	25	28	27	27	-0.017702	0.795255	3	3	2	4	2	3	-0.169925	0.64333	2	26	0	4
Q12904	2	3	2	1	1	1	1.22239	0.0161301	8	15	10	15	14	14	-0.381871	0.189004	1	25	0	2
Q14008	20	23	22	21	21	17	0.139725	0.279083	3	4	4	17	15	11	-1.96683	0.00402252	1	0	0	0
Q14019	0	0	0	0	0	0	0	#DIV/0!	11	10	10	10	11	13	-0.133267	0.348641	3	33	0	1
P30837	0	0	0	0	0	0	0	#DIV/0!	10	10	7	13	14	12	-0.530515	0.0257214	0	0	0	0
A0A140VK94	2	2	2	1	1	1	1	#DIV/0!	8	9	7	10	12	14	-0.584963	0.0362778	0	0	0	0
A0A024R8L7	1	1	0	0	1	0	1	0.518519	13	10	12	9	9	11	0.271302	0.144704	0	0	0	0
A0A0G2JH68	0	0	0	0	0	0	0	#DIV/0!	11	8	13	18	16	12	-0.523562	0.110678	0	0	0	0
P61201	0	0	0	0	0	0	0	#DIV/0!	9	6	5	8	11	10	-0.536053	0.114477	0	5	0	1
A0A0G2JQT1	0	0	0	0	0	0	0	#DIV/0!	0	0	9	0	0	11	-0.289507	0.894894	0	0	0	0
E7EVA0	5	11	6	9	8	10	-0.295456	0.439512	13	13	16	18	19	21	-0.465664	0.0161301	2	31	0	0
A0A024R904	0	0	0	0	0	1	-100	0.373901	9	8	11	9	9	10	0	1	0	0	0	0
P20073	0	0	0	0	0	0	0	#DIV/0!	8	10	10	14	13	12	-0.478047	0.0141726	0	0	0	0
A0A024RB87	1	1	1	1	0	1	0.584963	0.373901	11	15	13	12	12	14	0.0374747	0.814902	0	0	0	0
A0A024R6Y2	0	0	0	0	0	1	-100	0.373901	8	9	7	9	13	10	-0.415037	0.116117	0	0	0	0
P56537	15	15	15	15	13	14	0.0995357	0.158302	7	10	11	8	8	7	0.283793	0.252401	3	16	1	3
O75340	4	4	5	5	4	5	-0.106915	0.518519	7	10	5	8	9	6	-0.0641303	0.85408	0	1	0	0
P08574	0	0	1	2	0	1	-1.58496	0.373901	8	8	9	10	8	10	-0.163499	0.250815	0	0	0	0
P62917	17	21	15	16	14	8	0.479993	0.168838	9	6	6	12	11	12	-0.736966	0.0114469	0	0	0	0
O60684	6	8	9	9	9	7	-0.120294	0.579015	11	9	8	9	10	13	-0.192645	0.421648	2	0	0	0
A0A140VJR2	0	0	0	0	0	0	0	#DIV/0!	14	8	6	12	11	10	-0.237039	0.53714	0	0	0	0
P62314	14	11	11	12	12	15	-0.115477	0.518519	8	6	5	8	9	6	-0.275634	0.345271	6	19	3	6
P53999	17	18	17	17	16	20	-0.0274807	0.802482	7	5	4	6	5	5	0	1	5	16	0	0
A0A024R9D3	18	14	16	15	13	15	0.158698	0.27944	9	7	9	11	11	14	-0.526069	0.0379966	0	0	0	0
P49736	10	9	10	17	13	11	-0.499571	0.0897759	4	5	5	10	12	8	-1.09954	0.011355	0	2	0	0
P11388	37	39	34	77	83	78	-1.11346	5.47604e-05	0	0	0	1	0	0	-100	0.373901	0	0	0	0
A0A0S2Z5H7	0	0	0	0	0	0	0	#DIV/0!	7	11	9	12	14	9	-0.374396	0.224122	0	0	0	0
A0A024R0R9	0	0	0	0	0	0	0	#DIV/0!	13	11	9	10	9	10	0.186413	0.32946	0	0	0	0
P59998	6	4	5	3	2	3	0.906891	0.0248962	11	9	11	11	9	10	0.0473057	0.724659	4	6	0	0
Q12769	26	28	26	27	24	22	0.132104	0.218172	0	0	0	4	2	3	-100	0.00653338	0	0	0	0
O43175	3	0	1	0	0	0	100	0.205106	11	9	13	16	16	14	-0.479168	0.0313757	0	0	0	0
B2R4D8	16	15	14	14	12	11	0.2824	0.0646769	8	6	8	9	9	6	-0.125531	0.608653	0	0	0	0
P61163	0	0	0	1	0	0	-100	0.373901	11	9	9	7	10	11	0.0506261	0.820294	0	4	0	0
A0A140VKE1	0	0	0	0	0	0	0	#DIV/0!	5	11	11	13	9	9	-0.199309	0.608653	0	0	0	0
A0A024R6S1	2	5	2	3	4	1	0.169925	0.814902	6	7	8	10	11	10	-0.561879	0.00749043	0	0	0	0
P48444	3	2	3	4	3	2	-0.169925	0.64333	17	11	13	16	14	16	-0.16601	0.426686	2	19	0	5
Q9NVA2	0	0	0	3	4	2	-100	0.00653338	4	5	5	10	8	9	-0.947533	0.00289001	0	9	0	0
A0A024RB14	13	9	11	9	8	5	0.584963	0.0926527	5	6	6	11	9	8	-0.719892	0.0177043	0	0	0	0
Q14203	0	0	0	1	1	1	-100	#DIV/0!	4	2	5	15	11	14	-1.8625	0.00291556	1	3	0	0
A0A024R374	0	1	1	0	0	1	1	0.518519	8	7	8	9	7	12	-0.283793	0.326164	0	0	0	0
P61254	16	15	16	18	13	16	0	1	7	9	8	10	9	10	-0.273018	0.0667665	0	8	0	0
Q9NY33	0	0	0	0	0	0	0	#DIV/0!	9	10	11	13	9	11	-0.137504	0.481817	0	0	0	0
P62847	16	19	15	16	13	13	0.251539	0.163279	11	9	6	11	11	11	-0.343954	0.183567	0	11	0	3
Q9HDC9	0	0	1	0	0	0	100	0.373901	8	9	8	7	7	8	0.184425	0.101192	0	0	0	0
A0A024R6Z0	0	0	0	0	0	0	0	#DIV/0!	5	5	7	11	8	10	-0.770518	0.0223942	0	0	0	0
Q9HAV0	0	0	0	0	0	0	0	#DIV/0!	8	8	0	10	11	0	-0.392317	0.724659	0	0	0	0
A8K4W5	0	0	0	0	0	0	0	#DIV/0!	11	10	7	17	16	11	-0.652077	0.0733885	0	0	0	0
O94905	4	4	6	11	12	12	-1.32193	0.000716276	4	4	9	6	4	3	0.387023	0.518519	0	0	0	0
A8K607	0	0	0	0	0	0	0	#DIV/0!	8	9	10	8	6	7	0.36257	0.070484	0	0	0	0
P26368	22	19	15	25	27	22	-0.402098	0.0739262	7	6	6	6	4	6	0.247928	0.250815	4	37	2	5
A0A024QZT9	0	0	0	0	0	0	0	#DIV/0!	9	8	7	9	10	10	-0.273018	0.0667665	0	29	0	0
P62906	30	29	23	22	20	16	0.499571	0.0464768	7	7	8	12	10	10	-0.540568	0.0110565	0	0	0	0
P06737	0	0	0	0	0	0	0	#DIV/0!	13	8	11	17	17	17	-0.672425	0.0120725	1	0	0	0
P99999	0	0	0	1	0	0	-100	0.373901	11	10	7	10	9	13	-0.192645	0.476621	4	24	1	4
P51991	31	25	24	37	36	30	-0.364572	0.0681999	5	5	3	1	2	3	1.11548	0.0572352	0	7	0	2
Q02978	8	4	5	10	7	6	-0.436099	0.304559	9	13	12	9	10	9	0.280108	0.184074	0	0	0	0
P16949	0	0	0	1	0	0	-100	0.373901	8	8	8	11	12	11	-0.5025	0.000562004	7	16	1	0
A0A024R1A4	0	0	1	0	0	0	100	0.373901	8	13	7	12	11	10	-0.237039	0.439512	0	0	0	0
B4DWL1	0	0	0	0	0	0	0	#DIV/0!	9	11	8	12	13	11	-0.36257	0.0646769	0	0	0	0
A0A024RDG1	0	0	0	0	0	0	0	#DIV/0!	11	20	15	17	14	15	0	1	0	0	0	0
B4DY32	0	0	0	0	0	0	0	#DIV/0!	0	0	0	0	0	9	-100	0.373901	0	0	0	0
A0A024RAV2	25	29	24	21	21	22	0.285402	0.0405455	7	9	9	4	8	6	0.473931	0.155016	0	0	0	0
P46459	2	6	3	0	0	0	100	0.0379966	8	9	10	15	16	14	-0.736966	0.00182626	0	0	0	0
P67775	1	2	2	0	1	1	1.32193	0.101192	12	11	11	6	14	12	0.0874628	0.797136	0	0	0	0
A6NHL2	11	9	11	8	9	7	0.369234	0.0572352	11	13	10	13	13	12	-0.160465	0.2302	0	0	0	0
P30046	0	0	0	1	0	0	-100	0.373901	8	5	8	8	8	8	-0.192645	0.373901	0	18	0	0
A0A024RAM4	12	17	13	10	11	13	0.304855	0.205106	6	3	4	9	10	6	-0.943416	0.0550406	0	0	0	0
O75844	0	0	0	0	0	0	0	#DIV/0!	9	10	8	8	9	7	0.169925	0.287864	0	0	0	0
Q9UBQ7	0	1	0	0	0	0	100	0.373901	10	11	8	12	14	11	-0.351472	0.0993007	0	0	0	0
P30049	0	0	0	0	0	0	0	#DIV/0!	4	6	3	5	7	6	-0.469485	0.189004	0	2	0	1
Q9P0L0	0	0	1	2	4	1	-2.80735	0.101192	10	9	12	11	14	15	-0.367732	0.114477	7	21	0	4
A0A024R2Q4	18	23	20	15	15	18	0.345775	0.069934	8	6	6	12	8	9	-0.536053	0.0944463	0	0	0	0
P09661	12	12	14	14	15	13	-0.14439	0.205106	2	2	0	0	1	0	2	0.250815	0	1	0	0
A4D1U3	11	11	9	6	7	5	0.784271	0.0079662	7	6	7	5	5	2	0.736966	0.0646769	0	0	0	0
A0A024R6Q1	2	3	3	5	5	6	-1	0.00481268	10	10	9	11	15	9	-0.271302	0.327635	0	0	0	0
A0A096LPI6	0	0	0	0	0	0	0	#DIV/0!	11	9	12	10	9	7	0.29956	0.184074	0	0	0	0
P62913	23	18	24	14	16	12	0.63005	0.0247285	8	9	8	10	10	10	-0.263034	0.00749043	0	3	0	1
P47985	0	0	0	0	0	0	0	#DIV/0!	8	7	14	9	8	8	0.214125	0.579015	0	0	0	0
P63279	0	0	1	2	2	2	-2.58496	0.00749043	3	3	5	6	5	5	-0.540568	0.0890093	0	6	0	0
A0A024QZY1	5	3	5	2	2	3	0.893085	0.0550406	11	9	11	7	12	12	0	1	0	0	0	0
Q15370	2	1	2	0	0	1	2.32193	0.0474207	6	4	8	10	8	8	-0.530515	0.116117	1	10	0	0
A0A024R5H8	0	0	0	0	0	0	0	#DIV/0!	14	17	15	14	11	13	0.275634	0.0993007	0	0	0	0
Q04446	0	0	0	0	0	0	0	#DIV/0!	13	12	14	14	13	10	0.0759489	0.64333	3	1	2	2
A0A0A0MRJ6	0	0	0	1	0	0	-100	0.373901	10	10	10	7	11	9	0.152003	0.435331	0	0	0	0
Q08J23	6	9	9	1	0	0	4.58496	0.00189845	10	10	6	13	19	17	-0.91427	0.0256447	2	2	0	1
P39019	16	12	16	15	13	11	0.174029	0.398208	4	3	5	10	7	8	-1.05889	0.0147206	1	4	0	0
P21291	0	0	0	3	1	1	-100	0.0667665	16	10	11	8	12	11	0.255257	0.416866	1	7	0	2
A0A140VJF3	7	10	9	14	12	11	-0.509014	0.0423945	8	5	9	6	5	10	0.0671142	0.872158	0	0	0	0
Q8N163	4	2	3	6	2	5	-0.530515	0.373901	10	4	8	13	12	11	-0.710493	0.0657428	0	10	0	0
A0A087X117	0	0	0	0	0	0	0	#DIV/0!	7	7	7	9	13	8	-0.514573	0.121004	0	0	0	0
A0A024R071	23	20	17	23	17	15	0.125531	0.603778	3	5	4	9	7	6	-0.874469	0.0341094	0	0	0	0
A0A060VCY6	0	0	0	1	1	0	-100	0.116117	8	8	11	6	6	7	0.50696	0.0646769	0	0	0	0
Q9NR45	1	0	0	0	0	0	100	0.373901	10	10	9	10	10	10	-0.0489096	0.373901	1	8	0	3
Q9Y3I0	7	7	4	5	7	8	-0.152003	0.64333	6	7	7	7	9	8	-0.263034	0.116117	1	8	0	0
P51153	0	0	0	0	0	0	0	#DIV/0!	6	5	8	0	5	0	1.926	0.0685871	0	0	0	0
A0A024R718	0	0	0	0	0	0	0	#DIV/0!	9	8	9	8	7	9	0.115477	0.373901	0	0	0	0
Q9H3U1	2	2	0	1	2	1	0	1	9	6	6	8	12	8	-0.415037	0.234101	0	1	0	0
A0A024R5K1	6	9	6	13	11	14	-0.85561	0.0131581	7	7	5	5	5	3	0.547488	0.101192	0	0	0	0
O43615	0	0	0	0	0	0	0	#DIV/0!	5	7	6	7	9	8	-0.415037	0.070484	0	0	0	0
P08243	3	4	3	0	0	0	100	0.000562004	10	7	10	12	12	9	-0.289507	0.2302	0	0	0	0
A0A140VK69	0	0	0	0	0	0	0	#DIV/0!	12	10	10	12	11	10	-0.0443941	0.724659	0	0	0	0
A0A087WYT3	3	4	3	0	1	0	3.32193	0.00312559	10	8	8	11	9	10	-0.206451	0.205106	0	0	0	0
Q9BU23	4	2	3	1	1	1	1.58496	0.0257214	6	4	4	3	8	6	-0.280108	0.565533	0	0	0	0
A0A0B4J2C3	1	1	1	0	0	0	100	#DIV/0!	13	11	11	9	10	9	0.321928	0.0351685	0	0	0	0
P33316	0	0	0	0	0	0	0	#DIV/0!	11	8	11	11	10	12	-0.137504	0.435331	2	65	0	10
Q53GF9	1	1	0	3	1	2	-1.58496	0.116117	11	10	10	8	9	8	0.31034	0.0132356	0	0	0	0
Q13283	11	14	12	19	17	18	-0.545434	0.00578456	5	8	4	10	8	12	-0.819428	0.0600481	6	56	1	11
P28072	0	0	0	0	0	0	0	#DIV/0!	14	14	18	14	17	14	0.0317089	0.851237	4	18	0	6
P62851	9	12	9	9	12	8	0.0489096	0.841596	6	7	5	9	7	10	-0.530515	0.0646769	0	6	0	0
V9HW89	0	0	0	0	0	0	0	#DIV/0!	8	10	8	7	10	6	0.176878	0.507158	0	6	0	4
Q5JWF2	0	0	0	0	0	0	0	#DIV/0!	8	8	10	8	10	9	-0.0544478	0.724659	0	0	0	0
A0A024R2W3	3	0	1	2	3	3	-1	0.2302	5	6	6	7	9	6	-0.371969	0.151835	0	0	0	0
I1SRC5	0	0	0	0	0	0	0	#DIV/0!	7	8	7	7	7	5	0.211504	0.250815	0	0	0	0
P15170	0	0	0	0	1	0	-100	0.373901	6	8	12	11	9	10	-0.206451	0.512225	0	24	0	5
A8K517	8	9	10	7	9	8	0.169925	0.287864	3	4	3	7	6	5	-0.847997	0.0161301	0	0	0	0
O15145	6	4	6	2	1	2	1.67807	0.00793309	8	10	9	10	9	9	-0.0524674	0.64333	0	8	0	6
O94826	0	1	0	1	0	0	0	1	6	7	4	9	6	9	-0.4975	0.155016	0	2	0	0
Q14651	0	0	0	0	0	0	0	#DIV/0!	11	10	12	10	10	10	0.137504	0.158302	1	0	0	4
M4TCH1	0	0	0	0	0	0	0	#DIV/0!	9	8	0	6	6	7	-0.160465	0.827565	0	0	0	0
Q13057	0	0	0	0	0	0	0	#DIV/0!	8	12	10	12	14	11	-0.302563	0.183567	0	0	0	0
A0A024RCC9	1	1	0	0	0	1	1	0.518519	11	11	11	18	15	19	-0.656046	0.00621361	0	0	0	0
A4QPA9	0	2	1	0	0	0	100	0.158302	8	8	12	10	8	11	-0.0506261	0.845015	0	0	0	0
A0A024R2B1	0	0	0	0	0	0	0	#DIV/0!	9	10	8	13	10	9	-0.245112	0.27944	0	0	0	0
P22307	0	0	0	0	0	0	0	#DIV/0!	5	7	7	9	6	9	-0.337035	0.237796	0	4	0	0
Q5T6V5	2	2	4	0	0	0	100	0.0161301	5	7	6	6	6	7	-0.0780025	0.64333	0	0	0	1
A0A024QZM6	0	0	0	0	0	0	0	#DIV/0!	7	9	11	11	7	9	0	1	0	0	0	0
A0A024R571	2	1	0	0	0	0	100	0.158302	5	9	8	14	11	9	-0.628031	0.101192	0	0	0	0
Q14258	8	6	8	7	6	5	0.289507	0.205106	6	4	6	7	5	8	-0.321928	0.294256	0	0	0	0
P36507	0	0	0	0	0	0	0	#DIV/0!	6	6	9	9	12	6	-0.36257	0.373901	0	0	0	0
Q96FW1	0	0	0	0	0	0	0	#DIV/0!	9	8	7	7	9	9	-0.0588937	0.724659	0	3	0	0
F8W031	0	0	0	0	0	0	0	#DIV/0!	7	5	6	5	6	6	0.0824622	0.64333	0	0	0	0
A8KAH9	0	0	0	0	0	0	0	#DIV/0!	0	0	10	7	8	0	-0.584963	0.710248	0	0	0	0
R4GMR5	3	1	1	0	0	0	100	0.0667665	9	6	5	7	7	7	-0.0703893	0.795255	0	0	0	0
A0A024RDR0	8	8	5	12	11	8	-0.561879	0.099982	4	4	5	6	5	7	-0.469485	0.0667665	0	0	0	0
Q13126	0	0	0	0	0	0	0	#DIV/0!	7	8	6	7	12	12	-0.561879	0.131778	3	10	0	4
A0A024R040	0	0	0	0	0	0	0	#DIV/0!	7	8	4	4	7	5	0.247928	0.53908	0	0	0	0
P38117	0	0	0	0	0	0	0	#DIV/0!	8	10	10	7	9	11	0.0524674	0.814902	0	0	0	0
Q01995	0	0	0	0	0	0	0	#DIV/0!	9	4	7	13	10	12	-0.807355	0.0423157	0	10	0	1
A0A024R1S8	0	0	0	0	0	0	0	#DIV/0!	5	8	9	9	9	8	-0.241008	0.345271	0	0	0	0
H7BZJ3	1	1	0	0	1	0	1	0.518519	10	11	12	10	9	10	0.186413	0.116117	6	16	3	5
P19525	9	12	10	8	10	9	0.199309	0.274577	5	4	4	6	6	5	-0.387023	0.0474207	0	2	0	0
P52888	1	0	0	0	0	0	100	0.373901	5	4	4	8	10	7	-0.943416	0.0132356	0	3	0	0
Q96HY6	3	1	3	2	3	3	-0.192645	0.677869	4	3	3	8	5	5	-0.847997	0.0646769	0	6	0	0
Q96A33	4	3	2	7	6	7	-1.152	0.00532813	9	6	5	6	8	4	0.152003	0.709597	0	0	0	0
A0A024QZP7	5	6	8	3	4	0	1.44057	0.0550406	6	11	6	14	13	12	-0.76184	0.0390205	0	0	0	0
O14950	5	5	6	8	4	5	-0.0874628	0.802482	1	2	0	4	4	4	-2	0.00653338	1	18	0	11
Q59GY3	22	26	23	21	21	21	0.172467	0.0907332	0	0	0	0	0	0	0	#DIV/0!	0	0	0	0
Q12792	0	0	0	0	0	0	0	#DIV/0!	12	9	9	11	14	8	-0.137504	0.64333	2	20	0	3
A0A024R4E5	3	4	4	4	1	4	0.289507	0.561438	6	5	8	17	13	21	-1.4245	0.0124978	0	0	0	0
Q09028	9	8	7	15	15	15	-0.906891	0.000265505	7	7	7	8	7	7	-0.0671142	0.373901	0	21	0	6
A8YXX5	0	0	0	0	0	0	0	#DIV/0!	1	3	3	2	2	0	0.807355	0.348641	0	0	0	0
Q53X12	2	2	1	3	4	1	-0.678072	0.348641	3	3	5	1	2	2	1.1375	0.0550406	0	0	0	0
Q00688	5	7	6	6	6	7	-0.0780025	0.64333	3	6	5	4	3	5	0.222392	0.561438	0	13	0	0
P33176	1	0	1	0	0	0	100	0.116117	5	4	6	12	8	8	-0.900464	0.0406421	0	0	0	0
Q02880	38	41	42	53	53	51	-0.375758	0.000947947	0	0	0	0	0	0	0	#DIV/0!	0	0	0	0
O00116	0	0	0	0	0	0	0	#DIV/0!	14	11	11	9	11	10	0.263034	0.158302	0	0	0	0
A0A024R9U8	1	1	1	0	0	0	100	#DIV/0!	6	3	1	10	11	8	-1.53605	0.020364	0	0	0	0
P29992	0	0	0	0	0	0	0	#DIV/0!	7	6	5	8	8	8	-0.415037	0.0257214	0	0	0	0
Q9Y5B9	50	46	39	48	51	47	-0.113009	0.345524	0	0	0	0	0	0	0	#DIV/0!	0	0	0	0
P46778	20	18	20	18	13	17	0.273018	0.116117	9	7	10	8	7	9	0.115477	0.561438	0	3	0	0
P51571	1	1	2	2	3	4	-1.16993	0.0667665	6	7	6	6	8	6	-0.0740006	0.677869	0	0	0	0
A0A024R1K8	17	16	20	26	23	25	-0.481533	0.00933785	5	2	4	7	8	3	-0.710493	0.256435	0	0	0	0
A0A024R2G7	14	13	14	11	14	12	0.148099	0.2302	5	4	4	7	5	8	-0.621488	0.0685871	0	0	0	0
P19784	13	16	16	13	12	11	0.321928	0.0601698	3	4	1	6	6	5	-1.08746	0.0334717	0	0	0	0
Q8NC51	14	16	16	11	10	12	0.479168	0.0079662	7	7	8	13	9	14	-0.710493	0.0405455	1	38	0	6
P35270	0	0	1	0	0	0	100	0.373901	14	12	10	12	13	11	0	1	5	2	0	0
Q86UY0	0	0	0	0	0	0	0	#DIV/0!	13	8	13	11	10	9	0.180572	0.491767	0	0	0	0
A0A024R7M0	0	0	0	1	1	0	-100	0.116117	5	3	5	6	7	8	-0.691878	0.0390205	0	0	0	0
Q13404	0	0	0	0	0	0	0	#DIV/0!	8	7	9	10	9	8	-0.169925	0.287864	0	20	0	4
Q6FII1	0	0	0	0	0	0	0	#DIV/0!	11	8	8	6	8	3	0.667425	0.131778	0	0	0	0
A0A024RA75	0	0	0	0	0	0	0	#DIV/0!	7	4	7	3	7	5	0.263034	0.548424	0	0	0	0
A0A024R2K1	0	0	0	0	0	0	0	#DIV/0!	7	0	0	8	8	5	-1.58496	0.139876	0	0	0	0
P04040	0	0	0	0	0	0	0	#DIV/0!	8	5	5	5	6	5	0.169925	0.561438	0	0	0	0
B4DSD7	1	1	1	2	1	1	-0.415037	0.373901	9	11	10	14	14	16	-0.552541	0.00612226	0	0	0	0
Q6IBR2	11	8	7	4	7	9	0.378512	0.348641	8	10	6	13	7	8	-0.222392	0.574819	1	11	0	0
Q13619	3	2	1	2	6	1	-0.584963	0.573392	4	6	4	8	7	3	-0.36257	0.468527	0	0	0	0
P0DN76	10	10	11	12	12	13	-0.255257	0.0132356	3	3	1	2	3	2	0	1	0	2	0	1
A0A0S2Z5J4	14	12	14	9	13	11	0.277534	0.155016	5	5	7	8	8	9	-0.556393	0.0232152	0	0	0	0
A8KAK1	0	0	0	0	0	0	0	#DIV/0!	8	9	6	12	8	11	-0.430634	0.148148	0	0	0	0
Q5SQT9	0	0	0	0	0	0	0	#DIV/0!	5	4	7	10	7	9	-0.70044	0.0556545	0	0	0	0
Q13724	5	4	3	6	5	4	-0.321928	0.287864	6	4	4	6	5	3	0	1	0	0	0	0
Q14376	0	0	1	0	0	0	100	0.373901	11	11	12	13	10	10	0.0430687	0.767644	2	1	0	0
P39687	0	0	0	0	0	0	0	#DIV/0!	10	5	6	6	8	11	-0.251539	0.561438	2	8	0	0
Q13642	0	0	0	0	0	0	0	#DIV/0!	15	15	17	10	13	12	0.425306	0.0223942	0	6	0	1
Q7L2H7	1	3	2	2	2	3	-0.222392	0.64333	13	12	11	14	12	8	0.0824622	0.737597	0	7	0	0
P23368	0	0	0	0	0	0	0	#DIV/0!	7	12	8	8	10	8	0.0544478	0.851237	0	0	0	0
Q9BXW7	0	0	0	0	0	0	0	#DIV/0!	7	0	5	7	7	5	-0.662965	0.345894	0	0	0	0
Q86UA3	1	0	1	0	0	0	100	0.116117	7	4	8	10	6	9	-0.395929	0.304559	0	0	0	0
Q92599	0	0	0	4	0	0	-100	0.373901	6	4	0	8	6	10	-1.26303	0.0912602	0	5	0	0
Q07666	10	11	10	16	16	16	-0.630766	7.02107e-05	2	3	2	2	4	2	-0.192645	0.677869	1	12	0	3
A0A024R240	0	0	0	0	0	0	0	#DIV/0!	5	4	3	6	4	5	-0.321928	0.287864	0	0	0	0
A0A024R7L5	8	8	11	9	7	9	0.111031	0.608653	8	7	5	10	9	12	-0.632268	0.0423945	0	0	0	0
A4D0V4	2	4	3	3	0	5	0.169925	0.841596	13	9	10	10	12	11	-0.0443941	0.814902	0	0	0	0
P84103	20	18	18	22	18	22	-0.146841	0.250815	4	2	5	1	1	1	1.87447	0.0390205	5	5	3	0
P52788	0	0	0	0	0	0	0	#DIV/0!	6	6	13	10	11	12	-0.400538	0.32946	4	8	0	0
Q96G03	0	0	0	0	0	0	0	#DIV/0!	10	2	9	8	8	8	-0.192645	0.711394	3	7	0	2
Q9H3N1	0	0	0	0	0	0	0	#DIV/0!	7	8	6	7	5	7	0.14439	0.491767	0	0	0	0
A0A024R3J7	0	0	0	0	0	1	-100	0.373901	9	5	6	7	8	7	-0.137504	0.621308	0	0	0	0
P38159	19	18	20	25	24	23	-0.337035	0.00360223	3	3	2	1	1	1	1.41504	0.00749043	4	22	1	6
A0A140VK41	0	0	0	0	0	0	0	#DIV/0!	10	9	8	10	7	8	0.111031	0.561438	0	0	0	0
P43897	0	0	0	0	0	0	0	#DIV/0!	3	6	7	9	6	6	-0.392317	0.34649	0	0	0	0
A0A024R9N6	1	0	1	0	0	0	100	0.116117	9	8	8	6	7	5	0.473931	0.0248962	0	0	0	0
Q96KG9	0	0	0	0	0	0	0	#DIV/0!	5	4	3	4	5	8	-0.5025	0.27944	0	0	0	0
P46779	11	10	11	8	10	10	0.192645	0.148148	7	6	9	8	10	9	-0.295456	0.189004	0	4	0	0
A0A024RAX2	0	0	0	0	0	0	0	#DIV/0!	9	9	10	8	7	7	0.347923	0.0132356	0	0	0	0
Q16186	0	0	1	0	0	0	100	0.373901	4	5	5	7	5	7	-0.440573	0.0890093	0	5	0	0
A0A024QZU5	10	12	10	10	9	8	0.245112	0.131778	6	4	5	4	5	4	0.206451	0.373901	0	0	0	0
Q9Y3U8	8	9	9	7	6	6	0.452512	0.0077626	5	6	6	7	7	7	-0.304855	0.0161301	0	0	0	0
P62304	10	9	10	14	13	12	-0.427421	0.00749043	7	5	3	5	7	5	-0.180572	0.64333	3	13	0	3
Q9Y6G9	0	0	0	0	0	0	0	#DIV/0!	8	5	6	9	12	9	-0.658963	0.0513744	0	1	0	0
F5GYQ1	4	5	4	7	6	5	-0.469485	0.0667665	5	6	2	4	6	3	0	1	0	0	0	0
Q13596	0	0	0	0	0	0	0	#DIV/0!	5	7	9	8	7	6	0	1	0	7	0	0
A0A024R693	0	0	0	0	0	0	0	#DIV/0!	7	4	6	7	4	7	-0.0824622	0.814902	0	0	0	0
Q6P587	0	0	0	0	0	0	0	#DIV/0!	10	8	9	5	6	5	0.754888	0.00532813	0	11	0	3
Q9BPW8	0	0	0	0	0	0	0	#DIV/0!	7	8	7	8	7	5	0.137504	0.518519	0	0	0	0
P30536	0	0	0	2	1	2	-100	0.00749043	5	6	7	3	4	6	0.469485	0.189004	0	0	0	0
P07947	0	1	2	0	0	0	100	0.158302	4	8	8	7	7	5	0.0740006	0.834019	0	0	0	0
P52294	0	5	6	6	0	4	0.137504	0.902702	0	5	6	6	8	8	-1	0.136505	0	0	0	0
E5FYM9	0	0	0	0	0	0	0	#DIV/0!	6	5	7	4	4	4	0.584963	0.0257214	0	0	0	0
P05556	0	0	0	0	0	0	0	#DIV/0!	8	8	9	8	10	7	0	1	3	0	0	0
Q9BXP5	13	15	10	23	21	19	-0.729352	0.0109047	2	2	2	1	1	1	1	#DIV/0!	0	5	0	0
P23193	1	0	1	1	2	2	-1.32193	0.101192	7	7	8	11	8	9	-0.347923	0.101192	2	28	0	1
P49756	21	22	19	26	25	19	-0.175087	0.321132	0	0	0	0	0	0	0	#DIV/0!	0	6	0	0
P50995	0	0	0	0	0	0	0	#DIV/0!	8	9	7	7	7	6	0.263034	0.116117	0	0	0	0
Q9Y394	0	0	0	0	0	0	0	#DIV/0!	9	8	7	5	4	6	0.678072	0.0213116	0	0	0	0
A0A024R8A7	4	6	2	3	3	4	0.263034	0.608653	5	4	6	4	5	6	0	1	0	0	0	0
Q9H6S0	18	19	18	18	16	15	0.16665	0.101192	0	0	0	3	2	2	-100	0.00219213	0	1	0	0
Q59ET0	0	0	0	0	0	0	0	#DIV/0!	11	0	13	13	11	8	-0.415037	0.568283	0	0	0	0
P63096	0	0	0	0	0	0	0	#DIV/0!	6	11	0	7	10	9	-0.612977	0.414702	0	0	0	0
Q5TEC6	28	21	24	28	28	31	-0.253119	0.107939	0	0	2	0	0	0	100	0.373901	0	8	0	4
Q6IB91	0	0	0	0	0	0	0	#DIV/0!	13	7	5	8	7	8	0.120294	0.797136	0	0	0	0
P60660	9	9	9	12	11	9	-0.245112	0.131778	1	1	3	6	5	6	-1.76553	0.00582069	13	40	5	11
A0A024R9G4	0	0	0	0	0	0	0	#DIV/0!	11	10	9	13	9	11	-0.137504	0.481817	0	0	0	0
A0M8W4	0	0	0	0	0	0	0	#DIV/0!	6	5	8	9	7	6	-0.211504	0.467605	0	0	0	0
Q53GL6	19	19	20	25	24	22	-0.291766	0.0100597	1	2	0	1	1	1	0	1	1	6	0	0
O75489	0	0	0	0	0	0	0	#DIV/0!	6	7	8	12	7	7	-0.308122	0.398208	0	0	0	0
Q00765	0	0	0	0	0	0	0	#DIV/0!	6	7	5	6	5	6	0.0824622	0.64333	0	0	0	0
A0A024R203	0	0	0	0	0	0	0	#DIV/0!	5	10	10	12	9	10	-0.31034	0.348641	0	0	0	0
P43034	0	0	0	0	0	0	0	#DIV/0!	6	7	8	8	7	7	-0.0671142	0.64333	0	13	0	1
A0A024RDB0	0	1	0	0	0	0	100	0.373901	9	12	8	17	14	14	-0.633872	0.0269973	0	0	0	0
P42166	25	25	26	32	31	32	-0.321928	0.000177551	0	2	1	1	0	1	0.584963	0.64333	0	12	0	0
A8K651	0	0	0	0	0	0	0	#DIV/0!	7	7	6	4	5	4	0.621488	0.0077626	0	0	0	0
A0A0C4DGZ9	0	0	0	0	1	1	-100	0.116117	8	7	11	8	9	9	0	1	0	0	0	0
A0A024R497	0	0	0	0	0	0	0	#DIV/0!	8	10	10	8	12	8	0	1	0	0	0	0
A0A0S2Z4G4	13	12	15	23	18	21	-0.632268	0.012501	6	4	5	5	4	4	0.206451	0.373901	0	0	0	0
A0A024R2D4	0	0	0	0	0	0	0	#DIV/0!	6	6	10	6	6	9	0.0671142	0.851237	0	0	0	0
Q15404	1	1	2	1	1	1	0.415037	0.373901	5	7	4	7	8	5	-0.321928	0.345271	3	2	1	4
A0A024R7U6	17	14	16	13	16	12	0.197037	0.250815	5	5	2	7	10	8	-1.05889	0.0313757	0	0	0	0
P42677	9	7	9	8	8	6	0.184425	0.348641	6	4	6	8	8	5	-0.392317	0.237796	0	5	0	0
A0A024R3Z5	0	0	0	0	0	0	0	#DIV/0!	7	6	6	6	6	6	0.0780025	0.373901	0	0	0	0
P60983	0	0	0	0	0	0	0	#DIV/0!	3	6	6	2	7	6	0	1	0	12	0	4
A0A0A0MTN0	0	0	1	0	0	0	100	0.373901	7	5	4	7	6	7	-0.321928	0.2302	0	0	0	0
B7Z4U9	0	0	0	0	0	0	0	#DIV/0!	8	6	5	10	13	10	-0.796467	0.0248962	0	0	0	0
A0A024R7Z5	0	1	2	0	0	1	1.58496	0.373901	1	7	5	3	2	3	0.70044	0.405715	0	0	0	0
A0A087X2B5	0	0	0	0	0	0	0	#DIV/0!	8	6	5	7	7	6	-0.0740006	0.741521	0	0	0	0
A0A024RDG6	0	0	0	0	0	0	0	#DIV/0!	2	4	6	6	4	4	-0.222392	0.64333	0	0	0	0
A4D275	0	2	0	0	1	0	1	0.677869	8	6	7	3	5	6	0.584963	0.0912602	0	0	0	0
Q14683	21	21	16	23	23	26	-0.311944	0.0742773	3	1	1	2	3	1	-0.263034	0.724659	0	3	0	1
A0A0A0MS41	0	1	1	0	0	0	100	0.116117	7	5	0	3	0	0	2	0.263751	0	0	0	0
P15927	8	6	7	7	5	3	0.485427	0.196261	3	4	5	8	9	8	-1.05889	0.00289001	1	9	0	6
A0A024R1M8	1	1	2	0	1	0	2	0.101192	8	5	11	11	9	7	-0.169925	0.656045	0	0	0	0
Q9BY44	5	3	2	2	4	5	-0.137504	0.802482	5	6	3	7	3	4	0	1	0	3	0	1
Q96P70	0	0	0	0	0	0	0	#DIV/0!	4	5	6	13	8	6	-0.847997	0.137727	2	1	0	0
A0A024R6C9	0	0	0	0	0	0	0	#DIV/0!	7	8	6	9	9	3	0	1	0	0	0	0
A0A024R4E2	6	6	3	7	5	5	-0.180572	0.608653	5	7	7	11	10	12	-0.796467	0.00612226	0	0	0	0
Q9H0D6	11	16	15	28	22	22	-0.777608	0.016489	2	5	4	5	1	6	-0.125531	0.859308	0	0	0	0
P68400	17	18	15	16	17	18	-0.0285692	0.767644	5	5	2	4	4	8	-0.415037	0.468527	0	0	0	0
A0A024RAE1	15	17	17	21	24	23	-0.472753	0.00459701	0	0	0	3	1	0	-100	0.205106	0	0	0	0
P62318	12	15	12	13	10	13	0.115477	0.518519	4	2	3	3	3	4	-0.152003	0.64333	3	17	1	3
P62899	11	16	7	8	11	10	0.229482	0.577017	3	5	3	9	8	6	-1.06413	0.0223942	0	1	0	0
P84098	8	7	7	10	10	8	-0.347923	0.0550406	2	2	2	8	5	4	-1.5025	0.0379966	0	1	0	0
Q6NUM9	0	0	0	0	1	0	-100	0.373901	8	7	7	7	5	6	0.289507	0.116117	0	0	0	0
Q9Y3D6	0	0	0	0	0	0	0	#DIV/0!	3	6	3	4	5	4	-0.115477	0.767644	0	1	0	0
A0A0S2Z4T1	15	18	19	24	13	16	-0.0274807	0.928625	7	3	5	10	6	9	-0.736966	0.116117	0	0	0	0
A8K3C5	15	13	11	18	18	13	-0.329308	0.175523	2	2	1	2	1	1	0.321928	0.518519	0	0	0	0
P22059	0	0	0	0	0	0	0	#DIV/0!	8	6	4	7	9	7	-0.353637	0.27944	0	0	0	1
D3DXC9	0	0	0	0	0	0	0	#DIV/0!	5	3	5	6	7	6	-0.547488	0.0550406	0	0	0	0
A0A024R862	1	0	1	0	0	0	100	0.116117	7	9	6	11	9	8	-0.347923	0.184074	0	0	0	0
Q9H2U2	0	0	0	0	0	0	0	#DIV/0!	9	9	6	11	8	5	0	1	1	0	0	0
A8K3M3	1	0	1	0	0	0	100	0.116117	8	10	11	11	9	9	0	1	0	0	0	0
Q8N766	0	0	0	2	0	1	-100	0.158302	4	8	9	9	4	6	0.14439	0.767644	0	0	0	0
O75436	1	0	0	0	0	1	0	1	3	3	3	5	5	6	-0.830075	0.00219213	0	2	0	0
O43169	0	0	0	0	0	0	0	#DIV/0!	1	2	1	6	4	2	-1.58496	0.0907332	0	0	0	0
A0A140VJK1	0	1	1	0	0	0	100	0.116117	8	8	9	7	9	8	0.0588937	0.64333	0	0	0	0
Q14137	11	11	13	25	26	23	-1.08017	0.000299243	3	4	1	1	2	0	1.41504	0.189004	0	1	0	0
Q16576	8	8	6	14	7	11	-0.540568	0.193378	7	8	6	8	9	7	-0.192645	0.287864	1	19	0	5
Q0VAB1	2	0	1	3	6	4	-2.11548	0.0341094	6	5	4	6	7	7	-0.415037	0.0667665	0	0	0	0
P27144	0	0	0	0	0	0	0	#DIV/0!	3	2	2	4	3	5	-0.777608	0.0667665	0	0	0	0
A4D2P1	0	0	0	0	0	0	0	#DIV/0!	4	7	6	8	7	8	-0.436099	0.101192	0	0	0	0
O75955	0	3	1	13	9	11	-3.04439	0.00265052	3	4	5	0	1	1	2.58496	0.00749043	0	0	0	0
A0A024R7K8	0	0	0	0	0	0	0	#DIV/0!	2	12	8	10	7	8	-0.184425	0.758455	0	0	0	0
A3RJH1	9	7	8	16	11	11	-0.662965	0.0572352	5	7	6	6	7	7	-0.152003	0.373901	0	0	0	0
A0A140VJE3	0	1	0	2	1	0	-1.58496	0.373901	7	10	8	9	7	7	0.120294	0.579015	0	0	0	0
P38606	0	1	0	1	0	0	0	1	9	7	6	6	5	8	0.211504	0.467605	1	0	0	0
Q9NVD7	1	0	0	2	0	0	-1	0.677869	2	5	4	6	7	10	-1.06413	0.0550406	0	2	0	0
O75396	1	2	1	2	2	2	-0.584963	0.116117	7	6	7	6	6	3	0.415037	0.189004	1	3	0	0
Q9H0A0	41	36	25	52	47	56	-0.603699	0.0306633	0	0	1	0	0	1	0	1	0	0	0	0
P62330	0	0	0	0	0	0	0	#DIV/0!	5	4	6	3	4	4	0.447459	0.116117	0	0	0	0
Q9UKN8	6	5	5	7	5	6	-0.169925	0.373901	4	3	2	3	3	3	0	1	0	0	0	0
Q9Y4E8	0	0	0	0	0	0	0	#DIV/0!	3	3	1	6	4	5	-1.09954	0.0390205	0	7	0	0
P08240	2	4	4	6	6	2	-0.485427	0.421648	4	1	2	0	3	2	0.485427	0.621308	0	0	0	0
P84095	0	0	0	0	0	0	0	#DIV/0!	4	5	8	6	8	8	-0.371969	0.291974	0	0	0	0
A0A0S2Z382	3	1	5	6	1	2	0	1	3	4	4	5	5	6	-0.540568	0.0241101	0	0	0	0
P61758	0	0	0	0	0	0	0	#DIV/0!	4	5	4	7	4	5	-0.29956	0.348641	5	24	0	3
P43246	3	2	2	2	6	5	-0.893085	0.184074	1	1	0	4	4	3	-2.45943	0.00312559	0	1	0	0
Q9UBT2	0	0	0	0	0	0	0	#DIV/0!	10	9	6	6	7	6	0.395929	0.184074	1	7	0	1
B4DGU4	0	0	0	1	0	1	-100	0.116117	7	5	7	5	6	8	0	1	0	0	0	0
Q5VW32	0	0	0	0	0	0	0	#DIV/0!	4	4	3	5	4	3	-0.125531	0.64333	0	1	0	0
Q13347	1	3	0	0	0	0	100	0.205106	10	5	9	11	7	10	-0.222392	0.530412	0	8	0	0
A0A075B6Z2	6	6	8	4	6	8	0.152003	0.64333	6	5	6	4	5	5	0.280108	0.101192	3	14	4	4
A0A024RDY3	0	0	0	0	0	0	0	#DIV/0!	4	3	2	4	4	3	-0.289507	0.373901	0	0	0	0
Q71UM5	7	0	0	0	7	6	-0.893085	0.565533	0	0	6	0	8	0	-0.415037	0.851237	0	0	0	0
Q14498	26	31	28	34	38	35	-0.332076	0.0177043	2	2	3	2	2	1	0.485427	0.2302	1	16	0	0
Q9BZZ5	8	5	7	14	14	14	-1.07039	0.00114262	9	8	7	5	1	6	1	0.070484	1	4	0	1
B4E3A8	0	0	0	0	0	0	0	#DIV/0!	11	11	7	7	11	9	0.103093	0.724659	0	0	0	0
A0A024QZ62	4	1	2	13	12	11	-2.36257	0.000785043	3	3	6	2	2	3	0.777608	0.189004	0	0	0	0
A8K3S1	0	0	0	0	0	0	0	#DIV/0!	10	11	12	10	11	6	0.289507	0.287864	0	0	0	0
O14744	0	0	0	0	0	0	0	#DIV/0!	9	8	6	8	6	6	0.201634	0.416866	0	1	0	0
O95433	0	0	1	0	0	0	100	0.373901	12	10	10	9	10	11	0.0931094	0.491767	3	10	1	9
A0A140VK13	0	0	0	0	0	0	0	#DIV/0!	7	5	5	8	7	6	-0.304855	0.205106	0	0	0	0
A0A0S2Z4A5	13	8	11	9	10	12	0.0458037	0.85408	4	4	4	8	9	12	-1.27302	0.00920589	0	0	0	0
A8K3L7	1	2	1	0	1	0	2	0.101192	6	3	2	2	1	3	0.874469	0.27944	0	0	0	0
A0A024RC78	0	0	0	0	0	0	0	#DIV/0!	4	4	3	5	3	4	-0.125531	0.64333	0	0	0	0
A0A024R4Z6	28	24	27	28	35	31	-0.250808	0.101192	1	1	0	0	0	0	100	0.116117	0	0	0	0
P49189	0	0	0	0	0	0	0	#DIV/0!	7	8	11	14	6	6	0	1	1	0	0	0
B4DJ38	3	3	4	3	4	3	0	1	8	6	7	4	7	5	0.392317	0.189004	0	0	0	0
P37108	7	8	6	9	9	7	-0.251539	0.205106	4	4	3	5	4	6	-0.447459	0.116117	3	20	0	0
Q16630	3	3	2	2	2	2	0.415037	0.116117	5	3	4	5	8	5	-0.584963	0.158302	2	15	0	3
Q53GR7	5	4	5	5	5	5	-0.0995357	0.373901	6	5	5	2	3	4	0.830075	0.0248962	0	0	0	0
A0A024R473	0	0	0	0	0	0	0	#DIV/0!	1	3	3	5	4	9	-1.36257	0.0926527	0	0	0	0
O75569	16	16	14	9	8	8	0.879706	0.000716276	2	2	1	3	3	4	-1	0.0241101	0	0	0	0
Q2L6I2	13	13	10	11	12	8	0.215729	0.34649	0	1	1	2	1	1	-1	0.2302	0	1	0	0
Q9Y295	10	11	13	10	11	7	0.280108	0.250815	6	6	4	6	11	8	-0.643856	0.133801	0	1	0	2
Q5JRX3	0	0	0	0	0	0	0	#DIV/0!	8	6	2	4	6	4	0.192645	0.741521	0	0	0	0
P42766	7	6	6	7	7	7	-0.14439	0.116117	4	3	4	6	8	6	-0.862496	0.0157998	0	2	0	0
O94903	0	0	0	0	0	0	0	#DIV/0!	8	6	7	7	6	8	0	1	3	15	0	3
P07384	0	0	0	0	0	0	0	#DIV/0!	5	1	5	5	7	5	-0.628031	0.250815	0	0	0	0
B4DS79	0	0	0	0	0	0	0	#DIV/0!	3	8	7	6	6	8	-0.152003	0.709597	0	0	0	0
Q14566	13	11	9	16	13	9	-0.203533	0.514519	5	4	1	10	11	12	-1.72247	0.00453542	0	22	0	2
A0A024R8U5	21	19	22	25	25	25	-0.274622	0.0079662	0	1	2	1	1	1	0	1	0	0	0	0
A0A024R4U3	0	0	0	0	0	0	0	#DIV/0!	4	3	7	9	9	8	-0.893085	0.0326779	0	0	0	0
Q9NQW7	1	1	0	0	0	0	100	0.116117	6	6	6	5	6	8	-0.0780025	0.724659	0	0	0	0
A0A024R7F7	0	0	0	0	0	0	0	#DIV/0!	5	7	4	9	9	8	-0.70044	0.0241101	0	0	0	0
O75400	15	16	13	17	20	19	-0.347923	0.0326779	0	0	0	0	0	0	0	#DIV/0!	0	0	0	0
Q9NUJ1	0	0	0	0	0	0	0	#DIV/0!	4	4	7	1	5	3	0.736966	0.260575	0	0	0	0
A8K6K2	0	1	0	0	0	0	100	0.373901	5	6	5	3	4	7	0.192645	0.621308	0	0	0	0
Q15738	0	0	0	0	0	0	0	#DIV/0!	4	8	8	8	7	8	-0.201634	0.507158	0	0	0	0
A6NP24	0	0	0	0	0	0	0	#DIV/0!	3	6	5	3	5	4	0.222392	0.561438	0	0	0	0
Q9NRN7	0	0	0	0	0	0	0	#DIV/0!	5	6	6	6	6	5	0	1	0	1	0	0
O95881	0	0	0	0	0	0	0	#DIV/0!	4	4	2	4	4	5	-0.378512	0.250815	0	2	0	4
O14929	0	0	0	0	0	0	0	#DIV/0!	2	2	3	6	8	7	-1.58496	0.00219213	0	0	0	0
A0A024QZK8	12	14	14	22	15	17	-0.432959	0.0996484	2	4	5	2	3	3	0.459432	0.348641	0	0	0	0
A0A024RC14	3	4	3	1	2	0	1.73697	0.0248962	4	4	5	5	5	5	-0.206451	0.116117	0	0	0	0
Q16643	9	7	7	8	7	6	0.131245	0.491767	3	2	3	5	6	2	-0.70044	0.252401	0	7	0	0
A8K4H1	11	10	12	16	16	16	-0.540568	0.000978089	3	7	6	9	8	8	-0.643856	0.0739262	0	0	0	0
A0A024R3U9	0	0	0	0	0	0	0	#DIV/0!	5	6	7	10	8	7	-0.473931	0.0912602	0	0	0	0
A0A0S2Z4K2	0	0	0	1	2	0	-100	0.158302	5	4	6	6	6	7	-0.341037	0.116117	0	0	0	0
A8K548	26	24	25	26	29	26	-0.111031	0.158302	0	0	0	0	0	0	0	#DIV/0!	0	0	0	0
A0A024RDD3	0	0	0	0	0	0	0	#DIV/0!	8	3	7	6	6	5	0.0824622	0.841596	0	0	0	0
A0A024R1W3	0	0	0	0	0	0	0	#DIV/0!	5	3	4	3	3	4	0.263034	0.373901	0	0	0	0
P26885	0	0	0	0	0	0	0	#DIV/0!	3	1	3	3	1	2	0.222392	0.724659	0	6	0	5
A0A0G2JK23	3	2	1	0	0	0	100	0.0257214	7	3	6	8	5	7	-0.321928	0.421648	0	0	0	0
P48163	0	0	0	0	0	0	0	#DIV/0!	9	4	3	10	8	7	-0.643856	0.218071	0	2	0	3
O15355	0	0	0	0	0	0	0	#DIV/0!	5	3	3	4	5	6	-0.447459	0.205106	0	3	0	0
Q8IY17	6	6	7	1	2	1	2.24793	0.000447238	3	3	5	5	3	3	0	1	0	0	0	0
Q14444	11	10	11	19	15	17	-0.672425	0.00621361	3	2	2	8	8	6	-1.65208	0.00257026	4	44	0	9
Q53SB6	0	0	0	0	0	0	0	#DIV/0!	6	4	2	6	6	6	-0.584963	0.158302	0	0	0	1
Q86YS6	0	0	0	0	0	0	0	#DIV/0!	5	6	6	0	5	6	0.628031	0.348641	0	0	0	0
O60518	0	0	0	0	0	0	0	#DIV/0!	5	3	5	0	0	5	1.37851	0.211579	0	0	0	0
O15479	14	13	12	9	10	8	0.530515	0.00804989	5	5	5	8	5	5	-0.263034	0.373901	0	1	0	0
P62995	17	13	19	18	15	15	0.0297473	0.87739	0	0	0	0	0	0	0	#DIV/0!	0	2	0	0
P36551	0	0	0	0	0	0	0	#DIV/0!	4	4	4	9	7	10	-1.11548	0.00612226	0	1	0	1
A0A059RKX5	0	0	0	0	0	0	0	#DIV/0!	6	6	5	9	5	2	0.0874628	0.878996	0	0	0	0
O75477	5	4	7	8	8	9	-0.643856	0.0334717	7	3	7	3	3	4	0.765535	0.164789	0	0	0	0
A0A024R4T4	0	0	0	0	0	0	0	#DIV/0!	4	4	4	4	3	3	0.263034	0.116117	0	0	0	0
Q8NCW5	0	0	0	0	0	0	0	#DIV/0!	8	5	6	5	4	6	0.341037	0.274577	0	0	0	0
P25685	2	3	1	2	2	3	-0.222392	0.64333	3	7	4	4	6	6	-0.192645	0.652994	0	3	0	0
P62316	13	13	12	16	13	13	-0.14439	0.274577	6	5	6	5	4	4	0.387023	0.0474207	0	8	0	0
P21912	0	0	0	0	0	0	0	#DIV/0!	6	4	5	5	8	4	-0.180572	0.64333	0	0	0	0
Q12996	0	1	0	0	1	1	-1	0.518519	1	3	5	4	7	6	-0.917538	0.140357	1	1	0	0
A8MT02	15	13	13	15	16	17	-0.22741	0.0572352	1	1	3	2	2	3	-0.485427	0.421648	0	0	0	0
A0A024RDE8	1	0	0	0	0	0	100	0.373901	4	4	5	6	5	8	-0.547488	0.101192	0	0	0	0
Q93034	0	0	0	0	0	0	0	#DIV/0!	3	1	1	3	3	2	-0.678072	0.250815	0	0	0	0
A0A024R9D7	3	5	3	2	1	0	1.87447	0.0390205	9	6	7	4	4	4	0.874469	0.0194418	0	0	0	0
P51553	0	0	0	0	0	0	0	#DIV/0!	5	6	3	4	2	4	0.485427	0.294256	0	0	0	0
Q15645	3	4	3	0	0	0	100	0.000562004	5	7	6	8	11	12	-0.784271	0.0313757	0	0	0	0
P49354	0	0	0	0	0	0	0	#DIV/0!	9	7	7	8	7	5	0.201634	0.416866	2	2	0	2
A0A087X020	1	2	0	0	0	0	100	0.158302	5	4	5	2	2	2	1.22239	0.0013239	0	0	0	0
P55735	8	7	6	8	5	6	0.14439	0.561438	5	6	5	3	3	3	0.830075	0.00219213	0	3	0	0
P40763	1	2	0	0	0	0	100	0.158302	2	4	2	12	20	17	-2.61471	0.00489083	0	0	0	0
A6NDG6	0	0	0	0	0	0	0	#DIV/0!	4	5	5	7	5	6	-0.36257	0.116117	4	6	3	2
Q96CN7	0	0	0	0	0	0	0	#DIV/0!	5	3	4	5	5	4	-0.222392	0.373901	3	0	0	2
Q6IQ22	0	0	0	0	0	0	0	#DIV/0!	6	6	6	7	6	7	-0.152003	0.116117	0	0	0	0
A0A024R0E2	1	1	3	0	0	0	100	0.0667665	4	7	3	6	7	6	-0.440573	0.252401	0	0	0	0
Q86X55	0	0	0	0	0	0	0	#DIV/0!	7	4	5	7	6	7	-0.321928	0.2302	1	2	0	0
P35659	15	18	18	20	17	17	-0.0824622	0.518519	0	0	0	0	0	0	0	#DIV/0!	1	2	0	0
Q541A5	0	0	0	0	0	0	0	#DIV/0!	6	4	6	8	8	8	-0.584963	0.0161301	0	7	0	6
A3KLL5	0	0	0	0	0	0	0	#DIV/0!	4	3	3	4	7	6	-0.765535	0.0685871	0	0	0	0
Q14980	28	28	29	53	56	51	-0.912537	7.40869e-05	0	0	0	0	0	0	0	#DIV/0!	0	8	0	3
B7Z8X5	0	0	0	0	0	0	0	#DIV/0!	6	5	0	5	5	9	-0.788496	0.308065	0	13	0	0
Q9Y512	5	6	3	19	20	20	-2.07529	9.12281e-05	2	3	3	0	0	0	100	0.0013239	0	0	0	0
A4D105	3	3	3	2	2	3	0.36257	0.116117	0	1	0	3	1	3	-2.80735	0.0550406	0	0	0	0
Q9UIQ6	0	0	0	0	0	0	0	#DIV/0!	3	2	6	2	3	4	0.289507	0.64333	0	0	0	0
A0A140VJT0	0	0	0	0	0	1	-100	0.373901	6	7	5	10	9	7	-0.530515	0.0646769	0	0	0	0
A0A024R8P8	11	5	7	4	6	5	0.616671	0.224122	0	0	0	5	5	6	-100	8.92165e-05	0	0	0	0
A8K5S1	3	1	2	0	0	0	100	0.0257214	4	3	4	4	2	6	-0.125531	0.795255	0	0	0	0
Q9H993	0	0	0	0	0	0	0	#DIV/0!	5	4	5	9	5	6	-0.514573	0.184074	0	0	0	0
P55036	0	0	0	0	0	0	0	#DIV/0!	6	5	5	5	5	5	0.0931094	0.373901	0	10	0	0
A0A024RAH8	30	29	24	41	41	35	-0.495325	0.0142169	0	0	0	0	0	0	0	#DIV/0!	0	0	0	0
Q5HYL6	3	4	3	4	4	8	-0.678072	0.219307	4	4	1	3	3	4	-0.152003	0.767644	2	7	0	4
Q9NZL4	0	0	0	0	0	0	0	#DIV/0!	4	4	5	4	7	6	-0.387023	0.2302	0	1	0	0
P40616	1	1	0	0	0	0	100	0.116117	2	4	3	4	5	4	-0.530515	0.116117	0	0	0	0
Q10713	0	0	0	0	0	0	0	#DIV/0!	11	4	4	7	4	6	0.160465	0.802482	0	0	0	0
Q9H0C8	0	0	0	0	1	0	-100	0.373901	5	4	1	5	3	4	-0.263034	0.64333	0	3	0	0
A8K5Y7	0	0	0	0	0	0	0	#DIV/0!	4	2	4	7	5	10	-1.1375	0.0666117	0	0	0	0
A0A024R509	0	0	0	0	0	0	0	#DIV/0!	4	3	4	4	3	5	-0.125531	0.64333	0	0	0	0
A0A024R284	0	0	0	0	0	0	0	#DIV/0!	1	2	2	6	8	3	-1.76553	0.0550406	0	0	0	0
Q00577	14	14	9	9	9	7	0.565597	0.0897759	4	3	1	2	3	2	0.192645	0.741521	0	12	0	0
Q99426	0	0	0	0	0	0	0	#DIV/0!	2	2	3	7	3	4	-1	0.134702	0	8	0	1
P08237	2	0	2	0	0	0	100	0.116117	5	5	6	5	9	6	-0.321928	0.345271	0	0	0	0
O60271	0	0	0	0	0	0	0	#DIV/0!	2	3	3	8	8	6	-1.45943	0.00331976	1	3	0	0
Q96JB5	0	1	1	1	0	0	1	0.518519	3	2	1	0	1	2	1	0.287864	0	0	0	0
A0A024R001	0	0	0	0	0	0	0	#DIV/0!	0	0	1	0	0	0	100	0.373901	0	0	0	0
Q3B7X1	0	0	0	0	0	0	0	#DIV/0!	4	5	3	4	6	3	-0.115477	0.767644	0	0	0	0
Q29954	0	0	0	0	0	0	0	#DIV/0!	7	6	0	0	5	5	0.378512	0.734418	0	0	0	0
O75431	3	2	1	7	4	7	-1.58496	0.0257214	2	2	3	2	1	1	0.807355	0.101192	0	0	0	0
P60891	0	0	0	0	0	0	0	#DIV/0!	9	9	9	9	6	8	0.231326	0.205106	0	0	0	0
Q9NQR4	0	0	0	0	0	0	0	#DIV/0!	7	3	7	5	5	3	0.387023	0.421648	1	3	0	0
Q86V81	28	28	28	34	35	33	-0.280108	0.000484128	0	0	0	0	3	1	-100	0.205106	0	33	0	2
P26196	12	12	14	10	12	12	0.160465	0.2302	11	7	10	9	8	8	0.163499	0.467605	0	2	0	3
A6NHR9	36	31	36	36	30	28	0.131912	0.363032	0	0	0	0	1	0	-100	0.373901	0	0	0	0
Q92621	29	37	36	37	30	29	0.0874628	0.604145	1	0	0	1	2	3	-2.58496	0.0667665	0	0	0	0
Q53T99	10	11	9	17	20	15	-0.793549	0.00937485	3	1	3	1	1	2	0.807355	0.250815	2	10	0	4
P31483	1	1	0	3	2	2	-1.80735	0.0241101	4	5	4	5	5	6	-0.29956	0.101192	0	3	0	1
P00352	0	0	0	0	0	0	0	#DIV/0!	10	9	11	7	6	9	0.447459	0.0646769	1	1	0	1
P27694	15	18	19	10	15	13	0.452512	0.0685871	1	1	3	6	8	7	-2.07039	0.00377202	0	3	0	0
Q86VX4	23	23	31	34	33	29	-0.318176	0.108349	2	1	0	0	3	1	-0.415037	0.767644	0	5	0	0
A0A024R977	0	0	0	0	0	0	0	#DIV/0!	5	0	0	0	0	0	100	0.373901	0	0	0	0
P60866	6	7	6	8	8	7	-0.275634	0.0474207	7	5	4	6	4	5	0.0931094	0.767644	0	7	0	0
Q13547	7	9	8	12	13	13	-0.662965	0.00219213	3	1	2	4	5	1	-0.736966	0.373901	0	0	0	0
H7BYY1	13	10	9	15	11	12	-0.247928	0.304559	0	0	0	0	0	0	0	#DIV/0!	0	0	0	0
O75821	1	1	0	0	1	1	0	1	4	5	5	8	7	6	-0.584963	0.0248962	1	46	0	2
A0A024R0R4	0	0	0	0	0	0	0	#DIV/0!	4	3	4	9	4	6	-0.788496	0.148148	0	0	0	0
Q01085	0	0	0	3	3	0	-100	0.116117	0	0	0	4	4	5	-100	0.00020204	0	0	0	0
Q9Y3E5	0	0	0	0	0	0	0	#DIV/0!	5	5	7	3	1	3	1.28011	0.0241101	0	0	0	0
O43765	0	0	0	0	0	0	0	#DIV/0!	5	5	6	7	8	10	-0.643856	0.0334717	3	16	0	5
A0A0A0MTJ9	0	0	0	0	0	0	0	#DIV/0!	4	4	7	6	6	6	-0.263034	0.373901	0	0	0	0
A0A024R9P6	0	0	0	4	2	2	-100	0.0161301	6	5	4	5	4	5	0.0995357	0.64333	0	0	0	0
Q9NTI5	18	17	12	22	21	17	-0.352302	0.145767	0	0	0	1	0	0	-100	0.373901	0	0	0	0
A0A0A0MQU0	13	11	14	15	16	14	-0.243926	0.0912602	1	1	1	0	0	1	1.58496	0.116117	0	0	0	0
Q13045	0	1	0	0	0	0	100	0.373901	3	3	2	9	5	6	-1.32193	0.0326779	0	1	0	1
O60749	0	0	0	0	0	0	0	#DIV/0!	8	4	5	5	7	6	-0.0824622	0.814902	0	0	0	0
P83916	12	17	16	14	19	14	-0.0627358	0.782754	0	0	0	3	0	0	-100	0.373901	12	53	0	0
A0A140VJM0	0	0	0	0	0	0	0	#DIV/0!	5	5	6	7	7	5	-0.247928	0.250815	0	0	0	0
A0A0A0MSW4	0	0	0	0	0	0	0	#DIV/0!	5	8	4	6	4	6	0.0874628	0.820294	0	0	0	0
A0A024RAS8	0	0	0	0	0	0	0	#DIV/0!	5	3	6	3	2	3	0.807355	0.101192	0	0	0	0
O95292	0	0	0	2	0	0	-100	0.373901	5	3	4	6	6	4	-0.415037	0.205106	0	7	0	0
L0R5A1	7	8	9	6	6	6	0.415037	0.0257214	10	12	9	8	8	8	0.369234	0.0572352	2	9	5	6
A0A024R608	10	8	8	10	10	7	-0.0544478	0.795255	1	1	2	6	2	3	-1.45943	0.134702	0	0	0	0
Q9NP72	0	0	0	0	0	0	0	#DIV/0!	8	7	4	7	4	8	0	1	2	0	0	0
P82979	4	5	4	7	8	7	-0.758992	0.00312559	5	2	5	1	5	4	0.263034	0.691761	0	12	0	0
P09543	0	0	0	0	0	0	0	#DIV/0!	5	3	4	2	6	3	0.125531	0.814902	0	0	0	0
A0A024RBC5	0	0	0	0	0	0	0	#DIV/0!	5	4	7	8	8	8	-0.584963	0.0390205	0	0	0	0
A0A024RAC5	7	8	5	12	13	11	-0.847997	0.00718233	3	1	2	2	2	1	0.263034	0.64333	0	0	0	0
A0A024R9U3	0	0	0	1	0	0	-100	0.373901	6	4	6	5	5	3	0.29956	0.348641	0	0	0	0
Q9H845	0	0	0	0	0	0	0	#DIV/0!	4	3	3	7	8	7	-1.1375	0.00105756	0	0	0	0
A0A024R163	10	8	10	13	11	14	-0.440573	0.0393519	0	0	0	4	0	5	-100	0.121004	0	0	0	0
Q9HBB9	16	18	15	8	8	9	0.970854	0.00105756	1	0	0	0	1	3	-2	0.348641	0	0	0	0
J3KNL6	1	0	0	1	0	1	-1	0.518519	4	1	2	6	4	4	-1	0.102424	0	6	0	0
B4DPY2	14	15	12	18	19	15	-0.342888	0.0697158	0	0	0	0	0	0	0	#DIV/0!	0	0	0	0
B2RDE8	0	0	0	0	0	0	0	#DIV/0!	6	8	8	8	9	6	-0.0641303	0.77805	0	0	0	0
A0A140VJG8	0	0	0	0	0	0	0	#DIV/0!	4	3	5	2	4	4	0.263034	0.491767	0	0	0	0
O43324	5	2	3	2	4	2	0.321928	0.579015	4	4	5	3	3	2	0.70044	0.0241101	0	10	0	3
Q96BS4	36	33	37	32	36	36	0.0274807	0.729182	0	0	0	0	0	0	0	#DIV/0!	0	0	0	0
P28331	0	0	0	0	0	0	0	#DIV/0!	2	2	3	4	9	5	-1.36257	0.0789276	0	0	0	0
Q9UM00	7	4	3	3	3	5	0.347923	0.507158	3	2	6	2	3	4	0.289507	0.64333	0	0	0	0
Q92747	0	0	0	0	0	0	0	#DIV/0!	5	3	4	2	5	4	0.125531	0.767644	0	0	0	0
B3KS62	4	4	2	2	4	2	0.321928	0.518519	6	3	4	6	4	5	-0.206451	0.561438	0	0	0	0
Q8NBJ5	0	0	1	0	0	0	100	0.373901	2	2	4	3	4	4	-0.459432	0.250815	1	0	1	4
P16930	0	0	0	0	0	0	0	#DIV/0!	5	7	8	10	5	5	0	1	2	30	0	0
P35249	9	7	5	7	10	9	-0.308122	0.315296	1	0	0	1	3	2	-2.58496	0.0667665	0	0	0	0
A0A024QZ22	0	0	0	0	0	0	0	#DIV/0!	3	4	3	3	2	4	0.152003	0.64333	0	0	0	0
Q7L0Y3	0	1	1	0	0	0	100	0.116117	3	1	2	0	0	0	100	0.0257214	0	0	0	0
A4D1U5	3	1	2	2	1	0	1	0.287864	1	1	1	1	2	2	-0.736966	0.116117	0	0	0	0
P51570	0	0	1	0	0	0	100	0.373901	7	3	5	5	7	6	-0.263034	0.481817	0	0	0	0
Q9H061	1	1	2	2	4	3	-1.16993	0.0667665	2	2	2	4	3	3	-0.736966	0.0161301	0	0	0	0
P51636	4	4	3	5	4	4	-0.241008	0.2302	1	2	3	1	1	1	1	0.158302	0	0	0	0
Q9NPQ8	1	0	0	0	0	0	100	0.373901	4	4	1	3	5	3	-0.289507	0.608653	0	0	0	0
P06132	0	0	0	0	0	0	0	#DIV/0!	4	3	4	3	5	3	0	1	0	1	0	1
A0A140VJE0	0	0	0	0	0	0	0	#DIV/0!	3	3	2	4	3	3	-0.321928	0.2302	0	0	0	0
O15228	0	0	0	0	0	0	0	#DIV/0!	2	3	1	1	0	3	0.584963	0.561438	0	0	0	0
O60832	21	25	23	24	20	17	0.177787	0.316855	0	0	1	0	1	0	0	1	0	1	0	0
O75608	0	0	0	0	0	0	0	#DIV/0!	3	2	1	3	6	4	-1.11548	0.0912602	1	2	0	0
A8K5J1	2	2	1	0	0	0	100	0.00749043	4	5	4	4	6	7	-0.387023	0.2302	0	0	0	0
A0A087WUC6	0	0	0	0	0	0	0	#DIV/0!	2	2	1	4	3	2	-0.847997	0.116117	0	0	0	0
O60493	1	1	3	0	0	0	100	0.0667665	3	3	4	6	4	3	-0.378512	0.348641	0	2	0	0
P45973	10	11	9	10	7	7	0.321928	0.158302	0	0	0	0	0	0	0	#DIV/0!	0	18	0	1
O00264	0	0	0	0	0	0	0	#DIV/0!	1	0	1	4	2	4	-2.32193	0.0232152	1	0	0	0
P67870	10	8	7	5	5	7	0.556393	0.0733885	1	2	1	1	1	1	0.415037	0.373901	0	1	0	0
P41567	0	0	0	1	2	2	-100	0.00749043	0	1	0	1	1	0	-1	0.518519	0	13	0	1
Q15942	0	0	0	0	0	0	0	#DIV/0!	2	3	5	4	1	3	0.321928	0.621308	0	15	0	1
A8K309	0	0	0	0	1	0	-100	0.373901	2	3	5	4	8	6	-0.847997	0.140357	0	0	0	0
Q13595	10	9	11	10	11	8	0.0489096	0.767644	0	0	0	0	0	0	0	#DIV/0!	0	1	0	0
Q93008	0	0	0	0	1	0	-100	0.373901	8	7	3	9	8	6	-0.353637	0.398208	0	0	0	0
Q15075	0	0	0	0	0	0	0	#DIV/0!	2	4	6	10	12	10	-1.41504	0.00749043	0	32	0	0
Q8N684	1	0	0	4	3	3	-3.32193	0.00312559	3	4	5	5	5	4	-0.222392	0.373901	0	6	0	0
Q5TDG3	29	24	25	38	37	37	-0.521953	0.00192263	0	0	0	0	0	0	0	#DIV/0!	0	0	0	0
Q9UBQ5	3	1	1	1	1	2	0.321928	0.677869	4	1	3	4	4	4	-0.584963	0.205106	0	0	0	0
Q7L5N1	0	0	0	0	0	0	0	#DIV/0!	2	1	3	2	5	1	-0.415037	0.64333	0	2	0	1
Q96ND0	1	1	0	1	1	0	0	1	4	5	4	4	4	7	-0.206451	0.561438	0	0	0	0
A0A024R0H1	0	2	0	0	1	0	1	0.677869	1	4	1	3	2	4	-0.584963	0.435331	0	0	0	0
Q53G26	10	7	9	8	7	10	0.0565835	0.802482	0	1	1	0	0	1	1	0.518519	0	0	0	0
Q9NX46	0	0	0	0	0	0	0	#DIV/0!	2	2	4	3	3	4	-0.321928	0.421648	1	1	0	0
Q96EE3	5	7	4	6	5	5	0	1	2	0	1	1	2	1	-0.415037	0.64333	0	0	0	0
P35080	0	0	0	0	0	0	0	#DIV/0!	6	5	6	2	4	3	0.917538	0.0161301	1	8	0	0
O95071	1	1	1	0	0	0	100	#DIV/0!	0	1	0	2	2	2	-2.58496	0.00749043	1	0	0	0
Q9GZZ9	0	0	0	0	0	0	0	#DIV/0!	5	3	3	6	5	3	-0.347923	0.416866	0	3	0	0
A0A024RDV7	4	3	3	4	5	3	-0.263034	0.373901	1	2	1	4	5	3	-1.58496	0.0161301	0	0	0	0
P09012	7	8	7	12	10	13	-0.669851	0.0100597	2	1	3	3	2	2	-0.222392	0.64333	0	6	0	0
Q96HS1	21	23	25	16	15	20	0.436099	0.0350701	0	0	1	2	0	1	-1.58496	0.373901	0	0	0	0
A0A024R158	1	3	4	4	1	2	0.192645	0.802482	0	3	1	10	4	1	-1.90689	0.258906	0	0	0	0
A0A024R9I0	0	0	0	0	0	0	0	#DIV/0!	3	4	2	4	5	3	-0.415037	0.287864	0	0	0	0
Q9NZB2	29	22	28	17	25	19	0.373043	0.138508	1	1	1	4	2	4	-1.73697	0.0248962	0	0	0	0
A8K8A4	4	6	5	7	5	6	-0.263034	0.287864	0	3	0	3	0	3	-1	0.518519	0	0	0	0
Q969U7	0	0	0	0	0	0	0	#DIV/0!	1	5	2	2	3	4	-0.169925	0.814902	0	0	0	0
O15160	5	5	2	2	6	4	0	1	2	4	2	5	4	4	-0.70044	0.0890093	0	1	0	0
A8K566	9	11	11	15	18	12	-0.537657	0.0657428	1	1	0	3	4	2	-2.16993	0.0248962	0	0	0	0
P63167	1	1	3	4	1	2	-0.485427	0.579015	1	0	0	2	2	0	-2	0.250815	0	3	0	0
P14735	0	0	0	0	0	0	0	#DIV/0!	7	7	5	8	4	9	-0.14439	0.709597	0	0	0	2
O00541	10	8	9	20	15	18	-0.973033	0.00517963	1	0	0	0	0	0	100	0.373901	0	0	0	0
A0A024R7D3	0	0	0	0	0	0	0	#DIV/0!	2	3	4	2	2	1	0.847997	0.116117	0	0	0	0
P61619	1	1	1	3	2	2	-1.22239	0.0161301	0	2	1	5	3	4	-2	0.0213116	0	0	0	0
A0A024R7P2	0	1	0	0	0	0	100	0.373901	2	2	2	3	6	4	-1.11548	0.0572352	0	0	0	0
Q5SY16	12	10	11	15	13	12	-0.277534	0.0912602	0	0	0	1	0	0	-100	0.373901	0	0	0	0
A0A024R7G8	0	0	0	0	0	0	0	#DIV/0!	4	3	3	4	4	4	-0.263034	0.116117	0	0	0	0
A0A0S2Z4X9	0	0	0	0	0	0	0	#DIV/0!	5	0	0	6	0	0	-0.263034	0.904299	0	0	0	0
Q9Y5X3	0	0	0	0	0	0	0	#DIV/0!	3	2	4	6	3	1	-0.152003	0.841596	0	0	0	0
Q8NCN5	0	0	0	0	0	0	0	#DIV/0!	1	1	1	1	1	1	0	#DIV/0!	0	0	0	0
Q9BUR5	0	0	0	0	0	0	0	#DIV/0!	0	2	0	3	1	3	-1.80735	0.151835	0	0	0	0
P46087	24	25	21	33	28	31	-0.394279	0.0177043	0	0	1	1	0	0	0	1	0	1	0	0
O94906	29	24	26	27	29	24	-0.0181473	0.878996	0	0	0	0	0	0	0	#DIV/0!	0	0	0	0
Q96KR1	11	20	15	31	23	31	-0.885829	0.0251624	0	0	0	1	0	0	-100	0.373901	0	0	0	0
P10644	0	0	0	0	0	0	0	#DIV/0!	2	2	1	7	8	7	-2.1375	0.000274562	2	10	0	1
P50897	0	0	0	0	0	0	0	#DIV/0!	6	6	4	3	1	1	1.67807	0.0177043	1	0	5	7
P19971	0	0	0	0	0	0	0	#DIV/0!	2	4	4	5	5	7	-0.765535	0.0685871	1	0	0	0
O95394	0	0	0	0	0	0	0	#DIV/0!	1	3	2	5	4	4	-1.11548	0.0248962	0	0	0	0
O75251	0	0	0	0	0	0	0	#DIV/0!	1	2	1	4	4	3	-1.45943	0.0077626	0	0	0	0
Q9GZS3	8	6	6	6	4	3	0.621488	0.102424	1	1	1	2	0	2	-0.415037	0.64333	0	0	0	0
O43795	3	5	4	2	3	1	1	0.070484	0	0	0	3	2	2	-100	0.00219213	0	0	0	0
Q15437	0	0	0	0	0	0	0	#DIV/0!	6	3	4	8	6	6	-0.621488	0.102424	0	0	0	0
Q04695	12	10	0	0	0	0	100	0.119393	0	0	0	0	0	0	0	#DIV/0!	0	0	0	0
F2X601	0	0	0	0	0	0	0	#DIV/0!	0	0	0	0	0	0	0	#DIV/0!	0	0	0	0
Q9Y3F4	4	1	2	0	1	1	1.80735	0.151835	9	5	6	11	10	9	-0.584963	0.0667665	0	9	0	0
A0A024RBA9	0	0	0	0	0	0	0	#DIV/0!	8	11	7	5	5	6	0.70044	0.0556545	0	0	0	0
A0A024R4G1	1	0	1	0	0	1	1	0.518519	7	2	8	8	4	7	-0.160465	0.77805	0	0	0	0
Q9BW27	15	10	13	12	11	12	0.118644	0.53908	1	2	1	3	5	2	-1.32193	0.101192	0	0	0	0
Q9BXJ9	0	0	0	0	0	0	0	#DIV/0!	5	9	10	9	5	7	0.192645	0.629095	0	2	0	0
A0A024R2U9	0	0	0	0	0	0	0	#DIV/0!	7	3	3	2	6	3	0.241008	0.729182	0	0	0	0
P50750	7	6	7	1	2	3	1.73697	0.00219213	3	5	4	3	3	0	1	0.158302	0	0	0	0
Q8TCS8	0	0	0	0	0	0	0	#DIV/0!	5	5	6	5	6	3	0.192645	0.518519	0	0	0	0
Q16795	0	0	0	0	0	0	0	#DIV/0!	4	7	7	7	4	7	0	1	0	0	0	0
O14974	8	6	5	15	13	14	-1.14439	0.00189845	4	0	2	0	2	2	0.584963	0.64333	1	5	0	0
Q9H936	2	1	1	1	2	4	-0.807355	0.348641	3	2	3	2	0	1	1.41504	0.0667665	0	0	0	0
P23588	0	0	0	0	1	0	-100	0.373901	4	5	5	8	7	6	-0.584963	0.0248962	4	22	0	2
P62837	0	1	1	0	0	0	100	0.116117	6	5	7	7	7	7	-0.222392	0.158302	0	0	0	0
O43491	1	3	1	1	1	0	1.32193	0.250815	9	10	8	9	14	9	-0.245112	0.398208	1	8	0	0
Q01628	0	0	0	0	0	0	0	#DIV/0!	3	4	2	5	3	3	-0.289507	0.491767	0	0	0	0
A0A024R983	0	2	1	1	1	1	0	1	7	5	5	7	4	6	0	1	0	0	0	0
A0A024RB10	2	2	3	1	0	1	1.80735	0.0241101	4	5	5	7	4	5	-0.192645	0.518519	0	0	0	0
O15173	0	0	0	0	0	0	0	#DIV/0!	5	5	3	5	6	4	-0.206451	0.491767	1	0	0	0
A0A140VK39	0	0	0	0	0	0	0	#DIV/0!	8	3	5	7	7	7	-0.392317	0.315296	0	0	0	0
Q6FH57	4	5	4	3	3	4	0.378512	0.101192	5	6	4	4	2	2	0.906891	0.0572352	0	0	0	0
A0A024R371	0	0	0	1	1	1	-100	#DIV/0!	5	7	5	4	4	5	0.387023	0.148148	0	0	0	0
Q13867	0	0	0	0	0	0	0	#DIV/0!	6	3	6	7	4	4	0	1	0	1	0	4
A0A024R8Z1	1	0	1	1	2	1	-1	0.2302	4	5	4	3	5	4	0.115477	0.64333	0	0	0	0
O00151	0	0	0	0	0	0	0	#DIV/0!	3	3	4	3	6	6	-0.584963	0.189004	3	13	0	0
Q8TDN6	15	15	15	24	24	22	-0.63743	0.000235616	0	0	1	0	0	0	100	0.373901	0	0	0	0
A0A140VKC0	0	0	0	0	0	0	0	#DIV/0!	9	8	7	6	9	6	0.192645	0.435331	0	0	0	0
A0A140VJP2	0	0	0	0	0	0	0	#DIV/0!	6	6	5	8	6	6	-0.234465	0.250815	0	0	0	0
A0A140VJL0	0	0	0	0	0	0	0	#DIV/0!	4	2	4	3	4	2	0.152003	0.724659	0	0	0	0
Q96RS6	0	0	1	0	0	0	100	0.373901	3	4	6	8	3	5	-0.29956	0.587914	0	0	0	0
P50402	14	12	10	11	13	14	-0.0780025	0.67018	1	0	1	0	0	3	-0.584963	0.767644	0	0	0	0
P52306	0	0	0	0	0	0	0	#DIV/0!	2	4	3	6	8	4	-1	0.0808001	0	1	0	0
Q6PKG0	6	7	3	7	7	8	-0.459432	0.184074	3	1	0	4	3	4	-1.45943	0.0685871	0	6	0	0
Q15293	0	0	0	0	0	0	0	#DIV/0!	4	4	4	1	2	2	1.26303	0.00219213	0	4	0	1
Q32P28	0	0	0	0	0	0	0	#DIV/0!	3	5	3	7	1	3	0	1	0	1	0	0
O00442	0	0	0	0	0	1	-100	0.373901	4	4	4	6	7	6	-0.662965	0.00219213	0	0	0	0
P42025	0	0	0	0	0	0	0	#DIV/0!	5	4	0	4	4	7	-0.736966	0.334852	0	0	0	0
O60313	0	0	0	0	0	0	0	#DIV/0!	3	5	3	7	7	4	-0.710493	0.12417	0	0	0	0
Q5VZM2	0	0	0	0	0	0	0	#DIV/0!	3	2	3	4	3	2	-0.169925	0.64333	0	0	0	0
A0A087WW40	0	0	0	0	0	0	0	#DIV/0!	3	3	5	2	1	2	1.1375	0.0550406	0	0	0	0
A0A024R9W7	4	5	5	3	3	4	0.485427	0.0474207	3	4	4	5	3	3	0	1	0	0	0	0
Q96DG6	0	0	0	0	0	0	0	#DIV/0!	3	5	4	4	5	3	0	1	0	0	0	0
Q5JPE4	0	0	0	0	0	0	0	#DIV/0!	2	2	3	4	2	3	-0.36257	0.373901	2	1	0	0
P61513	8	10	8	4	6	6	0.70044	0.0241101	1	2	1	3	4	4	-1.45943	0.0077626	0	0	0	0
A0A090N7V5	0	0	0	0	0	0	0	#DIV/0!	3	5	3	3	6	3	-0.125531	0.795255	0	0	0	0
Q7Z4W1	1	0	0	0	0	0	100	0.373901	3	5	2	5	3	5	-0.378512	0.416866	0	0	0	0
P49321	0	0	0	0	0	0	0	#DIV/0!	3	3	4	6	6	4	-0.678072	0.0550406	5	65	0	10
A0A0A0MT83	0	0	0	0	0	0	0	#DIV/0!	3	5	1	5	3	5	-0.530515	0.373901	0	0	0	0
P10619	0	0	0	0	0	0	0	#DIV/0!	5	1	3	4	3	1	0.169925	0.829799	0	1	1	10
A0A024R529	0	0	0	0	0	0	0	#DIV/0!	6	7	5	10	7	7	-0.415037	0.158302	0	0	0	0
A0A0S2Z583	1	0	0	0	0	0	100	0.373901	4	6	7	7	5	6	-0.0824622	0.767644	0	0	0	0
A0A024R649	0	0	0	0	0	0	0	#DIV/0!	3	4	6	3	3	6	0.115477	0.814902	0	0	0	0
A0A024RCR2	0	0	1	0	0	0	100	0.373901	3	3	2	5	3	5	-0.70044	0.0890093	0	0	0	0
Q59EH7	1	1	1	0	0	0	100	#DIV/0!	1	0	2	8	6	7	-2.80735	0.00182626	0	4	0	0
A0A024R094	0	0	0	0	0	0	0	#DIV/0!	4	2	3	4	5	3	-0.415037	0.287864	0	0	0	0
Q549M8	6	6	7	9	13	8	-0.658963	0.0789276	3	2	4	4	3	3	-0.152003	0.64333	1	16	0	6
Q9GZR7	22	18	26	33	34	36	-0.642106	0.00754858	0	0	0	0	0	0	0	#DIV/0!	0	0	0	0
P18077	9	9	11	10	6	9	0.214125	0.386912	5	2	2	6	7	5	-1	0.0601698	0	0	0	0
Q15417	0	0	0	0	0	0	0	#DIV/0!	5	6	5	3	7	6	0	1	0	20	0	0
A0A024R2M6	0	0	0	0	0	0	0	#DIV/0!	5	5	5	9	6	3	-0.263034	0.594642	0	0	0	0
Q8TCJ2	3	1	2	3	3	4	-0.736966	0.116117	2	3	3	3	3	2	0	1	0	0	0	0
Q14165	0	0	0	0	0	0	0	#DIV/0!	3	5	1	3	5	1	0	1	0	0	0	0
A8K0B6	0	0	0	0	0	0	0	#DIV/0!	3	4	6	5	2	3	0.378512	0.467605	0	0	0	0
Q96IU4	0	0	0	0	0	0	0	#DIV/0!	3	3	6	4	4	2	0.263034	0.608653	1	6	0	0
Q969V3	0	0	0	1	0	0	-100	0.373901	2	5	3	5	4	2	-0.137504	0.802482	0	0	0	0
Q12788	25	30	23	28	29	25	-0.0721498	0.608653	0	0	0	0	0	0	0	#DIV/0!	0	0	0	0
P35250	4	5	3	6	6	5	-0.5025	0.0667665	1	0	2	2	2	3	-1.22239	0.116117	0	0	0	0
Q96DB5	0	0	0	0	0	0	0	#DIV/0!	3	3	3	4	2	2	0.169925	0.64333	0	2	0	0
Q7Z7H8	0	0	0	0	0	0	0	#DIV/0!	1	2	4	4	4	3	-0.652077	0.2302	0	0	0	0
O95487	0	0	0	0	0	0	0	#DIV/0!	2	5	3	6	6	6	-0.847997	0.0390205	0	0	0	0
A0A024R0H7	0	0	1	0	0	0	100	0.373901	2	1	0	0	0	3	0	1	0	0	0	0
O43598	0	0	0	0	0	0	0	#DIV/0!	1	2	1	3	1	2	-0.584963	0.373901	0	0	0	0
P55769	7	8	6	10	9	9	-0.415037	0.0248962	0	0	0	0	0	0	0	#DIV/0!	0	4	0	0
Q8IY81	20	17	18	30	34	27	-0.726435	0.00559023	0	0	0	1	0	1	-100	0.116117	1	1	0	0
A0A024R5P1	0	0	0	0	0	0	0	#DIV/0!	8	10	8	3	9	7	0.452512	0.283601	0	0	0	0
O43252	0	0	0	0	0	0	0	#DIV/0!	4	0	2	4	4	4	-1	0.158302	0	0	0	0
Q06787	5	7	8	6	5	4	0.415037	0.189004	0	0	0	1	1	0	-100	0.116117	0	1	0	0
A0A024R7Y5	0	0	0	0	0	0	0	#DIV/0!	1	0	1	1	1	3	-1.32193	0.250815	0	0	0	0
Q9BW60	2	2	2	4	3	2	-0.584963	0.158302	5	5	5	5	5	6	-0.0931094	0.373901	0	0	0	0
Q9Y2A7	1	1	1	0	0	0	100	#DIV/0!	5	1	2	5	6	7	-1.16993	0.0667665	0	0	0	0
Q12849	0	0	1	1	0	1	-1	0.518519	4	2	4	5	6	6	-0.765535	0.0351685	0	1	0	1
A0A024R2M9	0	0	0	2	1	1	-100	0.0161301	3	2	1	4	3	2	-0.584963	0.287864	0	0	0	0
Q9NVV0	0	0	0	0	0	0	0	#DIV/0!	4	3	1	3	3	3	-0.169925	0.724659	0	0	0	0
Q969X5	0	0	0	0	0	0	0	#DIV/0!	2	4	3	4	4	3	-0.289507	0.373901	0	0	0	0
E5KS55	0	0	0	0	0	0	0	#DIV/0!	4	5	4	3	2	1	1.11548	0.0248962	0	0	0	0
Q597H1	0	0	0	0	0	0	0	#DIV/0!	4	5	5	7	4	6	-0.280108	0.348641	0	0	0	0
Q8WUM0	13	17	19	18	17	20	-0.16665	0.367854	0	0	0	0	0	0	0	#DIV/0!	0	0	0	0
P24666	1	0	0	0	0	0	100	0.373901	4	3	4	5	7	5	-0.628031	0.0550406	0	0	0	0
A0A0S2Z504	9	9	10	10	13	11	-0.280108	0.101192	0	0	0	0	0	0	0	#DIV/0!	0	0	0	0
A0A023T6R1	10	11	7	13	13	14	-0.514573	0.0326779	1	3	5	1	1	1	1.58496	0.158302	0	0	0	0
A0A140VKE9	1	0	0	0	0	0	100	0.373901	3	6	7	3	6	7	0	1	0	0	0	0
P33992	14	17	10	14	16	9	0.0721498	0.829799	1	2	0	2	5	3	-1.73697	0.0912602	0	0	0	0
A0A0S2Z5F3	10	10	7	11	8	8	0	1	0	1	0	0	1	0	0	1	0	0	0	0
Q9UFN0	0	0	0	0	0	0	0	#DIV/0!	2	2	1	0	3	2	0	1	0	0	0	0
A0A024R035	3	3	3	3	2	2	0.36257	0.116117	1	1	0	2	1	0	-0.584963	0.64333	0	0	0	0
O15372	2	1	2	1	1	0	1.32193	0.101192	7	7	4	5	4	4	0.469485	0.189004	1	14	0	0
P63220	6	4	5	6	6	6	-0.263034	0.158302	1	4	1	5	4	2	-0.874469	0.27944	8	38	0	3
P51648	1	3	1	1	0	1	1.32193	0.250815	5	4	5	6	4	5	-0.0995357	0.64333	0	0	0	0
Q9NP97	0	0	0	0	0	0	0	#DIV/0!	0	0	0	1	2	3	-100	0.0257214	1	17	0	0
Q92572	2	3	5	2	1	4	0.514573	0.467605	1	0	3	2	2	1	-0.321928	0.741521	0	0	0	0
A0A0A0MTC1	7	5	6	2	3	4	1	0.0213116	4	2	3	4	6	0	-0.152003	0.866194	0	0	0	0
P61964	6	5	4	7	8	8	-0.616671	0.0161301	2	1	0	1	2	1	-0.415037	0.64333	0	9	0	0
Q9H444	0	0	1	0	0	0	100	0.373901	1	3	1	4	2	2	-0.678072	0.348641	0	3	0	0
Q9NQG5	0	0	0	1	1	1	-100	#DIV/0!	1	2	0	2	3	3	-1.41504	0.0667665	3	19	1	2
A0A024R811	0	0	0	0	0	0	0	#DIV/0!	2	3	2	2	2	2	0.222392	0.373901	0	0	0	0
O43264	0	0	0	1	1	0	-100	0.116117	4	2	2	4	7	6	-1.08746	0.0533383	0	0	0	0
Q8NBX0	1	0	1	0	0	0	100	0.116117	6	1	3	4	3	2	0.152003	0.841596	0	0	0	0
O95816	3	2	2	0	2	2	0.807355	0.250815	0	1	1	3	3	2	-2	0.0132356	0	7	0	0
Q13501	5	4	5	5	6	6	-0.280108	0.101192	1	2	2	2	2	1	0	1	0	8	0	0
O14732	0	0	0	0	0	0	0	#DIV/0!	4	4	2	3	5	3	-0.137504	0.741521	3	0	0	0
O95340	0	0	0	0	0	0	0	#DIV/0!	4	3	4	4	8	4	-0.540568	0.291974	1	0	0	0
A0A024R4E1	4	7	8	7	3	5	0.341037	0.468527	0	0	0	0	0	0	0	#DIV/0!	0	0	0	0
A0A059RS62	0	0	0	0	0	0	0	#DIV/0!	1	1	1	3	1	1	-0.736966	0.373901	0	0	0	0
Q9H4A6	0	0	0	0	0	0	0	#DIV/0!	3	2	2	2	1	2	0.485427	0.2302	0	0	0	0
A0A0A0MTB8	19	18	15	29	30	22	-0.63941	0.0256732	0	0	0	0	0	0	0	#DIV/0!	0	0	0	0
F6QDS0	1	1	1	0	0	0	100	#DIV/0!	6	8	6	6	7	4	0.234465	0.416866	0	0	0	0
A0A0J9YXF2	0	0	0	0	0	0	0	#DIV/0!	1	0	1	1	2	1	-1	0.2302	0	0	0	0
Q13363	0	1	1	3	3	0	-1.58496	0.274577	3	3	2	3	5	5	-0.70044	0.0890093	0	0	0	0
A8K923	0	0	2	0	0	0	100	0.373901	3	0	1	2	6	6	-1.80735	0.105408	0	0	0	0
P61009	0	0	0	0	0	0	0	#DIV/0!	5	4	5	3	3	3	0.63743	0.00749043	0	0	0	0
D3DVA5	3	1	4	2	3	2	0.192645	0.741521	2	1	2	4	4	0	-0.678072	0.507158	0	0	0	0
D6RBW1	0	0	0	0	0	0	0	#DIV/0!	1	2	4	5	2	3	-0.514573	0.467605	0	0	0	0
A0A140VJC9	0	0	0	0	0	0	0	#DIV/0!	0	2	3	4	2	2	-0.678072	0.416866	0	0	0	0
A0A0B4J2E5	15	16	15	20	18	17	-0.257798	0.0334717	0	0	0	0	0	0	0	#DIV/0!	0	0	0	0
Q9BZE4	15	19	21	31	31	30	-0.742202	0.00235054	0	0	0	0	0	1	-100	0.373901	0	0	0	0
Q7Z2W4	9	6	13	4	5	8	0.719892	0.194775	1	1	1	3	0	1	-0.415037	0.724659	0	0	0	0
A0A024R565	0	1	0	0	0	0	100	0.373901	1	3	0	3	1	1	-0.321928	0.77805	0	0	0	0
A0A087X0Q9	0	0	0	0	0	0	0	#DIV/0!	0	1	2	2	4	2	-1.41504	0.131778	0	0	0	0
P09132	0	2	1	3	1	1	-0.736966	0.491767	0	2	2	0	2	1	0.415037	0.724659	0	0	0	0
A0A024R7I5	0	0	0	0	0	0	0	#DIV/0!	4	3	1	4	0	1	0.678072	0.53908	0	0	0	0
A0A024R396	0	0	0	0	0	0	0	#DIV/0!	1	2	2	1	3	2	-0.263034	0.64333	0	0	0	0
P01111	0	0	0	0	0	0	0	#DIV/0!	3	2	4	4	4	4	-0.415037	0.158302	0	0	0	0
Q96D15	0	0	0	0	0	1	-100	0.373901	3	3	1	4	3	3	-0.514573	0.250815	0	0	0	2
Q658Y4	0	1	0	1	0	0	0	1	1	0	0	1	1	2	-2	0.101192	0	0	0	0
Q05DQ7	0	1	0	0	0	0	100	0.373901	1	1	1	1	1	2	-0.415037	0.373901	0	0	0	0
A8K5M4	0	0	0	0	0	0	0	#DIV/0!	1	1	2	5	3	8	-2	0.0550406	0	0	0	0
Q13325	0	0	0	0	0	0	0	#DIV/0!	4	2	2	3	2	0	0.678072	0.416866	0	0	0	0
P29144	0	0	0	0	0	0	0	#DIV/0!	1	2	0	4	4	4	-2	0.00653338	0	0	0	0
B3KMS0	0	0	0	1	0	0	-100	0.373901	2	0	0	7	2	4	-2.70044	0.0835199	0	0	0	0
A8K7F7	1	0	0	0	0	0	100	0.373901	2	2	3	3	2	2	0	1	0	0	0	0
P23919	1	1	1	0	0	0	100	#DIV/0!	2	1	2	3	2	1	-0.263034	0.64333	0	1	0	0
Q5TDF0	1	0	0	1	1	0	-1	0.518519	1	0	1	1	2	1	-1	0.2302	0	0	0	0
P12931	0	0	0	0	0	0	0	#DIV/0!	0	0	2	1	0	2	-0.584963	0.724659	0	0	0	1
Q92769	6	4	5	12	8	9	-0.95109	0.0248962	0	0	0	0	5	2	-100	0.183567	0	3	0	0
A0A024R2C5	0	0	1	0	0	0	100	0.373901	2	1	2	4	4	3	-1.1375	0.0132356	0	0	0	0
Q7Z434	0	0	0	0	0	0	0	#DIV/0!	4	4	3	5	4	7	-0.540568	0.151835	0	8	0	0
Q9UNS2	0	1	0	0	1	0	0	1	6	8	5	9	9	4	-0.211504	0.623958	1	1	0	0
A0A090N7T9	0	0	0	0	0	0	0	#DIV/0!	1	1	4	6	6	4	-1.41504	0.0501509	0	0	0	0
A0A068F658	0	0	0	0	0	0	0	#DIV/0!	2	3	4	5	7	5	-0.917538	0.0390205	0	0	0	0
A0A024R2Z6	16	14	13	33	31	32	-1.1587	7.42695e-05	1	0	0	0	0	1	0	1	0	0	0	0
A0A090N7X1	5	10	6	0	3	1	2.39232	0.0325054	0	0	1	3	2	5	-3.32193	0.0334717	0	0	0	0
A0A024R4D1	0	0	0	0	0	0	0	#DIV/0!	2	2	3	6	4	4	-1	0.0351685	0	0	0	0
Q53GW1	0	0	0	2	2	0	-100	0.116117	4	3	6	5	4	5	-0.106915	0.741521	0	2	0	0
Q53GS9	18	16	18	25	23	17	-0.321928	0.157353	0	1	0	0	0	0	100	0.373901	0	1	0	2
Q7Z2Z2	0	0	0	0	0	0	0	#DIV/0!	2	2	2	5	2	3	-0.736966	0.205106	0	0	0	1
Q6P179	0	0	0	0	0	0	0	#DIV/0!	4	6	4	6	8	9	-0.716207	0.0533383	0	0	0	0
A0A024R598	1	0	1	0	0	0	100	0.116117	3	3	0	4	4	1	-0.584963	0.518519	0	0	0	0
Q9NRX4	0	0	0	0	0	0	0	#DIV/0!	6	2	4	4	4	3	0.125531	0.795255	15	2	4	0
Q8TC07	0	1	0	0	0	0	100	0.373901	2	5	4	5	5	5	-0.447459	0.205106	0	0	0	0
Q13151	16	12	14	14	16	12	0	1	0	0	3	2	0	0	0.584963	0.795255	0	0	0	0
Q969Z0	0	0	0	0	0	0	0	#DIV/0!	1	3	4	2	3	2	0.192645	0.741521	0	0	0	0
A0A140VJY7	0	0	0	0	0	0	0	#DIV/0!	6	4	3	5	4	4	0	1	0	0	0	0
Q96M27	0	0	0	0	0	0	0	#DIV/0!	4	4	4	3	4	2	0.415037	0.158302	0	2	0	1
Q969H8	0	0	0	0	0	0	0	#DIV/0!	5	5	6	3	4	3	0.678072	0.0132356	8	7	4	9
Q14011	6	8	6	10	8	10	-0.485427	0.0474207	2	1	2	1	3	1	0	1	2	15	0	3
A0A024R8M4	0	0	0	0	0	0	0	#DIV/0!	4	1	2	6	6	5	-1.28011	0.0241101	0	0	0	0
Q549N5	2	1	2	3	0	1	0.321928	0.741521	2	2	1	0	3	1	0.321928	0.741521	0	0	0	0
P04183	1	0	1	0	0	0	100	0.116117	4	2	2	9	6	6	-1.39232	0.022646	1	0	0	3
F5GWX5	19	22	19	40	33	32	-0.807355	0.0051935	0	0	0	1	1	1	-100	#DIV/0!	0	0	0	0
Q9UI26	0	0	0	0	0	0	0	#DIV/0!	5	3	3	6	10	7	-1.06413	0.0436595	0	0	0	0
A8K5T7	0	0	0	0	0	0	0	#DIV/0!	2	3	2	4	3	3	-0.514573	0.101192	0	0	0	0
Q9BTY7	0	0	0	0	0	0	0	#DIV/0!	3	2	2	4	5	5	-1	0.0077626	0	3	0	0
A0A024RB72	0	0	1	1	2	0	-1.58496	0.373901	9	5	4	7	5	6	0	1	0	0	0	0
A0A024RAJ6	0	0	0	0	0	0	0	#DIV/0!	6	2	3	3	3	2	0.459432	0.467605	0	0	0	0
Q8N5K1	0	1	0	0	0	0	100	0.373901	3	4	4	3	4	3	0.137504	0.518519	0	0	0	0
Q9H3K6	0	2	1	0	0	0	100	0.158302	4	4	3	8	6	6	-0.862496	0.0157998	2	16	0	0
A0A024R7J0	1	1	2	1	2	1	0	1	3	3	3	6	7	5	-1	0.00653338	0	0	0	0
A0A087WUQ6	0	0	0	0	0	0	0	#DIV/0!	1	5	4	6	2	2	0	1	0	0	0	0
O95456	0	0	0	0	0	0	0	#DIV/0!	5	5	4	6	6	6	-0.36257	0.0161301	1	2	0	2
P43155	0	0	0	1	0	0	-100	0.373901	3	1	5	3	1	1	0.847997	0.373901	2	0	0	0
Q13098	0	0	0	0	0	0	0	#DIV/0!	10	8	9	9	7	7	0.231326	0.205106	1	5	0	2
Q9UBV8	0	0	0	0	1	0	-100	0.373901	4	2	1	3	3	4	-0.514573	0.348641	0	0	0	0
Q96T76	1	0	0	0	0	0	100	0.373901	2	3	3	6	4	4	-0.807355	0.0550406	0	0	0	0
P49458	8	7	6	7	7	8	-0.0671142	0.64333	1	1	1	1	2	3	-1	0.158302	3	9	0	0
Q9NVH1	0	0	0	0	2	0	-100	0.373901	1	0	2	1	0	1	0.584963	0.64333	0	0	0	0
Q8WX93	1	1	0	0	1	0	1	0.518519	2	2	3	3	4	3	-0.514573	0.101192	0	2	0	0
A0A024RCB7	0	0	0	0	0	0	0	#DIV/0!	2	3	3	3	3	2	0	1	0	0	0	0
A8K644	15	19	13	18	16	17	-0.117836	0.512225	1	0	0	0	0	0	100	0.373901	0	0	0	0
P54709	0	0	0	0	0	0	0	#DIV/0!	3	2	1	6	6	6	-1.58496	0.00227843	0	0	0	0
B3KME2	0	0	0	0	1	0	-100	0.373901	4	4	1	5	5	3	-0.530515	0.32946	0	0	0	0
Q9UNL2	1	0	1	3	2	3	-2	0.0132356	2	3	4	3	3	2	0.169925	0.64333	0	0	0	0
P24390	0	0	0	3	2	3	-100	0.0013239	1	2	0	0	1	0	1.58496	0.373901	0	0	0	0
A0A140VK29	0	0	0	0	0	0	0	#DIV/0!	4	4	4	2	6	0	0.584963	0.491767	0	0	0	0
Q13636	0	0	0	0	0	0	0	#DIV/0!	0	2	3	3	3	3	-0.847997	0.205106	0	0	0	0
A8K761	0	0	0	0	0	0	0	#DIV/0!	3	4	2	4	1	3	0.169925	0.767644	0	0	0	0
A0A024RDB2	5	5	3	8	7	9	-0.884523	0.0141726	0	1	1	2	3	4	-2.16993	0.0248962	0	0	0	0
Q5JTV8	3	2	2	3	5	4	-0.777608	0.0667665	1	2	3	0	0	0	100	0.0257214	0	0	0	0
P11182	3	2	3	0	2	1	1.41504	0.0667665	1	0	3	1	1	2	0	1	0	0	0	0
A0A0S2Z381	0	0	0	0	0	0	0	#DIV/0!	3	3	3	4	5	7	-0.830075	0.0572352	0	0	0	0
Q01469	0	0	0	0	0	0	0	#DIV/0!	4	2	2	3	2	3	0	1	1	22	0	1
O75746	6	6	4	6	5	3	0.192645	0.579015	0	0	2	0	3	4	-1.80735	0.291974	0	0	0	0
P48735	0	0	0	0	0	0	0	#DIV/0!	4	3	3	5	4	6	-0.584963	0.0667665	0	0	0	0
Q0VDF9	0	1	0	0	0	0	100	0.373901	0	0	2	2	2	2	-1.58496	0.116117	0	0	0	0
A0A087WT12	0	0	0	0	0	0	0	#DIV/0!	3	1	4	2	2	2	0.415037	0.491767	0	0	0	0
Q14764	0	0	0	0	0	0	0	#DIV/0!	5	6	2	5	4	5	-0.106915	0.802482	0	0	0	0
Q9BTW9	0	0	0	0	0	0	0	#DIV/0!	7	3	4	6	6	5	-0.280108	0.467605	0	0	0	0
P57740	17	11	19	17	17	14	-0.0303736	0.904299	1	0	0	1	0	1	-1	0.518519	0	0	0	0
O95163	4	2	2	0	0	0	100	0.0161301	1	1	2	3	3	6	-1.58496	0.0646769	0	0	0	0
O43172	6	3	9	9	4	7	-0.152003	0.782754	0	0	0	1	1	0	-100	0.116117	0	0	0	0
Q70UQ0	0	0	0	0	0	0	0	#DIV/0!	2	2	1	3	2	1	-0.263034	0.64333	0	0	0	0
Q08623	0	0	0	0	0	0	0	#DIV/0!	0	1	1	1	1	0	0	1	4	2	0	2
A0A0S2Z4J6	0	0	0	0	0	0	0	#DIV/0!	3	1	1	2	2	1	0	1	0	0	0	0
P30043	0	0	1	0	0	0	100	0.373901	4	5	5	4	3	2	0.63743	0.0667665	0	2	0	0
A0A024R8M0	0	0	0	0	0	0	0	#DIV/0!	0	4	4	3	0	0	1.41504	0.373901	0	0	0	0
P43307	0	0	0	1	0	0	-100	0.373901	4	5	3	2	4	5	0.125531	0.767644	0	0	0	0
A0A024R8E4	0	0	0	0	0	0	0	#DIV/0!	3	1	2	3	6	2	-0.874469	0.27944	0	0	0	0
Q9H6Z4	0	0	0	0	0	0	0	#DIV/0!	3	3	4	5	2	5	-0.263034	0.561438	0	0	0	0
P13073	0	0	0	0	0	0	0	#DIV/0!	4	4	3	2	2	4	0.459432	0.250815	0	0	0	0
A0A024QYR3	0	0	0	1	2	1	-100	0.0161301	4	4	4	4	5	5	-0.222392	0.116117	0	0	0	0
O15382	0	0	0	0	0	0	0	#DIV/0!	3	2	4	3	5	1	0	1	0	0	0	0
O75607	7	6	7	6	5	6	0.234465	0.101192	1	1	1	3	2	2	-1.22239	0.0161301	6	0	1	0
A0A087WZ13	0	0	0	0	0	0	0	#DIV/0!	2	1	1	7	6	6	-2.24793	0.000447238	0	0	0	0
A0A087WYK8	0	0	0	0	0	0	0	#DIV/0!	4	4	2	7	7	7	-1.07039	0.00532813	0	0	0	0
O95486	0	0	0	0	0	0	0	#DIV/0!	5	3	4	6	6	5	-0.5025	0.0667665	0	0	0	0
Q8IXH7	0	0	0	0	0	0	0	#DIV/0!	2	4	2	6	1	3	-0.321928	0.698066	0	0	0	0
P21980	0	0	0	0	0	0	0	#DIV/0!	3	3	4	6	4	4	-0.485427	0.148148	0	0	0	0
P58546	0	0	0	0	0	0	0	#DIV/0!	1	1	0	2	1	1	-1	0.2302	2	12	0	0
A0A024QZ77	0	0	0	0	0	0	0	#DIV/0!	4	4	4	4	6	4	-0.222392	0.373901	0	0	0	0
Q9P1F3	0	0	0	0	0	0	0	#DIV/0!	0	1	1	1	1	1	-0.584963	0.373901	1	42	0	6
O00184	0	0	0	0	0	0	0	#DIV/0!	0	1	4	4	6	5	-1.58496	0.0667665	0	0	0	0
B7Z6Q9	4	3	3	2	2	2	0.736966	0.0161301	3	4	3	3	3	3	0.152003	0.373901	3	7	5	6
A0A087WVY5	0	0	0	0	0	1	-100	0.373901	4	3	4	4	3	3	0.137504	0.518519	0	0	0	0
P53582	2	3	1	5	6	3	-1.22239	0.0646769	1	0	1	3	1	3	-1.80735	0.0890093	0	0	0	0
B3KM34	0	0	0	0	0	0	0	#DIV/0!	4	2	5	5	3	3	0	1	0	0	0	0
Q86U42	1	3	2	5	3	4	-1	0.070484	2	2	1	1	2	2	0	1	0	20	0	1
A0A024RBY9	0	0	0	0	0	0	0	#DIV/0!	1	1	2	1	2	1	0	1	0	0	0	0
Q15031	0	0	0	0	0	0	0	#DIV/0!	1	1	1	2	4	4	-1.73697	0.0248962	0	0	0	0
A8K0F7	0	0	0	0	0	0	0	#DIV/0!	2	2	2	2	2	2	0	#DIV/0!	0	0	0	0
P08579	4	5	5	6	4	5	-0.0995357	0.64333	2	0	0	0	2	0	0	1	0	0	0	0
A0A024R8S3	0	0	0	0	0	0	0	#DIV/0!	0	1	1	0	0	2	0	1	0	0	0	0
Q13564	0	0	0	0	0	0	0	#DIV/0!	3	2	4	5	4	3	-0.415037	0.287864	0	0	0	0
Q9BVC6	1	0	1	1	1	1	-0.584963	0.373901	3	2	2	2	2	3	0	1	2	0	0	0
Q06124	0	0	0	0	0	0	0	#DIV/0!	1	2	0	3	2	3	-1.41504	0.0667665	0	2	0	0
P52943	0	0	0	0	0	0	0	#DIV/0!	5	2	2	2	4	2	0.169925	0.795255	0	1	0	0
Q86XR7	0	0	0	0	0	0	0	#DIV/0!	5	2	1	1	1	1	1.41504	0.237796	0	0	0	0
Q99567	3	5	2	3	2	3	0.321928	0.518519	1	1	0	4	4	1	-2.16993	0.0912602	0	0	0	0
A0A024QZN7	0	0	0	0	0	0	0	#DIV/0!	2	2	3	1	2	1	0.807355	0.101192	0	0	0	0
Q66K74	0	0	1	0	0	1	0	1	2	5	2	0	2	0	2.16993	0.12417	0	0	0	0
Q9H488	0	0	0	0	0	0	0	#DIV/0!	4	3	3	4	3	2	0.152003	0.64333	0	0	0	1
Q8N8N7	0	0	0	0	0	0	0	#DIV/0!	5	3	4	1	3	1	1.26303	0.0572352	1	1	0	0
Q8NEJ9	5	4	5	6	7	8	-0.584963	0.0248962	0	0	0	0	0	0	0	#DIV/0!	0	0	0	0
A8K946	0	1	1	1	0	0	1	0.518519	5	4	3	3	3	5	0.125531	0.724659	0	0	0	0
P29590	0	1	3	0	2	2	0	1	0	0	0	3	2	2	-100	0.00219213	0	0	0	0
Q5H9R7	0	0	0	0	0	0	0	#DIV/0!	0	1	0	5	4	1	-3.32193	0.0739262	0	0	0	0
Q9BZH6	2	1	1	1	0	1	1	0.2302	4	1	1	1	0	0	2.58496	0.189004	0	0	0	0
Q68EM7	0	0	0	0	0	0	0	#DIV/0!	2	2	1	5	3	4	-1.26303	0.0248962	0	0	0	2
Q9Y3B8	0	0	0	0	0	0	0	#DIV/0!	3	4	3	4	3	5	-0.263034	0.373901	0	0	0	0
A0A0A0MRM9	8	10	8	14	10	13	-0.509014	0.0559286	0	0	0	0	0	0	0	#DIV/0!	0	0	0	0
P08397	0	0	0	0	0	0	0	#DIV/0!	2	4	2	2	3	2	0.192645	0.677869	2	6	0	2
Q2TAM5	0	0	0	0	0	0	0	#DIV/0!	2	2	1	2	3	3	-0.678072	0.101192	0	0	0	0
B4DRB7	0	0	0	0	0	0	0	#DIV/0!	2	1	2	2	3	2	-0.485427	0.2302	0	0	0	0
A0A140VJT2	1	0	1	0	0	0	100	0.116117	3	2	3	4	4	5	-0.70044	0.0241101	0	0	0	0
Q9Y6M1	14	14	16	12	13	10	0.330149	0.0533383	1	1	2	2	2	2	-0.584963	0.116117	0	0	0	0
O76021	27	33	31	53	56	50	-0.805088	0.000785533	0	0	0	1	1	0	-100	0.116117	0	0	0	0
A0A024R5S5	2	0	0	2	1	1	-1	0.421648	4	4	5	3	3	4	0.378512	0.101192	0	0	0	0
A0A024R5K3	0	0	0	0	0	0	0	#DIV/0!	2	2	2	4	3	3	-0.736966	0.0161301	0	0	0	0
A8K6K7	0	0	0	0	0	0	0	#DIV/0!	4	2	3	4	3	4	-0.289507	0.373901	0	0	0	0
P60903	1	1	2	3	4	5	-1.58496	0.0161301	0	1	0	1	4	2	-2.80735	0.101192	1	5	0	0
O60716	1	1	0	1	3	1	-1.32193	0.250815	1	1	2	3	1	1	-0.321928	0.677869	0	0	0	0
A1L0T0	0	0	0	0	0	0	0	#DIV/0!	3	1	2	5	1	4	-0.736966	0.373901	0	0	0	0
B2RDN1	0	0	0	0	0	0	0	#DIV/0!	2	2	1	2	3	3	-0.678072	0.101192	0	0	0	0
P48147	0	0	0	0	0	0	0	#DIV/0!	4	5	4	5	5	7	-0.387023	0.148148	0	0	0	0
P27449	2	1	2	2	3	3	-0.678072	0.101192	3	2	1	2	2	2	0	1	0	0	0	0
A0A024R326	4	3	3	3	3	2	0.321928	0.2302	2	2	3	4	3	3	-0.514573	0.101192	0	0	0	0
A8K2L6	0	1	0	0	1	1	-1	0.518519	2	2	2	3	2	3	-0.415037	0.116117	0	0	0	0
A8K5D5	0	0	0	0	0	0	0	#DIV/0!	1	0	2	1	2	2	-0.736966	0.373901	0	0	0	0
P00167	0	0	0	0	0	0	0	#DIV/0!	0	0	0	0	1	0	-100	0.373901	0	0	0	0
A8K6G9	1	2	2	0	0	1	2.32193	0.0474207	1	2	1	2	1	3	-0.584963	0.373901	0	0	0	0
A0A024R0C3	0	0	0	0	0	0	0	#DIV/0!	3	2	1	0	0	2	1.58496	0.205106	0	0	0	0
P46934	1	0	0	0	0	0	100	0.373901	1	1	1	4	4	4	-2	#DIV/0!	0	6	0	0
B7ZKT9	0	0	0	0	0	0	0	#DIV/0!	1	0	1	4	5	4	-2.70044	0.00147312	0	0	0	0
A6NEM2	1	3	1	4	4	6	-1.48543	0.0334717	3	2	2	5	1	4	-0.514573	0.467605	0	0	0	0
P55265	25	30	29	30	29	26	-0.0170735	0.872158	0	0	0	0	0	0	0	#DIV/0!	0	1	0	0
P49821	0	0	0	0	0	0	0	#DIV/0!	4	3	4	3	6	5	-0.347923	0.348641	0	0	0	0
A0A024RBB8	3	1	2	2	3	3	-0.415037	0.373901	2	2	1	1	1	3	0	1	0	0	0	0
A0A024R151	0	0	0	0	0	0	0	#DIV/0!	1	0	1	2	3	1	-1.58496	0.116117	0	0	0	0
Q05BV5	2	1	0	0	0	0	100	0.158302	1	2	0	2	1	2	-0.736966	0.373901	0	1	0	0
A0A0D9SFL3	1	1	2	3	4	2	-1.16993	0.0667665	3	3	3	4	3	2	0	1	0	0	0	0
A0A024RBH2	0	0	0	0	1	0	-100	0.373901	2	0	0	1	1	1	-0.584963	0.64333	0	0	0	0
Q13084	0	0	0	0	0	0	0	#DIV/0!	2	2	3	3	1	3	0	1	0	0	0	0
A0A024RDH8	3	4	5	6	5	4	-0.321928	0.287864	2	2	2	3	3	3	-0.584963	#DIV/0!	0	0	0	0
Q96QR8	8	8	6	4	1	3	1.45943	0.0134651	2	1	0	0	0	1	1.58496	0.373901	0	5	0	2
Q8NE86	0	0	0	1	0	0	-100	0.373901	2	2	3	2	3	2	0	1	0	0	0	0
B4DDG3	0	1	0	0	1	1	-1	0.518519	1	0	2	1	0	1	0.584963	0.64333	0	0	0	0
Q16762	0	0	0	0	0	0	0	#DIV/0!	3	3	2	1	3	3	0.192645	0.677869	0	0	0	0
Q9Y6M5	0	0	0	0	0	0	0	#DIV/0!	2	1	2	2	2	1	0	1	0	0	0	0
Q96ST3	1	1	0	8	9	8	-3.64386	8.36435e-05	0	0	1	1	1	0	-1	0.518519	0	1	0	0
K7EIG1	0	0	0	0	0	0	0	#DIV/0!	3	0	1	2	7	6	-1.90689	0.106166	0	0	0	0
Q03701	15	13	13	22	20	22	-0.642448	0.0012441	0	0	0	0	0	0	0	#DIV/0!	0	0	0	0
Q9HAV7	0	0	0	0	0	0	0	#DIV/0!	3	2	2	1	1	0	1.80735	0.0241101	0	4	0	1
Q13242	17	14	13	13	14	15	0.0671142	0.64333	0	0	0	0	0	0	0	#DIV/0!	0	0	0	0
A0A0S2Z3P9	0	0	0	0	0	0	0	#DIV/0!	1	0	3	1	1	1	0.415037	0.724659	0	0	0	0
A8QI98	1	0	1	0	0	0	100	0.116117	1	0	0	2	2	3	-2.80735	0.0132356	0	0	0	0
A0A140VJL9	0	0	0	0	0	0	0	#DIV/0!	6	3	4	4	5	5	-0.106915	0.741521	0	0	0	0
A0A024RDV3	1	0	0	1	2	0	-1.58496	0.373901	0	0	0	3	3	4	-100	0.000562004	0	0	0	0
A0A0C4DFX9	0	0	0	0	0	0	0	#DIV/0!	1	1	1	3	2	2	-1.22239	0.0161301	0	0	0	0
O43818	10	10	8	11	11	9	-0.146841	0.348641	0	0	0	0	0	0	0	#DIV/0!	0	1	0	0
A0A0B4J203	2	2	2	2	2	2	0	#DIV/0!	0	0	2	2	0	3	-1.32193	0.416866	0	0	0	0
A4D1L4	0	0	0	0	0	0	0	#DIV/0!	1	1	0	2	2	2	-1.58496	0.0161301	0	0	0	0
Q96AB3	0	0	0	0	0	0	0	#DIV/0!	3	3	0	2	2	1	0.263034	0.767644	0	0	0	0
A0A087X011	0	0	0	0	0	0	0	#DIV/0!	2	1	1	2	3	1	-0.584963	0.373901	0	0	0	0
Q96B26	3	2	1	6	8	6	-1.73697	0.00612226	0	0	1	1	0	1	-1	0.518519	0	0	0	0
A0A024R1X8	1	1	1	0	0	0	100	#DIV/0!	1	0	0	0	0	0	100	0.373901	0	0	0	0
A0A024RCV5	0	0	0	0	0	0	0	#DIV/0!	1	2	0	1	1	1	0	1	0	0	0	0
Q9P0S3	0	0	0	0	0	0	0	#DIV/0!	1	1	0	0	2	0	0	1	0	0	0	0
P54727	0	0	0	0	0	0	0	#DIV/0!	3	3	3	4	6	4	-0.63743	0.0667665	11	58	2	9
A0A0A0MRI2	0	0	1	0	0	0	100	0.373901	4	4	4	3	4	3	0.263034	0.116117	0	0	0	0
Q9NZM1	0	0	0	0	0	0	0	#DIV/0!	1	2	2	3	5	3	-1.1375	0.0550406	0	1	0	0
A0MNN5	6	6	10	5	8	7	0.137504	0.698066	2	1	1	0	1	0	2	0.101192	0	0	0	0
O75663	0	0	0	0	0	0	0	#DIV/0!	1	2	2	2	3	2	-0.485427	0.2302	0	1	0	3
Q53HG5	1	0	1	2	1	1	-1	0.2302	1	2	2	1	1	2	0.321928	0.518519	0	0	0	0
Q9UNE7	1	1	2	1	1	1	0.415037	0.373901	1	3	2	3	3	1	-0.222392	0.724659	0	2	0	0
Q8WVJ2	3	0	0	0	0	0	100	0.373901	1	1	2	2	0	1	0.415037	0.64333	0	3	0	0
Q9NPJ3	0	0	0	0	0	0	0	#DIV/0!	3	4	2	1	1	1	1.58496	0.0257214	0	0	0	0
A0A024R861	0	0	0	0	0	0	0	#DIV/0!	2	2	2	0	1	2	1	0.158302	0	0	0	0
P21266	0	0	0	0	0	0	0	#DIV/0!	2	0	1	1	1	1	0	1	0	0	0	0
Q9Y2S7	0	0	0	0	0	0	0	#DIV/0!	2	2	1	2	3	4	-0.847997	0.116117	0	0	0	0
Q9H9T3	1	1	1	0	0	0	100	#DIV/0!	1	2	2	3	1	3	-0.485427	0.421648	0	0	0	0
Q969Q0	3	2	2	2	3	3	-0.192645	0.518519	1	2	2	3	2	3	-0.678072	0.101192	0	0	0	0
Q3KQV9	0	0	0	0	0	0	0	#DIV/0!	2	3	2	1	4	1	0.222392	0.767644	0	0	0	0
A0A0S2Z3H2	0	0	0	0	0	0	0	#DIV/0!	2	1	1	5	1	1	-0.807355	0.507158	0	0	0	0
Q15904	0	0	0	1	0	0	-100	0.373901	3	0	2	2	2	0	0.321928	0.77805	1	2	5	11
Q9BWS9	0	0	0	0	1	2	-100	0.158302	0	2	0	1	0	0	1	0.677869	0	0	0	0
A0A024QZY0	0	0	0	0	0	0	0	#DIV/0!	1	1	2	1	0	0	2	0.101192	0	0	0	0
Q9NZZ3	0	0	0	0	0	0	0	#DIV/0!	0	2	0	3	5	2	-2.32193	0.0733885	0	3	0	0
Q96D46	3	5	3	2	1	1	1.45943	0.0351685	0	0	0	0	0	0	0	#DIV/0!	0	0	0	0
Q9BVQ7	0	1	0	0	1	1	-1	0.518519	0	0	0	0	1	0	-100	0.373901	0	0	0	0
A0A024R566	0	0	0	1	2	1	-100	0.0161301	2	1	3	2	0	2	0.584963	0.491767	0	0	0	0
A0A024QYS2	0	0	0	0	0	0	0	#DIV/0!	2	1	2	1	2	2	0	1	0	0	0	0
Q52LJ0	2	2	1	2	1	1	0.321928	0.518519	1	0	1	1	0	1	0	1	0	1	0	0
Q2L6I0	1	2	0	3	6	2	-1.87447	0.116117	0	0	0	1	0	0	-100	0.373901	0	1	0	0
A0A024R896	0	0	0	0	0	0	0	#DIV/0!	2	0	1	1	1	3	-0.736966	0.491767	0	0	0	0
P14324	0	0	0	0	0	0	0	#DIV/0!	2	2	2	4	4	3	-0.874469	0.00749043	0	0	0	0
Q5JTZ9	0	0	0	0	0	0	0	#DIV/0!	1	0	0	3	1	1	-2.32193	0.148148	0	0	0	0
O15066	0	0	0	0	0	0	0	#DIV/0!	2	1	0	1	3	0	-0.415037	0.767644	0	0	0	0
Q9UHD2	1	0	0	0	0	0	100	0.373901	1	2	2	3	3	3	-0.847997	0.0161301	0	0	0	0
A0A024R275	0	0	0	0	0	0	0	#DIV/0!	2	3	1	3	3	0	0	1	0	0	0	0
P46109	0	0	0	0	0	0	0	#DIV/0!	1	2	3	3	4	3	-0.736966	0.116117	0	24	0	1
A8K335	0	0	0	0	0	0	0	#DIV/0!	2	2	1	2	2	0	0.321928	0.677869	0	0	0	0
P40123	0	0	0	0	0	0	0	#DIV/0!	4	0	4	2	2	2	0.415037	0.64333	0	0	0	0
Q16740	0	0	0	0	0	0	0	#DIV/0!	1	1	3	0	3	1	0.321928	0.77805	0	0	0	0
A4D0U5	0	0	0	0	0	0	0	#DIV/0!	3	4	4	5	3	4	-0.125531	0.64333	0	0	0	0
Q969R2	0	0	0	0	0	0	0	#DIV/0!	0	3	0	0	0	0	100	0.373901	0	0	0	0
Q92522	6	6	6	4	6	7	0.0824622	0.724659	0	0	0	0	0	0	0	#DIV/0!	0	2	0	0
A0A140VKF9	0	0	0	0	0	0	0	#DIV/0!	1	2	3	3	1	2	0	1	0	0	0	0
A0A024RBC7	0	0	0	0	0	0	0	#DIV/0!	1	5	1	2	2	2	0.222392	0.814902	0	0	0	0
Q00169	0	0	0	0	0	0	0	#DIV/0!	2	0	0	4	2	4	-2.32193	0.0474207	0	0	0	1
Q15642	0	0	0	0	0	0	0	#DIV/0!	2	1	0	1	2	1	-0.415037	0.64333	0	8	0	0
A0A140VJZ4	0	0	0	0	0	1	-100	0.373901	3	0	3	0	1	0	2.58496	0.189004	0	0	0	0
O75323	0	0	0	0	0	0	0	#DIV/0!	1	0	1	1	2	3	-1.58496	0.116117	0	0	0	0
P07305	6	6	7	6	4	6	0.247928	0.250815	0	0	0	0	0	0	0	#DIV/0!	1	1	0	1
Q96PU5	0	0	0	0	0	0	0	#DIV/0!	0	1	1	5	4	3	-2.58496	0.00749043	0	0	0	0
B9VP24	0	0	0	0	0	0	0	#DIV/0!	4	3	5	3	3	3	0.415037	0.158302	0	0	0	0
A0A024R705	0	0	0	0	0	0	0	#DIV/0!	2	0	0	3	0	3	-1.58496	0.32946	0	0	0	0
A0A024R292	0	0	0	0	0	0	0	#DIV/0!	0	0	0	1	1	0	-100	0.116117	0	0	0	0
Q3MHD2	0	0	0	0	0	0	0	#DIV/0!	0	0	0	2	0	0	-100	0.373901	1	2	0	0
Q9UBU9	23	25	23	21	20	17	0.291766	0.0344159	1	0	1	0	0	2	0	1	0	0	0	0
A0A087WY55	2	2	2	0	0	0	100	#DIV/0!	7	3	8	5	10	6	-0.222392	0.667492	0	0	0	0
A0A087WUT6	12	16	10	16	18	17	-0.424498	0.0798253	3	2	0	3	2	0	0	1	0	0	0	0
Q9UJA5	6	4	2	2	2	3	0.777608	0.237796	0	3	1	2	1	2	-0.321928	0.741521	0	5	0	0
Q9H2W6	0	0	0	0	0	0	0	#DIV/0!	3	4	3	2	3	3	0.321928	0.2302	0	0	0	0
Q6IBS0	0	0	0	0	0	0	0	#DIV/0!	6	6	6	6	7	4	0.0824622	0.724659	0	7	0	1
A8K4M4	0	0	0	0	1	0	-100	0.373901	4	4	2	2	4	4	0	1	0	0	0	0
A0A024R3E3	11	15	14	16	13	12	-0.0356239	0.85408	8	9	10	4	4	4	1.16993	0.000978089	0	0	0	0
Q15050	17	16	20	20	20	18	-0.130061	0.291974	0	0	0	0	0	0	0	#DIV/0!	0	0	0	0
A0A087WYU1	1	2	0	0	0	0	100	0.158302	1	4	5	3	2	3	0.321928	0.621308	0	0	0	0
P47813	1	1	0	0	1	0	1	0.518519	5	3	2	3	3	1	0.514573	0.416866	0	14	0	0
A0MNN4	14	18	14	30	27	28	-0.885829	0.00124391	0	1	0	0	0	0	100	0.373901	0	0	0	0
Q16563	0	0	0	0	0	0	0	#DIV/0!	4	2	4	3	3	2	0.321928	0.421648	0	0	0	0
A0A024R9J0	9	9	10	15	17	18	-0.836501	0.00147312	0	0	0	2	0	2	-100	0.116117	0	0	0	0
A8K646	0	0	0	0	0	0	0	#DIV/0!	2	2	2	2	2	4	-0.415037	0.373901	0	0	0	0
O75475	7	9	12	12	13	12	-0.402098	0.114477	1	1	1	2	2	1	-0.736966	0.116117	0	14	0	0
O00469	0	0	0	0	0	0	0	#DIV/0!	3	1	1	5	3	5	-1.37851	0.0474207	4	0	8	2
A0A024QYY3	0	0	0	0	0	0	0	#DIV/0!	2	5	6	3	4	7	-0.106915	0.85408	0	0	0	0
Q9Y2W1	21	22	24	27	28	24	-0.237692	0.0550406	0	0	0	0	0	0	0	#DIV/0!	2	1	0	0
O96019	8	14	7	19	15	18	-0.842459	0.0371659	1	0	3	2	6	4	-1.58496	0.140357	0	5	0	1
A0A140VK83	0	0	0	0	0	0	0	#DIV/0!	3	5	2	4	7	5	-0.678072	0.184074	0	0	0	0
P13473	0	0	0	0	0	0	0	#DIV/0!	5	7	5	6	5	5	0.0874628	0.677869	0	3	0	2
A0PJ79	0	0	0	0	0	0	0	#DIV/0!	3	4	1	3	2	2	0.192645	0.741521	0	0	0	0
Q9UNZ2	0	0	0	0	0	0	0	#DIV/0!	4	3	4	2	1	4	0.652077	0.2302	2	23	0	2
Q96C86	0	0	0	0	0	0	0	#DIV/0!	3	2	1	3	2	3	-0.415037	0.373901	0	2	0	0
O75306	0	0	0	0	0	0	0	#DIV/0!	4	5	4	4	4	3	0.241008	0.2302	0	0	0	0
A0A024R4E7	1	0	1	0	0	2	0	1	1	1	1	1	2	2	-0.736966	0.116117	0	0	0	0
P49792	27	30	24	24	27	25	0.0919225	0.439512	1	0	0	0	1	0	0	1	0	2	0	0
Q6P996	0	0	0	0	0	0	0	#DIV/0!	1	0	1	3	0	2	-1.32193	0.348641	0	0	0	0
A0A087WSV8	0	0	0	0	0	0	0	#DIV/0!	5	1	3	3	1	1	0.847997	0.373901	0	0	0	0
A8K9U0	3	2	3	2	0	0	2	0.0550406	4	1	0	0	0	2	1.32193	0.507158	0	0	0	0
A0A0X1KG71	0	0	0	0	0	0	0	#DIV/0!	2	2	3	8	5	5	-1.36257	0.0253864	0	0	0	0
A0A024R534	4	7	5	8	9	11	-0.807355	0.0326779	0	0	0	1	1	1	-100	#DIV/0!	0	0	0	0
A8K4W7	0	0	0	0	0	0	0	#DIV/0!	1	2	2	2	1	0	0.736966	0.373901	0	0	0	0
A0A024R6P6	0	0	0	0	0	0	0	#DIV/0!	2	1	0	1	1	1	0	1	0	0	0	0
A0A087WV23	0	0	0	0	0	0	0	#DIV/0!	2	2	2	2	1	2	0.263034	0.373901	0	0	0	0
A0A0A0MR06	2	1	1	1	3	3	-0.807355	0.250815	2	2	1	2	1	3	-0.263034	0.64333	0	0	0	0
Q05DF2	4	5	4	5	4	4	0	1	2	2	1	0	2	2	0.321928	0.677869	1	24	0	2
A8K329	10	12	9	14	15	13	-0.438121	0.0253864	0	0	0	0	0	1	-100	0.373901	0	0	0	0
B4DZF1	0	0	0	0	0	0	0	#DIV/0!	1	2	0	5	0	2	-1.22239	0.441823	0	0	0	0
Q8TEM1	2	3	2	5	2	7	-1	0.192579	2	0	1	1	0	0	1.58496	0.373901	0	0	1	1
A0A0S2Z569	0	1	0	2	1	1	-2	0.101192	2	2	2	4	3	3	-0.736966	0.0161301	0	0	0	0
Q92979	5	6	4	9	10	12	-1.04731	0.00718233	0	0	0	0	0	0	0	#DIV/0!	0	0	0	0
Q9GZZ1	0	0	0	0	0	0	0	#DIV/0!	1	0	1	2	1	1	-1	0.2302	0	7	0	0
A0A024QZJ2	0	0	0	0	0	0	0	#DIV/0!	3	3	4	2	5	3	0	1	0	0	0	0
Q8WU90	3	4	2	2	2	2	0.584963	0.158302	2	1	1	3	1	1	-0.321928	0.677869	0	3	0	0
P56182	8	8	8	16	16	14	-0.938599	0.000388171	0	0	0	0	0	0	0	#DIV/0!	0	0	0	0
Q13868	7	7	7	9	8	5	-0.0671142	0.795255	0	0	1	0	1	0	0	1	0	4	0	1
A0A024RBX6	1	0	0	0	0	0	100	0.373901	2	1	2	3	1	2	-0.263034	0.64333	0	0	0	0
Q9BXK5	0	0	0	0	0	0	0	#DIV/0!	2	1	2	2	2	3	-0.485427	0.2302	0	0	0	0
A0A024R4X7	3	1	4	3	4	3	-0.321928	0.518519	0	0	1	0	0	1	0	1	0	0	0	0
P14927	0	0	0	0	0	0	0	#DIV/0!	0	0	0	0	0	0	0	#DIV/0!	0	0	0	0
U5YST9	0	0	0	0	0	0	0	#DIV/0!	0	0	1	3	1	2	-2.58496	0.0667665	0	0	0	0
Q7Z4V5	7	6	6	8	10	4	-0.211504	0.607168	0	0	0	0	0	2	-100	0.373901	0	17	0	0
P55854	3	1	3	3	2	2	0	1	0	0	0	1	2	1	-100	0.0161301	0	0	0	0
Q7L5N7	0	0	0	0	0	0	0	#DIV/0!	0	0	0	1	2	2	-100	0.00749043	0	0	0	0
Q9UBB6	0	0	0	0	0	0	0	#DIV/0!	1	2	1	4	1	3	-1	0.2302	0	0	0	0
A0A0S2Z3K9	0	0	0	0	0	0	0	#DIV/0!	0	1	1	2	1	1	-1	0.2302	0	0	0	0
A0A023T787	5	5	6	8	8	8	-0.584963	0.0013239	2	2	1	1	1	1	0.736966	0.116117	0	0	0	0
Q99459	17	16	15	20	20	20	-0.321928	0.00227843	0	0	0	0	0	0	0	#DIV/0!	0	3	0	0
Q15427	3	5	4	5	3	4	0	1	1	0	1	0	1	0	1	0.518519	0	9	0	0
Q9NRD1	0	0	0	0	0	0	0	#DIV/0!	1	2	2	1	1	2	0.321928	0.518519	0	0	0	0
Q8IZ83	0	0	0	0	0	0	0	#DIV/0!	4	3	2	4	5	4	-0.530515	0.116117	0	0	0	0
Q16775	0	0	0	0	0	0	0	#DIV/0!	2	0	2	1	1	2	0	1	0	2	0	1
A8K6A7	0	0	0	0	0	0	0	#DIV/0!	2	0	1	3	2	1	-1	0.287864	0	0	0	0
Q9NPF4	0	0	0	0	0	0	0	#DIV/0!	2	2	0	4	3	0	-0.807355	0.507158	0	1	0	0
A0A024R475	0	0	0	0	0	0	0	#DIV/0!	1	1	2	3	2	2	-0.807355	0.101192	0	0	0	0
A0A024RAS3	12	12	11	20	19	18	-0.703607	0.000388171	0	0	0	0	0	0	0	#DIV/0!	0	0	0	0
H0Y368	4	4	5	2	2	0	1.70044	0.0157998	6	2	6	7	4	3	0	1	0	0	0	0
Q9H490	0	0	0	0	0	0	0	#DIV/0!	0	1	0	2	1	0	-1.58496	0.373901	0	0	0	0
A0A024R2M7	0	0	0	0	0	0	0	#DIV/0!	2	2	1	1	2	2	0	1	0	0	0	0
Q15785	0	0	0	0	0	0	0	#DIV/0!	2	3	2	1	2	1	0.807355	0.101192	0	1	0	0
P40222	0	0	0	0	0	0	0	#DIV/0!	1	0	0	0	0	1	0	1	0	19	0	0
Q13526	0	0	0	0	0	0	0	#DIV/0!	2	1	2	3	2	0	0	1	4	5	1	1
Q9Y6D5	0	0	0	0	0	0	0	#DIV/0!	1	0	0	2	1	1	-2	0.101192	0	0	0	0
Q8TBX8	0	0	0	0	0	0	0	#DIV/0!	0	0	0	1	2	3	-100	0.0257214	0	0	0	0
Q7LG56	0	0	0	0	0	0	0	#DIV/0!	2	2	2	1	2	6	-0.584963	0.548424	0	0	0	0
Q6PJ77	1	0	0	1	1	0	-1	0.518519	3	2	1	1	1	1	1	0.158302	1	19	0	6
A0A024R7I0	0	0	0	0	0	0	0	#DIV/0!	1	1	1	3	3	4	-1.73697	0.00219213	0	0	0	0
P52434	6	6	6	5	7	7	-0.0780025	0.64333	3	3	3	2	0	1	1.58496	0.0257214	0	0	0	0
P22694	0	1	2	0	0	0	100	0.158302	3	2	0	4	5	4	-1.37851	0.0474207	0	0	0	0
A0A024R1D6	4	3	5	7	8	8	-0.938599	0.00532813	0	0	0	0	0	0	0	#DIV/0!	0	0	0	0
G9LLY5	0	0	0	0	0	0	0	#DIV/0!	1	0	0	1	2	0	-1.58496	0.373901	0	0	0	0
O43488	0	0	0	0	0	0	0	#DIV/0!	5	6	6	4	5	5	0.280108	0.101192	1	3	0	0
Q6RFH5	8	7	8	9	10	10	-0.334419	0.0132356	1	0	1	0	0	0	100	0.116117	0	0	0	0
P62942	0	0	0	0	0	0	0	#DIV/0!	4	4	5	3	2	2	0.893085	0.0132356	5	25	1	4
Q9NTZ6	0	0	0	0	0	0	0	#DIV/0!	3	3	4	3	3	2	0.321928	0.2302	0	0	0	0
P48449	0	0	0	0	0	0	0	#DIV/0!	2	3	3	2	3	5	-0.321928	0.518519	0	0	0	0
Q13561	0	0	0	0	0	0	0	#DIV/0!	4	1	4	8	8	8	-1.41504	0.00749043	0	30	0	0
A8K5K0	5	4	2	9	6	8	-1.06413	0.0326779	4	2	4	2	2	3	0.514573	0.250815	0	0	0	0
A0A0M4G3H8	0	0	0	0	0	0	0	#DIV/0!	2	2	3	5	5	4	-1	0.0077626	0	0	0	0
Q9H8Y8	0	0	0	0	0	0	0	#DIV/0!	3	2	2	3	2	2	0	1	0	3	0	0
P11717	0	0	0	0	0	0	0	#DIV/0!	2	0	1	6	3	3	-2	0.0601698	0	4	0	1
Q96GC9	0	0	0	0	0	0	0	#DIV/0!	1	1	2	2	3	1	-0.584963	0.373901	0	0	0	0
Q9Y3B4	4	2	2	4	5	2	-0.459432	0.416866	1	1	0	1	0	1	0	1	0	1	0	0
P62306	3	4	3	5	5	3	-0.378512	0.250815	1	0	1	2	2	2	-1.58496	0.0161301	0	6	0	0
A0A023Q788	0	0	0	0	0	0	0	#DIV/0!	2	1	2	2	2	1	0	1	0	0	0	0
K7EK43	1	1	1	0	1	0	1.58496	0.116117	1	1	0	0	2	1	-0.584963	0.64333	0	0	0	0
A0A024R9D2	11	11	17	12	11	14	0.0759489	0.77558	1	1	0	1	1	0	0	1	0	0	0	0
P50583	1	0	1	0	0	0	100	0.116117	1	1	2	3	2	2	-0.807355	0.101192	0	2	0	0
A0A024QZR5	3	4	3	3	3	4	0	1	1	0	1	1	1	2	-1	0.2302	0	0	0	0
A0A024R4N0	0	0	0	1	1	1	-100	#DIV/0!	1	1	1	1	1	0	0.584963	0.373901	0	0	0	0
P31350	0	0	0	0	0	0	0	#DIV/0!	2	1	2	6	9	10	-2.32193	0.00590453	0	1	0	0
A0A024R3E0	0	0	0	0	0	0	0	#DIV/0!	1	2	3	3	2	3	-0.415037	0.373901	0	0	0	0
A0A0C4DGX2	0	2	1	0	0	0	100	0.158302	1	0	0	2	3	2	-2.80735	0.0132356	0	0	0	0
A0MNP2	12	13	11	14	17	16	-0.384664	0.0253864	0	0	1	0	0	0	100	0.373901	0	0	0	0
P61769	0	0	0	0	0	0	0	#DIV/0!	2	2	1	3	5	2	-1	0.151835	11	24	23	41
A8MWD9	4	3	3	4	4	3	-0.137504	0.518519	2	2	2	2	3	1	0	1	0	0	0	0
Q92520	0	0	0	0	0	0	0	#DIV/0!	2	3	2	2	2	1	0.485427	0.2302	2	10	9	6
A0A024R6D4	7	6	4	7	7	8	-0.371969	0.151835	0	0	0	0	0	0	0	#DIV/0!	0	0	0	0
Q9BUL8	0	0	0	0	0	0	0	#DIV/0!	1	1	1	1	1	0	0.584963	0.373901	0	0	0	0
A0A0U5JA32	0	0	0	0	0	0	0	#DIV/0!	3	2	4	3	4	3	-0.152003	0.64333	0	0	0	0
P61225	0	0	0	0	0	0	0	#DIV/0!	0	2	1	2	1	1	-0.415037	0.64333	0	0	0	0
O75832	0	0	0	0	0	0	0	#DIV/0!	1	0	1	2	1	1	-1	0.2302	0	1	0	0
A0A0G2JQ62	0	0	0	0	0	0	0	#DIV/0!	0	3	1	0	3	2	-0.321928	0.802482	0	0	0	0
P49903	0	0	0	0	0	0	0	#DIV/0!	2	1	6	5	6	6	-0.917538	0.163279	0	6	0	2
A0A0S2Z590	0	1	1	0	0	0	100	0.116117	1	0	1	0	0	1	1	0.518519	0	0	0	0
A0A0S2Z4B5	0	0	0	0	0	0	0	#DIV/0!	1	2	1	0	1	1	1	0.2302	0	0	0	0
Q9HC03	0	0	0	0	0	0	0	#DIV/0!	1	1	1	1	1	1	0	#DIV/0!	0	0	0	0
A0A024RBR3	0	0	0	0	0	0	0	#DIV/0!	0	1	0	0	2	0	-1	0.677869	0	0	0	0
Q8IUF8	4	4	2	5	3	4	-0.263034	0.491767	0	1	1	2	2	1	-1.32193	0.101192	0	0	0	0
Q05DB4	0	0	0	0	0	0	0	#DIV/0!	2	1	1	2	2	2	-0.584963	0.116117	0	15	0	1
P51970	0	0	0	0	0	0	0	#DIV/0!	2	2	2	4	0	2	0	1	0	0	0	0
Q01650	0	0	0	0	0	0	0	#DIV/0!	1	2	1	2	2	1	-0.321928	0.518519	0	0	0	0
Q9Y316	0	0	0	0	0	0	0	#DIV/0!	1	2	1	3	2	3	-1	0.0474207	0	0	0	0
P51116	11	7	10	6	7	4	0.719892	0.0697158	0	0	0	0	0	0	0	#DIV/0!	0	0	0	0
H0YF29	0	0	0	0	0	0	0	#DIV/0!	2	2	1	2	3	1	-0.263034	0.64333	0	0	0	0
P13674	0	0	0	0	0	0	0	#DIV/0!	0	2	0	1	0	0	1	0.677869	0	0	0	0
L0R6G9	1	1	0	1	1	1	-0.584963	0.373901	2	1	0	1	1	1	0	1	0	0	0	0
A0A024R1T4	0	0	0	0	0	0	0	#DIV/0!	1	1	2	0	1	1	1	0.2302	0	0	0	0
O43464	0	0	0	0	0	0	0	#DIV/0!	1	2	1	3	3	1	-0.807355	0.250815	0	1	0	0
Q8TEQ6	12	8	4	2	3	0	2.26303	0.0625083	1	0	0	1	1	1	-1.58496	0.116117	0	1	0	0
Q9UMX5	0	0	0	0	0	0	0	#DIV/0!	1	1	1	1	1	1	0	#DIV/0!	0	13	0	1
Q9Y221	8	9	10	6	5	5	0.754888	0.00532813	0	0	0	0	0	0	0	#DIV/0!	0	0	0	0
Q9BSH4	0	0	0	0	0	0	0	#DIV/0!	1	1	0	1	1	1	-0.584963	0.373901	0	0	0	0
H0YIZ1	0	0	0	0	0	0	0	#DIV/0!	0	0	0	0	2	0	-100	0.373901	0	0	0	0
A0A140VK92	0	0	0	0	0	0	0	#DIV/0!	1	1	2	0	2	2	0	1	0	0	0	0
Q5SSC2	0	0	0	0	0	0	0	#DIV/0!	2	2	1	0	1	0	2.32193	0.0474207	0	0	0	0
M0R2Z9	8	7	9	15	18	18	-1.08746	0.00146164	0	0	0	0	0	0	0	#DIV/0!	0	0	0	0
P52948	15	14	9	19	17	13	-0.366782	0.225388	0	0	0	2	0	0	-100	0.373901	0	0	0	0
O00400	0	0	0	0	0	0	0	#DIV/0!	1	2	1	2	1	1	0	1	0	0	0	0
Q12768	0	0	0	0	0	0	0	#DIV/0!	1	1	2	2	3	2	-0.807355	0.101192	0	0	0	0
O14656	0	0	0	0	0	0	0	#DIV/0!	1	2	2	2	1	1	0.321928	0.518519	0	0	1	0
P06703	3	2	1	1	2	4	-0.222392	0.767644	2	2	1	2	3	2	-0.485427	0.2302	8	18	4	3
Q6T4R5	0	0	0	0	0	0	0	#DIV/0!	0	0	0	2	1	2	-100	0.00749043	0	0	0	0
A8K2G0	0	0	0	0	0	0	0	#DIV/0!	2	2	0	2	2	2	-0.584963	0.373901	0	0	0	0
A0A024R897	0	0	0	0	0	0	0	#DIV/0!	1	0	0	2	0	1	-1.58496	0.373901	0	0	0	0
Q13445	0	0	0	0	0	0	0	#DIV/0!	3	4	3	3	2	3	0.321928	0.2302	0	0	0	0
Q14696	0	0	0	0	0	0	0	#DIV/0!	1	2	2	3	2	1	-0.263034	0.64333	0	0	0	0
A0A0C4DH22	0	0	0	0	0	0	0	#DIV/0!	0	1	0	1	2	1	-2	0.101192	0	0	0	0
A0A024QYR8	0	0	0	0	0	0	0	#DIV/0!	1	0	0	3	2	1	-2.58496	0.0667665	0	0	0	0
A8K5S3	0	0	0	0	0	0	0	#DIV/0!	1	1	2	2	1	2	-0.321928	0.518519	0	0	0	0
A0A0S2Z597	0	0	0	0	0	0	0	#DIV/0!	2	1	2	0	1	1	1.32193	0.101192	0	0	0	0
Q6L8Q7	0	0	0	0	1	0	-100	0.373901	2	2	2	2	2	1	0.263034	0.373901	0	1	0	0
E9PKP7	13	8	10	11	11	11	-0.0901978	0.67018	0	0	0	0	0	0	0	#DIV/0!	0	0	0	0
Q9UBS4	0	0	0	0	0	0	0	#DIV/0!	2	1	1	1	2	1	0	1	1	0	4	2
A0A0S2Z534	0	0	0	0	0	0	0	#DIV/0!	2	2	2	1	2	2	0.263034	0.373901	0	0	0	0
Q9HAB8	0	0	0	0	0	0	0	#DIV/0!	3	2	3	3	1	3	0.192645	0.677869	0	8	0	0
P01031	3	3	3	1	0	0	3.16993	0.0013239	1	1	2	0	0	0	100	0.0161301	0	0	0	0
P36404	0	0	0	0	0	0	0	#DIV/0!	1	1	2	1	1	1	0.415037	0.373901	0	0	0	0
P55039	0	0	0	0	0	0	0	#DIV/0!	1	1	1	2	2	3	-1.22239	0.0161301	0	0	0	0
A0A024QZA8	0	1	0	0	0	0	100	0.373901	0	2	2	1	0	0	2	0.250815	0	0	0	0
O43920	0	0	0	0	0	0	0	#DIV/0!	0	0	0	1	0	0	-100	0.373901	0	0	0	0
Q59G94	2	2	2	4	5	3	-1	0.0257214	1	1	1	0	2	1	0	1	0	0	0	0
P17252	0	0	0	0	0	0	0	#DIV/0!	1	1	1	1	2	1	-0.415037	0.373901	0	0	0	0
A6NCE7	0	0	0	0	0	0	0	#DIV/0!	0	0	1	1	1	1	-1.58496	0.116117	0	0	0	0
A0A024R625	0	0	0	0	0	0	0	#DIV/0!	2	1	2	2	2	3	-0.485427	0.2302	0	0	0	0
Q5JTH9	9	8	6	19	16	14	-1.09115	0.00698737	0	0	0	0	0	0	0	#DIV/0!	0	0	0	0
Q96EY7	0	0	0	0	0	0	0	#DIV/0!	1	0	0	1	1	1	-1.58496	0.116117	0	0	0	0
Q53FV1	0	0	0	0	0	0	0	#DIV/0!	0	0	0	1	0	0	-100	0.373901	0	0	0	0
Q9Y223	0	0	0	0	0	0	0	#DIV/0!	0	2	0	2	1	1	-1	0.421648	0	0	0	0
A0A024QZT7	0	0	0	0	0	0	0	#DIV/0!	1	0	0	2	2	1	-2.32193	0.0474207	0	0	0	0
Q6IAQ2	0	0	0	0	0	0	0	#DIV/0!	2	3	2	2	3	4	-0.36257	0.373901	0	0	0	0
Q9NX58	6	6	5	5	6	3	0.280108	0.348641	1	1	0	2	3	1	-1.58496	0.116117	0	1	0	0
A0A024R6M2	0	0	0	0	0	0	0	#DIV/0!	3	3	1	3	2	0	0.485427	0.579015	0	0	0	0
Q8NBL9	0	0	0	0	0	0	0	#DIV/0!	0	0	0	2	0	0	-100	0.373901	0	0	0	0
K7EQ54	0	0	0	0	0	0	0	#DIV/0!	1	0	0	2	0	0	-1	0.677869	0	0	0	0
Q9Y3A6	0	0	0	0	0	0	0	#DIV/0!	0	0	0	1	1	1	-100	#DIV/0!	0	0	0	0
Q08722	0	0	0	0	0	0	0	#DIV/0!	1	2	1	2	1	2	-0.321928	0.518519	0	0	0	0
P21127	10	6	6	9	10	8	-0.295456	0.315296	0	0	0	0	0	0	0	#DIV/0!	0	0	0	0
X5DQZ7	0	0	0	0	0	0	0	#DIV/0!	0	0	0	0	0	0	0	#DIV/0!	0	0	0	0
B3KU91	0	0	0	0	0	0	0	#DIV/0!	0	1	2	6	4	4	-2.22239	0.0141726	0	0	0	0
Q53FR9	0	0	0	0	0	0	0	#DIV/0!	3	1	2	4	3	7	-1.22239	0.116117	0	5	0	1
P36405	0	0	0	0	0	0	0	#DIV/0!	1	2	2	0	3	2	0	1	0	1	0	0
A0A024R388	0	0	0	0	0	0	0	#DIV/0!	3	1	3	3	0	1	0.807355	0.416866	0	0	0	0
Q53HJ8	0	0	0	0	0	0	0	#DIV/0!	1	1	0	3	1	2	-1.58496	0.116117	0	0	0	0
Q14684	24	19	17	24	25	24	-0.282934	0.10901	0	0	0	0	0	0	0	#DIV/0!	0	0	0	0
G3V2S9	0	0	0	0	0	0	0	#DIV/0!	0	0	0	0	0	0	0	#DIV/0!	0	0	0	0
Q9NQH7	0	0	0	0	0	0	0	#DIV/0!	0	0	0	1	3	0	-100	0.205106	0	0	0	0
Q499L9	0	0	0	0	0	0	0	#DIV/0!	1	1	0	1	0	3	-1	0.518519	0	0	0	0
P34949	0	0	0	0	0	0	0	#DIV/0!	1	3	6	2	4	0	0.736966	0.512225	0	1	0	0
Q6DKJ4	0	0	0	0	0	0	0	#DIV/0!	2	2	1	4	3	5	-1.26303	0.0248962	0	0	0	0
Q8IXM3	0	0	0	0	0	0	0	#DIV/0!	0	0	0	0	0	0	0	#DIV/0!	0	0	0	0
Q5U0E6	0	0	0	0	0	0	0	#DIV/0!	0	0	0	1	0	0	-100	0.373901	0	3	0	0
P62861	0	0	0	0	0	0	0	#DIV/0!	1	1	1	1	2	3	-1	0.158302	0	4	0	0
A0A024RAF2	0	0	0	0	0	0	0	#DIV/0!	1	0	0	1	0	1	-1	0.518519	0	0	0	0
A0A024R830	0	0	0	0	0	0	0	#DIV/0!	3	4	4	0	1	3	1.45943	0.0685871	0	0	0	0
Q9NQT5	0	3	3	4	7	6	-1.5025	0.0513744	0	1	0	1	0	0	0	1	0	2	0	0
A0A024R0V4	0	0	0	0	0	0	0	#DIV/0!	1	1	0	1	2	1	-1	0.2302	0	0	0	0
Q9P0J0	0	0	0	0	0	0	0	#DIV/0!	0	1	1	3	0	2	-1.32193	0.348641	0	0	0	0
Q9BRF8	0	0	0	0	0	0	0	#DIV/0!	1	0	0	3	3	4	-3.32193	0.00312559	1	3	0	0
P51452	0	0	0	0	0	0	0	#DIV/0!	0	0	0	0	0	2	-100	0.373901	0	5	0	0
Q8NFH3	6	2	5	6	3	2	0.241008	0.714889	0	0	1	0	0	0	100	0.373901	0	0	0	0
Q13085	0	0	1	0	0	0	100	0.373901	0	1	1	2	2	3	-1.80735	0.0241101	0	0	0	0
A0A024R0L6	0	0	0	0	0	0	0	#DIV/0!	3	3	4	3	3	4	0	1	0	0	0	0
Q6IAA8	0	0	0	0	0	0	0	#DIV/0!	0	0	1	1	2	1	-2	0.101192	0	0	0	0
A0A024R9G3	0	0	0	0	1	1	-100	0.116117	1	2	1	2	2	2	-0.584963	0.116117	0	0	0	0
P02768	34	36	34	9	8	9	2	4.0303e-06	3	7	5	2	2	1	1.58496	0.0501509	119	63	97	90
Q53FL4	1	1	3	3	1	2	-0.263034	0.724659	0	0	0	0	1	1	-100	0.116117	0	0	0	0
A0A024R6K3	0	0	0	0	0	0	0	#DIV/0!	1	0	1	1	3	1	-1.32193	0.250815	0	0	0	0
Q53G19	0	0	0	0	0	0	0	#DIV/0!	0	0	0	0	0	1	-100	0.373901	0	0	0	0
A0A140VKC8	0	0	0	0	0	0	0	#DIV/0!	0	2	1	2	1	2	-0.736966	0.373901	0	0	0	0
Q9P032	0	0	0	0	0	0	0	#DIV/0!	2	1	1	1	1	0	1	0.2302	0	0	0	0
A0A024R5C4	0	0	0	0	0	0	0	#DIV/0!	1	2	1	2	2	1	-0.321928	0.518519	0	0	0	0
A8K3S0	4	6	5	5	4	5	0.0995357	0.64333	1	0	0	3	2	4	-3.16993	0.0161301	0	0	0	0
A0A087WW58	0	0	0	0	0	0	0	#DIV/0!	1	2	1	2	2	3	-0.807355	0.101192	0	0	0	0
Q9Y6A4	0	0	1	0	1	1	-1	0.518519	1	1	1	0	1	2	0	1	0	0	0	0
A0A024R0W3	0	0	0	0	0	0	0	#DIV/0!	1	1	1	1	3	2	-1	0.158302	0	0	0	0
A8K245	6	6	5	9	8	8	-0.556393	0.00481268	0	0	0	0	0	0	0	#DIV/0!	0	0	0	0
A0A024R411	3	4	1	4	1	2	0.192645	0.802482	0	0	0	0	0	0	0	#DIV/0!	0	0	0	0
A0A024QZ26	0	1	0	0	0	0	100	0.373901	0	0	0	0	1	0	-100	0.373901	0	0	0	0
Q3KRB6	0	0	0	0	0	1	-100	0.373901	2	1	1	2	2	1	-0.321928	0.518519	0	0	0	0
A0A024RA42	0	0	0	0	0	0	0	#DIV/0!	1	3	3	3	3	3	-0.36257	0.373901	0	0	0	0
Q96GG9	0	0	0	0	0	0	0	#DIV/0!	1	1	2	0	1	1	1	0.2302	0	0	0	0
Q7L9L4	0	0	0	0	0	0	0	#DIV/0!	2	1	2	2	2	1	0	1	0	0	0	0
B3KSE0	0	0	0	0	0	0	0	#DIV/0!	1	3	1	2	0	2	0.321928	0.741521	0	0	0	0
Q9BYD1	0	0	0	0	0	0	0	#DIV/0!	1	0	0	2	3	3	-3	0.0077626	0	0	0	0
Q969X6	11	7	11	14	14	13	-0.499571	0.0436595	0	0	0	0	0	0	0	#DIV/0!	0	0	0	0
Q96A35	0	0	0	0	0	0	0	#DIV/0!	2	1	3	1	2	2	0.263034	0.64333	0	0	0	0
A0A024R3Z8	0	0	0	0	0	0	0	#DIV/0!	1	2	2	3	2	1	-0.263034	0.64333	0	0	0	0
P23229	0	0	0	0	0	0	0	#DIV/0!	0	0	1	3	0	1	-2	0.348641	0	0	0	0
A8KAH1	4	6	5	5	7	7	-0.341037	0.205106	0	0	0	1	1	0	-100	0.116117	0	0	0	0
Q6FHY4	0	0	0	0	0	0	0	#DIV/0!	1	1	1	3	1	1	-0.736966	0.373901	0	4	0	0
Q9GZN8	0	0	0	0	0	0	0	#DIV/0!	2	1	2	1	1	1	0.736966	0.116117	0	3	0	1
Q9Y3E0	0	0	0	0	0	0	0	#DIV/0!	1	1	3	0	0	1	2.32193	0.148148	0	0	0	0
Q9NUY8	0	0	0	0	0	0	0	#DIV/0!	1	1	2	1	2	0	0.415037	0.64333	0	0	0	0
Q9Y3D3	0	0	0	0	0	0	0	#DIV/0!	0	1	1	1	2	1	-1	0.2302	0	0	0	0
P35251	7	4	4	7	8	6	-0.485427	0.158302	0	0	0	0	0	0	0	#DIV/0!	0	1	0	0
A0A090N900	0	0	0	0	0	0	0	#DIV/0!	1	1	0	0	0	0	100	0.116117	0	0	0	0
O76070	0	0	0	0	0	0	0	#DIV/0!	0	0	0	0	1	0	-100	0.373901	0	7	0	0
A0A024RCZ1	6	8	4	9	7	11	-0.584963	0.140066	0	0	0	0	0	0	0	#DIV/0!	0	0	0	0
Q53FA7	0	0	0	0	0	0	0	#DIV/0!	4	0	1	2	1	0	0.736966	0.64333	0	1	0	0
A6NGW1	0	0	0	0	0	0	0	#DIV/0!	2	2	1	0	0	2	1.32193	0.250815	0	0	0	0
P48507	0	0	0	0	0	0	0	#DIV/0!	3	1	1	1	1	1	0.736966	0.373901	0	0	0	0
Q9NTJ5	0	0	0	0	0	0	0	#DIV/0!	2	5	3	3	5	2	0	1	0	0	0	0
A0A024R5Y1	0	1	0	0	0	0	100	0.373901	0	0	1	1	0	1	-1	0.518519	0	0	0	0
K7ENF0	0	0	0	0	0	0	0	#DIV/0!	1	2	0	1	1	0	0.584963	0.64333	0	0	0	0
A0A024RCB2	0	0	0	0	0	0	0	#DIV/0!	2	0	1	3	1	1	-0.736966	0.491767	0	0	0	0
O15294	0	0	0	1	0	2	-100	0.158302	1	1	1	5	1	1	-1.22239	0.373901	0	0	0	0
Q6P1J9	11	10	9	20	11	14	-0.584963	0.138571	0	0	0	0	1	0	-100	0.373901	0	3	0	1
Q6NXE6	0	0	0	0	0	0	0	#DIV/0!	0	0	0	2	2	1	-100	0.00749043	0	2	0	0
Q15121	0	0	0	0	0	0	0	#DIV/0!	0	0	0	0	1	0	-100	0.373901	0	6	0	0
A0A0S2Z4Y4	0	0	0	0	0	0	0	#DIV/0!	3	1	2	2	2	1	0.263034	0.64333	0	0	0	0
A7E2Y5	8	7	6	8	7	6	0	1	1	0	0	0	0	2	-1	0.677869	0	0	0	0
A8MX49	0	0	0	0	0	0	0	#DIV/0!	3	2	2	4	5	2	-0.652077	0.2302	0	0	0	0
A0A0C4DGQ8	1	0	0	1	0	1	-1	0.518519	0	0	0	0	0	1	-100	0.373901	0	0	0	0
Q9P0J7	0	0	0	0	0	0	0	#DIV/0!	2	0	1	2	1	1	-0.415037	0.64333	0	3	0	0
Q9Y6N1	0	0	0	0	0	0	0	#DIV/0!	1	0	0	2	2	1	-2.32193	0.0474207	0	0	0	0
Q8WXA9	2	2	1	3	2	3	-0.678072	0.101192	0	0	0	0	0	0	0	#DIV/0!	0	0	0	0
A0A0S2Z366	0	0	0	0	0	0	0	#DIV/0!	1	0	0	2	2	0	-2	0.250815	0	0	0	0
A0A0S2Z5M8	0	0	0	0	0	0	0	#DIV/0!	0	0	1	3	2	0	-2.32193	0.2302	0	0	0	0
A0A087X0W7	0	0	0	0	0	0	0	#DIV/0!	4	1	1	1	3	1	0.263034	0.795255	0	0	0	0
Q9H008	0	0	0	0	0	0	0	#DIV/0!	1	1	2	1	2	1	0	1	0	2	0	0
A0A024QZS4	0	0	0	0	0	0	0	#DIV/0!	0	1	0	0	0	0	100	0.373901	0	0	0	0
A8KAM9	0	0	0	2	1	0	-100	0.158302	0	1	0	0	0	0	100	0.373901	0	0	0	0
P61803	0	0	0	0	0	0	0	#DIV/0!	1	1	1	2	0	1	0	1	0	0	0	0
A0A0S2Z3Z9	0	0	0	0	0	0	0	#DIV/0!	1	1	0	0	0	0	100	0.116117	0	0	0	0
Q96F86	0	0	1	0	1	0	0	1	0	0	0	2	1	1	-100	0.0161301	0	0	0	0
A0A0A0MRT6	0	0	0	0	0	0	0	#DIV/0!	0	1	0	0	0	0	100	0.373901	0	0	0	0
O75907	0	0	0	0	0	0	0	#DIV/0!	0	0	0	0	0	0	0	#DIV/0!	0	0	0	0
Q9H3S7	0	0	0	0	0	0	0	#DIV/0!	0	1	0	1	1	0	-1	0.518519	0	0	0	0
A0A024R8D5	0	0	0	0	0	0	0	#DIV/0!	0	1	1	0	1	0	1	0.518519	0	0	0	0
O15347	1	0	0	1	1	1	-1.58496	0.116117	0	0	0	0	0	0	0	#DIV/0!	0	9	0	1
Q86WR0	0	0	0	0	0	0	0	#DIV/0!	0	0	0	0	1	0	-100	0.373901	0	0	0	0
P83876	1	1	1	2	2	2	-1	#DIV/0!	0	0	0	0	0	0	0	#DIV/0!	0	0	0	0
P20645	0	0	0	0	0	0	0	#DIV/0!	0	0	1	1	0	0	0	1	0	0	0	0
A0A024R7G7	1	0	0	0	1	0	0	1	0	0	0	0	0	0	0	#DIV/0!	0	0	0	0
Q5JWT2	0	1	2	2	0	3	-0.736966	0.561438	0	0	0	1	1	1	-100	#DIV/0!	0	1	0	0
A0A024R5L0	0	0	0	0	0	0	0	#DIV/0!	1	3	1	2	2	2	-0.263034	0.64333	0	0	0	0
Q53HS1	11	6	7	8	4	8	0.263034	0.546715	0	1	1	1	3	1	-1.32193	0.250815	0	0	0	0
D3DWK4	0	0	0	0	0	0	0	#DIV/0!	1	1	3	2	3	2	-0.485427	0.421648	0	0	0	0
A8K905	12	12	11	18	16	12	-0.394279	0.11061	0	0	0	0	0	0	0	#DIV/0!	0	0	0	0
A0A087WYR3	0	0	0	0	0	0	0	#DIV/0!	2	0	2	3	5	4	-1.58496	0.0390205	0	0	0	0
B4DMY7	0	0	0	0	0	0	0	#DIV/0!	3	2	2	1	2	1	0.807355	0.101192	0	0	0	0
O14776	0	1	3	3	1	2	-0.584963	0.561438	0	2	0	1	0	0	1	0.677869	0	3	0	0
Q15836	0	0	0	0	0	0	0	#DIV/0!	1	5	1	3	2	4	-0.36257	0.67018	3	0	0	0
P21589	0	0	0	0	0	0	0	#DIV/0!	0	0	0	0	0	0	0	#DIV/0!	0	0	0	0
Q8IXT5	10	10	7	8	8	8	0.169925	0.373901	0	0	0	0	0	0	0	#DIV/0!	0	1	0	0
A0A087WXZ3	0	0	0	0	0	0	0	#DIV/0!	0	0	0	0	0	0	0	#DIV/0!	0	0	0	0
Q8NB90	2	0	1	1	3	1	-0.736966	0.491767	0	0	0	0	2	2	-100	0.116117	0	1	0	0
P83111	13	16	15	14	20	17	-0.212994	0.296181	0	0	0	0	0	0	0	#DIV/0!	0	0	0	0
A0A024R8Z5	0	0	0	0	0	0	0	#DIV/0!	1	0	0	1	1	1	-1.58496	0.116117	0	0	0	0
Q6P9B6	0	0	0	0	0	0	0	#DIV/0!	0	1	2	1	2	0	0	1	0	0	0	0
Q9Y383	5	3	3	4	5	6	-0.447459	0.205106	0	1	0	0	0	0	100	0.373901	0	0	0	0
A0A140TA84	0	0	0	0	0	0	0	#DIV/0!	0	0	0	0	0	1	-100	0.373901	0	0	0	0
A8K9X5	0	0	0	0	0	0	0	#DIV/0!	2	0	2	3	2	2	-0.807355	0.250815	0	0	0	0
P11233	0	0	0	0	0	1	-100	0.373901	1	1	3	0	0	1	2.32193	0.148148	0	0	0	0
A0A0S2Z5A6	0	0	0	0	0	0	0	#DIV/0!	1	0	1	1	0	1	0	1	0	0	0	0
Q14197	0	0	0	0	0	0	0	#DIV/0!	1	0	0	1	0	0	0	1	0	0	0	0
A0A024R394	0	0	0	0	0	0	0	#DIV/0!	2	1	1	3	2	2	-0.807355	0.101192	0	0	0	0
O95140	0	0	0	0	0	0	0	#DIV/0!	0	0	0	1	0	0	-100	0.373901	0	0	0	0
A5D8X2	1	0	0	1	1	0	-1	0.518519	0	0	0	1	0	0	-100	0.373901	0	0	0	0
Q9P0I2	0	0	0	0	0	0	0	#DIV/0!	0	1	1	1	1	0	0	1	0	0	0	0
A8K5C2	0	0	0	0	0	0	0	#DIV/0!	0	0	0	0	0	0	0	#DIV/0!	0	0	0	0
Q01970	0	0	0	0	0	0	0	#DIV/0!	0	0	1	1	1	0	-1	0.518519	0	0	0	0
O75964	0	0	0	0	0	0	0	#DIV/0!	1	2	2	2	3	2	-0.485427	0.2302	0	0	0	0
Q86YB2	3	2	4	3	7	7	-0.917538	0.140357	0	0	0	0	0	3	-100	0.373901	0	0	0	0
Q9NRG7	0	0	0	0	0	0	0	#DIV/0!	1	0	0	1	1	0	-1	0.518519	0	0	0	0
Q96DV4	0	0	0	0	0	0	0	#DIV/0!	0	0	0	1	0	0	-100	0.373901	0	0	0	0
Q8NCA5	1	1	2	3	2	6	-1.45943	0.134702	0	0	0	0	0	0	0	#DIV/0!	0	0	0	0
Q92783	0	0	0	0	0	0	0	#DIV/0!	2	1	1	0	2	0	1	0.421648	0	5	0	0
A0A023I890	0	0	0	0	0	0	0	#DIV/0!	0	0	0	0	1	0	-100	0.373901	0	0	0	0
P62993	0	0	0	0	0	0	0	#DIV/0!	1	0	0	1	3	1	-2.32193	0.148148	1	13	0	0
Q6UN15	0	0	0	0	0	0	0	#DIV/0!	0	0	0	0	0	0	0	#DIV/0!	0	1	0	0
Q8IYS1	0	0	0	0	0	0	0	#DIV/0!	1	0	1	1	2	0	-0.584963	0.64333	0	0	0	0
A0A024R0Q6	0	0	0	1	0	0	-100	0.373901	1	0	1	0	0	0	100	0.116117	0	0	0	0
Q9NR19	0	0	0	0	0	0	0	#DIV/0!	0	0	1	1	0	2	-1.58496	0.373901	0	0	0	0
Q9NT62	0	0	0	0	0	0	0	#DIV/0!	0	0	1	1	1	3	-2.32193	0.148148	1	1	0	0
Q8IYB3	7	5	7	11	8	8	-0.50696	0.0907332	0	0	0	0	0	0	0	#DIV/0!	0	4	0	0
P78365	5	4	5	6	6	5	-0.280108	0.101192	0	0	0	0	0	0	0	#DIV/0!	0	0	0	0
O00139	2	3	2	2	4	3	-0.36257	0.373901	0	0	0	0	0	0	0	#DIV/0!	0	0	0	0
A0A0S2Z3Y3	0	0	0	0	0	0	0	#DIV/0!	0	1	0	1	1	0	-1	0.518519	0	0	0	0
Q86TB9	1	1	0	0	0	0	100	0.116117	2	0	0	2	1	2	-1.32193	0.250815	0	0	0	0
P41240	0	0	0	0	0	0	0	#DIV/0!	0	0	0	0	0	1	-100	0.373901	0	0	0	1
A0A024R6D8	3	5	4	5	5	7	-0.5025	0.131778	0	0	0	0	0	0	0	#DIV/0!	0	0	0	0
A0A0A0MSI2	4	3	3	2	2	4	0.321928	0.421648	0	0	0	0	0	0	0	#DIV/0!	0	0	0	0
Q9HCG8	3	2	0	3	3	2	-0.678072	0.348641	0	0	0	0	0	0	0	#DIV/0!	0	0	0	0
O15400	0	0	0	0	0	0	0	#DIV/0!	0	0	0	0	0	0	0	#DIV/0!	0	8	0	0
A0A024R3P9	0	0	0	0	0	0	0	#DIV/0!	1	1	0	1	1	3	-1.32193	0.250815	0	0	0	0
O60524	1	2	4	0	0	0	100	0.0572352	0	0	0	1	0	1	-100	0.116117	0	0	0	0
Q8IYV2	9	8	7	5	4	5	0.777608	0.00749043	1	0	0	2	1	1	-2	0.101192	0	0	0	0
A0A024R184	0	0	0	0	0	0	0	#DIV/0!	2	2	4	0	1	1	2	0.0550406	0	0	0	0
Q8NBF2	0	0	0	0	0	0	0	#DIV/0!	1	0	0	1	2	1	-2	0.101192	0	1	0	0
Q9Y4W2	18	12	15	19	18	21	-0.366128	0.0896625	0	0	0	0	1	0	-100	0.373901	0	0	0	0
O60888	0	0	0	0	0	0	0	#DIV/0!	0	0	1	0	0	0	100	0.373901	10	30	3	7
Q00534	0	0	0	0	0	0	0	#DIV/0!	2	4	3	6	0	4	-0.152003	0.866194	0	0	0	0
A0A024R3C4	0	0	0	0	0	0	0	#DIV/0!	2	1	0	1	4	1	-1	0.435331	0	0	0	0
A0A024R9Y7	0	1	0	0	0	0	100	0.373901	2	5	5	4	5	3	0	1	0	0	0	0
P48059	0	0	0	0	0	0	0	#DIV/0!	0	4	2	5	4	4	-1.11548	0.12417	0	0	0	0
P20936	1	0	1	0	0	0	100	0.116117	1	0	2	3	4	4	-1.87447	0.0161301	0	0	0	0
A0A024R7C5	0	0	0	0	0	0	0	#DIV/0!	3	5	3	1	5	3	0.289507	0.64333	0	0	0	0
Q8NI27	27	25	19	25	31	21	-0.117039	0.623958	0	0	0	0	0	0	0	#DIV/0!	0	0	0	0
Q13601	8	7	6	12	13	14	-0.893085	0.00182626	0	0	0	0	0	0	0	#DIV/0!	0	0	0	0
Q9ULP9	0	0	0	0	0	0	0	#DIV/0!	1	0	1	2	2	1	-1.32193	0.101192	0	0	0	0
P63172	0	0	0	0	0	0	0	#DIV/0!	2	2	2	2	3	5	-0.736966	0.205106	0	4	0	0
A0A024R169	27	22	25	28	24	18	0.0801703	0.702549	1	0	0	0	0	0	100	0.373901	0	0	0	0
Q15287	12	12	12	12	12	12	0	#DIV/0!	0	0	0	0	0	0	0	#DIV/0!	0	0	0	0
A0A087WUF6	8	10	6	4	5	6	0.678072	0.0808001	0	0	0	0	0	1	-100	0.373901	0	0	0	0
Q9NX61	0	0	0	0	0	0	0	#DIV/0!	1	0	0	1	1	1	-1.58496	0.116117	0	0	0	0
Q8NAV1	8	9	8	9	10	10	-0.214125	0.0474207	0	0	0	0	0	0	0	#DIV/0!	0	0	0	0
P46976	0	0	0	0	0	0	0	#DIV/0!	2	1	2	2	2	1	0	1	0	11	0	2
P62857	5	5	5	3	4	3	0.584963	0.00749043	1	1	1	1	1	2	-0.415037	0.373901	0	7	0	0
A0A024QZN2	1	0	1	6	5	4	-2.90689	0.00289001	0	1	0	2	1	0	-1.58496	0.373901	0	0	0	0
A0A0S2Z3W7	0	0	0	0	0	0	0	#DIV/0!	1	1	0	1	1	1	-0.584963	0.373901	0	0	0	0
A2A2Q9	0	0	0	0	0	0	0	#DIV/0!	2	1	0	1	1	1	0	1	0	0	0	0
Q9NYF8	8	12	8	9	10	9	0	1	0	0	0	0	0	0	0	#DIV/0!	0	0	0	0
X6RAL5	12	15	13	13	14	16	-0.104337	0.467605	0	0	0	0	0	0	0	#DIV/0!	0	0	0	0
P02652	5	6	3	3	4	3	0.485427	0.2302	6	5	3	4	2	2	0.807355	0.144704	0	0	0	0
Q9H2M9	0	0	0	0	0	0	0	#DIV/0!	0	0	1	0	5	1	-2.58496	0.34649	0	0	0	0
Q8WWV3	0	0	0	0	0	0	0	#DIV/0!	0	0	1	0	0	0	100	0.373901	0	0	0	0
P26232	0	0	0	0	0	0	0	#DIV/0!	0	3	3	0	3	3	0	1	0	0	0	0
Q86WQ0	0	0	0	0	0	0	0	#DIV/0!	0	0	1	1	2	1	-2	0.101192	0	5	0	0
P78406	11	8	8	10	4	8	0.295456	0.457253	1	1	1	0	1	0	1.58496	0.116117	0	0	0	1
Q12888	10	6	7	11	7	9	-0.231326	0.468527	1	0	0	1	1	0	-1	0.518519	0	14	0	0
Q7L5D6	0	0	0	0	0	0	0	#DIV/0!	3	2	1	2	3	2	-0.222392	0.64333	0	0	0	0
Q2NL82	3	2	2	1	1	1	1.22239	0.0161301	2	2	1	3	2	1	-0.263034	0.64333	0	0	0	0
P49770	1	1	2	1	1	0	1	0.2302	1	1	2	0	1	1	1	0.2302	0	0	0	0
Q9NTJ3	2	1	2	4	3	5	-1.26303	0.0248962	1	1	1	2	3	4	-1.58496	0.0257214	0	0	0	0
Q9H7Z7	0	0	0	0	0	0	0	#DIV/0!	3	3	4	1	3	1	1	0.0890093	0	0	0	0
A8K622	8	8	8	10	10	8	-0.222392	0.116117	1	1	0	3	1	2	-1.58496	0.116117	0	0	0	0
P36543	0	0	0	0	0	0	0	#DIV/0!	2	1	1	1	1	1	0.415037	0.373901	0	2	0	0
Q13907	0	0	0	0	0	0	0	#DIV/0!	1	2	1	4	4	7	-1.90689	0.0253864	0	0	0	0
A0A024R5Q7	0	0	0	0	0	0	0	#DIV/0!	5	6	6	4	3	4	0.628031	0.0132356	0	0	0	0
Q9Y5Y2	0	4	2	1	0	0	2.58496	0.237796	1	4	1	0	3	4	-0.222392	0.841596	0	0	0	0
A8K800	6	7	7	10	10	10	-0.584963	0.000562004	0	0	0	0	1	0	-100	0.373901	0	0	0	0
A0A024RCX8	1	1	0	2	2	3	-1.80735	0.0241101	1	2	2	1	1	1	0.736966	0.116117	0	0	0	0
A0A140VJL6	0	0	0	0	0	0	0	#DIV/0!	0	0	0	1	1	0	-100	0.116117	0	0	0	0
P51812	0	0	0	0	0	0	0	#DIV/0!	1	0	0	2	2	2	-2.58496	0.00749043	0	0	0	0
D6RIY6	5	2	4	7	6	5	-0.710493	0.0912602	0	0	1	1	1	1	-1.58496	0.116117	0	0	0	0
[truncated: 3,273 more rows]

## Sheet: Sheet 2
Therapy-induced Secretion of Spliceosomal Components Mediates Pro-Survival Crosstalk Between Ovarian Cancer Cells
Corresponding author: Victoria Shender, victoria.shender@gmail.com
Supplementary Data 5. Proteome and transcriptome profiles of SKOV3 cells in response to cisplatin treatment and incubation with secretomes before and after therapy
SILAC data analysis of unlabeled recipient SKOV3 cells after incubation with therapy-induced or control secretomes containing heavy-labeled proteins
Protein.ID - Uniprot protein identification number
Protein.name - Protein name
Gene.name - Gene name
LFQ.intensity.L_TIS_10h_rep1, rep2, rep3 - Intensity of Light proteins according to LFQ-analysis of recipient SKOV3 cells incubated for 10 hours with therapy-induced secretomes (TIS) in three replicates
LFQ.intensity.H_TIS_10h_rep1, rep2, rep3 - Intensity of Heavy proteins according to LFQ-analysis of recipient SKOV3 cells incubated for 10 hours with therapy-induced secretomes (TIS) in three replicates
LFQ.intensity.L_TIS_48h_rep1, rep2, rep3 - Intensity of Light proteins according to LFQ-analysis of recipient SKOV3 cells incubated for 48 hours with therapy-induced secretomes (TIS) in three replicates
LFQ.intensity.H_TIS_48h_rep1, rep2, rep3 - Intensity of Heavy proteins according to LFQ-analysis of recipient SKOV3 cells incubated for 48 hours with therapy-induced secretomes (TIS) in three replicates
LFQ.intensity.L_CtrlS_10h_rep1, rep2, rep3 - Intensity of Light proteins according to LFQ-analysis of recipient SKOV3 cells incubated for 10 hours with control secretomes (CtrlS) in three replicates
LFQ.intensity.H_CtrlS_10h_rep1, rep2, rep3 - Intensity of Heavy proteins according to LFQ-analysis of recipient SKOV3 cells incubated for 10 hours with control secretomes (CtrlS) in three replicates
LFQ.intensity.L_CtrlS_48h_rep1, rep2, rep3 - Intensity of Light proteins according to LFQ-analysis of recipient SKOV3 cells incubated for 48 hours with control secretomes (CtrlS) in three replicates
LFQ.intensity.H_CtrlS_48h_rep1, rep2, rep3 - Intensity of Heavy proteins according to LFQ-analysis of recipient SKOV3 cells incubated for 48 hours with control secretomes (CtrlS) in three replicates
Protein.ID	Protein.name	Gene.name	LFQ.intensity.L_TIS_10h_rep1	LFQ.intensity.H_TIS_10h_rep1	LFQ.intensity.L_TIS_10h_rep2	LFQ.intensity.H_TIS_10h_rep2	LFQ.intensity.L_TIS_10h_rep3	LFQ.intensity.H_TIS_10h_rep3	LFQ.intensity.L_TIS_48h_rep1	LFQ.intensity.H_TIS_48h_rep1	LFQ.intensity.L_TIS_48h_rep2	LFQ.intensity.H_TIS_48h_rep2	LFQ.intensity.L_TIS_48h_rep3	LFQ.intensity.H_TIS_48h_rep3	LFQ.intensity.L_CtrlS_10h_rep1	LFQ.intensity.H_CtrlS_10h_rep1	LFQ.intensity.L_CtrlS_10h_rep2	LFQ.intensity.H_CtrlS_10h_rep2	LFQ.intensity.L_CtrlS_10h_rep3	LFQ.intensity.H_CtrlS_10h_rep3	LFQ.intensity.L_CtrlS_48h_rep1	LFQ.intensity.H_CtrlS_48h_rep1	LFQ.intensity.L_CtrlS_48h_rep2	LFQ.intensity.H_CtrlS_48h_rep2	LFQ.intensity.L_CtrlS_48h_rep3	LFQ.intensity.H_CtrlS_48h_rep3
D2Y6Y7	ATP synthase subunit a	ATP6	0	0	5211000	0	5845200	0	0	0	5581200	0	4916300	0	4787600	0	7161300	0	0	0	5710600	0	5960900	0	4190900	0
P03886	NADH-ubiquinone oxidoreductase chain 1	MT	0	0	0	0	0	0	668620	0	1052600	0	996150	0	0	0	0	0	0	0	852340	0	1166700	0	1076600	0
P03915	NADH-ubiquinone oxidoreductase chain 5	MT	0	0	0	0	0	0	1113200	0	1180400	0	662560	0	0	0	0	0	0	0	1032100	0	793610	0	1244900	0
P03905	NADH-ubiquinone oxidoreductase chain 4	MT	0	0	0	0	0	0	854670	0	1201900	0	1683600	0	0	0	0	0	0	0	1320000	0	1745400	0	855020	0
P00414	Cytochrome c oxidase subunit 3	MT	0	0	0	0	0	0	0	0	0	0	1049300	0	0	0	0	0	0	0	0	0	387410	0	0	0
P00403	Cytochrome c oxidase subunit 2	MT	0	0	11368000	0	11587000	0	10139000	0	10490000	0	8529100	9590000	7650500	0	10005000	0	11242000	0	10232000	0	10598000	0	10843000	0
A0A023T6R1	Protein mago nashi homolog 2	FLJ10292	19010000	0	29207000	0	36274000	0	14819000	0	19284000	0	21876000	0	28185000	0	34183000	0	27501000	0	18684000	0	18995000	0	14124000	0
A0A023T787	RNA-binding protein 8A	RBM8	4906400	0	7202900	0	12895000	0	13198000	0	9460700	0	6564300	0	10030000	0	10467000	0	13423000	0	7319700	0	8840800	0	7281300	0
A0A0C4DFM1	Transmembrane 9 superfamily member 4	TM9SF4	0	0	0	0	0	0	0	0	978470	0	999780	0	0	0	0	0	0	0	974530	0	0	0	1413700	0
B3KSG9	Transmembrane 9 superfamily member 2	TM9SF2	2393300	0	5960500	0	4389000	0	4725000	0	6486900	0	7913800	0	5148800	0	5320500	0	5074400	0	5961100	0	5767300	0	5690000	0
Q96JZ5	Transmembrane 9 superfamily member 3	SMBP	2957000	0	2771000	0	4307100	0	4230400	0	3877600	0	4661700	0	0	0	5058000	0	5790800	0	4465500	0	3622600	0	0	0
B7ZAB0	Plasminogen activator inhibitor 1	SERPINE1	0	0	2616500	0	2406000	0	0	0	0	0	0	0	2405400	0	1475000	0	2212900	0	0	0	0	0	0	0
A0A2R8YGH5	AP-1 complex subunit sigma-1A	AP1S1	0	0	1544400	0	2242200	0	875110	0	1124000	0	1241100	0	1085700	0	2410900	0	1508700	0	865380	0	1051300	0	801280	0
B4DVQ5	Eukaryotic translation initiation factor 3 subunit C	EIF3C	26507000	0	53270000	0	37232000	0	25004000	0	28469000	0	33971000	0	35924000	0	26304000	0	59089000	0	28462000	0	24803000	0	32540000	0
A0A024QYW3	Proteolipid protein 2	PLP2	0	0	1738400	0	1459500	0	2124900	0	2016600	0	2067800	0	0	0	0	0	0	0	2440600	0	2180700	0	0	0
A0A024QYX3	RNA-binding protein 3	RBM3	55821000	0	101580000	0	108290000	0	42800000	0	53824000	0	61648000	0	92376000	0	110290000	0	80916000	0	47925000	0	55765000	0	45774000	0
O60256	Phosphoribosyl pyrophosphate synthase-associated protein 2	PRPSAP2	0	0	6768100	0	7324000	0	4262400	0	4583300	0	6529000	0	6900900	0	4263500	0	5664100	0	4219900	0	7842800	0	4321000	0
B4E2A4	Cytospin-B	SPECC1	0	0	0	0	0	0	0	0	0	0	791340	0	0	0	0	0	0	0	0	0	0	0	892590	0
A0A024QYZ0	Protein transport protein Sec61 subunit gamma	SEC61G	0	0	0	0	0	0	0	0	0	0	0	0	0	0	0	0	0	0	0	0	0	0	0	0
Q69YP2	Exocyst complex component 3	DKFZp762K123	0	0	0	0	0	0	0	0	903840	0	470610	0	0	0	0	0	0	0	0	0	0	0	806270	0
B7ZAR0	Coiled-coil domain-containing protein 22	CCDC22	0	0	2177800	0	2180700	0	708900	0	653620	24277000	1652500	0	2162900	0	2567800	0	1776700	0	1168700	0	1157900	0	1158500	0
B3KN29	PRA1 family protein 2	PRAF2	2351900	79171000	1934500	65364000	2010600	66470000	1718400	63716000	1761200	73323000	1416000	30596000	1649200	43176000	1734600	61994000	2646700	87834000	1716800	51544000	1914000	58978000	2842400	0
B3KMC3	Histone deacetylase 6	DKFZp566E044	0	0	0	0	0	0	884940	0	992000	0	1001000	0	0	0	0	0	0	0	795850	0	639360	0	407150	0
A0A024QZ30	Succinate dehydrogenase [ubiquinone] flavoprotein subunit, mitochondrial	SDHA	14992000	0	38983000	0	36863000	0	40216000	98449000	47095000	0	47583000	0	37245000	0	25762000	0	40639000	0	43228000	0	45348000	0	35205000	0
J3KMZ7	Integrator complex subunit 2	INTS2	0	0	0	0	0	0	0	0	0	0	0	0	819510	0	0	0	0	0	0	0	0	0	379100	0
A0A024QZ62	Flotillin-2	hCG_1998851	3782000	0	17395000	0	18444000	0	13604000	0	12681000	0	17125000	0	15179000	0	1248200	0	8947200	0	14260000	0	14853000	0	11464000	0
A0A0D9SFK2	Unconventional myosin-XVIIIa	MYO18A	0	0	0	0	0	0	0	0	1355600	0	1793800	0	0	0	0	0	0	0	1213600	0	1321700	0	1035500	0
B7Z1N6	Fructose-bisphosphate aldolase	ALDOC	5314000	0	34531000	0	16284000	0	16025000	102390000	14854000	0	167710000	19601000	21276000	0	15662000	0	43581000	0	23821000	0	20075000	0	44346000	0
A0A024QZ77	EF-hand domain-containing protein D2	EFHD2	22148000	16434000	26911000	0	26430000	0	12453000	0	10842000	0	13828000	0	23628000	18066000	26652000	0	32670000	0	13825000	0	15482000	0	16868000	0
Q53FE5	Adaptin ear-binding coat-associated protein 2	NECAP2	0	0	599970	0	551680	0	681690	0	541700	0	615790	0	661290	0	820030	0	906100	0	750520	0	1088600	0	858080	0
P29317	Ephrin type-A receptor 2	EPHA2	0	0	7955500	0	5604900	0	564890	0	1441300	0	2814400	0	4054100	0	3846300	0	8814000	0	1420000	0	1284100	101830000	1325500	0
A0A024QZA9	[3-methyl-2-oxobutanoate dehydrogenase [lipoamide]] kinase, mitochondrial	BCKDK	0	0	917860	0	1104300	0	1194300	0	1309400	0	1879400	0	0	0	0	0	0	0	1148100	0	1730800	0	1012000	0
A0A024QZD1	60S ribosomal protein L18	RPL18	128310000	0	97127000	0	91461000	0	75888000	0	70037000	0	82042000	0	85650000	0	91796000	0	80534000	0	70411000	0	72471000	0	79897000	0
A0A024QZD5	U1 small nuclear ribonucleoprotein 70 kDa	SNRP70	10425000	4966900	19396000	0	17449000	2089100	23180000	0	23095000	32383000	34564000	15107000	19618000	5708800	12068000	0	10167000	0	22553000	0	28164000	35754000	21418000	0
B4E381	RUS1 family protein C16orf58	C16orf58	0	0	1094500	0	0	0	970170	0	1053800	0	1641300	0	1092500	0	0	0	0	0	1206800	0	1347300	0	568900	0
H3BP07	Phosphorylase b kinase gamma catalytic chain, liver/testis isoform	PHKG2	0	0	1463500	0	0	0	0	0	0	0	0	0	0	0	0	0	0	0	0	0	0	0	0	0
P37198	Nuclear pore glycoprotein p62	NUP62	0	0	1784500	0	1744600	0	2255000	0	2621400	0	3171400	0	2181400	0	3777600	0	0	0	2033200	0	3335200	0	2844900	0
A0A024QZF2	Ras-related protein R-Ras	RRAS	3890000	0	5981600	0	5494700	0	0	0	3937200	0	2313400	0	4798900	0	8445600	0	7513500	0	0	0	2003900	0	4255400	0
A0A087WW00	Ubiquitin-conjugating enzyme E2 D1	UBE2D1	0	0	0	0	0	0	869560	0	0	0	802460	0	0	0	0	0	0	0	0	0	967630	0	0	0
A0A024QZJ6	Myosin-11	MYH11	0	0	0	0	0	0	0	0	0	0	0	0	0	0	0	0	0	0	0	0	0	0	0	0
Q05CP8	Coiled-coil domain-containing protein 6	CCDC6	0	0	624740	0	0	0	0	0	0	0	0	0	0	0	0	0	1023200	0	0	0	0	0	0	0
Q53F48	Heterogeneous nuclear ribonucleoprotein H3	HNRPH3	11381000	0	17914000	0	18099000	0	22917000	0	23089000	0	23823000	37068000	21541000	0	24656000	0	20569000	0	24222000	47619000	27935000	46239000	21501000	0
A0A024QZL0	Uncharacterized protein C10orf35	C10orf35	0	0	0	0	0	0	0	0	0	0	0	0	0	0	0	0	0	0	0	0	0	0	480300	0
H0YE76	Activating signal cointegrator 1 complex subunit 1	ASCC1	0	0	0	0	710390	0	0	0	0	0	547830	0	0	0	0	0	0	0	438770	0	611430	0	0	0
A0A024QZM6	Protein transport protein Sec24C	SEC24C	793860	0	11831000	0	7785400	0	7927800	0	9461100	0	12770000	0	9524100	0	5840400	0	13438000	0	9643400	0	9704600	0	9593100	0
Q8WXX5	DnaJ homolog subfamily C member 9	DNAJC9	2170300	0	0	0	2650900	0	3145600	0	1174000	0	3693700	0	5741400	0	2223400	0	3576300	0	4616700	0	4490200	0	2603800	0
A0A384NYN5	Vinculin	VCL	98530000	0	137300000	0	127280000	0	70844000	0	75372000	0	91444000	0	131440000	0	103310000	0	156340000	0	89008000	0	78604000	0	94858000	0
A0A024QZN7	CDGSH iron-sulfur domain-containing protein 1	C10orf70	0	0	0	0	6104000	0	8433500	0	8466700	0	4568500	0	5943900	0	6903300	0	8854700	0	6629000	0	5625800	0	7472000	0
Q9HA11	Histone H2A	H2AFY2	0	0	0	0	0	0	869720	0	642430	0	793720	0	0	0	0	0	0	0	725740	0	850200	0	1286300	0
B4DEK5	Prosaposin	PSAP	2084500	0	2310200	0	0	0	2269900	0	2212700	0	4554200	0	1885300	0	0	0	0	0	2490300	0	2310000	0	1284300	0
A0A024QZR3	Protein pelota homolog	hCG_2002731	0	0	0	0	0	0	463310	0	299660	0	0	0	0	0	0	0	0	0	414810	0	445650	0	614210	0
A0A024QZR5	AP-3 complex subunit mu-1	AP3M1	4122500	0	4110300	0	3893100	0	3030000	14748000	1613200	0	3567300	0	3714100	0	5717600	0	5261600	0	2606400	0	4156700	20789000	2660400	0
A0A024QZS1	Molybdopterin synthase catalytic subunit	MOCS2	0	0	1638600	0	2274700	0	797310	0	934570	0	0	0	0	0	2399100	0	0	0	0	0	913220	0	1034200	0
A0A024QZS3	Lipid phosphate phosphohydrolase 1	PPAP2A	0	0	0	0	0	0	0	0	0	0	0	0	0	0	0	0	0	0	0	0	0	0	0	0
B2R6X6	Peptidyl-prolyl cis-trans isomerase	PPIF	0	0	1613800	0	1614100	0	1204400	0	1060700	0	0	0	1191500	0	1175500	0	1795600	0	744060	0	0	0	1071400	0
A0A024QZT0	Voltage-dependent anion-selective channel protein 2	VDAC2	100030000	0	101620000	0	86396000	0	95149000	0	88256000	0	74177000	0	85343000	0	120760000	0	126430000	0	77658000	0	83960000	0	112000000	0
B3KPN7	Exocyst complex component 2	EXOC2	0	0	0	0	0	0	536980	0	1000200	0	0	0	0	0	0	0	0	0	1104100	0	737170	0	878270	0
A0A024QZT4	Serpin B9	SERPINB9	27155000	0	29641000	0	33613000	0	18862000	0	18035000	0	23196000	0	32950000	0	43508000	0	52939000	0	18841000	0	19560000	0	26126000	0
A0A024QZT7	ER lumen protein-retaining receptor	KDELR2	7630400	0	18023000	0	27534000	0	19318000	0	14999000	0	17902000	0	15661000	0	20391000	0	13392000	0	18492000	0	21856000	0	4287100	0
A0A024QZT9	Ribosyldihydronicotinamide dehydrogenase [quinone]	NQO2	18025000	0	14944000	0	17338000	0	8519900	0	9473300	0	9710500	0	13065000	0	19017000	0	17064000	0	10917000	0	10052000	0	13848000	0
A0A024QZU0	Receptor-interacting serine/threonine-protein kinase 1	RIPK1	0	0	0	0	0	0	0	0	1210200	0	1066200	0	0	0	0	0	0	0	673410	0	1035700	0	742850	0
Q53GC8	Enoyl-CoA delta isomerase 2, mitochondrial	ECI2	7789000	0	9114300	0	8973900	0	8077600	0	9577700	0	10077000	0	8899000	0	11809000	0	12710000	0	9904200	0	11215000	0	9112500	0
A0A024QZV3	Elongation of very long chain fatty acids protein	ELOVL2	0	0	0	0	0	0	0	0	0	0	0	0	0	0	0	0	0	0	0	0	0	0	0	0
A0A024QZW2	Nucleolar protein 7	NOL7	0	0	585740	0	486490	0	912000	0	830590	0	575730	0	685220	0	0	0	0	0	782540	0	0	0	888840	0
A0A024QZW7	Nuclear pore complex protein Nup153	NUP153	0	0	659770	0	0	0	523360	0	498560	0	716640	0	582560	0	0	0	0	0	777420	0	484280	0	625760	0
A0A024QZX3	Serpin B6	SERPINB6	48126000	0	80576000	0	73839000	0	46092000	0	42741000	0	48686000	0	68651000	0	79625000	0	81619000	0	39982000	0	46980000	0	44012000	0
A0A024QZX5		SERPINB6	0	0	0	0	0	0	0	0	0	0	485880	0	0	0	0	0	0	0	0	0	0	0	0	0
A0A024QZY0	Valacyclovir hydrolase	BPHL	0	0	939270	0	0	0	0	0	0	0	700230	0	820960	0	0	0	0	0	973770	0	0	0	0	0
B2R7M3	Aminoacyl tRNA synthase complex-interacting multifunctional protein 2	JTV1	4888000	0	24113000	0	26733000	0	11070000	0	8335000	0	11794000	0	22362000	0	24965000	0	19485000	0	6104800	0	10035000	0	7926000	0
A0A024QZY5	Serine/threonine-protein kinase PRP4 homolog	PRPF4B	0	0	0	0	0	0	540210	0	741230	0	2453800	0	0	0	0	0	0	0	1086600	0	1221800	0	766640	0
B2R4S9	Histone H2B	HIST1H2BI	1613700000	0	1206300000	2394600	1452900000	0	2827900000	0	9029000000	12041000	1803200000	34661000	1193100000	0	1133500000	0	897530000	0	2188500000	0	2023500000	0	1958400000	0
A0A024R001	Transmembrane protein 14C	TMEM14C	5320300	0	13251000	0	12176000	0	9810600	0	12518000	0	5340600	0	9687700	0	12249000	0	7099800	0	8997500	34738000	7280000	28590000	5735500	0
B4DK49	Protein FAM8A1	FAM8A1	0	0	0	0	0	0	0	0	0	0	0	0	0	0	0	0	0	0	0	0	0	0	0	0
A0A024R012	NAD-dependent protein deacylase sirtuin-5, mitochondrial	SIRT5	0	0	0	0	0	0	0	0	0	0	0	0	0	0	0	0	0	0	0	0	0	0	0	0
A0A024R017	Histone H2A	HIST1H2AC	0	0	2814300	0	1702800	0	0	0	5754700	0	2115700	0	2157400	0	5040900	0	0	0	1812600	0	661940	0	0	0
A0A024R029	Activator of basal transcription 1	ABT1	0	0	0	0	0	0	556630	0	0	0	652370	0	0	0	0	0	0	0	405990	0	0	0	0	0
A0A024R040	Succinyl-CoA:3-ketoacid-coenzyme A transferase	OXCT1	0	0	12380000	0	5899100	0	9289000	0	9955800	0	10849000	0	11308000	0	3697800	0	5416300	0	10611000	0	11346000	0	8305700	0
P62873	Guanine nucleotide-binding protein G(I)/G(S)/G(T) subunit beta-1	GNB1	15935000	0	16875000	0	19455000	0	19771000	0	17544000	0	16135000	0	14203000	0	14561000	0	14836000	0	16040000	0	14518000	0	6750700	0
Q8N995	Hydroxymethylglutaryl-CoA synthase, cytoplasmic	HMGCS1	15156000	0	17305000	0	19139000	0	5643600	0	6121500	0	8395400	0	34510000	0	12336000	63423000	32491000	23699000	5573700	0	4460700	0	4845300	0
A0A024R061	Vesicle-associated membrane protein 7	SYBL1	0	0	987010	0	1177700	0	0	0	0	0	531010	0	1079300	0	1333000	0	1490700	0	267760	0	864700	0	0	0
A0A024R071	Nuclear pore complex protein Nup155	NUP155	2317000	0	29926000	0	22287000	0	13586000	0	15750000	0	20843000	0	18407000	0	14166000	0	12763000	0	16986000	0	17731000	67964000	15528000	0
A0A024R073	Integrator complex subunit 11	CPSF3L	0	0	1434100	0	0	0	0	0	634620	0	770250	0	1997200	0	0	0	0	0	0	0	703070	0	956640	0
A0A024R084	45 kDa calcium-binding protein	SDF4	0	0	0	0	0	0	816050	0	924710	0	0	0	0	0	0	0	0	0	0	0	797760	0	0	0
A0A024R094	Polyadenylate-binding protein-interacting protein 1	PAIP1	4616600	0	5347700	0	5096500	0	3898400	0	4429300	0	4465300	0	4289100	0	5384100	0	7727800	0	3434000	0	5055400	0	4046300	0
A0A024R095	Chloride channel CLIC-like protein 1	CLCC1	0	0	0	0	0	0	2221800	0	2392000	0	2548800	0	0	0	0	0	0	0	1932400	0	2642700	0	1843200	0
A0A024R0A8	Adenosylhomocysteinase	AHCYL1	3502000	0	10263000	0	7738500	0	5022400	0	4665400	0	14692000	0	11107000	0	8607200	0	15485000	0	6571700	0	5397400	0	6837400	0
B3KN25	Choline/ethanolaminephosphotransferase 1	CEPT1	0	0	0	0	0	0	0	0	0	0	0	0	0	0	0	0	0	0	414980	0	0	0	0	0
Q2TB59	NAD(P) transhydrogenase, mitochondrial	NNT	0	0	2603200	0	0	0	7359500	0	8413700	0	7429200	0	0	0	0	0	1566900	0	7326800	0	8375700	0	8535800	0
Q9GZV0	Cold shock domain-containing protein E1	CSDE1	29485000	0	34278000	0	42638000	0	15755000	0	16080000	0	20888000	0	42985000	0	35211000	0	55722000	0	18002000	0	16818000	0	17119000	0
P52907	F-actin-capping protein subunit alpha-1	CAPZA1	33723000	0	42766000	0	41320000	0	31831000	0	29249000	0	29579000	0	37934000	0	51051000	0	43794000	0	28304000	0	33169000	0	30619000	0
A0A024R0F1	Transcription termination factor 2	TTF2	0	0	0	0	701180	0	0	0	0	0	0	0	0	0	0	0	0	0	318110	0	0	0	0	0
H0Y612	E3 ubiquitin-protein ligase TRIM33	TRIM33	0	0	0	0	0	0	617690	0	741370	0	727960	0	0	0	0	0	0	0	593390	0	0	0	0	0
B4DKS0	Monocarboxylate transporter 1	SLC16A1	7084000	0	5037900	0	9785100	0	13837000	0	12585000	0	16392000	0	11089000	0	8258100	0	5128000	0	11923000	0	11731000	0	8808800	0
A0A024R0H6	RNA polymerase II-associated factor 1 homolog	PAF1	0	0	0	0	1500200	0	0	0	1660400	0	0	0	1311600	0	0	0	0	0	1067200	0	1667200	0	1571000	0
A0A024R0H7	Methylosome protein 50	WDR77	0	0	4354500	0	4277200	0	2286200	0	2256400	0	0	0	3303200	0	4122000	0	4488500	0	1699900	0	1799200	0	0	0
Q5JR08	Rho-related GTP-binding protein RhoC	RHOC	0	0	0	0	7824200	0	6728600	0	6633300	0	4743200	0	5968800	0	0	0	0	0	6704200	0	4542600	0	3655500	0
A8K6U7	Heterogeneous nuclear ribonucleoprotein U-like protein 1	HNRNPUL1	0	0	12605000	0	11620000	0	10972000	9248500	12472000	8376700	11257000	25928000	11365000	0	12011000	0	19249000	0	10913000	24414000	10634000	20585000	12848000	0
Q59EI3	2-oxoisovalerate dehydrogenase subunit alpha, mitochondrial	BCKDHA	0	0	0	0	0	0	0	0	0	0	666350	0	0	0	0	0	0	0	0	0	0	0	0	0
A0A024R0K4	ATP synthase subunit s-like protein	FLJ10241	0	0	0	0	0	0	0	0	0	0	17184000	0	0	0	0	0	0	0	21095000	0	19421000	0	0	0
H0YLC5	POU domain protein	POU2F3	0	0	0	0	0	0	0	0	0	0	0	0	0	0	0	0	0	0	0	0	0	0	0	0
Q68D16	Glycogen synthase kinase-3 alpha	DKFZp686D0638	1032300	0	977630	0	1381300	0	741670	0	0	0	0	0	1122800	0	1305200	0	1895100	0	0	0	1026500	0	1542600	0
A0A024R0L6	Platelet-activating factor acetylhydrolase IB subunit gamma	PAFAH1B3	2251100	0	6415700	0	9034000	0	1584900	0	6167400	0	6385400	0	6587400	0	7180600	0	5885600	0	4129200	0	6601400	0	4841900	0
Q0VAB1	Mitochondrial import inner membrane translocase subunit TIM50	TIMM50	10278000	0	22971000	0	11133000	0	11807000	0	10206000	0	16416000	0	8267000	0	16861000	0	14307000	0	13723000	0	15927000	0	10589000	0
C9JTJ1	Zinc finger protein 780B	ZNF780B	0	0	0	0	0	0	0	0	0	0	966620	0	0	0	0	0	0	0	0	0	0	0	526240	0
A0A024R0P8	Transforming growth factor beta-1	TGFB1	0	0	0	0	0	0	0	0	0	0	0	0	0	0	0	0	0	0	0	0	0	0	0	0
A0A024R0Q0	Protein SMG9	FLJ12886	0	0	0	0	0	0	0	0	0	0	0	0	0	0	0	0	0	0	0	0	0	0	0	0
A0A024R0Q4	Phospholipase D3	PLD3	0	0	1353300	0	1614000	0	1042600	0	1362900	0	1590100	0	1729500	0	1341200	0	1848700	0	1228500	0	1455200	0	1774100	0
A0A024R0Q5	RelA-associated inhibitor	PPP1R13L	0	0	0	0	0	0	0	0	0	0	0	0	0	0	1204400	0	933760	0	638300	0	0	0	1071500	0
A0A024R0Q6	DNA excision repair protein ERCC-1	ERCC1	0	0	0	0	0	0	0	0	0	0	644060	0	0	0	0	0	0	0	0	0	377700	0	0	0
Q9BPW0	Serine/threonine-protein phosphatase	PPP5C	2022700	0	3710500	0	3200700	0	507340	0	2089400	0	5377100	0	2758700	0	1691500	0	2884300	0	2139100	0	1957400	0	1730300	0
A0A024R0Q9	AarF domain-containing protein kinase 4	ADCK4	0	0	0	0	0	0	0	0	0	0	1014900	0	0	0	0	0	0	0	0	0	0	0	0	0
A0A024R0R1	Rho guanine nucleotide exchange factor 1	ARHGEF1	0	0	0	0	0	0	717900	0	0	0	945400	0	0	0	0	0	0	0	905280	0	676110	0	0	0
A0A024R0R4	SUMO-activating enzyme subunit 1	SAE1	2971000	0	12703000	0	8431100	0	7329200	0	7610600	0	8391300	0	7905900	0	5442800	0	5032300	0	6296600	0	7458800	0	5201600	0
B7Z6F7	Symplekin	SYMPK	0	0	6205800	0	6542900	0	5235800	0	7125500	0	8061300	0	9621200	0	3378400	0	4008300	0	8539500	15183000	6986800	0	6012700	0
P54920	Alpha-soluble NSF attachment protein	NAPA	6294200	0	10277000	0	8526600	0	8758900	0	9422300	0	8920800	0	8587300	0	12399000	0	14750000	0	10030000	0	10258000	0	7421800	0
A0A024R0S6	EH domain-containing protein 2	EHD2	37456000	0	50352000	0	54552000	69847000	26294000	0	32163000	0	42809000	0	50385000	83138000	47296000	92689000	57834000	0	35912000	0	39281000	0	30957000	0
A0A024R0S8	DNA repair protein XRCC1	XRCC1	0	0	0	0	0	0	0	0	895030	0	685430	0	0	0	0	0	0	0	724250	0	784630	0	0	0
A0A0S2Z4I9	Vasodilator-stimulated phosphoprotein	VASP	1261000	0	1772700	0	2607300	0	1412500	0	1300200	0	2918600	0	2150800	0	1835900	0	1900500	0	836800	0	0	0	0	0
A8K6H9	Sodium-coupled neutral amino acid transporter 2	SLC38A2	2107500	0	2700200	0	1749200	0	2627700	0	3713900	0	2779600	0	2293300	0	3831500	0	3326100	0	2919700	0	2837900	0	2374700	0
P08237	ATP-dependent 6-phosphofructokinase, muscle type	PFKM	2150300	0	11265000	0	7282800	0	3899300	0	7116100	0	8334000	0	7305400	0	8382800	0	10658000	0	7349600	0	5691500	0	7826600	0
A0A024R0Y6	ADP-ribosylation factor 3	ARF3	0	0	0	0	0	0	1261800	0	976150	0	0	0	0	0	0	0	0	0	0	0	0	0	0	0
B3KY11	Probable ATP-dependent RNA helicase DDX23	DDX23	1185100	0	1988700	0	2131300	0	3599800	0	676450	0	6198600	0	4897400	0	1575600	0	5825000	0	6572900	0	5492500	0	5754600	0
Q86XZ4	Spermatogenesis-associated serine-rich protein 2	SPATS2	0	0	0	0	0	0	0	0	0	0	0	0	262330	0	0	0	0	0	0	0	0	0	0	0
Q96GM5	SWI/SNF-related matrix-associated actin-dependent regulator of chromatin subfamily D member 1	SMARCD1	0	0	0	0	0	0	0	0	0	0	0	0	643030	0	0	0	0	0	474190	0	513390	0	600200	0
F8VXY6	Zinc finger CCHC-type and RNA-binding motif-containing protein 1	ZCRB1	0	0	0	0	0	0	0	0	681850	0	0	0	0	0	0	0	0	0	0	0	0	0	0	0
A0A024R120	Alpha-globin transcription factor CP2	TFCP2	0	0	0	0	0	0	0	0	0	0	1165800	0	0	0	0	0	0	0	0	0	0	0	1105500	0
A0A024R124	Sodium-coupled neutral amino acid transporter 1	SLC38A1	0	0	0	0	0	0	2403100	0	2266300	0	2870400	0	0	0	2838600	0	3591700	0	2642500	0	3048200	0	2298800	0
P54619	5-AMP-activated protein kinase subunit gamma-1	PRKAG1	0	0	6333800	0	1234900	0	5513300	69410000	3588200	74304000	4698900	73433000	4014600	0	2009700	0	1461300	0	4459200	0	3850900	71398000	4185700	0
Q9H0H5	Rac GTPase-activating protein 1	RACGAP1	1027200	32627000	1051600	27680000	845570	29303000	780460	0	923540	0	0	0	683710	24827000	854110	0	1332600	54373000	894680	0	910350	0	883730	0
A0A024R151	Choline transporter-like protein 1	SLC44A1	2851400	0	5974700	0	9486800	0	3179600	0	5397600	0	11449000	0	8344900	0	4994800	0	4316200	0	7425200	0	8688100	0	5681700	0
C9JVY5	A-kinase anchor protein 2	AKAP2	0	0	0	0	0	0	0	0	0	0	0	0	0	0	0	0	0	0	0	0	0	0	0	0
O95347	Structural maintenance of chromosomes protein 2	SMC2	3265900	0	7726600	14916000	2843000	0	1302600	0	3200400	0	13251000	0	8718000	0	8570600	0	7371400	0	4967300	0	7118700	0	8619200	0
A0A024R163	Polypyrimidine tract-binding protein 3	ROD1	3807700	0	6783100	0	7536100	0	3309300	0	4685100	0	3965200	0	4760100	0	6058700	0	0	0	4672700	0	4993800	0	4559900	0
A0A024R169	Testis-expressed sequence 10 protein	TEX10	2821900	0	7866700	0	8160100	0	3764800	0	4527500	0	9125800	0	6599700	0	2812700	0	5816500	0	6653000	0	6071300	0	4165300	0
A0A024R172	Prostaglandin reductase 1	LTB4DH	21139000	0	43438000	0	45131000	0	25294000	0	23479000	0	29377000	0	40138000	0	26442000	0	39084000	0	24689000	0	26823000	0	26243000	0
A0A024R178	Serine/threonine-protein kinase A-Raf	ARAF	0	0	0	0	0	0	0	0	0	0	811300	0	0	0	0	0	0	0	0	0	0	0	0	0
A0A024R179	Nuclear cap-binding protein subunit 1	NCBP1	11996000	0	29573000	0	33212000	0	12434000	0	14525000	0	27268000	0	29739000	0	20205000	0	21396000	0	16384000	0	16621000	0	8809200	0
A0A024R184	Alpha-1,3/1,6-mannosyltransferase ALG2	ALG2	0	0	2096300	0	0	0	726910	0	1214600	0	1453600	0	1496400	0	991450	0	803600	0	872190	0	1345500	0	1449900	0
A0A024R1A3	Ubiquitin-like modifier-activating enzyme 1	UBE1	263030000	0	385590000	121980000	402230000	102210000	211520000	80332000	152990000	119010000	293260000	103880000	383150000	78983000	354940000	135770000	528250000	126900000	246080000	103910000	228190000	97868000	247460000	0
A0A024R1A4	Ubiquitin-conjugating enzyme E2 L3	UBE2L3	45541000	0	45547000	0	47158000	0	28430000	0	23667000	0	23931000	0	42321000	0	39081000	0	44736000	0	26985000	0	26266000	0	22812000	0
A0A024R1D6	THO complex subunit 5 homolog	hCG_2011153	0	0	0	0	0	0	1081400	0	909570	0	1711000	0	0	0	0	0	0	0	1797100	0	0	0	0	0
B5MC22	Mitochondrial fission process protein 1	MTFP1	0	0	0	0	0	0	1487100	0	1020000	0	1126900	0	0	0	0	0	0	0	2424800	0	1740700	0	1647200	0
Q9NPU0	Calcineurin-binding protein cabin-1	DKFZp762G2015	0	0	0	0	0	0	0	0	0	0	0	0	0	0	0	0	0	0	0	0	0	0	0	0
A0A024R1F9	Activating signal cointegrator 1 complex subunit 2	ASCC2	0	0	2548900	0	2379800	0	720480	0	1149900	0	3103700	0	724530	0	609840	0	0	0	1388300	0	1077700	0	1145700	0
A0A024R1H0	FAD-dependent oxidoreductase domain-containing protein 2	RP5	0	0	0	0	0	0	0	0	0	0	629980	0	0	0	0	0	0	0	379690	0	327970	0	0	0
A0A024R1I3	Pyridoxal phosphate phosphatase	PDXP	0	0	0	0	0	0	311090	0	0	0	0	0	0	0	0	0	0	0	0	0	0	0	0	0
Q8N523	Tuftelin-interacting protein 11	TFIP11	0	0	0	0	0	0	309480	0	0	0	763150	0	0	0	0	0	431440	0	570900	0	639370	0	478420	0
A0A024R1J9	Merlin	NF2	0	0	0	0	1116500	0	0	0	1725900	0	2070900	0	0	0	0	0	0	0	1531500	0	1517300	0	1209000	0
A0A024R1K7	14-3-3 protein eta	YWHAH	17824000	0	29808000	0	30011000	0	24251000	0	22733000	0	26100000	0	30953000	0	25032000	0	30945000	0	23990000	0	28485000	0	26185000	0
A0A024R1K8	Splicing factor 3A subunit 1	SF3A1	3813100	215240000	26362000	184440000	36608000	178840000	18185000	0	22961000	0	30237000	0	17896000	178400000	17285000	132460000	45850000	108130000	24482000	0	29586000	0	22142000	0
A0A024R1M8	Apolipoprotein L2	APOL2	3224400	0	4135100	0	4536600	0	5761600	0	4808300	0	4950800	0	3358200	0	3037500	0	3705900	0	5451000	0	6766700	0	6670600	0
P35579	Myosin-9	MYH9	1230700000	0	1605400000	0	1635300000	192940000	1242700000	92451000	950570000	264600000	1107100000	317750000	1511400000	0	1516600000	0	1749400000	131850000	1155000000	213860000	1006100000	307260000	1038700000	0
A0A024R1N4	X-ray repair cross-complementing protein 6	XRCC6	202420000	0	249480000	0	231900000	0	132990000	81904000	189780000	65187000	217110000	0	234560000	0	241720000	0	333560000	0	164040000	0	192940000	0	214690000	0
A0A024R1P7	SUN domain-containing protein 2	UNC84B	0	0	0	0	0	0	963250	0	1543100	0	2695900	0	0	0	0	0	0	0	2426300	0	1199200	0	1067600	0
A0A024R1Q5	Alpha-N-acetylgalactosaminidase	NAGA	0	0	0	0	0	0	0	0	0	0	1199900	0	0	0	0	0	0	0	1353000	0	1403500	0	0	0
Q9BTQ7	60S ribosomal protein L23	RPL23	78439000	0	71939000	0	67311000	0	45681000	0	52715000	0	55250000	0	65590000	0	98634000	0	97968000	0	50578000	0	55320000	0	36031000	0
A0A024R1R0	ER lumen protein-retaining receptor	KDELR3	0	0	0	0	2030900	0	668400	0	1133100	0	0	0	1167000	0	0	0	1536200	0	0	0	1568100	0	715580	0
A0A024R1S5	GTP-binding protein 1	GTPBP1	0	0	836810	0	0	0	0	0	0	0	1446900	0	0	0	856970	0	1023300	0	640550	0	723000	0	438320	0
Q969G3	SWI/SNF-related matrix-associated actin-dependent regulator of chromatin subfamily E member 1	SMARCE1	0	0	0	0	0	0	0	0	0	0	775520	0	0	0	0	0	0	0	0	0	421740	0	0	0
A0A024R1S8	LIM and SH3 domain protein 1	LASP1	24443000	0	21257000	0	24147000	0	20066000	20708000	18131000	0	18196000	8326600	20431000	0	24436000	0	27858000	0	16798000	0	18191000	18606000	23301000	0
A0A024R1T1	Active regulator of SIRT1	RPS19BP1	0	0	0	0	0	0	0	0	0	0	0	0	0	0	0	0	0	0	0	0	0	0	0	0
A0A024R1T5	2,3-cyclic-nucleotide 3-phosphodiesterase	CNP	2972000	0	5350800	0	0	0	8157300	0	7140200	0	4924200	0	4443500	0	3873200	0	4485300	0	3517100	0	7866000	0	8501600	0
A0A024R1T9	ATP-citrate synthase	ACLY	156040000	0	288850000	0	293700000	0	122650000	0	149400000	0	190560000	0	243870000	0	231050000	0	324080000	0	162780000	0	147050000	0	149980000	0
A0A024R1U0	Ran GTPase-activating protein 1	RANGAP1	17277000	0	41119000	0	30674000	0	17055000	14134000	36010000	6007400	20205000	0	35479000	0	29988000	0	38699000	0	17236000	14072000	18741000	15775000	18821000	0
A0A024R1U2	PHD finger-like domain-containing protein 5A	PHF5A	0	0	2274300	0	2778400	0	2782300	0	2719300	0	0	0	0	0	0	0	0	0	2536500	0	2098100	0	0	0
A0A024R1U4	Ras-related protein Rab-5C	RAB5C	47890000	0	49101000	0	53978000	0	36011000	0	45803000	0	25604000	0	46658000	0	61384000	0	61249000	0	35345000	0	38148000	0	42898000	0
E4W6B6	60S ribosomal protein L27	RPL27	107000000	0	90475000	0	90596000	12756000	71219000	0	71998000	0	59903000	0	76093000	0	83630000	7001500	132210000	0	53213000	0	57110000	0	81096000	0
B4DJJ5	Peptidyl-prolyl cis-trans isomerase FKBP10	FKBP10	1812700	0	8052400	0	10626000	0	7404100	0	6664500	0	9390100	0	8001400	0	8104300	0	3522300	0	6786000	0	7210600	0	4785700	0
J3QRM9	ORM1-like protein 3	ORMDL3	0	0	0	0	0	0	0	0	0	0	0	0	0	0	0	0	0	0	425370	0	0	0	0	0
A0A024R1X3	Vacuolar protein-sorting-associated protein 25	VPS25	0	0	0	0	0	0	930790	0	752700	0	1637100	0	0	0	0	0	0	0	1035100	0	1588400	0	737300	0
K7EPV0	Cytochrome c oxidase assembly factor 3 homolog, mitochondrial	COA3	0	0	0	0	0	0	0	0	0	0	760370	0	0	0	0	0	0	0	0	0	0	0	0	0
E7EV84	Beclin-1	BECN1	0	0	0	0	0	0	0	0	0	0	278570	0	0	0	0	0	0	0	211480	0	0	0	0	0
A0A0S2Z487	Junction plakoglobin	JUP	0	0	0	0	0	0	0	0	0	0	0	0	0	0	0	0	32637000	0	0	0	0	0	8109900	0
A0A024R207	Paralemmin-1	PALM	0	0	0	0	0	0	0	0	0	0	0	0	0	0	0	0	0	0	0	0	0	0	0	0
A0A024R1Y7	GH3 domain-containing protein	LGP1	0	0	533110	0	559150	0	342850	0	427820	0	581280	0	493100	0	0	0	559890	0	451580	0	519930	0	541290	0
A0A024R1Z6	Synaptic vesicle membrane protein VAT-1 homolog	VAT1	88289000	0	107400000	0	130740000	0	76167000	29234000	69801000	31847000	87367000	0	108270000	0	98975000	0	126100000	0	67564000	0	79790000	0	88869000	0
A0A024R201	26S proteasome non-ATPase regulatory subunit 13	PSMD13	23989000	0	37626000	0	43498000	0	23455000	0	23578000	0	31851000	43046000	37710000	0	39889000	0	39313000	0	22871000	0	24581000	0	21363000	0
V9HWJ8	Proteasome activator complex subunit 3	HEL	2067300	0	20750000	0	16954000	0	6187100	0	8449400	0	8936700	0	16731000	0	15293000	0	7657000	0	7669900	0	10480000	0	11729000	0
A0A024R216	Hepatoma-derived growth factor-related protein 3	HDGFRP3	0	0	0	0	0	0	1292700	0	912070	0	0	0	0	0	0	0	0	0	0	0	0	0	0	0
A0A024R222	Phosphoserine aminotransferase	PSAT1	143490000	0	140360000	25844000	154710000	0	94738000	0	88010000	0	106350000	0	199340000	14490000	182730000	0	192440000	25847000	91751000	0	101480000	0	121790000	0
A0A024R223	Vacuolar protein sorting-associated protein 13A	VPS13A	0	0	0	0	0	0	0	0	0	0	346780	0	0	0	0	0	0	0	0	0	0	0	0	0
A0A024R228	Heterogeneous nuclear ribonucleoprotein K	HNRPK	409800000	0	510790000	0	541990000	0	310880000	0	402500000	0	433940000	0	551950000	0	442930000	0	484280000	0	325290000	0	396300000	0	301720000	0
A0A024R231	Guanine deaminase	GDA	0	0	3259000	0	2728000	0	1798700	0	1917700	0	2315900	0	2415900	0	1944000	0	2143800	0	1486000	0	1684200	0	2999900	0
A0A024R233	Tight junction protein ZO-2	TJP2	0	0	3049900	0	3441000	0	856030	0	1686900	0	1982900	0	2530300	0	3026800	0	4826200	0	1123900	0	1267900	0	1106900	0
A0A024R235	Terminal uridylyltransferase 7	ZCCHC6	0	0	0	0	0	0	424480	0	519250	0	749330	0	0	0	0	0	0	0	539130	0	528620	0	344200	0
G9FP35	Guanine nucleotide-binding protein G(q) subunit alpha	GNAQ	5942200	0	15716000	0	15276000	0	9691500	11532000	7844100	11451000	15264000	14496000	9740300	0	6281600	0	5921600	0	11771000	0	11986000	0	9287400	0
A0A024R248	Bcl10-interacting CARD protein	C9orf89	0	0	0	0	0	0	0	0	0	0	0	0	0	0	0	0	0	0	0	0	0	0	0	0
A0A024R258	Ubiquilin-1	UBQLN1	10798000	0	22025000	0	22718000	30002000	7101900	0	16690000	0	17461000	0	22452000	0	30945000	0	29141000	198650000	14367000	0	16509000	0	14414000	0
P18621	60S ribosomal protein L17	RPL17	44642000	0	105350000	0	95482000	0	50934000	0	62462000	0	106840000	0	100470000	0	73853000	0	97102000	0	66576000	0	75675000	0	48916000	0
K7EIU8	Mothers against decapentaplegic homolog	SMAD4	0	0	0	0	0	0	619050	0	0	0	0	0	0	0	0	0	0	0	492020	0	0	0	0	0
B3KQK4	Cathepsin L1	CTSL1	0	0	0	0	0	0	2002400	0	3502000	0	0	0	2355300	0	2840100	0	0	0	3036900	0	2934300	0	1791700	0
A0A024R277	Serine palmitoyltransferase 1	SPTLC1	2093600	0	2667600	0	2890700	0	5762800	0	4432600	0	3910200	0	2435800	0	2342800	0	0	0	4469900	0	5998300	0	6668500	0
K7ERC8	3-ketodihydrosphingosine reductase	KDSR	0	0	0	0	0	0	0	0	0	0	0	0	0	0	0	0	0	0	0	0	0	0	1493400	0
A0A024R297	Spindlin-1	SPIN	0	0	0	0	0	0	0	0	0	0	0	0	0	0	0	0	0	0	0	0	0	0	0	0
A0A024R2A7	Protein ERGIC-53	LMAN1	6409500	0	15793000	0	23905000	0	28981000	0	36594000	0	32200000	0	21426000	0	9687200	0	39856000	0	36272000	0	41858000	0	39950000	0
B2R9H3	Serpin B8	SERPINB8	0	0	0	0	1245200	0	0	0	0	0	476470	0	897420	0	0	0	1241200	0	0	0	0	0	0	0
A0A1W2PRH3	GPI ethanolamine phosphate transferase 1	PIGN	19381000	0	0	0	37229000	0	8903000	0	17092000	0	37987000	0	33886000	0	24490000	0	18946000	0	22502000	0	12801000	0	6117200	0
A0A024R2C5	Vacuolar protein sorting-associated protein 4B	VPS4B	4363600	0	10695000	0	9364500	0	2007000	0	4747400	0	13373000	0	11464000	0	6822000	0	6739600	0	3261700	0	5693100	0	5856100	0
B4DQT8	ADP-ribosylation factor-like protein 8B	ARL8B	24182000	83374000	47386000	156550000	49640000	0	23099000	0	22361000	51525000	24795000	52433000	35358000	0	33704000	0	24011000	0	26664000	43607000	27238000	54923000	16272000	0
O95352	Ubiquitin-like modifier-activating enzyme ATG7	ATG7	0	0	2272600	0	1675400	42350000	1521500	0	1123400	0	2581300	0	1873700	0	1235100	0	1755300	0	1117300	0	1442200	0	1770300	0
A0A024R2F4	THUMP domain-containing protein 3	THUMPD3	4127000	0	3602000	0	3739700	0	1999300	0	1814500	0	2685900	0	3650300	0	3556300	0	6009500	0	2117500	0	2664700	0	3799000	0
A0A024R2F6	Synapsin-2	SYN2	0	0	555650	0	365300	0	177570	0	258870	0	410260	0	399320	0	555910	0	577590	0	217150	0	294600	0	264940	0
A0A024R2I5	Mitochondrial intermembrane space import and assembly protein 40	CHCHD4	0	0	0	0	0	0	2084000	0	1570800	0	888800	0	0	0	0	0	0	0	1400000	0	0	0	0	0
A0A024R2F9	Transmembrane protein 43	TMEM43	8863600	0	38391000	0	46702000	0	23614000	0	24725000	0	28312000	0	30707000	0	25532000	0	28394000	0	25889000	0	27652000	0	20028000	0
A0A024R2G2	Fanconi anemia group D2 protein	FANCD2	0	0	0	0	0	0	572570	0	1001000	0	1745700	0	0	0	0	0	0	0	1145000	0	1280100	0	553700	0
D3YTB1	60S ribosomal protein L32	RPL32	45106000	0	41133000	0	40509000	0	29468000	0	25113000	0	38476000	0	36172000	0	35901000	0	48658000	0	28962000	0	30964000	0	16334000	0
A0A024R2G8	Serine/threonine-protein phosphatase 6 regulatory ankyrin repeat subunit A	ANKRD28	0	0	0	0	0	0	0	0	0	0	0	0	0	0	0	0	0	0	0	0	0	0	525700	0
A0A024R2H7	CCA tRNA nucleotidyltransferase 1, mitochondrial	TRNT1	0	0	1624200	0	1203600	0	1565200	5876800	1508300	7626100	1529600	7879300	1691900	0	2802400	0	3384700	0	1042700	6936800	1682900	7274400	2186100	0
A0A024R2K1	Ras-related protein Rab-5A	RAB5A	0	0	0	0	0	0	1778700	0	2480300	0	1197100	0	0	0	0	0	0	0	1955300	0	1896800	0	1871600	0
H7C061	Ubiquitin-conjugating enzyme E2 E1	UBE2E1	0	0	2235500	0	2065500	0	1036600	0	2116300	0	1816200	0	1193000	0	0	0	2263600	0	1509100	0	983620	0	0	0
A0A024R2M6	3-ketoacyl-CoA thiolase, peroxisomal	ACAA1	0	0	0	0	0	0	990230	0	1405300	0	2484400	0	878050	0	0	0	0	0	851900	0	1073900	0	0	0
O95747	Serine/threonine-protein kinase OSR1	OXSR1	0	0	0	0	0	0	819270	0	1189600	0	1766200	0	2062000	0	0	0	0	0	1127000	0	1358300	0	1218600	0
Q01831	DNA repair protein complementing XP-C cells	XPC	0	0	2888800	0	0	0	967690	0	0	0	1725000	0	2670700	0	0	0	2100000	0	3164500	0	1230100	0	1066300	0
C9JAW5	HIG1 domain family member 1A, mitochondrial	HIGD1A	0	0	0	0	0	0	2608800	0	3541000	0	0	0	2613000	0	0	0	0	0	3005700	0	2081900	0	3029400	0
C9J9K3	40S ribosomal protein SA	RPSA	251780000	158070000	259920000	156120000	247080000	145120000	253410000	63118000	152530000	143500000	167360000	168440000	227770000	137180000	317990000	0	268820000	0	130690000	96831000	183120000	76044000	184770000	0
B2RDZ9	Exosome complex component RRP42	EXOSC7	1836300	0	1965500	0	1313900	0	3166600	14224000	1769400	0	2612200	0	1527000	0	1300400	0	1767900	0	2680700	0	6031600	0	1246200	0
P35222	Catenin beta-1	CTNNB1	3018000	0	17735000	0	17940000	0	15736000	0	19946000	0	21942000	0	15219000	0	19985000	0	32276000	0	18930000	0	20068000	0	20945000	0
A0A024R2Q4	Ribosomal protein L15	RPL15	71115000	0	86742000	0	87507000	0	68863000	8904600	65960000	9894500	91436000	16837000	71958000	0	67089000	0	65504000	0	77634000	11895000	84500000	11055000	75647000	0
Q53R15	Myosin light chain 1/3, skeletal muscle isoform	MYL1	15446000	0	9684900	0	9523100	0	9958400	0	9145200	0	5047400	0	9896600	0	7847500	0	9515300	0	7601700	0	7024400	0	5861200	0
A0A024R2Q9	3-oxoacyl-[acyl-carrier-protein] synthase, mitochondrial	OXSM	0	0	0	0	0	0	0	0	0	0	0	0	0	0	0	0	0	0	0	0	1262000	0	0	0
H7BXY3	Putative ATP-dependent RNA helicase DHX30	DHX30	0	0	6396100	0	3140800	0	7249800	0	7038600	0	8560200	0	2037000	0	0	0	0	0	7860100	0	6333100	0	5176900	0
A0A024R2T9	Ubiquitin carboxyl-terminal hydrolase	USP19	0	0	0	0	0	0	0	0	0	0	908970	0	0	0	0	0	0	0	560030	0	0	0	0	0
A0A024R2U9	Acylamino-acid-releasing enzyme	APEH	5990700	0	8086100	0	7080800	0	4737900	0	7458800	0	7537400	0	7434500	0	5119400	0	14386000	0	6892600	0	3278400	0	9071600	0
A0A0S2Z472	cAMP-dependent protein kinase type II-alpha regulatory subunit	PRKAR2A	5380800	0	8741000	0	8589600	0	8574100	0	10040000	0	14293000	0	9796700	0	9264000	0	10461000	0	10147000	0	11493000	0	9893200	0
A0A024R2W4	Dystroglycan	DAG1	0	0	0	0	0	0	0	0	0	0	488230	0	0	0	0	0	0	0	0	0	0	0	0	0
A0A024R2X1	Mannose-1-phosphate guanyltransferase beta	GMPPB	0	0	653570	0	635710	0	0	0	0	0	0	0	583170	0	777470	0	0	0	0	0	0	0	0	0
A0A024R2Z6	Guanine nucleotide-binding protein-like 3	GNL3	2901800	0	7086800	0	8615100	0	9220600	0	7885100	0	1865400	0	7911100	0	2942400	0	9131500	0	4910100	0	5605800	0	9569100	0
A0A024R324	Transforming protein RhoA	RHOA	52414000	92166000	43308000	0	43071000	0	37837000	0	40639000	0	48867000	0	45327000	223670000	42758000	0	61236000	182100000	42758000	0	44788000	0	24155000	0
Q3ZCW5	Succinyl-CoA ligase subunit beta	SUCLG2	0	0	0	0	0	0	891560	0	689500	0	781990	0	0	0	0	0	0	0	747550	0	789450	0	855340	0
A0A024R326	60S ribosomal protein L29	RPL29	15866000	0	19174000	0	15424000	0	14012000	0	12324000	0	23587000	0	18496000	0	12679000	0	13250000	0	16956000	0	19624000	0	18760000	0
A0A024R333	WD repeat-containing protein 82	TMEM113	0	0	2384700	0	0	0	0	0	2580800	0	2939800	0	0	0	0	0	0	0	2456500	0	2651100	0	2769000	0
U3KQU4	Cytochrome b561 domain-containing protein 2	CYB561D2	0	0	0	0	0	0	0	0	0	0	0	0	0	0	0	0	0	0	0	0	0	0	0	0
A0A024R344	Magnesium transporter NIPA1	NIPA1	0	0	0	0	0	0	0	0	0	0	0	0	0	0	0	0	0	0	633580	0	0	0	0	0
F8WF45	TATA element modulatory factor	TMF1	0	0	0	0	0	0	0	0	0	0	0	0	0	0	0	0	0	0	735940	0	0	0	0	0
B4DZZ0	PRA1 family protein 3	ARL6IP5	8265000	0	5551000	0	5175800	0	2181600	0	5060000	0	4844800	0	4318100	0	5912900	0	3054500	0	2340800	0	6402400	0	7834900	0
P07858	Cathepsin B	CTSB	11454000	0	31497000	0	25800000	0	24106000	0	21502000	0	19643000	0	20232000	0	25049000	0	31059000	0	18077000	0	21165000	0	20299000	0
A0A024R388	THUMP domain-containing protein 1	THUMPD1	0	0	2455000	0	2429700	0	2810600	0	2549900	0	2094300	0	1938100	0	0	0	2795800	0	2540000	0	2633600	0	2958500	0
A0A024R394	Cysteine and histidine-rich domain-containing protein 1	CHORDC1	1885900	0	14258000	0	6223300	0	8391300	0	3963600	0	9098300	0	13806000	0	13842000	0	14824000	0	6999300	0	7221700	0	10014000	0
F8W7U8	Double-strand break repair protein MRE11A	MRE11A	0	0	0	0	2794300	0	3116200	0	3535800	0	1255800	0	691410	0	2601600	0	1381300	0	1927400	0	390820	0	5839400	0
A0A024R3A2	DCN1-like protein	DCUN1D5	0	0	2066100	0	2004700	0	1697100	0	1888500	0	0	0	1485500	0	1412200	0	2300300	0	0	0	0	0	1194700	0
E9PKT4	Porimin	TMEM123	0	0	0	0	0	0	0	0	0	0	0	0	0	0	0	0	0	0	0	0	0	0	0	0
C9JEX3	Myotubularin-related protein 2	MTMR2	0	0	0	0	661450	0	0	0	0	0	0	0	0	0	0	0	0	0	0	0	0	0	591730	0
A0A024R3C0	Caspase	CASP5	0	0	0	0	0	0	244680	0	0	0	0	0	0	0	0	0	0	0	0	0	0	0	0	0
A0A024R3C4	KDEL motif-containing protein 2	KDELC2	0	0	5847600	10150000	7391000	0	1349100	0	4789700	0	12628000	45606000	6094500	0	2463700	0	3809500	0	5503000	21819000	6582300	0	6416300	0
A0A024R3D4	RING finger protein 214	DKFZp547C195	0	0	0	0	0	0	0	0	0	0	0	0	0	0	0	0	0	0	0	0	0	0	0	0
Q86YI5	Acetyltransferase component of pyruvate dehydrogenase complex	DLAT	6918100	0	19298000	0	6463100	0	22205000	0	31902000	0	34561000	0	32981000	0	31137000	0	31085000	0	28103000	0	35741000	0	23319000	0
Q86UU1	Pleckstrin homology-like domain family B member 1	PHLDB1	0	0	0	0	0	0	0	0	0	0	0	0	0	0	0	0	0	0	0	0	0	0	501030	0
E9PKB0	Sortilin-related receptor	SORL1	0	0	0	0	0	0	0	0	0	0	125280	0	0	0	0	0	0	0	0	0	0	0	0	0
B4DXH3	UDP-N-acetylglucosamine--dolichyl-phosphate N-acetylglucosaminephosphotransferase	DPAGT1	0	0	0	0	0	0	1104800	0	1318900	0	0	0	0	0	0	0	0	0	1611900	0	0	0	0	0
A0A024R3I8	Etoposide-induced protein 2.4 homolog	EI24	0	0	3806500	0	3667500	0	0	0	0	0	0	0	3708300	0	0	0	6793200	0	0	0	0	0	5449300	0
A0A024R3J7	Dolichyl-diphosphooligosaccharide--protein glycosyltransferase subunit STT3A	hCG_2032701	9116400	19072000	24364000	0	24452000	0	18002000	0	23732000	0	24046000	0	22784000	0	24390000	0	30136000	0	21646000	0	21274000	0	21102000	0
A0A024R3K2	RNA pseudouridylate synthase domain-containing protein 4	RPUSD4	0	0	0	0	0	0	0	0	231390	0	0	0	0	0	0	0	0	0	222850	0	0	0	0	0
A0A024R3L9	Vacuolar protein sorting-associated protein 26B	VPS26B	0	0	0	0	0	0	0	0	550540	0	482720	0	0	0	0	0	0	0	0	0	604440	0	0	0
A0A024R3M1	Thymocyte nuclear protein 1	THYN1	0	0	1376200	0	1911200	0	1890300	0	1618900	0	1914600	0	2231900	0	2005500	0	3400300	0	1314100	0	1951400	0	2051500	0
B4DKY3	Amyloid-like protein 2	APLP2	0	0	0	0	0	0	0	0	0	0	0	0	0	0	0	0	0	0	0	0	1061500	0	0	0
A0A024R3P9	Golgi resident protein GCP60	ACBD3	0	0	2644400	0	2923600	0	2736100	0	2774000	0	2750600	0	3306800	0	2638100	0	2275100	0	2761100	0	2916000	0	2298500	0
A0A024R3Q3	ADP-ribosylation factor 1	ARF1	72482000	0	74447000	0	66375000	0	29396000	0	29652000	0	39952000	0	47331000	0	70537000	0	77369000	0	30010000	0	33152000	0	37140000	0
A0A024R3R0	39S ribosomal protein L55, mitochondrial	MRPL55	0	0	1420700	0	0	0	1376900	0	1766100	0	1237000	0	1183500	0	2405300	0	1630300	0	1049500	0	1195800	0	1172800	0
A0A024R3R5	Lamin-B receptor	LBR	0	0	4645000	0	3561800	0	2186800	0	2487900	0	2920100	0	3357500	0	2486000	0	0	0	2413000	0	2436900	0	2387300	0
A0A024R3S9	Kynurenine 3-monooxygenase	KMO	0	0	0	0	0	0	0	0	0	0	0	0	0	0	0	0	0	0	0	0	0	0	0	0
A0A024R3T8	Poly [ADP-ribose] polymerase 1	PARP1	25375000	74670000	63930000	0	60851000	0	58578000	91277000	91923000	74260000	71200000	91738000	64928000	0	41069000	0	96807000	0	58592000	0	64265000	48744000	73317000	0
Q96IN2	Guanylate kinase	GUK1	0	0	0	0	0	0	0	0	0	0	0	0	0	0	0	0	0	0	0	0	0	0	703650	0
Q8WWC4	Uncharacterized protein C2orf47, mitochondrial	C2orf47	0	0	2505600	0	2924600	0	1573600	0	2025300	0	2415200	0	2280200	0	2528400	0	2916500	0	2290600	14229000	2619100	0	1780300	0
A0A0A1HAV9	Ras-related protein Rab-4A	RAB4A	1522600	0	0	0	0	0	1020100	0	1774100	0	0	0	0	0	0	0	2665100	0	0	0	1614100	0	6528000	0
Q9NUQ6	SPATS2-like protein	SPATS2L	0	0	2628600	0	1160900	0	1533300	0	884820	0	4050300	0	2761700	0	0	0	0	0	1817400	0	2136200	0	1600700	0
Q658J0	NIF3-like protein 1	DKFZp762L015	0	0	1775900	0	0	0	1729000	0	1148600	0	1172600	0	2287000	0	0	0	0	0	1138800	0	1747100	0	1662200	0
A0A024R3V8	Translin-associated protein X	TSNAX	4357700	0	11236000	0	10772000	0	6706300	0	5006000	0	11221000	0	7653500	0	8638800	0	4131300	0	5648500	0	6368600	0	8040500	0
A0A024R3W2	Mitochondrial import receptor subunit TOM20 homolog	TOMM20	0	0	0	0	0	0	820260	0	2398200	0	1056500	0	0	0	0	0	0	0	2441600	0	2382400	0	874400	0
A0A024R3W7	Elongation factor 1-beta	EEF1B2	49381000	0	42023000	0	38125000	0	16755000	0	20627000	0	24276000	0	36664000	0	49303000	0	57236000	0	19723000	0	26596000	0	19809000	0
P10809	60 kDa heat shock protein, mitochondrial	HSPD1	1103300000	0	1207900000	0	1190800000	0	820480000	17555000	952230000	14751000	1033100000	0	1089400000	0	1180700000	0	1240000000	0	892020000	0	1009300000	0	830080000	0
A0A024R3Z2	Small ubiquitin-related modifier 1	SUMO1	0	0	4538500	0	3680200	0	8957500	0	6692300	0	5798700	0	2564700	0	0	0	0	0	6992800	0	6326000	0	6131700	0
Q6FHH6	LanC-like protein 1	LANCL1	7692200	0	15451000	0	14533000	0	6138100	0	6179100	0	8287600	0	11248000	0	7056500	0	8526300	0	7792400	0	7595100	0	5519000	0
A0A024R3Z6	Basic leucine zipper and W2 domain-containing protein 1	BZW1	13372000	79813000	26040000	83865000	30130000	82438000	14336000	0	13888000	0	14951000	0	26672000	83915000	35576000	99854000	36221000	138970000	11726000	0	13622000	0	16576000	0
Q14790	Caspase-8	CASP8	0	0	0	0	0	0	0	0	792150	0	605360	0	0	0	0	0	0	0	0	0	0	0	678810	0
H7C0R2	Angio-associated migratory cell protein	AAMP	0	0	0	0	0	0	0	0	0	0	486510	0	0	0	0	0	0	0	0	0	0	0	420690	0
B4DYU9	Origin recognition complex subunit 2	ORC2L	0	0	0	0	0	0	0	0	0	0	914260	0	0	0	0	0	0	0	723380	0	1079000	0	887080	0
O43676	NADH dehydrogenase [ubiquinone] 1 beta subcomplex subunit 3	NDUFB3	0	0	0	0	0	0	729190	0	729040	0	0	0	0	0	0	0	0	0	557260	0	0	0	510650	0
A0A024R419	FAST kinase domain-containing protein 2	KIAA0971	581880	0	1115000	0	1237900	0	450610	0	950010	0	1771800	0	0	0	1087200	0	1339900	0	1530100	0	2655500	0	1634100	0
H7C1G6	Autophagy-related protein 9A	ATG9A	0	0	1101300	0	1040300	0	0	0	0	0	655280	0	675960	0	0	0	824950	0	0	0	0	0	0	0
Q9ULA0	Aspartyl aminopeptidase	DNPEP	3150800	0	3668100	0	3278900	0	0	0	1925500	0	2856900	0	2797100	0	3921500	0	3200300	0	0	0	0	0	2113800	0
Q5R210	Carbamoyl-phosphate synthase [ammonia], mitochondrial	CPS1	0	0	0	0	0	0	0	62379000	0	0	0	0	0	0	0	0	0	0	0	109700000	0	0	0	0
A0A024R458	Arf-GAP domain and FG repeat-containing protein 1	HRB	0	0	1429900	0	1471300	0	1452700	0	1442200	0	1940300	0	2379800	0	0	0	2348900	0	1191900	0	1312600	0	1227300	0
Q53EX1	Mitochondrial chaperone BCS1	BCS1L	0	0	0	0	1141100	0	0	0	465130	0	0	0	507120	0	0	0	0	0	529620	0	630580	0	521480	0
Q9H9Q2	COP9 signalosome complex subunit 7b	COPS7B	0	0	1366600	0	1379700	0	0	0	1796200	0	1992800	0	1371700	0	2441900	0	2709600	0	1490900	0	1863100	0	2740000	0
A0A024R473	39S ribosomal protein L44, mitochondrial	MRPL44	0	0	3012500	0	2964800	0	2743100	0	283410	0	5482300	0	3802400	0	3395700	0	2677300	0	4816200	0	4771300	0	4167000	0
Q53S54	Cullin-3	CUL3	1488600	0	3084700	0	4991500	0	2482200	0	3888900	0	6046900	0	733670	0	2963800	0	5005700	0	5095700	0	4381400	0	4100900	0
A0A024R482	Mannose-1-phosphate guanyltransferase alpha	GMPPA	0	0	635060	0	0	0	0	0	707640	22308000	1048500	0	0	0	0	0	0	0	0	0	0	0	609770	0
Q9H8N9	WD repeat and FYVE domain-containing protein 1	WDFY1	0	0	0	0	0	0	787070	0	1041300	0	0	0	0	0	0	0	0	0	0	0	0	0	0	0
A0A024R491	Mitochondrial fission factor	C2orf33	0	0	2087000	0	0	0	5536300	0	4740500	0	3434700	0	0	0	0	0	0	0	4516600	0	5263600	0	0	0
A0A087X0K1	Calcium-binding protein 39	CAB39	5517200	0	6600700	0	6594300	0	2588700	0	3598600	0	3288200	0	5882800	0	7211600	0	6316200	0	2849600	0	3825900	0	3264500	0
B3KN05	Long-chain-fatty-acid--CoA ligase 3	ACSL3	11691000	0	19512000	0	21046000	0	14395000	0	16393000	0	18302000	64650000	16061000	11701000	17734000	37090000	19622000	0	16208000	0	17548000	72241000	10792000	0
A0A024R4A0	Nucleolin	NCL	205330000	0	360900000	0	391090000	0	249290000	0	280120000	0	341910000	0	382580000	0	365640000	0	366710000	0	295460000	19932000	282420000	0	248980000	0
Q6Y7W6	PERQ amino acid-rich with GYF domain-containing protein 2	GIGYF2	0	0	2375300	0	1838600	0	1509400	0	1767800	0	2179200	0	2186200	0	1176900	0	1086400	0	2194700	0	1859200	0	1639400	0
O00506	Serine/threonine-protein kinase 25	STK25	0	0	0	0	0	0	0	0	0	0	770050	0	0	0	0	0	0	0	442060	0	0	0	0	0
Q7Z518	NADH dehydrogenase [ubiquinone] 1 alpha subcomplex subunit 10, mitochondrial	NDUFA10	0	0	0	0	0	0	0	0	1718600	0	2243300	0	0	0	0	0	0	0	2038000	0	2516400	0	1534400	0
E9PGT6	COP9 signalosome complex subunit 8	COPS8	3310300	0	3855500	0	3326500	0	2833800	0	1565700	0	3650400	0	4336100	0	4671400	0	3465500	0	2751300	0	2986300	0	2081900	0
Q53GL1	Nicotinamide-nucleotide adenylyltransferase	NMNAT1	0	0	0	0	1037200	0	768410	0	1928100	0	2095400	0	1414600	0	1876000	0	0	0	2905300	0	3435400	0	3887500	0
Q13148	TAR DNA-binding protein 43	TARDBP	11227000	0	16334000	0	21802000	0	19358000	0	20559000	0	24717000	0	23191000	0	19047000	0	21654000	0	18495000	0	19123000	0	19944000	0
A0A024R4E5	Vigilin	HDLBP	23867000	0	40365000	0	52047000	0	29265000	0	36404000	0	42977000	0	51540000	0	41145000	0	50931000	0	39354000	0	37607000	0	37626000	0
A0A024R4E7	Peroxisomal membrane protein 11B	PEX11B	0	0	0	0	0	0	2708500	0	4094200	0	3773200	0	0	0	1174000	0	0	0	3969200	0	3610100	0	2765000	0
P06733	Alpha-enolase	ENO1	3011000000	90396000	3620300000	0	3402300000	98458000	1429800000	50316000	1503400000	0	1763100000	0	3388900000	0	3184000000	0	3283600000	0	1407300000	62814000	1541300000	0	1471400000	0
A0A024R4F4	DNA polymerase	POLD1	0	0	2045000	0	1142600	0	1528800	0	1444000	0	4281900	0	2220800	0	1092600	0	1711300	0	1303000	0	2115300	3085100	2826600	0
A0A024R4F6	Protein-S-isoprenylcysteine O-methyltransferase	ICMT	0	0	0	0	0	0	0	0	0	0	716880	0	0	0	0	0	0	0	1083400	0	1258500	0	0	0
B7Z1X4	F-box only protein 44	FBXO44	0	0	0	0	0	0	0	0	0	0	0	0	0	0	0	0	0	0	281340	0	378090	0	317620	0
Q8N1G4	Leucine-rich repeat-containing protein 47	LRRC47	17556000	0	22397000	0	21906000	0	9858600	0	13578000	0	13603000	0	20736000	0	26598000	0	24733000	0	11084000	0	14153000	0	14559000	0
A0A024R4H0	Procollagen-lysine,2-oxoglutarate 5-dioxygenase 1	PLOD1	5873000	0	15521000	0	18647000	0	12520000	0	17511000	0	16166000	0	18582000	0	22518000	0	21125000	0	15269000	0	16841000	0	15060000	0
O60333	Kinesin-like protein KIF1B	KIF1B	0	0	550230	137890000	496130	133370000	0	0	225000	0	0	0	0	0	0	0	0	0	395250	0	0	0	0	0
B1AK45	Mitotic spindle assembly checkpoint protein MAD2B	MAD2L2	0	0	0	0	0	0	0	0	0	0	311980	0	0	0	0	0	0	0	0	0	367450	0	0	0
A0A024R4I7	Protein LZIC	LZIC	2188600	0	1706300	0	1749300	0	0	0	0	0	0	0	1593100	0	2449700	0	2921700	0	0	0	0	0	0	0
Q75MT9	Malate dehydrogenase	MDH2	325510000	0	435180000	0	346470000	0	332730000	213020000	340350000	33781000	347230000	30604000	355200000	0	350640000	0	437360000	0	373430000	0	380050000	0	270860000	0
A0A087WZA9	Transmembrane protein 120A	TMEM120A	0	0	0	0	0	0	0	0	298680	0	0	0	0	0	0	0	0	0	0	0	262060	0	0	0
A0A024R4M0	40S ribosomal protein S9	RPS9	199090000	0	157250000	0	163120000	0	112600000	24329000	105160000	21636000	109780000	0	125110000	0	209000000	0	220930000	26464000	96198000	20070000	111660000	16586000	145180000	0
A0A024R4M8	Retinol dehydrogenase 13	RDH13	0	0	0	0	0	0	0	0	0	0	0	0	0	0	0	0	0	0	295860	0	296590	0	0	0
B4DG42	Myeloid-associated differentiation marker	hCG_1640809	3831300	0	4787600	0	4494600	0	3028100	0	3386100	0	3698600	0	4172700	0	7070100	0	5045200	0	3326500	0	3950900	0	4941300	0
M0R0F0	40S ribosomal protein S5	RPS5	145620000	0	148150000	0	137370000	0	91663000	0	90734000	0	125400000	0	135500000	0	138740000	0	118030000	0	97029000	0	113250000	0	95220000	0
A0A024R4S0	Charged multivesicular body protein 2a	CHMP2A	0	0	0	0	0	0	1771400	0	1951100	0	0	0	0	0	0	0	0	0	1068200	0	0	0	2768600	0
A0A024R4S1	Epsin-1	EPN1	0	0	0	0	0	0	0	0	735180	0	1022600	0	851470	0	0	0	0	0	850800	0	736780	0	1106600	0
A0A024R4T4	NEDD8-conjugating enzyme Ubc12	UBE2M	5068700	0	4074200	0	5614700	0	4502500	0	2430100	0	3523600	0	6718100	0	4117000	0	5474200	0	3101300	0	3736500	0	3498900	0
A0A024R4U3	Tubulin--tyrosine ligase-like protein 12	TTLL12	24340000	0	31220000	0	32161000	0	14631000	11530000	16321000	14479000	24743000	0	33831000	0	30434000	0	38555000	0	17893000	0	16900000	19269000	18686000	0
H7C089	Tetratricopeptide repeat protein 38	TTC38	783510	0	0	0	0	0	0	0	515160	0	659590	0	1256900	0	0	0	0	0	457270	0	597330	0	570310	0
A0A024R4X0	NADH-cytochrome b5 reductase	CYB5R3	87919000	0	122060000	0	116640000	0	94272000	0	102320000	0	105390000	0	114740000	0	117320000	0	114460000	0	110240000	0	120290000	0	98852000	0
A0A024R4X7	Nuclear pore complex protein Nup50	hCG_1989366	1200700	0	1236300	0	1270400	0	1128300	0	1301900	0	5436600	0	1073100	0	815910	0	860020	0	740020	0	967320	0	1019200	0
A0A0A6YYC7	E3 ubiquitin-protein ligase ZFP91	ZFP91	0	0	0	0	0	0	0	0	0	0	450170	0	0	0	0	0	0	0	0	0	0	0	0	0
A0A024R4Z6	FACT complex subunit SSRP1	SSRP1	5226400	0	7227400	0	10200000	0	7236000	0	8790400	0	8279800	0	7045400	0	10225000	0	19332000	0	8582600	0	8590200	0	8224600	0
A0A384NPS2	Arylsulfatase A	DKFZp686G12235	0	0	2374200	0	3545700	0	0	0	1402600	0	4315900	0	2108100	0	0	0	2245800	0	1685900	0	3958200	0	1999800	0
A0A024R525	Ferritin	FTH1	0	0	3059300	0	3570800	0	3825500	0	3128800	0	6828600	0	3610800	0	2609400	0	3456800	0	4975800	0	4387600	0	6002300	0
A0A140VJH7	Bifunctional ATP-dependent dihydroxyacetone kinase/FAD-AMP lyase (cyclizing)	DAK	8224400	0	10460000	0	10032000	0	5982600	0	7169200	0	7952700	0	10092000	0	14054000	0	16754000	0	6135900	0	7047800	0	9376500	0
A0A024R534	Metastasis-associated protein MTA2	MTA2	4744200	0	6133000	0	6162400	0	4878700	0	5785300	0	4806700	0	5909900	0	4371300	0	8768600	0	4699000	0	4898900	0	6347000	0
E9PJ81	UBX domain-containing protein 1	UBXN1	0	0	2097300	0	2252600	0	2541300	0	3360100	0	4401900	0	1717600	0	0	0	3759700	0	3468600	0	2728300	0	2380800	0
A0A024R542	182 kDa tankyrase-1-binding protein	TNKS1BP1	0	0	1471400	0	1254200	0	0	0	0	0	1429700	0	0	0	0	0	0	0	1350200	7970800	0	0	0	0
A0A024R563	Protein phosphatase 1 regulatory subunit 14B	PPP1R14B	0	0	0	0	0	0	0	0	0	0	383530	0	0	0	0	0	0	0	210080	0	148580	0	0	0
F5GX77	Multifunctional methyltransferase subunit TRM112-like protein	TRMT112	19729000	0	32736000	0	29439000	0	14987000	0	14273000	0	34278000	14012000	23861000	0	25937000	0	26571000	0	15088000	0	16850000	0	14509000	0
B4DJU4	Splicing factor 1	SF1	0	0	8345200	0	8264300	0	5279100	0	4863000	0	8438400	0	3941800	0	5279500	0	5733700	0	4879600	0	4163500	0	4402300	0
A0A024R570	Menin	MEN1	0	0	0	0	0	0	0	0	489550	0	685470	0	0	0	0	0	0	0	662630	0	0	0	525300	0
B2R5U3	EH domain-containing protein 1	EHD1	9871900	0	26026000	0	15620000	0	8308100	0	4993700	21535000	15266000	26045000	21783000	0	22878000	0	15532000	0	8707600	0	10097000	0	3658900	0
A0A024R576	Zinc finger protein-like 1	ZFPL1	0	0	0	0	0	0	864270	0	580830	0	652660	0	0	0	0	0	0	0	0	0	609670	0	0	0
A0A024R578	39S ribosomal protein L49, mitochondrial	MRPL49	2103900	0	2089300	0	2819600	0	1773100	0	2150300	0	2170800	0	2104600	0	2271600	0	3700100	0	2522500	0	2657100	0	2737300	0
E9PN04	Zinc finger protein ubi-d4	DPF2	0	0	0	0	0	0	0	0	0	0	0	0	0	0	0	0	0	0	0	0	0	0	358850	0
A0A024R5A7	TAF6-like RNA polymerase II p300/CBP-associated factor-associated factor 65 kDa subunit 6L	TAF6L	0	0	0	0	0	0	0	0	958820	0	1945000	0	0	0	0	0	0	0	1317700	0	1020100	0	1185500	0
Q7KZI7	Serine/threonine-protein kinase MARK2	MARK2	0	0	0	0	0	0	0	0	0	0	0	0	0	0	0	0	0	0	731370	0	0	0	0	0
H0YEF3	Ribonuclease H2 subunit C	RNASEH2C	0	0	0	0	0	0	0	0	660670	0	0	0	0	0	0	0	0	0	0	0	0	0	0	0
A0A024R5C4	Reticulon	RTN3	11591000	0	9397300	0	9256800	0	8442900	0	9055000	0	7954500	0	7554500	0	7059200	0	14949000	0	8616800	0	8444800	0	10042000	0
A0A024R5C5	Pyruvate carboxylase	PC	0	0	21661000	0	21738000	0	19087000	0	23807000	0	24941000	0	18968000	0	11731000	0	16075000	0	25841000	14758000	23654000	18693000	19952000	0
F8W150	Ankyrin repeat domain-containing protein 13D	ANKRD13A	0	0	0	0	0	0	0	0	0	0	314420	0	0	0	0	0	0	0	0	0	167300	0	0	0
A0A024R5E5	V-type proton ATPase subunit a	TCIRG1	0	0	0	0	586830	0	518720	0	554600	0	673540	0	701940	0	713750	0	0	0	678910	0	734190	0	748400	0
B2RAQ8	Carnitine O-palmitoyltransferase 1, liver isoform	CPT1A	0	0	1599500	0	1420900	0	1189400	0	1915800	0	2294800	0	2209800	0	0	0	1874600	0	1851200	0	2484400	0	1383600	0
Q9UBM7	7-dehydrocholesterol reductase	DHCR7	2535500	0	1710500	0	1580000	0	0	0	0	0	0	0	0	0	0	0	0	0	0	0	0	0	0	0
O75531	Barrier-to-autointegration factor	BANF1	4322600	0	10030000	0	9501500	0	6326700	0	5975200	0	4032500	0	8316300	0	7249200	0	5018200	0	6195900	0	3816100	0	2905900	0
A0A024R5H6	Phosphofurin acidic cluster sorting protein 1	PACS1	0	0	0	0	0	0	0	0	207940	0	336960	0	0	0	0	0	0	0	223440	0	249220	0	285790	0
P20340	Ras-related protein Rab-6A	RAB6A	47234000	0	39548000	0	43796000	0	29218000	0	37776000	0	35697000	0	37104000	72847000	48998000	0	65442000	0	38778000	0	38273000	0	41284000	0
A0A024R5J4	Protein phosphatase Slingshot homolog 3	SSH3	0	0	0	0	0	0	0	0	0	0	0	0	0	0	0	0	0	0	0	0	0	0	0	0
A0A024R5K1	Coronin	CORO1B	4764000	0	12781000	0	11131000	0	9797800	0	9849900	0	11256000	0	14096000	0	10274000	0	13423000	0	9711900	0	10162000	0	12923000	0
A0A024R5K3	NADH dehydrogenase [ubiquinone] iron-sulfur protein 8, mitochondrial	NDUFS8	0	0	3096600	0	3267300	0	1877300	0	1687400	0	2963100	0	1947000	0	2853300	0	2973800	0	1960500	0	3006900	0	1531800	0
B3KQL8	Probable dolichyl pyrophosphate Glc1Man9GlcNAc2 alpha-1,3-glucosyltransferase	ALG8	0	0	0	0	0	0	189000	0	0	0	439760	0	0	0	0	0	0	0	318040	0	332950	0	0	0
P50454	Serpin H1	SERPINH1	280700000	0	394220000	57652000	417940000	0	282160000	94849000	277430000	0	385310000	0	361110000	0	392280000	0	414850000	0	290130000	34574000	344670000	0	297920000	0
A0A024R5L0	Lysosomal Pro-X carboxypeptidase	PRCP	0	0	2972900	0	2304400	0	2200300	0	1771300	0	2289700	0	1751500	0	2075800	0	2442200	0	2100700	0	2554000	0	2352700	0
Q05BV7	DNA polymerase delta subunit 3	POLD3	0	0	600630	0	0	0	0	0	0	0	869550	0	727510	0	0	0	0	0	394700	0	0	0	0	0
Q14980	Nuclear mitotic apparatus protein 1	NUMA1	0	0	0	0	0	0	0	0	0	0	576800	0	0	0	0	0	0	0	0	0	0	0	0	0
A0A024R5N4	Proteasomal ATPase-associated factor 1	WDR71	0	0	0	0	0	0	660840	0	580900	0	0	0	610490	0	0	0	0	0	0	0	0	0	0	0
E9PM17	Non-specific serine/threonine protein kinase	PAK1	0	0	0	0	0	0	0	0	0	0	360310	0	0	0	0	0	0	0	346610	0	384580	0	0	0
A0A024R5P1	Phosphatidylinositol-binding clathrin assembly protein	PICALM	7387800	0	15349000	0	12215000	0	8283400	0	8616300	27450000	11860000	20516000	16065000	0	14879000	0	11868000	0	10433000	0	10242000	0	9835700	0
A0A024R5Q1	Huntingtin-interacting protein K	hCG_2003792	0	0	2271800	0	2253700	0	0	0	737030	0	0	0	1570400	0	1462000	0	0	0	658350	0	874010	0	1177300	0
P30520	Adenylosuccinate synthetase isozyme 2	ADSS	3448600	0	13343000	129080000	11410000	0	4939100	0	3820400	0	6494500	0	11674000	127850000	9788600	200710000	10613000	0	4850300	0	4563000	0	6162200	0
A0A024R5Q8	CTD small phosphatase-like protein 2	CTDSPL2	0	0	0	0	0	0	0	0	0	0	446100	0	0	0	0	0	0	0	392050	0	476470	0	675640	0
A0A024R5R8	Dimethyladenosine transferase 2, mitochondrial	TFB2M	0	0	932480	0	0	0	715490	0	597120	0	0	0	537200	0	0	0	0	0	0	0	580150	0	1079400	0
A8K8N5	Ubiquitin carboxyl-terminal hydrolase	USP8	0	0	853070	0	761210	0	681630	0	0	0	814540	0	970770	0	0	0	0	0	681880	0	575490	0	0	0
A0A024R5S5	Eukaryotic translation initiation factor 3 subunit J	EIF3S1	10029000	0	16649000	0	16559000	0	6405400	0	5937500	0	9416800	0	15164000	0	20335000	0	16898000	0	7379000	0	7358200	0	8236600	0
A0A024R5U5	Disintegrin and metalloproteinase domain-containing protein 10	ADAM10	0	0	1917000	0	1352700	0	3132900	0	3629700	0	2578500	0	1721500	0	1025100	0	4207000	0	2252600	0	3094700	0	2698900	0
H3BMQ2	Probable ribosome biogenesis protein RLP24	RSL24D1	0	0	0	0	1402700	0	0	0	0	0	0	0	937810	0	853150	0	1599600	0	990280	0	786770	0	0	0
A0A024R5W0	Probable E3 ubiquitin-protein ligase HERC1	HERC1	0	0	0	0	0	0	0	0	0	0	331620	0	0	0	0	0	0	0	0	0	124250	0	0	0
Q9H4N7	Casein kinase I isoform gamma-1	hCG_2004507	0	0	0	0	0	0	0	0	0	0	341820	0	0	0	0	0	0	0	0	0	0	0	0	0
A0A024R5X2	Sulfide:quinone oxidoreductase, mitochondrial	hCG_2001986	0	0	5159400	0	6491300	0	3935500	0	2671500	0	5185200	0	4913500	0	4232700	0	6981900	0	3277300	20235000	4762600	27975000	3443000	0
A0A024R5X7	ATP-dependent Clp protease ATP-binding subunit clpX-like, mitochondrial	CLPX	2039700	0	3094000	0	3997300	0	5477200	0	7589300	0	9035800	0	8070000	0	790670	0	4737300	0	4970300	0	7433900	0	4818600	0
A0A024R5Y1	Maspardin	SPG21	0	0	0	0	0	0	0	0	0	0	0	0	0	0	0	0	0	0	0	0	0	0	0	0
P84022	Mothers against decapentaplegic homolog 3	SMAD3	0	0	1436900	0	0	0	0	0	739760	0	830300	0	1778500	0	1475600	0	1996800	0	577950	0	860120	0	856120	0
P07355	Annexin A2	ANXA2	2651700000	106110000	1603000000	99644000	1607900000	97805000	1282300000	0	1257400000	14379000	1277500000	17450000	1572200000	144500000	1658200000	99639000	1952100000	0	1240900000	0	1430400000	0	1347300000	0
A0A024R5Z8	Ras-related protein Rab-11A	RAB11A	0	0	0	0	0	0	0	0	0	0	0	0	0	0	0	0	0	0	0	0	0	0	1445100	0
A0A024R5Z9	Pyruvate kinase	PKM2	1341700	0	905900	0	1095600	0	0	0	0	0	0	0	1010800	0	1016600	0	2129800	0	0	0	0	0	0	0
A0A1B0GW73	Ceroid-lipofuscinosis neuronal protein 6	CLN6	0	0	0	0	0	0	0	0	1033900	0	759680	0	0	0	0	0	0	0	0	0	786510	0	684810	0
Q7Z612	60S acidic ribosomal protein P1	RPLP1	6819000	0	72148000	0	61637000	0	53102000	0	61985000	0	47470000	0	45597000	0	13364000	0	19258000	0	70263000	0	37374000	0	20831000	0
A0A024R625	Serine/threonine-protein phosphatase	PPP4C	1300700	0	1289400	0	0	0	0	0	2684800	0	694150	0	8190100	0	4976400	0	3263400	0	2791000	0	2262600	0	1589400	0
B7Z9T5	Kinesin-like protein	KIF22	0	0	0	0	0	0	0	0	0	0	0	0	0	0	0	0	0	0	0	0	0	0	0	0
A0A3B3IRT3	TBC1 domain family member 4	TBC1D4	0	0	0	0	0	0	0	0	0	0	0	0	243280	0	0	0	0	0	0	0	0	0	0	0
A0A024R648	Mitochondrial import inner membrane translocase subunit Tim9	TIMM9	0	0	0	0	0	0	0	0	353910	0	0	0	0	0	0	0	0	0	258010	0	0	0	0	0
A0A024R649	Glucosamine 6-phosphate N-acetyltransferase	GNPNAT1	5479100	0	14077000	0	15567000	0	4932400	0	4426400	0	5320900	0	9696400	0	9114800	0	8470100	0	5497500	0	4098700	0	2895800	0
A0A024R652	C-1-tetrahydrofolate synthase, cytoplasmic	MTHFD1	45390000	0	65486000	0	65122000	0	35994000	0	40840000	0	44752000	0	63971000	0	68020000	0	85295000	0	41931000	0	40279000	0	49559000	0
Q86UP2	Kinectin	KTN1	4676800	0	34619000	0	24721000	0	25058000	0	30276000	0	38351000	0	29620000	0	28493000	0	31917000	0	35673000	0	32634000	0	28563000	0
H0YJ92	CDK-activating kinase assembly factor MAT1	MNAT1	0	0	0	0	0	0	0	0	0	0	0	0	0	0	0	0	0	0	0	0	0	0	0	0
A0A024R670	Synaptojanin-2-binding protein	SYNJ2BP	0	0	0	0	0	0	2361700	0	3481200	0	1857200	0	777220	0	2793400	0	0	0	2625900	0	3615300	0	4559000	0
H0YJS0	V-type proton ATPase subunit D	ATP6V1D	0	0	0	0	0	0	0	0	0	0	1102600	0	0	0	0	0	0	0	745160	0	1533900	0	0	0
Q96AC1	Fermitin family homolog 2	FERMT2	27335000	0	53433000	0	53387000	0	23603000	0	28493000	0	37752000	0	50458000	0	43570000	0	70505000	0	34546000	0	34124000	0	35269000	0
Q86TY5	Galectin	LGALS3	8472600	0	13679000	0	14925000	0	6461400	0	7516400	0	9506700	0	11326000	0	14087000	0	16931000	0	8750700	0	15244000	0	16873000	0
P12814	Alpha-actinin-1	ACTN1	89254000	0	208810000	0	233450000	0	100300000	368320000	105550000	496300000	140380000	363020000	232400000	0	292860000	0	331430000	0	121400000	387590000	116620000	0	135380000	0
B7Z8T5	Presenilin	PSEN2	0	0	0	0	0	0	715830	0	626840	0	665070	0	0	0	0	0	0	0	666570	0	719220	0	464440	0
B2R8E4	Protein phosphatase 1A	PPM1A	0	0	0	0	0	0	537720	0	0	0	0	0	0	0	0	0	0	0	0	0	627540	0	0	0
A0A024R6B5	Heat shock-related 70 kDa protein 2	HSPA2	0	0	19212000	0	17239000	0	4302500	0	8505100	0	11886000	0	20221000	0	11927000	0	19987000	0	8118200	0	15031000	0	12609000	0
J3KMY5	Epididymal secretory protein E1	NPC2	0	0	0	0	0	0	2119000	0	0	0	1246900	0	0	0	0	0	0	0	1644200	0	1562800	0	1152800	0
A0A024R6F4	Protein numb homolog	NUMB	4016400	0	5044400	0	5400900	0	2953200	0	4590000	0	7657600	0	5020300	0	3298900	0	3456400	0	6972800	0	1934100	0	3108100	0
A0A024R6C9	Dihydrolipoyllysine-residue succinyltransferase component of 2-oxoglutarate dehydrogenase complex, mitochondrial	DLST	13516000	0	11408000	0	11807000	0	11687000	0	11947000	0	17069000	0	12878000	0	13777000	0	17998000	0	12614000	0	11557000	0	17093000	0
A0A024R6D1	Serine/threonine-protein kinase Nek9	NEK9	0	0	0	0	0	0	0	0	0	0	640630	0	0	0	0	0	0	0	691790	0	0	0	908090	0
P84090	Enhancer of rudimentary homolog	ERH	0	0	9997400	0	5879500	0	12496000	0	10888000	0	8253400	0	8246400	0	10184000	0	0	0	8704100	0	4028100	0	9334100	0
A0A024R6D8	Serine/arginine-rich splicing factor 5	SFRS5	1246700	0	1719700	0	2671000	0	2192100	0	1744000	0	2341300	0	2049800	0	3264300	0	2009500	0	1854000	0	1309400	0	2489100	0
A0A024R6G4	Methylmalonate-semialdehyde dehydrogenase [acylating], mitochondrial	ALDH6A1	0	0	1725800	0	0	0	1069300	0	1547200	0	2090300	0	1927600	0	0	0	0	0	1468800	0	1020500	0	0	0
A0A024R6H0	Cleavage and polyadenylation specificity factor subunit 2	CPSF2	0	0	6048800	0	5154500	0	7216800	0	4953400	0	8978000	0	7306100	0	0	0	8445000	0	6832000	0	6570800	11608000	9145000	0
O15270	Serine palmitoyltransferase 2	SPTLC2	0	0	0	0	0	0	762720	0	929990	0	1560100	0	717080	0	0	0	1148800	0	1096500	0	1076900	0	877860	0
A0A024R6I3	Transmembrane emp24 domain-containing protein 10	TMED10	32394000	0	21823000	0	19595000	0	15966000	0	13164000	0	12401000	0	20734000	0	30352000	0	7796800	0	16152000	0	20357000	0	6217500	0
A0A024R6K1	Cyclin-K	CCNK	0	0	0	0	0	0	0	0	1106500	0	1002600	0	0	0	0	0	0	0	1084700	0	1264800	0	678550	0
A0A024R6K3	Histone-lysine N-methyltransferase setd3	SETD3	0	0	2219200	0	2004600	0	1568500	0	1739400	0	2399800	0	1931100	0	0	0	3918400	0	1798200	0	936800	0	1863500	0
P23381	Tryptophan--tRNA ligase, cytoplasmic	WARS	14197000	0	33050000	0	32685000	0	15740000	0	15935000	0	27525000	0	34675000	0	33551000	0	29267000	0	19669000	26020000	18457000	0	24156000	0
A0A024R6M2	Serine/threonine-protein phosphatase 4 regulatory subunit 3A	KIAA2010	0	0	890270	0	1607300	0	1010100	0	1433900	0	1474500	0	800800	0	0	0	2795000	0	894400	0	1096500	0	1280400	0
P51003	Poly(A) polymerase alpha	PAPOLA	0	0	1061100	0	1188000	0	1266600	0	1680100	0	1417300	0	2011400	0	1559100	0	2215800	0	1690900	0	1433200	0	1641300	0
A8K5J7	BAG family molecular chaperone regulator 5	BAG5	0	0	0	0	0	0	528790	0	0	0	744490	0	0	0	0	0	0	0	0	0	755220	0	621880	0
A0A024R6N2	Non-specific serine/threonine protein kinase	CDC42BPB	0	0	0	0	0	0	0	0	0	0	686120	0	1286500	0	0	0	0	0	889040	0	881350	0	716790	0
A0A024R6Q1	Eukaryotic translation initiation factor 5	EIF5	13426000	0	28142000	0	26364000	0	7788500	0	9736600	0	15490000	0	23693000	0	24867000	0	22838000	0	10649000	0	13115000	0	10241000	0
A0A024R6Q2	tRNA (adenine(58)-N(1))-methyltransferase catalytic subunit TRMT61A	C14orf172	0	0	951670	0	0	0	0	0	1451700	0	1020600	0	0	0	0	0	1933800	0	0	0	1082800	0	877750	0
B4DRJ7	Non-canonical poly(A) RNA polymerase PAPD5	PAPD5	0	0	0	0	0	0	0	0	0	0	736340	0	0	0	0	0	0	0	0	0	0	0	0	0
B2RDX0	SHC SH2 domain-binding protein 1	SHCBP1	1528900	0	1568600	0	1664900	0	0	0	0	0	0	0	1414300	0	1150900	0	1513000	0	0	0	0	0	0	0
A0A024R6S1	DnaJ homolog subfamily A member 2	DNAJA2	5244900	0	27217000	0	29222000	15453000	19755000	31641000	20099000	0	26431000	0	26413000	0	15861000	0	24761000	0	17946000	0	21635000	0	16487000	0
H3BM79	AKT-interacting protein	AKTIP	0	0	0	0	0	0	0	0	0	0	0	0	0	0	0	0	0	0	0	0	637830	0	0	0
A0A024R6T8	Protein FAM192A	NIP30	1386300	0	1994000	0	1139800	0	0	0	972020	0	1217800	0	1881300	0	2005500	0	3049500	0	794660	0	1173300	0	1364500	0
A0A024R6U0	RING finger and SPRY domain-containing protein 1	RSPRY1	0	0	0	0	0	0	0	0	0	0	0	0	0	0	0	0	0	0	0	0	0	0	739150	0
H3BTU7	Katanin p80 WD40 repeat-containing subunit B1	KATNB1	0	0	0	0	0	0	0	0	0	0	0	0	0	0	0	0	0	0	0	0	0	0	0	0
A0A024R6U3	Ubiquinone biosynthesis protein COQ9, mitochondrial	hCG_2025883	0	0	0	0	0	0	1694300	0	1253600	0	0	0	1337300	0	0	0	0	0	1334800	0	1391500	0	1015000	0
A0A024R6U9	ADP-ribosylation factor-like protein 2-binding protein	ARL2BP	0	0	1843200	0	1369300	0	1081800	0	0	0	1213600	0	1707600	0	1178100	0	972970	0	1200000	0	1103500	0	1033400	0
A0A024R6W0	Aspartate aminotransferase	GOT2	102050000	0	130650000	0	134240000	0	121690000	0	124450000	0	142910000	0	120720000	0	137900000	0	166360000	0	123260000	0	121730000	20758000	114780000	0
B2R6U8	Cleavage and polyadenylation specificity factor subunit 5	NUDT21	2385300	0	21223000	0	23774000	0	12506000	0	18790000	0	22131000	0	15768000	0	30503000	0	22486000	0	13457000	0	13872000	22678000	17332000	0
A0A024R6Y2	Nuclear transport factor 2	NUTF2	86787000	0	139740000	0	141820000	0	51523000	0	50592000	0	50974000	0	88430000	0	98936000	0	119530000	0	50931000	0	33156000	0	14370000	0
A0A024R6Z0	Cytoplasmic dynein 1 light intermediate chain 2	DYNC1LI2	0	0	21689000	0	7708500	0	6981700	0	10410000	0	14418000	0	19139000	0	8395800	0	13777000	0	9324400	0	10296000	0	8529400	0
A0A024R704	SRSF protein kinase 2	SRPK2	0	0	0	0	0	0	0	0	627400	0	973020	0	0	0	0	0	0	0	809910	0	0	0	538560	0
A0A024R705	Vacuolar protein sorting-associated protein 4A	VPS4A	2433200	0	5862600	0	2464800	0	2166700	0	871000	0	2822100	0	4014400	0	2307300	0	3735800	0	1452800	0	1223000	0	3431200	0
B4DHF6	E3 ubiquitin-protein ligase	WWP2	0	0	0	0	0	0	522510	0	0	0	0	0	0	0	0	0	0	0	0	0	0	0	0	0
B3KY43	cAMP-dependent protein kinase type II-beta regulatory subunit	PRKAR2B	0	0	0	0	0	0	0	0	663920	30339000	740170	37356000	0	0	0	0	0	0	703370	0	505400	0	540790	0
B4DFL1	Dihydrolipoyl dehydrogenase	DLD	10493000	0	28913000	0	29485000	0	26859000	0	33395000	0	35404000	0	25303000	0	24389000	0	31782000	0	32794000	0	33814000	0	26261000	0
A0A024R716	Transmembrane protein 168	FLJ13576	0	0	0	0	0	0	0	0	0	0	0	0	0	0	0	0	0	0	0	0	0	0	0	0
A0A024R718	Nicotinamide phosphoribosyltransferase	PBEF1	5720700	0	18035000	0	13469000	0	7240700	0	10700000	0	13540000	0	24468000	0	21768000	0	22515000	0	10389000	0	10942000	0	12717000	0
A0A024R719	Y+L amino acid transporter 2	SLC7A6	0	0	0	0	0	0	0	0	0	0	244120	0	0	0	0	0	0	0	241390	0	219490	0	0	0
Q59EB3	Receptor protein-tyrosine kinase	MET	0	0	0	0	0	0	0	0	0	0	0	0	0	0	0	0	0	0	0	0	0	0	164090	0
A0A024R732	Beta-2-syntrophin	SNTB2	3214800	0	8734100	0	9072100	0	2982900	0	3875100	0	4383700	0	8226000	0	3477500	0	8194800	0	2948000	0	3726000	0	5564800	0
A0A024R745	NADH dehydrogenase [ubiquinone] 1 alpha subcomplex subunit 5	NDUFA5	2879600	0	2296500	0	3143100	0	0	0	2656500	0	3969900	0	2003200	0	3808700	0	2017800	0	5399600	0	2564700	0	1685500	0
A0A024R753	RNA-binding protein 28	RBM28	1133400	0	3770700	0	5692200	0	3685600	0	5877000	0	4294800	0	4649700	0	5308700	0	6567600	0	6031000	0	4236700	0	4520900	0
A0A024R784	Transcription intermediary factor 1-alpha	TRIM24	0	0	472810	0	0	0	0	0	0	0	322840	0	0	0	0	0	0	0	0	0	0	0	0	0
B2R6H7	Transportin-3	TNPO3	0	0	4704700	0	6473500	0	1601400	0	4434600	0	9778900	0	2269500	0	4215300	0	5281200	0	5729700	0	4493500	0	4454000	0
A0A024R7A8	Aldose reductase	AKR1B1	16481000	0	43592000	0	63253000	0	34476000	0	33753000	0	36458000	0	39514000	0	20723000	0	38254000	0	33985000	0	31727000	0	18714000	0
A0A024R7B0	Ubiquitin-like protein 5	UBL5	0	0	1609000	0	1142000	0	1390800	0	0	0	0	0	0	0	1152000	0	0	0	936630	0	0	0	909540	0
A0A024R7B7	Hsp90 co-chaperone Cdc37	CDC37	8959200	0	21353000	0	19433000	0	11599000	38142000	11546000	37068000	15033000	23551000	18402000	0	21443000	0	24926000	0	10074000	0	13075000	0	16408000	0
K7ESE0	Kelch-like ECH-associated protein 1	KEAP1	0	0	0	0	355300	0	0	0	0	0	311320	0	270930	0	0	0	0	0	0	0	0	0	0	0
A0A024R7C4	Protein KRI1 homolog	FLJ12949	0	0	0	0	0	0	0	0	0	0	0	0	0	0	0	0	0	0	0	0	0	0	0	0
K7ES61	39S ribosomal protein L4, mitochondrial	MRPL4	1572200	0	1506900	0	7682800	0	7822300	0	8587200	0	8588800	0	1106200	0	7169200	0	3032400	0	8240900	0	9812100	0	6469900	0
Q12906	Interleukin enhancer-binding factor 3	ILF3	0	0	0	0	0	0	0	0	0	0	0	0	0	0	0	0	0	0	0	0	0	0	0	0
P49366	Deoxyhypusine synthase	DHPS	0	0	0	0	0	0	1087000	0	0	0	1379200	0	0	0	0	0	0	0	702380	0	1340800	0	2085500	0
K7EM09	Transmembrane protein 205	TMEM205	0	0	1452500	0	1954700	0	0	0	0	0	2057200	0	0	0	1814000	0	0	0	0	0	0	0	0	0
A0A024R7E0	Nucleus accumbens-associated protein 1	BTBD14B	0	0	0	0	0	0	0	0	502020	0	711550	0	0	0	0	0	0	0	369390	0	388710	0	0	0
K7EIP7	Protein YIPF	YIPF2	0	0	0	0	0	0	849220	0	0	0	861680	0	0	0	0	0	0	0	642360	0	814070	0	695950	0
Q59FP7	DNA (cytosine-5)-methyltransferase	DNMT1	4798500	0	14044000	0	11912000	0	5107700	68526000	5733200	0	7392800	86316000	11223000	113140000	13417000	119500000	10511000	0	4497900	0	5796000	0	6128300	0
A0A024R7F1	Glucosidase 2 subunit beta	PRKCSH	23654000	0	35773000	0	36563000	0	31250000	28288000	34741000	0	40674000	42808000	38031000	0	29879000	0	44200000	0	40809000	15895000	34235000	0	34442000	0
B3KQS9	Deoxyribonuclease-2-alpha	DNASE2	0	0	0	0	0	0	0	0	1180200	0	0	0	0	0	0	0	0	0	507920	0	779500	0	0	0
A0A024R7F7	Transportin-2	TNPO2	0	0	5313400	61697000	2461300	0	1844900	0	2265900	0	4804000	0	4628400	67585000	964580	0	3390200	0	2889400	0	2548900	51901000	2094700	0
Q92947	Glutaryl-CoA dehydrogenase, mitochondrial	GCDH	0	0	1795300	0	1965100	0	1777900	0	2141500	0	0	0	0	0	2263000	0	1698000	0	1411900	0	1453000	0	1604100	0
A0A024R7G2	Ras-related protein Rab-3D	RAB3D	2682600	0	0	0	2858500	0	0	0	0	0	0	0	0	0	3057800	0	0	0	0	0	0	0	0	0
A0A024R7G4	Histone chaperone ASF1B	ASF1B	0	0	0	0	0	0	0	0	0	0	0	0	437230	0	0	0	1252100	0	598870	0	0	0	0	0
B4DQX5	Epidermal growth factor receptor substrate 15-like 1	EPS15L1	0	0	0	0	0	0	1381100	0	1360500	0	1587100	0	870860	0	0	0	0	0	1259200	0	1197800	0	1516200	0
A0A024R7G7	Solute carrier family 35 member E1	SLC35E1	0	0	1504000	0	1554500	0	1642800	0	1547600	0	1712200	0	1502900	0	2021800	0	0	0	1402700	0	1388100	0	1490400	0
A0A024R7G8	UV excision repair protein RAD23 homolog A	RAD23A	2203700	0	0	0	1780200	0	0	0	1680300	0	3226100	0	0	0	0	0	2646900	0	1417700	0	2216200	0	1988900	0
B4DS09	Bromodomain-containing protein 4	BRD3	0	0	0	0	0	0	0	0	0	0	808660	0	0	0	0	0	0	0	0	0	0	0	0	0
A8K2I7	PDZ domain-containing protein GIPC1	GIPC1	0	0	1789000	0	1304700	0	0	2185600000	0	2441800000	2563700	0	3161000	0	2045600	0	1524400	0	1552100	0	2081400	0	2793100	0
A0A024R7I3	Ras-related protein Rab-8A	RAB8A	9868600	0	16889000	0	10146000	0	12676000	0	11428000	0	5418000	17732000	6663000	0	6903200	0	0	0	10842000	0	10935000	0	11051000	0
B4DHS5	tRNA (guanine(26)-N(2))-dimethyltransferase	TRMT1	0	0	727250	0	961620	0	830120	0	1091600	0	1217900	0	1065100	0	681950	0	1289100	0	952070	0	907780	0	1110300	0
A0A024R7I7	Ras-related protein Rab-3A	RAB3A	0	0	0	0	0	0	531860	0	0	0	0	0	0	0	0	0	1378000	0	682710	0	0	0	0	0
A8K8B9	cAMP-dependent protein kinase catalytic subunit alpha	PRKACA	5913800	0	14621000	0	14620000	0	11830000	0	13231000	0	14140000	0	11844000	0	12291000	0	13787000	0	12687000	0	12984000	0	14190000	0
A8K5G0	SURP and G-patch domain-containing protein 2	SFRS14	0	0	1156900	0	6152100	0	5202400	0	7124000	0	6817000	0	1817200	0	3089100	0	1065600	0	7179100	0	6440600	0	7216800	0
A0A024R7K1	Arrestin domain-containing protein 2	ARRDC2	0	0	0	0	0	0	0	0	0	0	0	68224000	0	0	0	0	0	0	0	0	0	58101000	0	0
A0A024R7K6	Mpv17-like protein 2	FKSG24	674860	0	0	0	0	0	0	0	0	0	0	0	0	0	0	0	1134200	0	0	0	0	0	0	0
A0A024R7K7	Transcriptional repressor p66-alpha	GATAD2A	0	0	0	0	0	0	577700	0	658780	0	608670	0	0	0	0	0	0	0	487330	0	622350	0	622550	0
Q9BXS5	AP-1 complex subunit mu-1	AP1M1	1505600	0	11661000	0	9869400	0	7330300	0	7508500	0	7535000	0	9530700	0	13820000	0	12111000	0	5728500	0	5996500	9869100	8944700	0
M0QXG9	BRISC and BRCA1-A complex member 1	BABAM1	0	0	0	0	0	0	0	0	0	0	0	0	0	0	0	0	0	0	0	0	0	0	0	0
A0A024R7L5	Regulator of nonsense transcripts 1	UPF1	20446000	0	48536000	0	50950000	0	25357000	0	29590000	17408000	36553000	51554000	45792000	0	54133000	0	56042000	0	27098000	25333000	30620000	27242000	31346000	0
B2R8A2	Transmembrane emp24 domain-containing protein 9	TMED9	11468000	0	14201000	0	15554000	0	9831300	0	10729000	0	9690100	0	11593000	0	12950000	0	9784200	0	9212400	0	9838300	0	13140000	0
Q96CT7	Coiled-coil domain-containing protein 124	CCDC124	7388100	0	4379100	0	2662600	0	2004800	0	2363000	0	3149200	0	3130400	0	7150500	0	4701000	0	2369200	0	4569200	0	2523200	0
A0A024R7P3	Manganese-transporting ATPase 13A1	ATP13A1	0	0	0	0	0	0	0	0	0	0	588750	0	0	0	0	0	0	0	0	0	621790	0	808640	0
B2R8G6	Peptidyl-prolyl cis-trans isomerase FKBP8	FKBP8	0	0	2787900	0	2787800	0	4179900	40778000	6069400	41111000	8544100	49251000	2979600	0	2994600	0	4941200	0	5985400	48312000	5102600	0	6082400	0
A0A024R7Q3	HIG1 domain family member 2A, mitochondrial	HIGD2A	0	0	4418600	0	4318300	0	2931200	0	3517200	0	0	0	0	0	0	0	0	0	0	0	2320200	0	1364700	0
A0A024R7S3	Clathrin light chain B	CLTB	0	0	0	0	0	0	0	0	0	0	0	0	0	0	0	0	0	0	0	0	0	0	0	0
A0A024R7S4			0	0	0	0	0	0	2639900	0	0	0	0	0	0	0	0	0	0	0	1813000	0	0	0	0	0
A0A024R7T3	Heterogeneous nuclear ribonucleoprotein F	HNRPF	41217000	0	97891000	0	102930000	0	61070000	0	54915000	0	66413000	0	77405000	0	77322000	0	115800000	0	48240000	2657300	53284000	0	47061000	0
A0A024R7U6	DNA replication licensing factor MCM4	MCM4	15758000	0	35513000	0	35951000	0	9490400	0	11775000	0	19786000	0	30692000	0	33642000	0	37487000	0	11800000	0	14483000	0	13833000	0
G3V126	V-type proton ATPase subunit H	ATP6V1H	850280	0	912420	0	1533800	0	713240	0	1048500	0	1395000	0	1069800	0	0	0	1374600	0	970750	0	1165400	0	1260800	0
A0A024R7V6	Ras-related protein Rab-2A	RAB2	48460000	0	42943000	0	46218000	0	29674000	0	33687000	0	31949000	0	35806000	0	50555000	0	58427000	0	32569000	0	37148000	0	39687000	0
A0A024R7W0	Inositol monophosphatase 3	IMPAD1	2065500	0	3905500	0	4077200	0	3398200	0	6096900	0	2515000	6458900	4963300	0	2886200	0	4196500	0	4430900	0	3803000	0	4432300	0
Q8NA80	YTH domain-containing family protein 3	YTHDF3	0	0	1817500	0	0	0	1336800	0	1182500	0	2155800	0	1671900	0	2943500	0	0	0	1057800	0	1663700	0	1689400	0
A0A024R7W9	COP9 signalosome complex subunit 5	COPS5	5627000	0	7834700	0	8272400	0	6492400	0	6301800	0	8759400	0	11265000	0	8933400	0	9750500	0	6138400	0	7015000	0	5712200	0
A0A024R7X0	Brefeldin A-inhibited guanine nucleotide-exchange protein 1	ARFGEF1	0	0	0	0	0	0	795380	0	0	0	0	0	721470	0	0	0	0	0	0	0	0	0	0	0
Q9NUL3	Double-stranded RNA-binding protein Staufen homolog 2	STAU2	0	0	0	0	0	0	0	0	0	0	1358100	0	1576800	0	0	0	0	0	0	0	1355100	0	1280700	0
A0A024R7Y5	Transcription elongation factor B polypeptide 1	TCEB1	4595300	0	10111000	0	9948600	0	7394100	0	7189000	0	6522200	0	8884300	0	13106000	0	21184000	0	6040900	0	4979100	0	8690000	0
A0A024R7Z5	Syntenin-1	SDCBP	0	0	6044200	0	6413700	0	4209000	0	3954800	0	3725400	0	6517500	0	8921300	0	7414400	0	1910000	0	2923100	0	3966900	0
A0A024R806	Proteasome assembly chaperone 3	MGC10911	1874800	0	3500200	0	3117300	0	722160	0	0	0	815930	0	2091200	0	0	0	0	0	816080	0	638980	0	0	0
A0A024R811	Beta-lactamase-like protein 2	LACTB2	1902400	0	2530900	0	3385200	0	2734200	0	2488500	0	3900500	0	2518000	0	2635800	0	4224100	0	3076200	0	4739400	0	4782800	0
A0A024R819	7,8-dihydro-8-oxoguanine triphosphatase	NUDT1	0	0	678330	0	0	0	1201100	0	0	0	983150	0	805210	0	0	0	0	0	0	0	1329900	0	1242100	0
A0A024R821	Eukaryotic translation initiation factor 3 subunit B	EIF3S9	22579000	0	42024000	0	40487000	0	24926000	0	28415000	0	38486000	144040000	37180000	0	36916000	0	68401000	0	28042000	0	27968000	65715000	34226000	0
Q9BT69	High affinity copper uptake protein 1	SLC31A1	0	0	0	0	0	0	0	0	0	0	0	0	0	0	0	0	0	0	0	0	0	0	0	0
A0A024R829	DNA polymerase epsilon subunit 3	POLE3	0	0	2243700	0	2891900	0	1649800	0	1582200	0	1960500	0	2402100	0	1814100	0	2410900	0	1375500	0	2000800	0	2995700	0
A0A024R830	Inositol monophosphatase 1	IMPA1	11392000	0	18693000	0	16180000	0	10870000	0	10860000	0	9864000	0	12578000	0	9645700	0	14188000	0	10868000	0	9974800	0	5371600	0
A0A024R843	E3 ubiquitin-protein ligase TRIM32	TRIM32	0	0	0	0	0	0	0	0	0	0	0	0	0	0	0	0	0	0	0	0	0	0	238530	0
P61106	Ras-related protein Rab-14	RAB14	11036000	0	42446000	0	43138000	0	39759000	0	43793000	0	36173000	0	40257000	0	48114000	0	71370000	0	39279000	0	42050000	0	44354000	0
A0A024R850	Ribosome-recycling factor, mitochondrial	MRRF	0	0	0	0	0	0	3312000	0	3545100	0	2277700	0	1503500	0	1794100	0	1654300	0	2722300	0	4016600	0	3346500	0
A0A024R861	Serine/threonine-protein phosphatase	PPP6C	0	0	5349100	23096000	5144100	11835000	3243100	0	2554500	0	3801600	0	4272100	0	7264500	0	5350600	0	2797400	0	2629800	0	2031700	0
Q14C86	GTPase-activating protein and VPS9 domain-containing protein 1	GAPVD1	0	0	12380000	0	18175000	0	3970000	0	7125200	0	9607500	0	12590000	0	12843000	0	7704100	0	8746500	0	6630700	0	8394000	0
B1AMB1	Target of rapamycin complex 2 subunit MAPKAP1	MAPKAP1	0	0	0	0	0	0	0	0	345470	0	0	0	0	0	0	0	0	0	546950	0	460870	0	0	0
B4DYI0	Golgin subfamily A member 1	GOLGA1	0	0	6506700	0	0	0	0	0	486270	0	0	0	0	0	968020	0	0	0	462580	0	0	0	773700	0
A0A024R870	E3 ubiquitin-protein ligase LRSAM1	LRSAM1	0	0	0	0	0	0	0	0	0	0	0	0	0	0	0	0	0	0	558450	0	0	0	220940	0
A0A024R872	Niban-like protein 1	C9orf88	12110000	0	47959000	21507000	47441000	24567000	11087000	0	20157000	0	27413000	0	44666000	0	38738000	0	48448000	0	21476000	0	19872000	0	21083000	0
B5BU53	Cyclin-dependent kinase 9	CDK9	0	0	1542900	0	0	0	1904500	0	2427700	0	1932700	0	1306000	0	1787200	0	1727600	0	1697800	0	1592800	0	1669000	0
A0A024R882	Erythrocyte band 7 integral membrane protein	STOM	0	0	17191000	0	18021000	0	18318000	0	18531000	0	20886000	0	16457000	0	18573000	0	26660000	0	19460000	0	20095000	37647000	19929000	0
A0A024R883	V-type proton ATPase subunit G 1	ATP6V1G1	0	0	687030	0	746800	0	909590	0	0	0	0	0	891470	0	941020	0	856030	0	700230	0	0	0	889390	0
H0Y5D5	Cip1-interacting zinc finger protein	CIZ1	0	0	0	0	0	0	0	0	0	0	0	0	0	0	0	0	0	0	0	0	0	0	0	0
A8K1C7	Volume-regulated anion channel subunit LRRC8A	LRRC8A	0	0	0	0	0	0	0	0	0	0	0	0	386330	0	0	0	0	0	0	0	0	0	0	0
B2RCX0	Protein SET	SET	39849000	0	87955000	0	104180000	0	78417000	0	65033000	0	48741000	0	76552000	0	114730000	0	128580000	0	55820000	0	59692000	0	67809000	0
A0A024R896	Endophilin-B2	SH3GLB2	7233200	0	12119000	0	7600600	0	4830400	0	7223500	0	7379700	0	9806600	0	9917700	0	7701300	0	6591400	0	8694200	0	7113800	0
Q9BPX5	Actin-related protein 2/3 complex subunit 5-like protein	ARPC5L	3399300	0	6213400	0	11388000	0	3019900	0	2935000	0	3807500	0	5759200	0	9807100	0	5144000	0	2081400	0	2585000	0	2722900	0
A0A024R8A7	Far upstream element-binding protein 3	hCG_31253	4126200	58340000	13761000	59777000	14088000	65288000	9385900	0	9177300	0	10513000	32017000	11178000	68311000	14945000	0	12198000	0	8596500	49233000	9874200	31108000	12711000	0
A0A024R8B2	Neuronal calcium sensor 1	FREQ	0	0	0	0	0	0	0	0	0	0	793790	303920000	710770	355500000	419220	333600000	0	0	0	0	0	0	0	0
A0A024R8B5	Dolichyldiphosphatase 1	DOLPP1	0	0	0	0	0	0	1750200	0	1185600	0	2484600	0	0	0	0	0	0	0	2577400	0	1435100	0	0	0
A0A024R8B6	Nuclear pore complex protein Nup214	NUP214	0	0	3083700	0	8689700	0	4577000	0	6193400	0	6919400	0	4566800	0	3572200	0	4221200	0	6917500	0	6859000	0	5766700	0
A0A024R8B7	Mediator of RNA polymerase II transcription subunit 27	CRSP8	0	0	0	0	0	0	0	0	0	0	414440	0	0	0	0	0	0	0	0	0	0	0	0	0
A0A024R8C7	Ubiquitin-related modifier 1	C9orf74	0	0	1417000	0	1477400	0	0	0	0	0	0	0	0	0	0	0	1375700	0	0	0	0	0	0	0
A0A024R8D2	Long-chain fatty acid transport protein 4	SLC27A4	1953300	0	3938500	0	4018300	0	0	0	2383900	0	3012200	0	3632100	0	2634400	0	2833600	0	3353800	0	3715000	0	2782100	0
Q9Y399	28S ribosomal protein S2, mitochondrial	MRPS2	0	0	2354800	0	1794100	0	1120900	0	1623800	0	2304000	0	1794000	0	2163900	0	2338200	0	1585900	0	2235900	0	1441600	0
A0A024R8D7	Lipocalin-1	LCN1	0	0	0	0	0	0	0	0	0	0	0	0	0	0	773320	0	2242600	0	0	0	0	0	0	0
A0A024R8E4	N-terminal Xaa-Pro-Lys N-methyltransferase 1	C9orf32	9662000	0	16315000	0	20287000	0	6126800	30272000	6255300	574730000	8660000	0	12499000	0	14554000	0	15614000	0	6504500	97207000	5696800	0	7660200	0
A0A024R8H5	TNF receptor-associated factor 2	TRAF2	0	0	0	0	0	0	0	0	70490	0	0	0	0	0	0	0	0	0	92663	0	0	0	0	0
A0A024R8I7	1-acyl-sn-glycerol-3-phosphate acyltransferase	AGPAT2	0	0	0	0	0	0	0	0	0	0	0	0	0	0	0	0	0	0	0	0	0	0	0	0
A0A024R8L0	28S ribosomal protein S7, mitochondrial	MRPS7	0	0	0	0	0	0	0	0	0	0	326000	0	0	0	0	0	0	0	367370	0	296390	0	0	0
A0A024R8L7	Acyl-coenzyme A oxidase	ACOX1	12478000	0	23541000	0	21981000	0	19337000	0	18494000	0	24979000	0	18745000	0	11848000	0	15715000	0	22174000	0	25218000	0	23805000	0
A0A024R8M0	Guanine nucleotide-binding protein subunit alpha-13	GNA13	0	0	4218300	0	4094100	0	4197700	0	4161800	0	3168200	0	3791400	0	3016700	0	3024000	0	2250800	0	3445500	0	4389300	0
B5BUF9	Thymidine kinase	TK1	1217300	0	5799900	0	2199900	0	547560	0	1603500	0	0	0	10606000	0	10096000	0	2237200	0	1311800	0	247370	0	0	0
A0A024R8P8	60S ribosomal protein L38	RPL38	55085000	0	48825000	0	42343000	0	30579000	0	37409000	0	25817000	0	39441000	0	68656000	0	46662000	0	19608000	0	21052000	0	21682000	0
A0A024R8Q1	Lysosomal alpha-glucosidase	GAA	2515700	0	9431500	0	5955400	0	7042200	0	7078300	0	6453100	0	6676900	0	9245100	0	9785000	0	6034000	0	6238700	0	6224800	0
A0A024R8R0	SAP30-binding protein	SAP30BP	0	0	874360	0	0	0	0	0	0	0	809500	0	808820	0	1498000	0	1441000	0	381840	0	625040	0	779040	0
A0A024R8R4	Nuclear protein localization protein 4 homolog	NPLOC4	9712200	0	29168000	36906000	21152000	28959000	8135100	0	13697000	0	21075000	0	30268000	35544000	25120000	0	35939000	32442000	13905000	15992000	17396000	0	17145000	0
A0A024R8S3	Small ubiquitin-related modifier	SUMO2	37744000	0	28933000	0	30156000	0	29808000	0	28858000	0	21903000	0	30848000	0	23938000	0	26302000	0	24548000	0	21864000	0	19321000	0
P07237	Protein disulfide-isomerase	P4HB	173200000	0	200060000	0	223380000	0	138330000	43657000	159990000	40859000	168580000	46384000	215790000	0	199690000	0	259020000	0	148040000	30355000	157090000	33750000	126210000	0
A0A024R8T9	Synaptogyrin	SYNGR2	0	0	0	0	0	0	8123800	0	7245400	0	6482800	0	0	0	0	0	0	0	7296800	0	6883200	0	8642100	0
A0A024R8U1	Monocarboxylate transporter 4	SLC16A3	0	0	6780700	0	6642600	0	6908200	0	6033200	0	4904500	0	5041000	0	8038900	0	7585900	0	4856300	6488800	6410000	7871800	4448400	0
A0A024R8U5	Serine/arginine-rich splicing factor 2	SFRS2	35703000	0	18521000	0	19737000	0	20659000	0	17612000	5834300	23297000	0	19225000	3678600	7625800	0	24368000	0	17793000	6242900	17442000	0	16877000	0
P32322	Pyrroline-5-carboxylate reductase 1, mitochondrial	PYCR1	0	0	0	0	0	0	0	0	930740	0	0	0	0	0	0	0	0	0	0	0	0	0	0	0
B4DLU3	CDP-diacylglycerol--glycerol-3-phosphate 3-phosphatidyltransferase, mitochondrial	hCG_1642326	0	0	0	0	0	0	0	0	0	0	0	0	0	0	0	0	0	0	0	0	0	0	0	0
P38919	Eukaryotic initiation factor 4A-III	EIF4A3	44476000	0	71238000	0	67811000	0	57112000	0	50652000	0	58521000	0	65518000	0	55983000	0	71824000	0	45966000	0	58502000	0	53765000	0
J3KTF4	Uncharacterized protein C17orf62	C17orf62	0	0	1455600	0	0	0	2228200	0	3371500	0	2259900	0	0	0	4083300	0	0	0	2351300	0	3585500	0	0	0
P48730	Casein kinase I isoform delta	CSNK1D	0	0	0	0	0	0	0	0	0	0	778250	0	0	0	0	0	0	0	859410	0	977040	0	694410	0
J3QRG1	2-oxoglutarate and iron-dependent oxygenase domain-containing protein 3	OGFOD3	0	0	0	0	0	0	0	0	0	0	0	0	0	0	0	0	0	0	0	0	0	0	793750	0
E9PQC4	Kinetochore protein Nuf2	NUF2	0	0	0	0	0	0	0	0	0	0	452530	0	0	0	0	0	0	0	271370	0	0	0	247490	0
Q53GB9	Microsomal glutathione S-transferase 3	MGST3	2952400	0	6926800	0	11962000	0	5155200	0	3741400	0	0	0	5324000	0	6949200	0	5099200	0	4705000	0	4674900	0	4567500	0
A0A3B3ISK7	Aspartate--tRNA ligase, mitochondrial	DARS2	0	0	0	0	0	0	0	0	798940	0	0	0	0	0	0	0	0	0	774890	0	1039900	0	0	0
A0A024R904	Calcyclin-binding protein	CACYBP	29239000	0	43131000	0	38608000	0	18678000	0	20097000	0	24341000	0	33784000	0	44626000	0	55006000	0	19689000	0	23066000	0	26091000	0
A0A2R8Y653	Uridine kinase	UCK2	1731300	0	1938100	0	1766300	0	1197300	0	0	0	1809800	0	1879400	0	2807000	0	2280400	0	0	0	1992000	0	1271300	0
A0A024R957	Torsin-1A-interacting protein 2	TOR1AIP2	0	0	0	0	0	0	902640	0	1155400	0	1819500	0	0	0	0	0	0	0	1001200	0	1170400	0	0	0
B2R8K8	Serine/threonine-protein kinase Nek7	NEK7	0	0	2110200	0	1716200	0	0	0	0	0	0	0	1899500	0	2056300	0	1149600	0	0	0	0	0	0	0
B1ALM7	Transmembrane protein 9	TMEM9	0	0	0	0	0	0	0	0	655980	0	0	0	0	0	0	0	0	0	0	0	0	0	0	0
A0A024R972	Laminin subunit gamma-1	LAMC1	0	0	0	0	0	0	0	0	0	0	0	0	0	0	0	0	0	0	0	0	0	0	0	0
A0A024R973	Protein odr-4 homolog	C1orf27	0	0	584160	0	0	0	0	0	0	0	0	0	614790	0	729340	0	1109100	0	0	0	0	0	0	0
A0A024R977	ADP-ribosylation factor-like protein 8A	ARL8A	0	0	0	0	0	0	379190	0	0	0	783760	0	0	0	0	0	0	0	592500	0	0	0	0	0
A0A024R983	60 kDa SS-A/Ro ribonucleoprotein	TROVE2	5607600	0	15531000	0	13634000	0	6501800	0	6849400	0	12273000	0	13053000	0	13899000	0	14763000	0	7497600	0	8012000	0	9191900	0
A0A024R991	V-type proton ATPase subunit d 2	ATP6V0D2	1856800	0	3373600	0	0	0	0	0	0	0	0	0	2910800	0	2279800	0	2855200	0	0	0	0	0	0	0
A0A024R994	Copine-3	CPNE3	51233000	0	60364000	0	57150000	4680800	51255000	0	61109000	0	63871000	0	60922000	0	64594000	0	79630000	0	53591000	0	56341000	0	48661000	0
A0A024R9A9	Ubiquitin-conjugating enzyme E2 T	UBE2T	1426200	0	1361500	0	0	0	0	0	0	0	0	0	1266300	0	2408600	0	1419600	0	493020	0	388320	0	611820	0
A0A024R9B5	Retinoblastoma-binding protein 5	RBBP5	0	0	0	0	0	0	782610	0	907360	0	1112600	0	0	0	0	0	1539700	0	0	0	1017600	0	698470	0
B3KPZ7	[Pyruvate dehydrogenase [acetyl-transferring]]-phosphatase 1, mitochondrial	PPM2C	0	0	1254000	0	1018100	0	612640	0	770830	0	1548800	0	1222000	0	0	0	0	0	1377000	0	1219400	0	0	0
A0A024R9C1	Polyadenylate-binding protein	PABPC1	169050000	0	182390000	0	195230000	0	87482000	0	107600000	0	134970000	0	172190000	0	184440000	0	252610000	0	104650000	0	113080000	0	145500000	0
A0A024R9D0	Mitochondrial folate transporter/carrier	SLC25A32	0	0	849340	0	982050	0	922340	0	0	0	0	0	1081300	0	1330400	0	0	0	1067000	0	0	0	0	0
A0A024R9D2	Protein LYRIC	MTDH	0	0	7095900	0	7316300	0	8914100	0	9100600	0	9927400	0	7186400	0	7134300	0	11616000	0	8830500	0	7745700	0	7469700	0
A0A024R9D3	60S ribosomal protein L30	RPL30	134480000	0	106040000	0	122810000	0	79747000	0	75493000	0	71696000	0	96335000	0	119860000	0	129270000	0	64059000	0	62632000	0	40492000	0
A0A024R9D7	2,4-dienoyl-CoA reductase, mitochondrial	DECR1	6386000	0	7553400	0	7322500	0	11237000	0	13023000	0	7327500	0	7826700	0	14592000	0	11438000	0	9692200	0	12490000	0	11689000	0
Q07617	Sperm-associated antigen 1	SPAG1	0	0	0	0	0	0	398140	0	0	0	740610	0	0	0	0	0	0	0	306620	0	446950	0	339720	0
J3KNT2	Transcription and mRNA export factor ENY2	ENY2	0	0	549570	0	958330	0	0	0	0	0	464560	0	770940	0	0	0	0	0	0	0	989870	0	0	0
B3KMD8	Transcription initiation factor TFIID subunit 2	TAF2	0	0	0	0	0	0	184340	0	211380	0	347580	0	0	0	0	0	0	0	253070	0	232700	0	128780	0
A0A024R9G3	Derlin-1	DERL1	7311600	0	4308700	0	6260200	0	7779700	0	7293000	0	3833000	0	2714500	0	3462200	0	7851700	0	3846300	0	4541900	0	4714100	0
Q9NUQ9	Protein FAM49B	FAM49B	1770500	0	18528000	0	15224000	0	11140000	0	10973000	0	14353000	0	12666000	0	15592000	0	8200100	0	12270000	0	13002000	0	12035000	0
A0A024R9G7	ATPase family AAA domain-containing protein 2	ATAD2	0	0	1370000	0	856180	0	570850	0	2813700	0	2355200	0	1378200	0	1876100	0	1675900	0	1865800	0	1675900	0	1785100	0
H0YBX3	Ribonuclease UK114	HRSP12	0	0	0	0	0	0	0	0	984890	0	0	0	0	0	0	0	0	0	0	0	0	0	767640	0
A0A024R9I0	V-type proton ATPase subunit C 1	ATP6V1C1	1238800	0	9274000	0	10161000	0	3882000	0	4761100	0	6378700	0	8123600	0	8251200	0	6589300	0	6819100	0	6488800	0	5046200	0
A0A024R9J0	Double-strand-break repair protein rad21 homolog	RAD21	0	0	4509100	0	5142600	0	4112100	0	4571400	0	4685500	0	4574400	0	3889100	0	6742400	0	4521100	0	4523700	0	5242800	0
A0A024R9K4	UAP56-interacting factor	FYTTD1	0	0	839540	0	800890	0	0	0	728430	0	527140	0	530860	0	0	0	0	0	685890	0	761240	0	0	0
A0A024R9K7	ER membrane protein complex subunit 7	C15orf24	2391100	0	2946000	0	2910600	0	2543900	0	2969200	0	2364700	0	2124100	0	4309900	0	2769500	0	2640000	0	3075600	0	2622500	0
A8K6F0	Intron-binding protein aquarius	AQR	0	0	4371500	0	3070800	0	2925100	0	3877300	0	8202500	0	4537500	0	1523300	0	1495500	0	2768000	0	3227500	0	2861200	0
B3KY10	Vam6/Vps39-like protein	VPS39	0	0	0	0	0	0	0	0	0	0	0	0	0	0	0	0	0	0	325170	0	0	0	0	0
H3BSW0	Leucine-rich repeat-containing protein 57	LRRC57	0	0	0	0	0	0	365470	0	0	0	544960	0	0	0	0	0	0	0	496240	0	731990	0	561920	0
A0A024R9M5	HAUS augmin-like complex subunit 2	CEP27	0	0	0	0	0	0	0	0	0	0	0	0	0	0	0	0	0	0	0	0	0	0	0	0
A0A024R9M9	Calcineurin B homologous protein 1	CHP	0	0	0	0	0	0	0	0	0	0	0	0	0	0	0	0	0	0	0	0	0	0	0	0
S4R329	ER membrane protein complex subunit 4	EMC4	0	0	0	0	0	0	0	0	979100	0	646560	0	0	0	0	0	0	0	695790	0	821120	0	1084000	0
A0A024R9N6	EH domain-containing protein 4	EHD4	6762000	0	7695900	0	5470000	0	2962400	0	3663000	0	8401500	0	7276100	0	13455000	0	14533000	0	5873400	0	9126800	0	7685000	0
A0A024R9P6	Regulator of microtubule dynamics protein 3	FAM82C	0	0	5336500	0	4663900	0	2980200	0	4524500	0	5038600	58575000	4438500	0	2450100	0	3383100	0	4512300	0	4461100	0	3582900	0
A0A024R9R3	Vacuolar protein sorting-associated protein 18 homolog	VPS18	0	0	0	0	0	0	0	0	0	0	0	0	0	0	0	0	0	0	0	0	569130	0	648520	0
H3BNE1	Synaptosomal-associated protein	SNAP23	0	0	0	0	0	0	0	0	0	0	0	0	0	0	0	0	0	0	0	0	0	0	0	0
A0A024R9T3	Translation factor GUF1, mitochondrial	GUF1	0	0	0	0	0	0	0	0	0	0	439280	0	0	0	0	0	0	0	0	0	0	0	0	0
A0A024R9T6	SLAIN motif-containing protein 2	hCG_17415	0	0	346440	0	610720	0	0	0	312260	0	444600	0	739340	0	0	0	0	0	299570	0	0	0	0	0
Q9NX40	OCIA domain-containing protein 1	OCIAD1	4504600	0	8858400	0	10631000	0	5023200	0	4739500	0	6470400	49025000	7944500	0	6096700	0	6208600	0	7770000	47251000	8259400	0	6135000	0
Q7Z6Z7	E3 ubiquitin-protein ligase HUWE1	HUWE1	2217700	0	25307000	0	22435000	0	12063000	0	14626000	0	18034000	0	22553000	0	16373000	0	14786000	0	17334000	0	14336000	0	10146000	0
A0A024R9V7	Protein NOXP20	LOC92689	1592400	0	3398500	0	3601100	0	0	0	1851300	0	3472000	0	2474000	0	2486700	0	3009500	0	2490400	0	3447500	0	3898700	0
A0AV96	RNA-binding protein 47	RBM47	0	0	0	0	0	0	0	0	0	0	609890	0	0	0	0	0	0	0	888460	0	1133500	0	1325700	0
A0A024R9W7	Transmembrane protein 33	TMEM33	10248000	0	11621000	0	11295000	0	9702100	0	9475700	0	10057000	0	10248000	0	11104000	0	13131000	0	11452000	0	10359000	0	11135000	0
Q05DU1	Guanine nucleotide-binding protein-like 3-like protein	GNL3L	0	0	1991100	0	2835700	0	0	0	0	0	782330	0	2182200	0	0	0	0	0	1759200	0	2107400	0	0	0
Q9UNF1	Melanoma-associated antigen D2	MAGED2	4967400	0	7126300	0	6069500	0	10085000	0	12560000	0	18308000	0	13504000	0	2303900	0	8981000	0	13032000	0	16359000	0	9405100	0
P10636	Microtubule-associated protein tau	MAPT	0	0	1092400	0	0	0	0	0	0	0	0	0	1044600	0	0	0	1769400	0	0	0	0	0	0	0
B8ZZG1	MAGUK p55 subfamily member 6	MPP6	0	0	0	0	0	0	613890	0	0	0	0	0	0	0	0	0	0	0	0	0	584740	0	709600	0
E7ETZ4	Basic leucine zipper and W2 domain-containing protein 2	BZW2	1579600	0	2425600	0	2741200	0	1228700	0	2595800	0	3051800	0	3041300	0	2438300	0	2759600	0	1914300	0	2141900	0	2123400	0
B4DSL6	Actin-binding protein anillin	ANLN	843670	0	8006200	0	5279200	0	0	0	524900	0	1342900	0	4982200	0	3696600	0	3552300	0	964740	0	947870	0	527000	0
A0A024RA52	Proteasome subunit alpha type	PSMA2	34713000	0	90042000	0	92758000	0	37891000	0	40550000	0	50837000	0	72391000	0	95573000	0	73106000	0	50259000	0	49920000	0	46178000	0
P31937	3-hydroxyisobutyrate dehydrogenase, mitochondrial	HIBADH	4826800	0	8685400	0	11980000	0	9629300	0	11213000	0	6172000	0	7053100	0	8993900	0	9011800	0	8334100	0	10145000	0	7504300	0
A0A090N7U2	5-nucleotidase	NT5C3	0	0	0	0	0	0	496100	0	0	0	0	0	0	0	0	0	0	0	0	0	0	0	575720	0
B4DKB2	Endothelin-converting enzyme 1	ECE1	0	0	0	0	0	0	0	0	904390	0	1696700	0	0	0	0	0	1871100	0	1455500	0	1087300	0	1062000	0
A0A024RAC0	Leucine zipper protein 1	LUZP1	0	0	0	0	0	0	1631100	0	0	0	0	0	1752500	0	0	0	0	0	0	0	0	0	0	0
Q9P258	Protein RCC2	RCC2	26471000	0	18731000	0	23575000	0	9830100	0	13408000	0	15484000	0	23397000	0	27768000	0	33014000	0	10410000	0	11924000	0	14203000	0
A0A024RAC6	Transcription elongation factor B polypeptide 3	TCEB3	0	0	0	0	0	0	0	0	724180	0	654080	0	0	0	0	0	0	0	492250	0	500370	0	0	0
A0A024RAC9		ZUBR1	0	0	0	0	0	0	0	0	0	0	0	0	937470	0	0	0	1215200	0	0	0	0	0	0	0
A0A0C4DGS1	Dolichyl-diphosphooligosaccharide--protein glycosyltransferase 48 kDa subunit	DDOST	62761000	0	80175000	0	90611000	0	58561000	0	64905000	0	62869000	0	78731000	0	111820000	0	93240000	0	61415000	0	71140000	0	69078000	0
A0A024RAD8	Delta-1-pyrroline-5-carboxylate dehydrogenase, mitochondrial	ALDH4A1	0	0	0	0	0	0	0	0	0	0	0	0	0	0	0	0	0	0	0	0	0	0	0	0
Q9UKD2	mRNA turnover protein 4 homolog	MRTO4	2899900	0	8190100	0	13285000	0	12506000	0	11428000	0	13371000	0	13762000	0	8801400	0	9087900	0	8470100	0	10933000	0	12215000	0
P60953	Cell division control protein 42 homolog	CDC42	44741000	0	61884000	0	79259000	0	52790000	22340000	26961000	0	27137000	0	43240000	0	45419000	0	52943000	0	30751000	71511000	31276000	100880000	30623000	0
A0A024RAG3	Ras-related protein Ral-B	RALB	0	0	0	0	0	0	0	0	0	0	0	0	0	0	0	0	0	0	0	0	0	0	0	0
Q4ZG72	ATP-dependent RNA helicase DDX18	DDX18	4010700	0	13922000	0	11754000	0	4412000	0	5401800	0	8871000	0	10416000	0	3522000	0	2056800	0	8318700	0	6196700	0	4021200	0
P61158	Actin-related protein 3	ACTR3	28418000	0	49308000	0	60147000	0	33191000	0	35513000	0	43478000	0	57331000	0	51756000	0	50703000	0	38939000	0	38129000	0	25668000	0
G5EA06	28S ribosomal protein S27, mitochondrial	MRPS27	0	0	1654100	0	1939500	0	2067200	0	1155200	0	2574500	0	1451500	0	1106500	0	2811100	0	1792500	0	1615700	0	1387500	0
Q9Y5P4	Collagen type IV alpha-3-binding protein	COL4A3BP	0	0	0	0	0	0	0	0	0	0	0	0	0	0	0	0	0	0	358180	0	0	0	0	0
Q5URX0	Beta-hexosaminidase	HEXB	2309600	0	1510500	0	1724900	0	3071300	0	3888600	0	2014800	0	1611500	0	2343400	0	2521000	0	1436300	0	756790	0	4226200	0
A0A024RAJ7	Ribosome-releasing factor 2, mitochondrial	GFM2	0	0	0	0	0	0	601970	0	1008700	0	0	0	0	0	0	0	0	0	561350	0	689030	0	1047900	0
Q59HA3	Ras GTPase-activating-like protein IQGAP2	IQGAP2	3309200	0	3048200	0	0	0	2676700	0	0	0	3252100	0	0	0	0	0	0	0	0	0	0	0	4776400	0
A0A024RAL3	Zinc finger FYVE domain-containing protein 16	ZFYVE16	0	0	561510	0	0	0	0	0	0	0	0	0	0	0	0	0	0	0	0	0	0	0	0	0
A0A024RAM0	Transportin-1	TNPO1	35678000	0	73311000	0	65094000	0	26325000	0	36088000	0	55691000	0	65863000	13352000	47536000	0	69848000	0	38163000	0	39255000	0	30049000	0
A0A024RAM4	Microtubule-associated protein 1B	MAP1B	1313500	0	21605000	0	27447000	0	13708000	0	19958000	0	11586000	0	25463000	48452000	25259000	0	13319000	0	12009000	0	11195000	0	13714000	0
A0A024RAQ1	Y-box-binding protein 3	CSDA	2844200	0	4583300	0	4737500	0	2354000	0	3158900	0	4662200	0	5874900	0	3627800	0	4129900	0	2968200	0	4276100	0	4738900	0
A0A024RAR8	Endoplasmic reticulum aminopeptidase 1	ARTS	0	0	0	0	0	0	0	0	0	0	1207600	0	0	0	0	0	0	0	0	0	0	0	0	0
A3KPC7	Histone H2A	HIST1H2AH	0	0	4372000	0	9344200	0	3952800	0	20933000	0	131130000	0	4752900	0	0	0	0	0	24822000	0	36787000	0	8118200	0
A0A024RAS3	Probable ATP-dependent RNA helicase DDX47	hCG_27698	1788700	0	6167300	0	2169300	0	5093000	0	7302900	0	9378500	0	6736200	0	9067200	0	6268800	0	7330200	0	8511700	0	6646800	0
A0A024RAS8	Heme-binding protein 1	HEBP1	0	0	0	0	0	0	4841500	0	3240000	0	2206300	0	0	0	0	0	2117800	0	4978800	0	5454600	0	9101100	0
A0A024RAV2	ATP-dependent DNA helicase Q1	RECQL	12329000	0	32285000	0	34504000	0	20502000	0	28492000	0	32531000	0	34563000	0	35344000	0	47808000	0	21745000	0	30811000	0	28455000	0
P01116		KRAS	0	0	0	0	0	0	0	0	0	0	0	0	0	0	0	0	0	0	0	0	0	0	0	0
B4DMD3	WW domain-binding protein 11	WBP11	0	0	0	0	1613400	0	2305600	0	2471000	0	3766500	0	1342400	0	0	0	2317800	0	2953800	0	2573400	0	2374600	0
Q6LET6	Microsomal glutathione S-transferase 1	MGST1	26578000	0	22815000	0	22444000	0	24436000	0	31284000	0	23525000	0	19449000	0	26439000	0	30149000	0	25257000	0	30336000	0	19222000	0
B2RA03	Keratin, type I cytoskeletal 18	KRT18	859580000	0	861630000	210730000	884820000	212970000	855810000	0	737700000	105610000	718610000	0	787070000	230970000	840460000	0	882150000	0	721360000	0	895600000	0	827620000	0
A0A024RAY7	Pleckstrin homology domain-containing family A member 5	PLEKHA5	0	0	0	0	0	0	0	0	0	0	0	0	0	0	0	0	0	0	0	0	0	0	0	0
A0A024RAZ7	Heterogeneous nuclear ribonucleoprotein A1	HNRPA1	0	0	0	0	0	0	558600	0	396250	0	0	0	0	0	0	0	0	0	349720	0	450870	0	0	0
B2R627	Integrin alpha-5	ITGA5	0	0	0	0	0	0	0	0	0	0	0	0	0	0	0	0	0	0	0	0	247080	0	0	0
F8VNT9	Tetraspanin	CD63	0	0	2453400	0	0	0	2257100	0	2371000	0	3251800	0	2920700	0	0	0	3357000	0	0	0	2212800	0	2304700	0
A0A024RB08	Endoplasmic reticulum-Golgi intermediate compartment protein 2	ERGIC2	0	0	0	0	0	0	0	0	0	0	767020	0	0	0	0	0	0	0	856310	0	775070	0	1043200	0
A0A024RB09	Ras-related protein Rab-5B	RAB5B	2272800	0	3200900	0	2991600	0	4373800	0	5169000	0	4114400	0	2114200	0	6019100	0	2054500	0	5342000	0	5370500	0	5552700	0
A0A024RB14	40S ribosomal protein S26	RPS26	96564000	0	73442000	0	83230000	0	57085000	0	60265000	0	51030000	0	56515000	0	87955000	0	96400000	0	54001000	0	51319000	0	49450000	0
A0A024RB17	Extended synaptotagmin-1	FAM62A	24297000	0	63419000	0	60381000	0	48921000	0	55780000	0	62505000	0	56316000	0	54489000	0	65271000	0	69452000	0	62936000	0	58488000	0
Q59G16	SWI/SNF complex subunit SMARCC2	SMARCC2	0	0	1261900	0	2529900	0	3793400	0	5429500	0	3437200	0	1818700	0	0	0	2410700	0	5417200	0	3066300	0	2995300	0
F8W1I5	Myosin light chain 6B	MYL6B	0	0	0	0	0	0	0	0	0	0	0	0	0	0	0	0	0	0	0	0	0	0	0	0
A0A024RB32	Prostaglandin E synthase 3	PTGES3	55032000	0	44385000	0	46279000	0	34451000	152090000	26633000	151430000	28688000	0	31356000	0	36536000	0	51952000	0	25758000	0	24910000	3681300	16594000	0
F8VZJ2	Nascent polypeptide-associated complex subunit alpha	NACA	92881000	0	75121000	0	78951000	0	44466000	0	37925000	126660000	50863000	52860000	74024000	0	69737000	0	101000000	0	40400000	0	44669000	0	48886000	0
A0A024RB53	Heterogeneous nuclear ribonucleoprotein A1	HNRPA1	526880000	0	616760000	0	656770000	0	417720000	0	464800000	0	471220000	0	581800000	0	622530000	0	583890000	0	438470000	0	473200000	0	369400000	0
A0A024RB62	tRNA (guanine-N(7)-)-methyltransferase	METTL1	0	0	1740400	0	1655000	0	1033100	0	0	0	805160	0	1147100	0	994100	0	0	0	1455100	0	1230100	0	1072100	0
Q53FU3	Coatomer subunit zeta-1	COPZ1	16162000	0	20098000	0	22144000	0	6678200	0	7628100	0	14758000	0	17044000	0	19384000	0	19476000	0	8219200	0	7447900	0	7332300	0
O75390	Citrate synthase, mitochondrial	CS	99209000	0	138950000	0	144300000	48510000	142520000	0	142440000	0	125530000	0	139870000	0	161600000	0	159770000	0	136390000	0	162190000	0	115700000	0
A0A024RB76	Protein LLP homolog	C12orf31	0	0	0	0	0	0	1008300	0	0	0	774430	0	0	0	0	0	0	0	1112300	0	0	0	1017000	0
A0A024RB77	Cyclin-dependent kinase 2	CDK2	2208100	0	18963000	0	11232000	0	4333100	32635000	4437500	31439000	9154600	0	11291000	0	9233500	0	9061300	0	5194800	0	6374700	0	4515100	0
A0A024RB85	Proliferation-associated protein 2G4	PA2G4	128910000	59086000	162550000	56139000	155150000	0	90547000	46368000	115740000	76049000	133130000	35721000	151770000	47950000	143030000	54448000	181670000	0	80246000	49324000	107250000	52220000	94321000	0
P61224	Ras-related protein Rap-1b	RAP1B	56948000	0	61450000	0	62798000	0	60667000	0	42499000	20206000	45686000	0	52692000	0	56016000	0	49404000	0	47275000	21544000	53850000	23242000	48997000	0
P34897	Serine hydroxymethyltransferase, mitochondrial	SHMT2	69644000	0	96681000	0	102410000	0	62180000	0	90135000	0	102910000	0	94731000	0	94779000	0	94368000	0	87717000	0	80868000	0	68903000	0
Q9UL25	Ras-related protein Rab-21	RAB21	12704000	0	16989000	0	16472000	0	8456700	0	10021000	0	10464000	0	12444000	0	18239000	27005000	19851000	0	10640000	0	10230000	0	5749600	0
A0A024RBB5	Cysteine and glycine-rich protein 2	CSRP2	0	0	0	0	0	0	0	0	0	0	0	0	0	0	0	0	0	0	316350	0	435170	0	0	0
A0A024RBB6	Cyclin-dependent kinase 4	CDK4	0	0	1468800	0	0	0	0	0	0	0	1106400	0	0	0	1246500	0	1605300	0	0	0	0	0	0	0
P55209	Nucleosome assembly protein 1-like 1	NAP1L1	107240000	84112000	104190000	0	138110000	208950000	42338000	70404000	51973000	0	82915000	83203000	81273000	145720000	107990000	0	108240000	114820000	58713000	0	66731000	56052000	60191000	0
Q9BZF1	Oxysterol-binding protein-related protein 8	OSBPL8	1751300	0	7901500	0	8639500	0	4765300	0	5137500	0	6870400	0	5553600	0	2988200	0	5673200	0	4671600	0	4620900	0	3158700	0
A0A024RBB9	Inner nuclear membrane protein Man1	LEMD3	0	0	0	0	0	0	0	0	0	0	0	0	0	0	0	0	0	0	0	0	0	0	281670	0
A8K6V6	N-acetylglucosamine-6-sulfatase	GNS	2624800	75926000	7715100	71293000	4906300	0	6333200	39269000	6684900	43656000	9347000	41505000	7315200	0	7572800	0	2656400	0	7935800	0	6849700	35143000	5295800	0
P20020	Plasma membrane calcium-transporting ATPase 1	ATP2B1	1160600	0	0	0	915210	0	1125600	0	1127600	0	751020	0	744270	0	0	0	1304300	0	877620	0	809520	0	0	0
Q9NZN8	CCR4-NOT transcription complex subunit 2	CNOT2	0	0	0	0	0	0	0	0	0	0	0	0	0	0	0	0	0	0	0	0	0	0	0	0
A0A024RBE7	Lamina-associated polypeptide 2, isoforms beta/gamma	TMPO	0	0	2668400	0	2546900	0	2042600	0	3849900	0	4343700	0	2546800	0	2552900	0	2451200	0	2880400	0	1786000	0	4003300	0
A0A024RBE8	Phosphate carrier protein, mitochondrial	SLC25A3	106280000	0	126610000	0	119600000	0	72541000	0	110460000	0	97171000	13964000	101490000	0	136080000	0	155710000	0	106530000	0	121940000	0	82049000	0
S4R360	39S ribosomal protein L42, mitochondrial	MRPL42	0	0	0	0	0	0	567470	0	0	0	0	0	0	0	0	0	0	0	396000	0	0	0	536840	0
A0A024RBH2	Cytoskeleton-associated protein 4	CKAP4	14507000	0	20222000	0	20696000	0	19002000	27081000	23003000	23304000	23856000	0	21192000	0	12824000	0	25795000	0	19832000	20126000	21192000	0	21482000	0
B4DJV5	Periodic tryptophan protein 1 homolog	PWP1	0	0	1429100	0	4085400	0	1676600	0	2268800	0	3371800	0	4626100	0	0	0	0	0	3285600	0	2916200	0	1212700	0
Q9ULV4	Coronin-1C	CORO1C	30868000	0	37473000	0	40593000	0	24659000	7076300	23731000	15444000	31587000	25743000	40700000	0	41023000	0	51874000	0	22212000	55074000	25174000	10974000	17866000	0
F5H0U5	Glycolipid transfer protein	GLTP	2473600	0	5203600	0	0	0	0	0	1116200	0	1454800	0	3586900	0	3298400	0	3180100	0	1448400	0	1137800	0	1082700	0
B3KMP2	Anaphase-promoting complex subunit 7	ANAPC7	0	0	0	0	0	0	0	0	0	0	0	0	0	0	0	0	0	0	0	0	0	0	0	0
Q8TBK5	60S ribosomal protein L6	RPL6	128150000	0	171620000	0	171350000	0	117540000	0	98820000	0	159280000	0	168330000	0	133770000	0	132910000	0	116800000	0	137210000	0	127030000	0
Q16881	Thioredoxin reductase 1, cytoplasmic	TXNRD1	33449000	0	75734000	0	67043000	0	38591000	0	48032000	0	57520000	0	73679000	0	62308000	0	75503000	0	44038000	0	43193000	0	42941000	0
F5H2X8	5-AMP-activated protein kinase subunit beta-1	PRKAB1	0	0	2163200	0	0	0	706320	0	694080	0	0	0	1696200	0	0	0	0	0	1115700	0	1475100	0	965420	0
Q9UPN1	Serine/threonine-protein phosphatase	PPP1CC	3220700	0	3886100	0	3477300	0	0	0	2896500	0	2996600	0	3464700	0	4119600	0	3677500	0	2182600	0	0	0	3246400	0
A8KA84	2-5-oligoadenylate synthase 3	OAS3	0	0	490060	0	0	0	294760	0	0	0	436750	0	0	0	0	0	0	0	295480	0	395380	0	334250	0
A0A024RBR1	CAP-Gly domain-containing linker protein 1	RSN	810050	0	1096700	0	1346800	0	778630	0	1167700	0	1309100	0	1153600	0	2032600	0	0	0	1239400	0	1092000	0	0	0
O43583	Density-regulated protein	DENR	3617000	0	2428600	0	2935000	0	2400700	0	0	0	0	0	2803800	0	4008600	0	4430900	0	0	0	0	0	0	0
A0A024RBR4	Huntingtin-interacting protein 1-related protein	HIP1R	0	0	0	0	1738400	0	0	0	874970	0	735650	0	1662800	0	0	0	0	0	823960	0	548700	0	0	0
P05388	60S acidic ribosomal protein P0	RPLP0	121490000	0	203220000	0	142260000	0	240510000	20657000	101070000	78437000	113560000	77279000	123450000	0	160340000	0	142510000	0	114320000	77249000	112290000	60172000	83087000	0
F5H1F6	Vacuolar protein sorting-associated protein 37B	VPS37B	0	0	0	0	0	0	0	0	0	0	0	0	0	0	0	0	0	0	410740	0	0	0	0	0
Q9H7A6	Acetoacetyl-CoA synthetase	AACS	0	0	0	0	0	0	0	0	0	0	0	0	0	0	0	0	0	0	0	0	0	0	180150	0
A0A024RBV5	Ras-related protein Rab-9A	RAB9A	0	0	2895400	0	2022100	0	1244700	0	0	0	1745600	0	0	0	0	0	0	0	1898100	0	1841100	0	1600100	0
B7Z475	F-box-like/WD repeat-containing protein TBL1XR1	TBL1X	0	0	0	0	0	0	0	0	1003800	0	866730	0	0	0	0	0	0	0	0	0	0	0	0	0
A0A024RBW9	Carbonic anhydrase 5B, mitochondrial	CA5B	0	0	0	0	0	0	0	0	0	0	0	38118000	0	0	0	0	0	0	0	0	0	0	0	0
A0A024RBX6	Pirin	PIR	0	0	0	0	0	0	0	0	0	0	1841000	0	0	0	0	0	0	0	1292000	0	0	0	0	0
Q549M9	AP-1 complex subunit sigma-2	AP1S2	0	0	0	0	0	0	0	0	0	0	0	0	0	0	0	0	0	0	0	0	0	0	0	0
P08559	Pyruvate dehydrogenase E1 component subunit alpha, somatic form, mitochondrial	PDHA1	0	0	3155300	0	0	0	11839000	0	13126000	0	16895000	0	4981100	0	8407200	0	4461600	0	11658000	0	15685000	0	14917000	0
P53701	Cytochrome c-type heme lyase	HCCS	1588300	0	1780500	0	0	0	4098900	0	2346600	0	1791600	0	0	0	808160	0	0	0	2850000	0	5294900	0	1891100	0
Q9NRF8	CTP synthase 2	CTPS2	0	0	2397100	0	1504000	0	0	0	0	0	0	0	1170300	0	1524900	0	2248000	0	1476200	0	1899400	0	0	0
B2RAE8	Melanoma-associated antigen 10	MAGEA10	6180300	0	7673700	0	8764500	0	3402800	0	2869500	0	5761700	0	7788100	0	8399300	0	12055000	0	2839300	0	4129500	0	3630200	0
A0A024RC24	Protein IMPACT	IMPACT	0	0	0	0	0	0	0	0	0	0	0	0	0	0	0	0	0	0	0	0	0	0	0	0
A8K922	Trafficking protein particle complex subunit 8	KIAA1012	0	0	0	0	0	0	0	0	851710	0	0	0	0	0	0	0	0	0	593770	0	1003000	0	0	0
A0A0C4DGQ6	Regulation of nuclear pre-mRNA domain-containing protein 1A	RPRD1A	5711200	0	11623000	0	10683000	0	5446400	0	5525800	0	6601600	0	9059700	0	10323000	0	8674000	0	5947800	0	5379500	0	5629300	0
A0A024RC42	Cadherin-2	CDH2	0	0	0	0	4350100	0	1289500	0	2952500	0	0	0	5314200	0	4927300	0	8035900	0	1502100	0	0	0	5025500	0
A0A024RC61	Aminopeptidase N	ANPEP	3850000	0	15362000	0	13002000	0	7088800	0	10887000	0	15954000	0	15797000	0	9874200	0	11805000	0	11709000	0	12336000	0	7098100	0
A0A024RC65	Ras GTPase-activating-like protein IQGAP1	hCG_1991735	143510000	0	212560000	0	246670000	0	118020000	0	134540000	0	152210000	78322000	209880000	0	187600000	0	209990000	0	142560000	0	130400000	51904000	117300000	0
A0A024RC67	Protein regulator of cytokinesis 1	PRC1	0	0	0	0	890130	0	0	0	0	0	0	0	896970	0	0	0	0	0	0	0	0	0	0	0
Q6IAM7	Signal peptidase complex catalytic subunit SEC11	SPC18	8007700	0	11476000	0	12977000	0	4940900	0	5504000	0	6351200	0	8932900	0	7326900	0	13115000	0	6251400	0	6628800	0	5195500	0
A0A024RC87	Ribonuclease inhibitor	RNH1	9437200	0	13309000	0	14041000	0	13408000	0	12588000	0	19024000	25768000	10503000	0	11272000	0	19274000	0	13462000	21157000	10884000	0	7625400	0
B2R5T2	Aldehyde dehydrogenase family 1 member A3	ALDH1A3	0	0	0	0	0	0	0	0	0	0	0	0	0	0	0	0	0	0	261020	0	0	0	0	0
E9PS47	Phosphatidylserine synthase 2	PTDSS2	0	0	0	0	0	0	0	0	0	0	0	0	0	0	0	0	0	0	0	0	0	0	0	0
A0A0J9YX88	PHD and RING finger domain-containing protein 1	PHRF1	0	0	0	0	0	0	0	0	0	0	0	0	0	0	0	0	0	0	0	0	0	0	0	0
P05387	60S acidic ribosomal protein P2	RPLP2	2570800	0	3093000	0	1880500	0	2398000	0	2546400	0	6011200	0	6486500	0	1665700	0	0	0	4089700	0	2668800	0	2315800	0
B2R9J4	39S ribosomal protein L23, mitochondrial	MRPL23	0	0	4087900	0	5165600	0	1686900	0	2471600	0	2518800	0	2136600	0	2098700	0	0	0	2515200	0	1844100	0	1680400	0
K4DIA7	Tetraspanin	CD151	4610300	0	0	0	2888400	0	0	0	1741400	0	5756100	0	2292300	0	1762000	0	5019200	0	9117000	0	5104300	0	1229600	0
E9PRJ8	Tetraspanin	CD81	0	0	6712600	0	5351300	0	5232100	0	5047100	0	4146800	0	5252800	0	4220800	0	5951200	0	4236300	0	4592300	0	5809500	0
Q99733	Nucleosome assembly protein 1-like 4	NAP1L4	1213400	0	10597000	0	5310400	0	3167100	0	3422700	0	5614600	47953000	7590500	0	2086500	0	13451000	0	3039600	0	3954100	40641000	4662600	0
E9PSH3	Tetraspanin	TSPAN4	0	0	0	0	0	0	0	0	0	0	0	0	0	0	0	0	0	0	1357100	0	0	0	0	0
E9PRM7	Solute carrier family 22 member 18	SLC22A18	0	0	0	0	0	0	0	0	0	0	0	0	0	0	0	0	0	0	0	0	0	0	0	0
A0A1U9X8D3	Phostensin	hCG_1821276	0	0	0	0	0	0	0	0	0	0	0	0	0	0	0	0	0	0	0	0	0	0	0	0
A0A024RCL8	Histone H2B	HIST1H2BK	0	0	0	0	0	0	0	0	0	0	0	0	0	0	0	0	0	0	0	0	0	0	445970	0
Q13838	Spliceosome RNA helicase DDX39B	DDX39B	110800000	0	134450000	0	139440000	0	85894000	0	89278000	6979000	125430000	7759000	119520000	0	140210000	0	144060000	0	85048000	6599900	102720000	0	94058000	0
P26640	Valine--tRNA ligase	VARS	9588700	0	65303000	0	50195000	0	47672000	0	32901000	28257000	61500000	0	59132000	0	47186000	0	78360000	0	50282000	13669000	50813000	19912000	53310000	0
A0A140TA09	E3 ubiquitin-protein ligase RNF5	RNF5	0	0	0	0	0	0	0	0	0	0	0	0	0	0	0	0	0	0	0	0	0	0	0	0
A0A0G2JLK6	Lysosomal thioesterase PPT2	hCG_1999928	0	0	0	0	0	0	0	0	0	0	0	0	0	0	0	0	0	0	0	0	0	0	0	0
Q0EFC6	Guanine nucleotide-binding protein-like 1	HSR1	0	0	2126700	0	2719900	0	1321400	0	1298800	0	2203200	0	2268000	0	1555800	0	1884800	0	1637300	0	1413900	33766000	1267600	0
P46379	Large proline-rich protein BAG6	BAG6	4846200	0	12243000	0	10910000	0	3157200	0	6374400	0	8995100	0	10288000	0	8970300	0	12361000	0	5363800	0	5179500	0	7680600	0
A0A1U9X8L5	Tapasin	TAPBP	0	0	0	0	0	0	3092300	0	1842900	0	1533100	0	0	0	0	0	0	0	2181000	0	1904800	0	0	0
B4DWA0	High mobility group protein HMG-I/HMG-Y	HMGA1	0	0	894080	0	814130	0	0	0	0	0	0	0	1063000	0	793330	0	0	0	0	0	0	0	0	0
Q9HBM8	1-acyl-sn-glycerol-3-phosphate acyltransferase	AGPAT1	0	0	0	0	0	0	0	0	0	0	0	0	0	0	0	0	0	0	0	0	0	0	0	0
A8YXX5	Mitochondrial carrier homolog 1	PIG60	3713000	0	8285500	0	6960400	0	5453300	175230000	6743100	0	6247000	0	6815000	0	6342800	0	6968400	0	5454300	0	9467100	0	8649300	0
B4DZZ8	Zinc transporter SLC39A7	SLC39A7	0	0	2887800	0	3764400	0	1249200	0	2364000	0	7854600	0	2553700	0	0	0	1432100	0	3020400	0	0	0	0	0
A0A024RCX8	Peptidyl-prolyl cis-trans isomerase	PPIL1	0	0	5156500	0	5185900	0	4132400	0	3913800	0	3414500	0	4939900	0	0	0	0	0	4395300	0	4315600	0	3534500	0
Q96LN2	Bombesin receptor-activated protein C6orf89	C6orf89	0	0	0	0	0	0	0	0	0	0	348190	0	0	0	0	0	0	0	304410	0	365280	0	0	0
B1AKB5	Transcription factor EB	TFEB	0	0	0	0	0	0	0	0	0	0	0	0	0	0	0	0	0	0	0	0	0	0	1378800	0
A0A024RCZ1	LEM domain-containing protein 2	LEMD2	0	0	780790	0	982830	0	1163300	0	1642600	0	1115100	0	919610	0	993100	0	0	0	1567200	0	0	0	1516900	0
A0A024RCZ2	Protein canopy homolog 3	TNRC5	0	0	0	0	0	0	0	0	0	0	0	0	0	0	0	0	0	0	0	0	0	0	0	0
B4DP77	28S ribosomal protein S10, mitochondrial	MRPS10	0	0	0	0	0	0	0	0	1040000	0	1106400	0	936910	0	0	0	0	0	1094300	0	1077100	0	0	0
E9PFR3	Serine/threonine-protein phosphatase 2A 56 kDa regulatory subunit delta isoform	PPP2R5D	0	0	25658000	0	23642000	0	12009000	0	12567000	0	23267000	0	22242000	0	17445000	0	16122000	0	13774000	0	8833600	0	10310000	0
B4E0K5	Mitogen-activated protein kinase	MAPK14	0	0	0	0	0	0	967150	0	0	0	0	0	0	0	0	0	0	0	0	0	955390	0	0	0
B2R6F9	Serine/threonine-protein kinase 38	STK38	0	0	751970	0	0	0	0	0	781260	0	0	0	1535200	0	0	0	1521400	0	974410	0	1273400	0	1012700	0
A0A0A0MTI6	Elongation of very long chain fatty acids protein	ELOVL5	0	0	0	0	0	0	1441700	0	2209700	0	0	0	0	0	0	0	0	0	1636400	0	2345700	0	1618900	0
A0A024RD36	60S ribosomal protein L7-like 1	RPL7L1	3506700	0	5707300	0	3027300	0	4349300	0	6476300	0	4545000	0	4165500	0	6458400	0	6232000	0	6712100	0	5205100	0	3913700	0
A0A024RD41	Ras-related protein Rab-23	RAB23	0	0	0	0	0	0	1362200	0	1257100	0	841730	0	1437600	0	1722000	0	1811300	0	976570	0	1242400	0	2355500	0
A0A024RD78	39S ribosomal protein L14, mitochondrial	MRPL14	0	0	0	0	0	0	0	0	0	0	0	0	0	0	1384400	0	1442600	0	0	0	0	0	1559000	0
A0A024RD80	Heat shock protein HSP 90-beta	HSP90AB1	888490000	0	978070000	0	996800000	44599000	472210000	0	598990000	0	693720000	0	946020000	0	1054300000	111310000	1277500000	44625000	562630000	35789000	585500000	47301000	581720000	0
K7EKH7	Tetratricopeptide repeat protein 19, mitochondrial	TTC19	0	0	0	0	0	0	0	0	0	0	0	0	0	0	0	0	0	0	0	0	0	0	0	0
A0A024RD84	Translocating chain-associated membrane protein	TRAM2	0	0	0	0	0	0	0	0	0	0	0	0	0	0	0	0	0	0	0	0	0	0	0	0
A0A024RD93	Multifunctional protein ADE2	PAICS	106660000	0	133510000	0	133180000	22967000	74210000	0	74262000	0	85174000	0	112680000	8681800	121110000	30957000	149230000	0	69896000	0	95382000	0	62045000	0
A0A024RDA1	Exocyst complex component 1	EXOC1	0	0	0	0	0	0	0	0	0	0	1467000	0	0	0	0	0	0	0	578940	0	619090	0	0	0
A0A024RDB0	Ubiquitin-like modifier-activating enzyme 6	UBE1L2	8085300	0	21909000	0	12337000	0	15139000	0	18901000	0	26166000	33272000	17508000	0	12435000	0	22774000	0	21618000	0	18853000	0	16339000	0
A8K6V7	Ras GTPase-activating protein-binding protein 2	G3BP2	11000000	0	12032000	0	14676000	0	8743600	0	9055900	0	9762400	0	15601000	0	11844000	0	10048000	0	9389000	0	9952300	0	8757600	0
Q12771	Heterogeneous nuclear ribonucleoprotein D0	HNRPD	0	0	0	0	0	0	0	0	0	0	481360	0	0	0	0	0	0	0	0	0	0	0	0	0
A0A1S5UZ19	Protein transport protein Sec31A	SEC31A	6091000	0	8985600	0	9607100	0	12138000	0	12851000	0	16129000	35018000	13865000	0	7374300	0	14842000	0	13595000	0	13566000	26710000	14220000	0
A0A024RDE8	PDZ and LIM domain protein 5	PDLIM5	11115000	0	31042000	0	26164000	0	7671800	0	11998000	0	14543000	0	26760000	0	27723000	0	37063000	0	10032000	0	10055000	0	15655000	0
A0A024RDF4	Heterogeneous nuclear ribonucleoprotein D0	HNRPD	135240000	0	146320000	0	152680000	0	96594000	0	107140000	0	140430000	0	142180000	0	182110000	0	183580000	0	88001000	0	114970000	0	76967000	0
A0A087WUK2	Heterogeneous nuclear ribonucleoprotein D-like	HNRNPDL	0	0	0	0	0	0	147940	0	0	0	0	0	0	0	0	0	0	0	0	0	0	0	142440	0
A0A024RDG1	General vesicular transport factor p115	VDP	9899000	0	37414000	0	39235000	0	23219000	8396000	25121000	0	29381000	0	32859000	0	29071000	0	34696000	0	26225000	0	24646000	0	23865000	0
A0A1W2PS43	Lysosome membrane protein 2	SCARB2	2859300	0	12644000	0	14154000	0	8958400	0	9354600	0	16693000	0	12159000	0	7777100	0	11938000	0	14420000	0	12304000	0	5450900	0
D6RBF6	3-hydroxybutyrate dehydrogenase type 2	BDH2	0	0	0	0	0	0	0	0	184960	0	0	0	0	0	0	0	0	0	0	0	0	0	0	0
P61077	Ubiquitin-conjugating enzyme E2 D3	UBE2D3	0	0	14463000	0	16283000	0	7510900	0	10094000	0	10951000	0	13007000	0	7960600	0	13363000	0	7736500	0	8292100	0	3195000	0
P49207	60S ribosomal protein L34	RPL34	27069000	0	27782000	0	25152000	0	28753000	0	25044000	0	28772000	0	25201000	0	5491500	0	16224000	0	23833000	0	22593000	0	22512000	0
Q96KB3	ADP-ribose pyrophosphatase, mitochondrial	NUDT9	0	0	0	0	0	0	0	0	0	0	0	0	0	0	0	0	0	0	0	0	0	0	469280	0
A0A024RDJ1	Oligosaccharyltransferase complex subunit OSTC	DC2	5696700	0	8075400	0	7631000	0	2871700	0	4409200	0	4115300	0	6264800	0	7901300	0	6257400	0	5218600	0	4476800	0	0	0
A0A024RDJ3	H/ACA ribonucleoprotein complex subunit 1	NOLA1	0	0	4671200	0	0	0	2435200	0	2445300	0	2327100	0	1906800	0	1404500	0	3001000	0	2738300	0	1690900	0	2797500	0
A0A024RDJ4	Nuclear factor NF-kappa-B p105 subunit	NFKB1	0	0	0	0	0	0	1038300	0	0	0	782740	0	0	0	0	0	0	0	1269000	0	1166200	0	662600	0
Q13557	Calcium/calmodulin-dependent protein kinase type II subunit delta	CAMK2D	0	0	1313200	0	1265300	0	0	0	0	0	0	0	1116100	0	1959000	0	1829100	0	0	0	0	0	0	0
E9PGI3	Integrator complex subunit 12	INTS12	0	0	0	0	0	0	0	0	0	0	0	0	0	0	0	0	0	0	485810	0	456200	0	0	0
B2R9K8	T-complex protein 1 subunit zeta	CCT6A	189040000	0	196280000	0	189680000	0	98519000	0	128720000	0	138920000	5821000	185290000	0	185100000	0	213180000	0	110950000	0	119830000	0	142510000	0
C9JBI3	Phosphoserine phosphatase	PSPH	0	0	0	0	1608000	0	1124700	0	1856100	0	1466300	0	0	0	1983000	0	0	0	1249500	0	1527100	0	1811100	0
A8K3R3	Rab5 GDP/GTP exchange factor	RABGEF1	0	0	0	0	0	0	0	0	164060	0	183220	0	0	0	0	0	0	0	0	0	0	0	0	0
A0A024RDM4	Ribosomal protein 63, mitochondrial	MRP63	0	0	0	0	0	0	0	0	0	0	0	0	0	0	0	0	0	0	412500	0	0	0	726900	0
A0A024RDQ0	Heat shock protein 105 kDa	HSPH1	35654000	62537000	71342000	0	71183000	0	25465000	0	33972000	0	38983000	0	61993000	0	60685000	324570000	86430000	312270000	34021000	0	32100000	0	33011000	0
Q53HK8	Replication factor C subunit 3	RFC3	0	0	1269800	0	1934000	0	4548700	0	634820	0	3038100	0	3458900	0	2428300	0	2915400	0	4502600	0	3120300	0	2206700	0
B2R728	High affinity cationic amino acid transporter 1	SLC7A1	0	0	0	0	0	0	0	0	533210	0	859240	0	770230	0	1144800	0	0	0	0	0	919970	0	508000	0
A0A024RDR0	High mobility group protein B1	HMGB1	97447000	0	105430000	0	112310000	0	91354000	0	98129000	0	104820000	0	109640000	0	104490000	0	151560000	0	83563000	0	91551000	0	76534000	0
A0A024RDT6	SPRY domain-containing protein 7	C13orf1	0	0	0	0	0	0	0	0	0	0	0	0	0	0	0	0	0	0	0	0	120380	0	0	0
A0A087X1M6	Fibronectin type-III domain-containing protein 3A	FNDC3A	0	0	0	0	0	0	0	0	0	0	0	0	0	0	0	0	0	0	709850	0	0	0	0	0
A0A024RDU0	Integrator complex subunit 6	INTS6	0	0	297770	0	0	0	0	0	0	0	312750	0	0	0	0	0	0	0	300430	0	244510	0	217510	0
A0A024RDU9	General transcription factor IIF subunit 2	GTF2F2	0	0	0	0	0	0	5194600	0	6505700	0	3951200	0	2581500	0	2642900	0	0	0	2757100	0	3212900	0	4930900	0
P06400	Retinoblastoma-associated protein	RB1	0	0	1568000	0	4371400	0	3854500	0	3715200	0	4607100	75866000	4215600	0	2575100	0	768740	0	2824500	0	2278800	10365000	2994700	0
A0A024RDV7	Importin subunit alpha	KPNA3	6258600	0	18450000	0	16953000	0	9399000	0	10501000	0	14530000	0	15415000	0	13757000	0	17345000	0	11558000	16446000	12851000	0	13441000	0
A8K6Q9	Spartin	SPG20	0	0	1199100	0	1279500	0	871030	0	1301200	0	1099800	0	1327900	0	1834200	0	1886400	0	1509900	0	875990	0	1340800	0
C9JQS2	Transcription factor SPT20 homolog	SUPT20H	0	0	0	0	0	0	0	0	0	0	204840	0	0	0	0	0	0	0	0	0	0	0	0	0
A0A140VJG7	Conserved oligomeric Golgi complex subunit 6	COG6	0	0	0	0	0	0	0	0	0	0	598890	0	0	0	0	0	0	0	0	0	0	0	443030	0
O00410	Importin-5	IPO5	34031000	0	128820000	15371000	126850000	0	49487000	0	59489000	0	94096000	0	111440000	0	87069000	0	111920000	30541000	73789000	0	72593000	0	68542000	0
B3KRY3	Lysosome-associated membrane glycoprotein 1	LAMP1	8697400	0	18353000	0	15758000	0	12774000	0	13823000	0	16104000	0	16335000	0	14273000	0	18549000	0	18221000	0	15110000	0	12346000	0
B4DP89	Zinc finger protein ZIC 2	ZIC2	0	0	0	0	0	0	0	0	0	0	0	0	0	0	0	0	0	0	0	0	0	0	0	0
Q14155		ARHGEF7	0	0	0	0	0	0	0	0	0	0	0	0	0	0	0	0	0	0	513160	0	0	0	0	0
B2RC94	Testis-expressed sequence 30 protein	RP11	0	0	0	0	0	0	0	0	0	0	0	0	0	0	627850	0	0	0	0	0	0	0	0	0
B7Z6T7	Ubiquitin-associated domain-containing protein 2	PHGDHL1	0	0	0	0	0	0	0	0	0	0	0	0	0	0	0	0	0	0	225480	0	0	0	0	0
Q5JVC0	Citrate lyase subunit beta-like protein, mitochondrial	CLYBL	0	0	0	0	0	0	0	0	0	0	0	0	0	0	0	0	0	0	0	0	0	0	0	0
A8K097	PCI domain-containing protein 2	RP11	0	0	0	0	0	0	2268200	0	814300	0	1429200	0	0	0	0	0	0	0	1674700	0	2847700	0	464200	0
A0A024RE14	UPF0489 protein C5orf22	FLJ11193	0	0	0	0	0	0	0	0	0	0	0	0	0	0	0	0	0	0	0	0	895790	177520000	1099800	0
A0A0A0MRH3	Calsenilin	KCNIP3	0	0	0	0	0	0	0	0	0	0	577020	0	0	0	0	0	0	0	0	0	0	0	922680	0
Q05397	Focal adhesion kinase 1	PTK2	0	0	0	0	0	0	0	0	0	0	0	0	0	0	0	0	0	735230000	0	0	0	0	0	0
A0A2U3QLJ9	HLA class I histocompatibility antigen, A-3 alpha chain	HLA	0	0	3157500	0	2805400	0	4855900	0	4414800	0	3220800	0	3475200	0	0	0	0	0	4066200	0	3784000	0	3693200	0
B7Z6S9	Glucosylceramidase	GBA	0	0	0	0	2549000	0	1444200	0	1222600	0	8788800	0	483450	0	0	0	1062700	0	1924000	0	1880100	0	1281700	0
A0A068F7M9	FH1/FH2 domain-containing protein 1	FHOD1	0	0	0	0	0	0	0	0	0	0	0	0	0	0	0	0	0	0	0	0	0	0	0	0
A0A087WXM8	Basal cell adhesion molecule	BCAM	0	0	0	0	0	0	0	0	0	0	1515900	0	0	0	0	0	0	0	0	0	1105600	0	1146300	0
B4E319	Activating molecule in BECN1-regulated autophagy protein 1	AMBRA1	0	0	0	0	0	0	0	0	0	0	0	0	0	0	0	0	0	0	0	0	0	0	0	0
B4DTF2	Annexin	ANXA8L1	0	0	0	0	0	0	0	0	0	0	0	0	525030	0	0	0	0	0	0	0	0	0	559550	0
A0A075B767	Peptidyl-prolyl cis-trans isomerase	PPIAL4C	0	0	0	0	0	0	0	0	0	0	0	0	0	0	0	0	0	0	0	0	0	0	0	0
A0A087WT45	GRIP1-associated protein 1	GRIPAP1	0	0	0	0	0	0	0	0	0	0	958090	0	0	0	0	0	0	0	832830	0	1476400	0	744700	0
A0A1S5UZH8	SLIT-ROBO Rho GTPase-activating protein 2	SRGAP2	0	0	0	0	1437700	0	687720	0	539840	0	609790	0	0	0	0	0	0	0	0	0	0	0	709830	0
A0A075B7D9	TATA-binding protein-associated factor 2N	TAF15	0	0	0	0	0	0	0	0	0	0	1050200	0	0	0	0	0	0	0	0	0	0	0	0	0
Q16637	Survival motor neuron protein	SMN1	0	0	0	0	0	0	821000	0	782960	0	1593200	0	0	0	0	0	0	0	1107500	0	1464400	0	1142500	0
E9PKG6	Nucleobindin-2	NUCB2	0	0	1957400	0	2609800	0	913330	0	1661700	0	1883900	0	1775000	0	1687500	0	1424700	0	1785200	0	1522400	0	1559600	0
A0A087WSW7	Lymphoid-specific helicase	HELLS	0	0	0	0	0	0	0	0	0	0	0	0	0	0	0	0	0	0	0	0	0	0	408890	0
A0A087X2I2	Glutathione peroxidase	GPX4	3894400	0	2626700	0	2280300	0	2306200	0	3100300	0	0	0	3230500	0	4099100	0	0	0	2142900	0	1256800	0	3809500	0
A0A087WT20	DDB1- and CUL4-associated factor 13	DCAF13	0	0	0	0	0	0	0	0	805390	0	880530	0	0	0	0	0	0	0	0	0	705670	0	0	0
A0A087WTA5	Translation initiation factor eIF-2B subunit delta	EIF2B4	0	0	0	0	0	0	2039600	0	3769800	0	2920200	0	2162400	0	0	0	0	0	2019400	0	2083900	0	2211500	0
A0A087WTB8	Ubiquitin carboxyl-terminal hydrolase	UCHL3	0	0	0	0	0	0	0	0	885320	0	936190	0	0	0	0	0	0	0	727430	0	683080	0	685200	0
A0A087WTU1	Leucine-rich repeat-containing protein 41	LRRC41	0	0	0	0	0	0	0	0	0	0	0	0	0	0	0	0	0	0	0	0	457490	0	0	0
B4DH58	Magnesium transporter protein 1	MAGT1	0	0	1766000	0	2230600	0	2779900	0	0	0	1539400	0	2025900	0	0	0	1877100	0	0	0	0	0	2104400	0
A0A087WU64	DNA polymerase	POLA1	0	0	10439000	0	0	0	0	0	0	0	5395700	0	0	0	0	0	0	0	4274400	0	4161800	0	2798500	0
A0AR27	Vacuolar protein sorting-associated protein 45	VPS45	0	0	1949000	0	0	0	713820	0	922220	0	0	0	0	0	0	0	0	0	0	0	0	0	382530	0
A0A087WUB9	Beta-catenin-like protein 1	CTNNBL1	1776800	0	3940400	0	3689900	0	785530	0	921890	0	1783700	0	2905600	0	3117800	0	3852300	0	1242800	0	1375800	0	1041100	0
A0A087WUC6	Signal peptidase complex subunit 2	SPCS2	6704100	0	0	0	8203000	0	5998300	0	5542800	0	4248500	0	5279500	0	6724600	0	9394800	0	5775200	0	6515900	0	7978700	0
D9ZGF5	Fibroblast growth factor	FGF2	3172500	51054000	3617000	30904000	2994900	31366000	2932500	0	0	0	1424800	0	2710100	28524000	2510900	31059000	2438900	35131000	0	0	0	0	0	0
A0A2K7P778	Contactin-associated protein-like 3	CNTNAP3B	0	0	2833900	0	0	0	0	0	0	0	0	0	0	0	0	0	0	0	0	0	0	0	0	0
A0A087WXK2	Retrotransposon-derived protein PEG10	PEG10	0	0	0	0	0	0	0	0	782410	0	819000	0	642140	0	0	0	0	0	881790	0	1450100	0	0	0
A0A087WUQ6	Glutathione peroxidase	GPX1	9861400	0	11617000	0	10954000	0	7290200	0	7698000	0	13302000	0	8269500	0	11623000	0	12589000	0	9078900	0	805710	0	8499800	0
E7ETK0	40S ribosomal protein S24	RPS24	71642000	0	50850000	0	80779000	0	32482000	0	22045000	0	39227000	0	46126000	0	60940000	0	68993000	0	27777000	0	37873000	0	39043000	0
Q8N5A0	Eukaryotic translation initiation factor 5B	EIF5B	697770	0	4166500	0	7268000	0	7667200	0	8753500	0	13928000	0	9084800	0	17589000	0	3916500	0	10966000	0	9362700	0	7388600	0
A0A087WV25	FGFR1 oncogene partner	FGFR1OP	0	0	0	0	0	0	205010	0	0	0	0	0	0	0	0	0	0	0	0	0	0	0	0	0
Q6IAK0	Selenoprotein T	SELT	0	0	0	0	0	0	689660	0	0	0	0	0	797700	0	0	0	711810	0	0	0	0	0	0	0
P22694	cAMP-dependent protein kinase catalytic subunit beta	PRKACB	0	0	0	0	0	0	1481100	0	0	0	0	0	0	0	0	0	0	0	0	0	0	0	0	0
A0A087WVD7	Adenylate kinase isoenzyme 6	TAF9	1171900	0	0	0	0	0	0	0	0	0	0	0	0	0	0	0	0	0	0	0	0	0	0	0
E5RGS7	PDZ and LIM domain protein 2	PDLIM2	0	0	0	0	0	0	0	0	0	0	0	0	0	0	0	0	0	0	0	0	0	0	0	0
A0A087WVM4	Monofunctional C1-tetrahydrofolate synthase, mitochondrial	MTHFD1L	0	0	4594700	0	0	0	4428900	0	5339000	0	6337500	0	5616900	0	1040800	0	2388100	0	5952200	0	5085200	0	5602600	0
A0A087WVQ6	Clathrin heavy chain	CLTC	555470000	21592000	807320000	25251000	813740000	34467000	470840000	0	178270000	75545000	649330000	0	736520000	39916000	705850000	26878000	770280000	30534000	579810000	0	570660000	0	497740000	0
A0A087WVY5	Cilia- and flagella-associated protein 57	CFAP57	29667000	0	17659000	0	26578000	0	9107900	0	11070000	0	10926000	0	34801000	0	22881000	0	24725000	0	9642500	0	20494000	0	40826000	0
A0A140VJU5	Endophilin-B1	SH3GLB1	4192700	0	5365900	0	4199400	0	3974800	0	4549500	0	5880100	0	4847800	0	6919600	0	6354900	0	5123400	0	6041900	0	5160900	0
E7ET14	Lysine-specific demethylase PHF2	PHF2	0	0	0	0	0	0	505930	0	638320	0	0	0	0	0	0	0	0	0	0	0	0	0	0	0
C9J9I1	Ethanolaminephosphotransferase 1	SELI	0	0	4421300	0	6944200	0	3841500	0	2381100	0	0	0	0	0	0	0	0	0	3023900	0	0	0	1028600	0
A0A087WW77	Lethal(2) giant larvae protein homolog 1	LLGL1	0	0	0	0	0	0	0	0	0	0	354900	0	0	0	0	0	0	0	0	0	0	0	509270	0
A0A087WW82	Golgi pH regulator A	GPR89B	0	0	0	0	0	0	0	0	243690	0	227140	0	0	0	0	0	0	0	268860	0	283070	0	238410	0
A0A087WWF6	DNA polymerase delta subunit 2	POLD2	0	0	0	0	0	0	0	0	0	0	0	0	0	0	0	0	0	0	974050	0	0	0	1249200	0
A0A3B3IU98	IQ motif and SEC7 domain-containing protein 1	IQSEC1	0	0	0	0	0	0	0	0	0	0	5224800	0	0	0	0	0	0	0	2358000	0	0	0	0	0
A0A087WWS1	THO complex subunit 1	THOC1	0	0	686940	0	537300	0	0	0	684990	0	600250	0	0	0	736360	0	1012000	0	798020	0	637210	0	563730	0
O95999	B-cell lymphoma/leukemia 10	BCL10	0	0	488930	0	0	0	0	0	0	0	0	0	625410	0	0	0	0	0	0	0	0	0	0	0
B3KPS8	Vacuolar protein sorting-associated protein 11 homolog	VPS11	0	868800000	0	0	0	0	0	0	0	0	871110	0	0	0	0	0	0	815710000	0	0	0	0	0	0
A0A087WXP3	Integrin beta	ITGB6	7212600	0	6668000	0	7533800	0	0	0	0	0	0	0	6467400	0	0	0	11574000	0	0	0	0	0	0	0
Q5TBB1	Ribonuclease H2 subunit B	RNASEH2B	0	0	0	0	0	0	0	0	463760	0	0	0	0	0	0	0	0	0	505400	0	435230	0	639010	0
Q5SZ82	Required for meiotic nuclear division protein 1 homolog	RMND1	0	0	0	0	0	0	0	0	0	0	0	0	0	0	0	0	0	0	0	0	0	0	288940	0
Q5SR67	Sugar transporter SWEET	SLC50A1	0	0	0	0	0	0	463170	0	0	0	0	0	0	0	0	0	0	0	0	0	0	0	0	0
Q9Y4I1	Unconventional myosin-Va	MYO5A	0	0	0	0	0	0	1630500	0	1673300	0	1639900	0	0	0	0	0	0	0	1385200	0	1657200	0	1834200	0
A0A087WY28	Optineurin	OPTN	0	0	0	0	0	0	0	0	0	0	0	0	0	0	0	0	0	0	0	0	0	0	0	0
A0A087WY55	Vacuolar protein sorting-associated protein VTA1 homolog	VTA1	4416000	0	18797000	0	17512000	0	5331700	0	6896600	0	11154000	0	13410000	0	15527000	0	11294000	0	8017800	0	10941000	0	7038100	0
A0A087WY71	AP-2 complex subunit mu	AP2M1	2268600	0	22659000	0	10272000	0	8749400	0	11737000	0	15701000	0	16828000	0	11148000	0	17729000	0	13334000	0	17628000	0	16356000	0
A0A087WYF7	MICOS complex subunit MIC27	APOOL	0	0	1405400	0	1105000	0	1361600	0	2131000	0	1457700	0	954880	0	0	0	0	0	1610900	0	2153000	0	1833100	0
A0A087WYN9	ATP-dependent RNA helicase DHX29	DHX29	0	0	1318200	0	1339600	0	650560	0	1137200	0	3391600	0	1221800	0	1797500	0	813360	0	1786600	0	2019400	0	1102000	0
H0YE28	Selenoprotein H	C11orf31	0	0	0	0	0	0	0	0	0	0	999380	0	0	0	0	0	0	0	1266500	0	1564600	0	2608400	0
A0A087WZ13	Ribonucleoprotein PTB-binding 1	RAVER1	3853200	0	16480000	0	18775000	0	8666200	0	7768400	0	13768000	0	13530000	0	4892700	0	3105000	0	9118600	0	12541000	0	10536000	0
A0A087WZ32	Pleckstrin homology domain-containing family A member 2	PLEKHA2	0	0	0	0	0	0	0	0	0	0	0	0	0	0	0	0	0	0	0	0	0	0	0	0
H0YCW6	Alpha-1,2-mannosyltransferase ALG9	ALG9	0	0	0	0	0	0	0	0	0	0	0	0	0	0	0	0	0	0	0	0	0	0	0	0
D6REQ6	Ribonuclease T2	RNASET2	0	0	0	0	0	0	0	0	0	0	705230	0	0	0	0	0	0	0	571710	0	0	0	0	0
A0A087WZN1	Isocitrate dehydrogenase [NAD] subunit, mitochondrial	IDH3B	9307400	0	20978000	0	22032000	0	21741000	0	22890000	0	20169000	0	20735000	0	20030000	0	19932000	0	22281000	0	23897000	0	18674000	0
B4DGV1	Inositol hexakisphosphate and diphosphoinositol-pentakisphosphate kinase 2	PPIP5K2	0	0	0	0	0	0	0	0	0	0	0	0	0	0	0	0	0	0	230250	0	225530	0	227150	0
J3KPF9	Kinesin-like protein	KIF3A	0	0	0	0	0	0	0	0	260450	0	0	0	0	0	0	0	0	0	0	0	337140	0	279860	0
A0A0S2Z5I7	Ribosome maturation protein SBDS	SBDS	8022000	202060000	11709000	0	13327000	0	3412100	0	9800300	0	8556200	0	11344000	0	10179000	0	17972000	180640000	9862400	0	9166300	0	9406700	0
A0A087X0H9	RNA-binding protein 26	RBM26	0	0	0	0	0	0	0	0	0	0	0	0	0	0	0	0	0	0	0	0	0	0	0	0
A0A087X0K9	Tight junction protein ZO-1	TJP1	2295300	0	5385300	0	5270900	0	1038400	0	4709700	0	6830400	0	1731600	0	3901600	0	5013500	0	7536000	0	6492800	0	4850900	0
A0A087X0M4	Kanadaptin	SLC4A1AP	2220400	0	2842700	0	3712000	0	0	0	1276200	0	2497700	0	2659900	0	0	0	3310500	0	1104000	0	1477200	0	1386100	0
A0A3B3ISI6	Leptin receptor gene-related protein	LEPROT	0	0	0	0	0	0	0	0	0	0	0	0	0	0	0	0	0	0	344640	0	0	0	0	0
Q9BVL4	Selenoprotein O	SELO	1540800	0	3596400	0	4981300	0	3624700	0	3974500	0	5087500	0	5092400	0	0	0	3352500	0	4130000	0	4064800	0	3713800	0
Q3SYF1	Sorting nexin-12	SNX12	2557300	0	2533200	0	2096100	0	2180500	0	0	0	0	0	2689600	0	2552000	0	0	0	2205500	0	1805900	0	2491300	0
A0A087X0W9	OTU domain-containing protein 6B	OTUD6B	0	0	734890	0	600830	0	752940	0	0	0	686240	0	657990	0	761830	0	0	0	0	0	0	0	0	0
A0A087X0Z7	Dehydrogenase/reductase SDR family member 7	DHRS7	4562900	0	8439800	0	4974900	0	4258500	52988000	6459300	0	5264500	0	7913700	0	3024500	0	6759300	0	7067000	0	5304700	0	1906300	0
A0A0G2JN29	Nodal modulator 1	NOMO1	0	0	0	0	0	0	0	0	862230	0	0	0	0	0	0	0	0	0	0	0	0	0	502750	0
B4DUZ3	Arfaptin-2	ARFIP2	0	0	284820	0	0	0	0	0	0	0	0	0	347930	0	0	0	0	0	0	0	0	0	0	0
A0A087X1G7	15 kDa selenoprotein	SEP15	0	0	0	0	0	0	0	0	1207000	0	901110	0	0	0	0	0	0	0	0	0	0	0	1050000	0
A0A087X1H5	Arf-GAP with coiled-coil, ANK repeat and PH domain-containing protein 2	ACAP2	0	0	0	0	0	0	0	0	763770	0	0	0	0	0	0	0	0	0	0	0	0	0	624720	0
A0A087X1R4	Pre-mRNA-splicing regulator WTAP	WTAP	0	0	0	0	0	0	0	0	0	0	576860	0	0	0	0	0	0	0	0	0	492360	0	432970	0
Q5H964		HUWE1	0	0	0	0	0	0	0	0	751670	0	0	0	0	0	0	0	0	0	703700	0	0	0	0	0
B2RDK5	Stromal membrane-associated protein 1	SMAP1	2290100	0	3898700	0	4463900	0	0	0	0	0	0	0	4133900	0	3703600	0	4344100	0	0	0	0	0	2881500	0
Q86SZ7	Proteasome activator complex subunit 2	PSME2	21268000	0	24068000	0	30038000	0	12464000	0	16207000	62317000	21625000	0	23216000	0	24150000	0	25806000	0	17471000	0	19462000	0	15443000	0
A0A087X211	Protein CIP2A	KIAA1524	0	0	0	0	0	0	0	0	936980	0	1082100	0	0	0	0	0	0	0	0	0	0	0	678050	0
E9PDU5	WD repeat-containing protein 6	WDR6	0	0	0	0	0	0	0	0	0	0	0	0	0	0	0	0	0	0	224780	0	0	0	0	0
A0A087X2D5	39S ribosomal protein L45, mitochondrial	MRPL45	0	0	1260800	0	0	0	4529200	0	2581200	0	2901200	0	991610	0	0	0	0	0	3425000	0	3490000	0	2349800	0
A0A087X2H1	E3 ubiquitin-protein ligase HECTD1	HECTD1	0	0	0	0	0	0	0	0	0	0	170300	0	0	0	0	0	0	0	0	0	0	0	0	0
A0A087X2I1	26S protease regulatory subunit 10B	PSMC6	31497000	0	43258000	0	44583000	0	26112000	91111000	25978000	94431000	29055000	0	38910000	0	46359000	0	47514000	0	30461000	73021000	33748000	0	30514000	0
B4DWY1	Pericentriolar material 1 protein	PCM1	0	0	0	0	0	0	0	0	0	0	0	0	0	0	0	0	0	0	491470	0	0	0	0	0
A0A090N7T9	Secernin-1	SCRN1	12799000	0	14674000	0	14555000	0	5464600	0	6231100	0	7603700	0	13099000	0	15559000	0	13330000	0	6692300	0	5479600	0	5364900	0
A0A090N7U0	Cullin-1	CUL1	5458800	0	12227000	0	14500000	0	6600700	0	7170000	0	10905000	0	11979000	0	15275000	0	17927000	0	7442800	0	8294400	0	8356800	0
A0A090N7V5	Gamma-glutamylcyclotransferase	C7orf24	4258400	0	3474200	0	4667400	0	3260700	0	3642000	0	2119300	0	3677800	0	4180200	0	5347300	0	5035500	0	2940400	0	2307700	0
A0A090N7V8	Peptidyl-prolyl cis-trans isomerase FKBP14	FKBP14	0	0	0	0	0	0	281900	0	0	0	0	0	0	0	0	0	0	0	0	0	291640	0	0	0
A0A090N7W4	Cyclin-dependent-like kinase 5	CDK5	2281900	0	3340600	0	4697800	0	1381500	0	1575600	0	1811000	0	2389900	0	3083300	0	2988000	0	1728500	0	1883500	0	1651100	0
A0A090N7X1	ATP-binding cassette sub-family F member 2	ABCF2	4655400	0	5763500	0	6228100	0	3328600	0	1980800	0	8621800	0	8820300	0	11573000	0	10983000	0	5934400	0	6150700	0	4578200	0
A0A090N8G0	Glycine--tRNA ligase	GARS	4255700	0	20578000	0	18376000	0	12957000	0	14235000	0	22155000	0	17577000	0	12736000	0	25391000	0	17564000	0	15520000	0	16406000	0
E7EVL6	Replication initiator 1	REPIN1	0	0	0	0	0	0	0	0	0	0	396630	0	0	0	0	0	0	0	0	0	402810	0	416780	0
B3KQQ0	Peptidyl-prolyl cis-trans isomerase FKBP9	FKBP9	0	0	2868600	148120000	3646400	0	1416900	0	2164400	0	3146100	0	3305800	0	3175400	0	3239600	0	2385300	0	2880300	0	2075200	0
C9JE12	Transmembrane and ubiquitin-like domain-containing protein 1	TMUB1	0	0	0	0	0	0	0	0	0	0	0	0	0	0	0	0	0	0	0	0	0	0	0	0
A0A090N8Q5	NEDD8 ultimate buster 1	NYREN18	0	0	488340	0	0	0	0	0	0	0	0	0	0	0	0	0	0	0	0	0	0	0	414980	0
P13667	Protein disulfide-isomerase A4	PDIA4	17081000	0	24157000	0	27551000	0	30275000	48295000	29035000	37285000	35258000	0	16568000	0	19267000	0	39334000	0	26624000	0	31171000	0	31239000	0
B8ZZF8	U6 snRNA-associated Sm-like protein LSm5	LSM5	0	0	0	0	0	0	0	0	685060	0	0	0	0	0	0	0	0	0	0	0	0	0	852830	0
Q6NZ61	GTP-binding protein Rheb	RHEB	0	0	2909300	0	7567300	0	2420800	0	2106000	0	0	0	8839400	0	4854200	0	5755600	0	1743900	0	2127000	0	2219700	0
B2RUU3	Dedicator of cytokinesis protein 1	DOCK1	0	0	0	0	0	0	0	0	0	0	0	0	0	0	0	0	0	0	0	0	0	0	0	0
A0A096LNZ0	Uncharacterized protein FLJ45252	AAK1	0	0	0	0	0	0	0	0	0	0	0	0	0	0	0	0	0	0	861600	0	484530	0	0	0
A0A096LP34	Probable peptidyl-tRNA hydrolase	PTRH1	0	0	0	0	0	0	1374100	0	1663600	0	1751400	0	0	0	0	0	0	0	2033600	0	2224600	0	0	0
Q641Q2	WASH complex subunit FAM21A	FAM21A	0	0	0	0	0	0	0	0	0	0	736990	0	1015600	0	0	0	0	0	0	0	0	0	593020	0
A0A096LPD9	Thioredoxin reductase 2, mitochondrial	TXNRD2	0	0	0	0	0	0	0	0	0	0	481520	0	0	0	0	0	0	0	0	0	0	0	0	0
A0A096LPI6		C21orf33	14180000	0	17181000	0	17164000	0	17956000	0	28071000	0	28261000	34637000	14948000	0	21051000	0	17953000	0	25778000	0	33785000	0	26858000	0
A2A2L5	Protein RTF2 homolog	RTFDC1	1733900	0	2455200	0	1625300	0	0	0	0	0	0	0	1784800	0	1620500	0	1964400	0	674360	0	788650	0	762180	0
A0A0A0MQW0	Myelin expression factor 2	MYEF2	0	0	521420	0	633460	0	634850	0	940180	0	912580	0	0	0	0	0	0	0	559640	0	792360	0	888350	0
Q9NR56	Muscleblind-like protein 1	MBNL1	3227800	0	5313600	0	3416500	0	0	0	0	0	2764300	0	6118500	0	2907900	0	3406700	0	2057800	0	2577800	0	3549500	0
H3BR38	Target of rapamycin complex subunit LST8	MLST8	0	0	0	0	0	0	463300	0	376640	0	0	0	0	0	0	0	0	0	0	0	0	0	0	0
Q6IQ43	Protein-tyrosine-phosphatase	PTPN9	0	0	776840	0	655320	0	783560	0	0	0	970590	0	767400	0	832810	0	1005800	0	614230	0	637580	0	0	0
A0A0C4DG68	Pumilio homolog 2	PUM2	0	0	0	0	0	0	0	0	0	0	942810	0	0	0	0	0	0	0	626070	0	0	0	424840	0
A0A0A0MR74	Diacylglycerol O-acyltransferase 1	DGAT1	0	0	1025900	0	0	0	424050	0	0	0	553930	0	0	0	0	0	995470	0	553580	0	521960	0	470410	0
C9JM97	MAP kinase-activating death domain protein	MADD	0	0	0	0	0	0	0	0	0	0	0	0	0	0	0	0	0	0	0	0	0	0	0	0
A0A286YFG8	Arf-GAP with SH3 domain, ANK repeat and PH domain-containing protein 2	DDEF2	0	0	0	0	0	0	0	0	0	0	0	0	0	0	0	0	0	0	0	0	0	0	1622600	0
B3KRK7	Bcl-2 homologous antagonist/killer	BAK	0	0	1962600	0	1613800	0	935060	0	1152000	0	1566700	0	1157600	0	0	0	0	0	1384200	0	1510300	0	0	0
A8K885	Sorting nexin-6	SNX6	4343400	0	9363500	0	10898000	0	4878400	0	6625300	0	8752000	0	10054000	0	9870500	0	7207100	0	7084600	0	5731700	0	5780800	0
A0A0A0MRJ3	Neuron navigator 1	NAV1	0	0	0	0	0	0	0	0	0	0	0	53750000	0	0	0	0	0	0	0	0	0	0	0	0
A0A384MDK7	Protein-L-isoaspartate O-methyltransferase	PCMT1	31397000	37471000	45677000	0	50857000	43441000	25802000	0	27090000	0	28354000	0	32565000	51612000	32347000	0	33742000	60773000	29860000	0	33508000	0	38995000	0
B4DWA2	Caspase-7	CASP7	0	0	0	0	0	0	0	0	0	0	625950	0	0	0	0	0	0	0	0	0	0	0	0	0
A0A0A0MRM8	Unconventional myosin-VI	MYO6	0	0	0	0	0	0	934290	0	1502900	0	1640800	0	0	0	0	0	0	0	1218300	18253000	1173200	0	1061500	0
B2RAU8	Nucleolar and coiled-body phosphoprotein 1	NOLC1	0	0	0	0	0	0	4873000	0	2885800	0	7697400	0	2275500	0	0	0	2130400	0	3831400	0	5194700	0	3685600	0
Q5TAL4	U1 small nuclear ribonucleoprotein C	SNRPC	2244400	0	2025700	0	3808900	0	2222400	0	2033800	0	2049400	0	1727400	0	2528700	0	3558900	0	2153200	0	0	0	0	0
A0A0A0MRS4	Trimeric intracellular cation channel type B	TMEM38B	0	0	0	0	0	0	2083500	0	1850500	0	1413300	0	0	0	832600	0	0	0	1222500	0	1755000	0	0	0
Q8IZP0	Abl interactor 1	ABI1	1346600	0	2154300	0	1284800	0	857290	0	1172000	0	2449100	0	1801700	0	898490	0	2533400	0	0	0	1284900	0	1246100	0
B4DWA9	TBC1 domain family member 22A	TBC1D22A	0	0	0	0	0	0	0	0	0	0	252060	0	0	0	0	0	0	0	0	0	360360	0	0	0
A0A0A0MS41	Sideroflexin	SFXN3	0	0	0	0	0	0	0	0	1869000	0	0	0	0	0	0	0	0	0	1749400	0	0	0	2088100	0
A0A0A0MS59	Helicase SRCAP	SRCAP	0	0	0	0	0	0	0	0	0	0	1625400	0	0	0	0	0	0	0	0	0	1540400	0	0	0
B4DZE1	Eukaryotic translation initiation factor 4 gamma 3	EIF4G3	0	0	0	0	0	0	0	0	151300	0	486610	0	0	0	0	0	0	0	287350	0	0	0	0	0
B3KSS4	Poliovirus receptor	PVR	0	0	1207900	0	1280200	0	1299100	0	1836100	34688000	2515100	17972000	1888100	0	0	0	3871000	0	1821900	36998000	2251400	0	1993400	0
A0A0A0MSB8	Exocyst complex component 7	EXOC7	0	0	1330500	0	1202500	0	0	0	0	0	0	0	0	0	0	0	0	0	0	0	0	0	0	0
C9JHU6	UPF0554 protein C2orf43	LDAH	0	0	1125700	0	0	0	309280	0	0	0	0	0	0	0	0	0	0	0	0	0	0	0	0	0
B3KPJ4	Polyhomeotic-like protein 2	PHC2	0	0	0	0	0	0	567390	27072000	0	0	577710	0	0	0	1313400	0	1259600	0	557650	50627000	633620	52052000	639760	0
A0A0A0MSI8	Exocyst complex component 5	EXOC5	0	0	10311000	0	15234000	0	3987200	0	4091400	0	3291500	0	7873900	0	0	0	3238100	0	0	0	1807800	0	4406700	0
A0A0A0MSK5	Torsin-1A-interacting protein 1	TOR1AIP1	0	0	0	0	0	0	0	0	0	0	0	0	395450	0	0	0	0	0	0	0	0	0	0	0
A0A0A0MSN6	Aftiphilin	AFTPH	0	0	0	0	0	0	0	0	0	0	416970	0	0	0	0	0	0	0	0	0	0	0	0	0
A0A0A0MSN9	Negative elongation factor E	NELFE	0	0	0	0	0	0	364380	0	412770	0	568550	0	0	0	0	0	0	0	477420	0	434200	0	0	0
A0A0A0MSS8	Aldo-keto reductase family 1 member C3	AKR1C3	0	0	0	0	0	0	11727000	0	2960300	0	6662100	0	2910500	0	0	0	0	0	4431500	0	3695500	0	1786500	0
H7C3C4	Anion exchange protein	SLC4A7	0	0	0	0	0	0	0	0	841800	0	1780500	0	0	0	0	0	0	0	1478500	0	1277100	0	676410	0
B7Z876	Protein SCAF8	SCAF8	1336500	0	2810200	0	3398600	0	1162700	0	0	0	0	0	0	0	0	0	0	0	1353400	0	1356000	0	0	0
A0A0A0MT35	Prostamide/prostaglandin F synthase	FAM213B	0	0	0	0	0	0	0	0	0	0	0	0	0	0	0	0	0	0	0	0	0	0	0	0
P51532	Transcription activator BRG1	SMARCA4	0	0	2527300	0	1670300	0	4902200	0	2380700	0	3346300	0	3417700	0	1383800	0	3317700	0	5272600	0	4375200	0	3627800	0
A0A0A0MT60	Peptidyl-prolyl cis-trans isomerase	FKBP15	0	0	4051000	0	4281200	0	1179300	0	838600	0	2537800	18979000	4054800	0	4190800	0	3129500	0	2079400	0	2106700	0	1629900	0
A0A384MR53	Isovaleryl-CoA dehydrogenase, mitochondrial	IVD	0	0	6457700	0	5230700	0	10856000	0	8120000	0	9553000	0	6899300	0	2668300	0	5810600	0	7815000	0	11070000	0	7574700	0
A0A0A0MTB8	WD repeat-containing protein 36	WDR36	0	0	11830000	0	11069000	0	8966200	0	10201000	0	15350000	0	12356000	0	9045600	0	9585100	0	13553000	0	12831000	0	10644000	0
A0A0A0MTR7	E3 ubiquitin-protein ligase RNF213	RNF213	0	0	0	0	0	0	0	0	0	0	0	0	0	0	0	0	0	0	284620	0	0	0	0	0
A0A0A0MTG2	Cytoplasmic dynein 1 intermediate chain 1	DYNC1I1	0	0	3300500	0	2921400	0	0	0	0	0	3300400	0	4449000	0	0	0	3032600	0	0	0	0	0	0	0
V9HWF0	Integrin-linked protein kinase	HEL	2533600	0	6961900	0	7758200	0	3160200	0	3113700	0	9425800	0	5717100	0	4207200	0	6328300	0	4938100	0	6218400	0	6050700	0
Q2M1V9	TATA-binding protein-associated factor 172	BTAF1	0	0	0	0	0	0	0	0	0	0	438930	0	0	0	0	0	0	0	0	0	0	0	0	0
A0A0R4J2G3	Neutral cholesterol ester hydrolase 1	NCEH1	0	0	5941500	0	4794600	0	5349400	0	5115900	0	5681200	0	5923400	0	5412100	0	6709100	0	5510600	0	5705000	0	5923700	0
A0A140VKB1	Cullin-2	CUL2	3152300	0	4103400	0	8028100	0	2670900	0	6667700	0	9862400	0	13316000	0	11020000	0	14219000	0	4436400	0	8607700	0	6366500	0
A0A0A0MTP6	Phosphatidylinositol 3,4,5-trisphosphate 5-phosphatase 2	INPPL1	0	0	0	0	0	0	570910	0	509540	0	0	0	0	0	0	0	0	0	437940	0	0	0	752430	0
P06744	Glucose-6-phosphate isomerase	GPI	254600000	0	335160000	0	325950000	0	160000000	71219000	205550000	0	240380000	0	315050000	0	263590000	0	308760000	0	216210000	0	210530000	0	205430000	0
A0A0A0MTS7	Titin	TTN	0	0	0	0	0	0	0	0	3383900	0	0	0	0	0	0	0	0	0	3376200	0	0	0	0	0
A0A0A0MTU3	Membralin	TMEM259	0	0	0	0	0	0	0	0	0	0	676650	0	0	0	0	0	0	0	0	0	655390	0	616570	0
A0A0A1HAV6	Ras-related protein Rab-3B	RAB3B	0	0	5598000	0	6894600	0	2333600	0	2861000	0	2889800	0	5516200	0	7461900	0	6369800	0	2968400	0	2785300	0	2750500	0
A0PJF8	Ribosomal protein S6 kinase	RPS6KA4	0	0	0	0	0	0	0	0	0	0	402410	0	0	0	0	0	0	0	0	0	0	0	0	0
A0A0A6YYG7	Condensin-2 complex subunit H2	NCAPH2	0	0	0	0	0	0	457490	0	580880	0	510970	0	0	0	0	0	0	0	676890	0	415430	0	605190	0
Q4V339	COBW domain-containing protein 6	CBWD6	0	0	0	0	0	0	0	0	460250	0	924080	0	0	0	0	0	0	0	0	0	714250	0	431570	0
A0A0A6YYI3	Suppressor of SWI4 1 homolog	PPAN	0	0	1886400	0	2148200	0	1734600	0	0	0	990980	0	1703300	0	3697200	0	1730000	0	2265200	0	2605200	0	3058500	0
A0A0A6YYJ8	UPF0562 protein C7orf55	LUC7L2	0	0	7529300	0	1539100	0	7770000	0	7970800	0	5215800	0	9182000	0	1437800	0	8096500	0	5311400	0	6086700	0	3622900	0
A0A0A6YYL4	Coronin	CORO7	0	0	0	0	0	0	1867800	0	2015600	0	1206600	0	0	0	0	0	0	0	1147700	0	1211900	0	1320300	0
A0A0A7C8J0		HLA	0	0	0	0	0	0	0	0	0	0	0	0	0	0	0	0	0	0	0	0	611590	0	0	0
B4DIP7	Niemann-Pick C1 protein	NPC1	0	0	0	0	0	0	0	0	1062900	0	1514600	0	0	0	0	0	0	0	0	0	0	0	0	0
A0A0A8K8C0	Bifunctional lysine-specific demethylase and histidyl-hydroxylase NO66	URLC2	0	0	1918300	0	1803300	0	2212000	0	2221300	0	2523000	0	2769900	0	1523600	0	1626000	0	1592600	0	1207100	0	2398700	0
E9PL47	Phosphatidylinositol 4-kinase beta	PI4KB	0	0	0	0	0	0	0	0	0	0	0	0	0	0	0	0	0	0	200140	0	322890	0	0	0
B4DV99	Mediator of RNA polymerase II transcription subunit 24	MED24	0	0	0	0	0	0	0	0	0	0	598200	8730800	0	0	0	0	0	0	0	0	0	0	283420	0
A0A0B4J1W3	N-alpha-acetyltransferase 15, NatA auxiliary subunit	NAA15	6746800	0	31526000	0	32671000	0	14987000	0	18925000	0	25139000	0	30579000	0	30500000	0	40163000	0	19257000	0	19979000	0	18675000	0
A0A0B4J1Z1	Serine/arginine-rich splicing factor 7	SRSF7	37789000	0	42001000	0	42168000	0	42857000	0	43231000	0	47090000	0	41599000	0	41005000	0	43963000	0	35834000	0	41329000	0	23259000	0
A0A0B4J220	Uncharacterized protein C11orf98	C11orf98	0	0	1613300	0	1482800	0	0	0	0	0	0	0	1254000	0	0	0	0	0	0	0	0	0	0	0
H3BUK6	Trafficking protein particle complex subunit 2-like protein	TRAPPC2L	0	0	0	0	0	0	355460	0	0	0	0	0	0	0	0	0	0	0	0	0	0	0	0	0
A0A0P1J1R0	Translationally-controlled tumor protein	TPT1	21151000	0	36323000	0	40222000	0	13387000	0	12939000	0	25641000	0	37020000	0	42734000	0	39839000	0	17499000	0	21215000	0	30872000	0
P0DPI2			0	0	0	0	0	0	1215600	0	0	0	0	0	0	0	0	0	0	0	0	0	0	0	0	0
A0A0C4DFL7	Lanosterol 14-alpha demethylase	CYP51A1	0	0	0	0	0	0	2210900	0	2016400	0	4512800	0	0	0	0	0	0	0	3454900	0	3298800	0	2923100	0
E9PKX1	Terminal uridylyltransferase 4	ZCCHC11	0	0	0	0	0	0	0	0	0	0	386330	0	0	0	0	0	0	0	209680	0	204030	0	144880	0
Q12959	Disks large homolog 1	DLG1	1307000	0	15028000	0	14055000	0	8100200	0	10509000	0	10995000	0	12106000	0	6634700	0	8846400	0	10401000	0	13003000	0	10546000	0
Q53GS8	Negative elongation factor A	NELFA	1236700	0	2600800	0	2396700	0	2059100	0	2107700	0	3017300	0	0	0	2032900	0	1927200	0	1398300	0	2536000	0	1744900	0
B7Z836	Abl interactor 2	ABI2	0	0	0	0	0	0	0	0	0	0	477020	0	0	0	0	0	0	0	0	0	0	0	0	0
A0A0C4DG44	Serine protease HTRA2, mitochondrial	HTRA2	0	0	0	0	0	0	2517000	0	3797600	0	3831800	0	3194900	0	0	0	0	0	3572800	0	4087800	0	3362600	0
A8K6X3	Probable ATP-dependent RNA helicase DDX46	DDX46	1241400	52341000	10799000	79598000	5675100	0	4731500	0	5613400	0	7635800	0	6420900	0	3629100	0	5101800	0	6733300	0	7191600	0	5551000	0
C9JQB1	Nucleoside diphosphate kinase	NME6	0	0	0	0	0	0	0	0	0	0	0	0	0	0	0	0	0	0	0	0	0	0	0	0
Q7Z7A4	PX domain-containing protein kinase-like protein	PXK	0	0	0	0	0	0	0	0	0	0	0	0	0	0	0	0	0	0	0	0	0	0	0	0
Q59GQ7	Helicase-like transcription factor	HLTF	0	0	3123500	21847000	3121900	0	1991800	0	3037000	0	7807400	0	1694500	0	2604600	16364000	2604600	0	4257400	0	4258700	0	4511200	0
A0A0C4DGB2	Glutamate--cysteine ligase catalytic subunit	GCLC	0	0	0	0	0	0	0	0	0	0	453160	0	0	0	0	0	0	0	0	0	0	0	0	0
A0A0C4DGG1	Protein kinase C and casein kinase substrate in neurons protein 3	PACSIN3	0	0	0	0	0	0	0	0	0	0	667680	0	0	0	0	0	0	0	0	0	0	0	724170	0
A0A2U3TZM0	Chromodomain-helicase-DNA-binding protein 4	CHD4	1202900	0	20142000	0	9421200	0	13363000	0	15652000	3734700	19359000	0	12839000	0	13456000	0	17341000	0	17101000	0	14720000	0	11391000	0
A8K9J6	CD276 antigen	CD276	0	0	0	0	0	0	0	0	0	0	0	0	0	0	0	0	0	0	0	0	0	0	752370	0
A0A0C4DGN4	Zymogen granule protein 16 homolog B	ZG16B	1944400	0	2357400	0	2969100	0	2254600	0	1992700	0	0	0	1375700	0	4198100	0	12978000	0	1738300	0	0	0	1890300	0
Q7Z2E5	ARF GTPase-activating protein GIT1	DKFZp686G1540	0	0	0	0	0	0	0	0	0	0	0	0	0	0	0	0	0	0	0	0	0	0	0	0
A0A0C4DGP2	Kinesin-like protein	KIF18B	0	0	0	0	0	0	0	0	0	0	0	0	0	0	0	0	0	0	130480	0	0	0	0	0
A0A0C4DGQ5	Calpain small subunit 1	CAPNS1	34606000	0	43703000	0	40821000	0	21599000	0	23203000	0	20078000	0	31040000	0	33321000	0	42561000	0	23996000	0	24099000	0	21509000	0
K7EII6	Echinoderm microtubule-associated protein-like 2	EML2	0	0	0	0	0	0	0	0	0	0	0	0	0	0	0	0	858300	0	0	0	0	0	0	0
A0A0C4DGQ8	Dehydrogenase/reductase SDR family member 7B	DHRS7B	0	0	0	0	0	0	0	0	0	0	691230	0	0	0	0	0	0	0	0	0	409170	0	0	0
A0A0C4DGS0	NADH dehydrogenase [ubiquinone] 1 alpha subcomplex subunit 6	NDUFA6	0	0	0	0	0	0	6613600	0	8407200	0	2378300	0	1910600	0	2874100	0	0	0	8195900	0	6567300	0	10914000	0
A0A0C4DGT4	Lysophospholipid acyltransferase LPCAT4	LPCAT4	0	0	0	0	0	0	0	0	0	0	0	0	0	0	0	0	0	0	0	0	0	0	0	0
A0A0C4DGW6	UPF0600 protein C5orf51	C5orf51	0	0	1738200	0	2768900	0	0	0	0	0	0	0	0	0	0	0	0	0	0	0	0	0	0	0
A0A0D9SEI0	Uncharacterized protein C6orf203	C6orf203	0	0	0	0	0	0	0	0	0	0	0	0	0	0	0	0	0	0	0	0	0	0	0	0
Q5QPR4	Cyclin-dependent kinase 11A	CDK11A	467370	0	2916800	0	2279200	0	1421700	0	1434800	0	3268900	0	2678600	0	1712100	0	3190600	0	1504500	0	1136800	0	2306700	0
A0A0D9SEI5	Uncharacterized protein CXorf22	CXorf22	0	0	0	0	0	0	0	0	0	0	0	0	0	0	0	0	0	0	0	0	0	0	0	0
A0A0D9SEM4	Serine/arginine-rich splicing factor 4	SRSF4	1260500	33625000	1182800	0	1726400	13372000	2096900	0	1450800	0	1726300	0	1672600	0	2599400	0	2781400	18796000	1896200	0	1509000	0	1228900	0
A0A0D9SEU5	Ran-binding protein 10	RANBP10	0	0	0	0	0	0	579820	0	0	0	0	0	0	0	0	0	0	0	0	0	0	0	0	0
A0A0D9SEY1	Mitogen-activated protein kinase kinase kinase kinase 4	MAP4K4	0	0	2098300	0	1014100	0	0	0	94970000	0	62176000	0	1659500	0	1482100	0	0	0	34656000	0	1257000	0	0	0
A0A0D9SF44	R3H and coiled-coil domain-containing protein 1	R3HCC1	0	0	0	0	0	0	0	0	0	0	429040	0	0	0	0	0	0	0	0	0	0	0	298120	0
B5BTY4	ATP-dependent RNA helicase DDX3X	DDX3X	114870000	0	138790000	0	141410000	0	61656000	0	68879000	0	99791000	0	125090000	0	142580000	0	185750000	0	79247000	8373600	75844000	0	68015000	0
E7EXA6	Chromosome transmission fidelity protein 18 homolog	CHTF18	0	0	0	0	0	0	0	0	0	0	0	0	0	0	0	0	0	0	0	0	421460	0	570410	0
A0A0D9SFB1	Dynamin-1	DNM1	0	0	0	0	0	0	0	0	0	0	0	0	0	0	0	0	0	0	0	0	0	0	0	0
A0A0D9SFL2	Bifunctional polynucleotide phosphatase/kinase	PNKP	0	0	0	0	0	0	340970	0	468260	0	510660	0	0	0	0	0	0	0	439780	0	405440	0	341710	0
A0A0D9SG71	Ubiquitin-conjugating enzyme E2 A	UBE2A	2704500	0	2999400	0	2964700	0	0	0	1963000	0	1620200	0	0	0	0	0	3340600	0	0	0	0	0	0	0
P61764	Syntaxin-binding protein 1	STXBP1	0	0	899120	0	743580	0	1085000	0	673200	0	843840	0	803730	0	0	0	0	0	600130	0	972240	0	0	0
A0A0D9SGE8	PHD finger protein 6	PHF6	0	0	804510	0	0	0	3919400	0	1450000	0	5203900	0	1586100	0	0	0	0	0	1668500	0	2082000	0	512700	0
B4DLY9	Sodium/hydrogen exchanger	SLC9A6	0	0	0	0	0	0	536510	0	746720	0	734620	0	0	0	0	0	0	0	0	0	697580	0	618530	0
A0A0F7KYT8	Fragile X mental retardation syndrome-related protein 1	FXR1	0	0	1960800	0	4038200	0	2449600	0	2888200	0	3685800	0	3504400	0	939560	0	3241100	0	2812700	0	2763400	0	2690400	0
A0A0F7NGI8	Leucine-rich repeat flightless-interacting protein 1	LRRFIP1	0	0	6147700	0	4766600	0	4521200	0	5118100	0	5968600	0	4880300	0	3239700	0	3676500	0	4705100	0	3958100	0	2339300	0
O60610	Protein diaphanous homolog 1	DIAPH1	6100200	62372000	26303000	0	23524000	0	10287000	0	15259000	0	20706000	0	22383000	0	14852000	121030000	15017000	0	16001000	0	14775000	0	13889000	0
P0DMV8	Heat shock 70 kDa protein 1A	HSPA1A	179110000	0	186880000	0	173010000	0	101610000	40341000	122420000	37388000	145950000	57994000	159500000	0	243730000	0	225470000	0	96538000	0	127860000	0	134970000	0
A0A0G2JP37	NACHT, LRR and PYD domains-containing protein 2	NLRP2	0	0	0	0	0	0	2092100	0	0	0	2870800	0	0	0	0	0	0	0	0	0	0	0	0	0
A0A0G2JM79	Nostrin	NOSTRIN	0	0	0	0	0	0	0	0	0	0	0	0	0	0	0	0	0	0	0	0	0	0	0	0
A0A0G2JNZ2	Protein scribble homolog	SCRIB	1933000	0	6601100	0	9664900	0	3585700	0	4216700	0	7692200	0	5127000	0	2572300	0	2453100	0	6134400	0	5637500	0	2936300	0
A0A0G2JR96			0	0	0	0	0	0	0	0	624290	0	723450	0	0	0	0	0	0	0	647990	0	651520	0	730250	0
O43251	RNA binding protein fox-1 homolog 2	RBFOX2	0	0	0	0	0	0	1499400	0	1947500	0	1616200	0	0	0	0	0	0	0	1604600	0	0	0	2286700	0
A0A0G2JRQ5	Glutathione S-transferase theta-1	GSTT1	0	0	2768800	0	3433900	0	0	0	0	0	1312200	0	1403000	0	0	0	4021100	0	0	0	1418600	0	1801100	0
A0A0J9YW64	Dedicator of cytokinesis protein 11	DOCK11	0	0	0	0	0	0	0	0	0	0	0	0	0	0	0	0	0	0	0	0	0	0	0	0
A0A0J9YWB6	RNA polymerase II subunit A C-terminal domain phosphatase	CTDP1	0	0	0	0	0	0	0	0	0	0	428720	0	0	0	0	0	0	0	0	0	0	0	0	0
A0A0J9YWI0	Peroxisomal 2,4-dienoyl-CoA reductase	DECR2	0	0	0	0	0	0	0	0	0	0	0	0	0	0	0	0	0	0	0	0	0	0	0	0
A0A0J9YWL0	Absent in melanoma 1 protein	AIM1	0	0	0	0	0	0	0	0	0	0	0	0	0	0	0	0	0	0	992490	0	1185500	0	1963700	0
O75190	DnaJ homolog subfamily B member 6	DNAJB6	951200	0	0	0	814220	0	0	0	0	0	0	0	0	0	995450	0	1389600	0	0	0	0	0	0	0
Q59EW5	Lipid phosphate phosphohydrolase 2	PPAP2C	0	0	0	0	0	0	431650	0	0	0	0	0	0	0	0	0	0	0	0	0	0	0	0	0
A0A0J9YXZ0	Zinc transporter ZIP11	SLC39A11	0	0	0	0	0	0	0	0	0	0	0	0	0	0	0	0	0	0	0	0	0	0	0	0
Q15165	Serum paraoxonase/arylesterase 2	PON2	0	0	2454500	0	6635400	0	8332800	0	6867200	0	9601000	0	1391100	0	5592100	0	2321000	0	9161400	0	9052300	0	6254600	0
A0A0K0K1H7	Aconitate hydratase, mitochondrial	ACO2	33442000	0	73054000	0	75632000	0	74085000	0	88017000	0	89376000	0	73231000	0	59083000	8062500	93377000	10013000	87583000	0	84036000	0	78821000	0
A0A0K0K1K4	Proteasome subunit alpha type-7	PSMA7	92203000	0	97922000	0	91687000	0	52007000	0	62546000	0	56182000	0	89573000	0	85947000	0	115740000	0	53033000	0	52340000	0	52802000	0
A0A0K0K1K7	6-phosphogluconolactonase	PGLS	13512000	0	27225000	0	25998000	0	16326000	0	20532000	0	17377000	0	22749000	0	32060000	0	34390000	0	19996000	0	21100000	0	21332000	0
A0A384NQ35	Proteasome activator complex subunit 1	PSME1	22577000	0	23618000	0	27694000	0	15320000	0	18888000	0	24246000	0	24678000	0	34155000	0	35680000	0	18141000	0	23446000	0	20569000	0
P69905	Hemoglobin subunit alpha	HBA1	0	0	0	0	0	0	0	0	0	0	0	0	0	0	1453600	0	0	0	0	0	0	0	0	0
B7ZB80	2-oxoisovalerate dehydrogenase subunit beta, mitochondrial	BCKDHB	0	0	0	0	0	0	0	0	0	0	0	0	0	0	0	0	0	0	0	0	561650	0	0	0
A0A0S2A4E4	Glycogen debranching enzyme	AGL	3479700	0	5821500	0	7806100	0	2337100	0	1237400	0	2330000	0	6751300	0	7138000	0	4977200	0	3288200	0	3270000	0	3913900	0
A0A0R4J2F3			0	0	0	0	0	0	0	0	0	0	0	0	0	0	0	0	0	0	0	0	0	0	0	0
B2WTI3	Bifunctional arginine demethylase and lysyl-hydroxylase JMJD6	JMJD6	0	0	0	0	0	0	0	0	901580	0	943660	0	0	0	0	0	0	0	0	0	1106100	0	0	0
B4DGL8	ATP-binding cassette sub-family B member 7, mitochondrial	ABCB7	0	0	0	0	0	0	1194600	0	2259200	0	3454600	0	0	0	1214500	0	2215700	0	1368100	0	2205800	0	2190000	0
A0A0S2Z2Z6	Annexin A6	ANXA6	0	0	0	0	3616900	0	2725500	0	4054300	0	0	0	2698900	0	6030900	0	4655900	0	2554100	0	4113300	0	4371900	0
B7Z9I1	Medium-chain specific acyl-CoA dehydrogenase, mitochondrial	ACADM	0	0	1384700	0	1383100	0	2092200	0	0	0	0	0	1265200	0	1244200	0	1270900	0	695500	0	1762000	0	2602000	0
A0A0S2Z377	Annexin	ANXA6	139590000	0	142690000	0	146300000	0	99456000	0	132480000	0	143480000	0	139040000	0	170260000	0	218130000	0	112380000	0	140930000	0	141310000	0
A0A0S2Z381	Adenosine deaminase	ADA	3252200	0	5035900	0	6871200	0	4417700	0	4996100	0	18185000	9417100	7249600	0	4050300	0	3066200	0	6173900	0	7531100	0	8535400	0
A0A0S2Z382	Mitochondrial dicarboxylate carrier	SLC25A10	0	0	0	0	0	0	0	0	0	0	0	0	0	0	0	0	0	0	0	0	0	0	0	0
A0A0S2Z3I6	Beta-adrenergic receptor kinase 1	ADRBK1	0	0	0	0	0	0	0	0	0	0	277950	0	0	0	0	0	0	0	0	0	0	0	0	0
Q5QP56	Bcl-2-like protein 1	BCL2L1	0	0	0	0	0	0	0	0	0	0	0	0	0	0	0	0	0	0	0	0	0	0	486780	0
C9JAX1	Frataxin, mitochondrial	FXN	0	0	0	0	0	0	0	0	966750	0	950460	0	0	0	0	0	0	0	740620	0	477800	0	0	0
A0A0S2Z3G9	Alpha-actinin-4	ACTN4	524260000	39587000	800940000	0	887060000	0	403060000	0	462530000	47876000	593260000	58165000	850730000	43565000	845810000	30836000	1230900000	0	547620000	54966000	488520000	29631000	594030000	0
A0A0S2Z3H2	Cleft lip and palate transmembrane protein 1	CLPTM1	0	0	2480100	0	0	0	4760000	0	10954000	0	5860600	0	2839400	0	2640600	0	5304300	0	6945000	0	6075100	0	5628400	0
A0A0S2Z3H3	ADP/ATP translocase 1	SLC25A4	2076200	0	3752300	0	1706200	0	3146000	0	4118800	0	2715900	0	0	0	1872000	0	4284300	0	3010500	0	3846200	0	2386200	0
Q5JWF2	Guanine nucleotide-binding protein G(s) subunit alpha isoforms XLas	GNAS	3711400	0	9065400	0	4752100	0	7843200	0	6628300	0	7674100	0	6641500	0	9623400	0	8800800	0	6042100	0	6187700	0	8219600	0
Q5T081	Regulator of chromosome condensation	RCC1	40812000	0	57860000	0	56911000	0	48236000	0	48050000	0	56816000	24022000	43066000	0	51285000	0	62614000	0	43353000	23824000	45725000	29027000	42987000	0
A0A0S2Z3K9	Adapter molecule crk	CRK	0	0	3575700	0	3341500	0	1642700	0	1392200	0	0	0	2653600	0	4776000	0	3109900	0	1236900	0	1840100	0	2217300	0
A0A0S2Z3L0	Electron transfer flavoprotein subunit alpha, mitochondrial	ETFA	26873000	0	41428000	0	45308000	0	42158000	0	37901000	0	40023000	24933000	42207000	0	37798000	0	34712000	0	65500000	14783000	51076000	30537000	36751000	0
A0A0S2Z3L2	Sarcoplasmic/endoplasmic reticulum calcium ATPase 2	ATP2A2	9143300	0	68931000	0	64540000	0	42404000	21320000	52613000	0	56175000	0	50909000	0	48497000	0	77544000	0	56542000	0	52398000	0	40099000	0
A0A0S2Z3P9	Short/branched chain specific acyl-CoA dehydrogenase, mitochondrial	ACADSB	0	0	0	0	0	0	1139400	0	1550900	0	2088600	0	1277700	0	0	0	0	0	1898600	0	1584300	0	2607300	0
Q9BVJ8	Beta-hexosaminidase	HEXA	0	0	0	0	1065500	0	891960	0	1079500	0	2687300	23627000	0	0	1185500	0	0	0	1647600	0	1337200	0	1436300	0
P50993	Sodium/potassium-transporting ATPase subunit alpha-2	ATP1A2	0	0	0	0	0	0	0	0	0	0	0	0	0	0	0	0	0	0	0	0	0	0	0	0
A0A0S2Z3W7	Inosine triphosphate pyrophosphatase	ITPA	3658400	0	7972800	0	8848700	0	2868000	0	2392800	0	4136900	0	5776900	0	5341600	0	4464300	0	3049100	0	3034800	0	2889000	0
A0A0S2Z3X8	Rab GDP dissociation inhibitor alpha	GDI1	7744000	0	41319000	0	38635000	0	12684000	0	13607000	0	15797000	0	28764000	0	24562000	0	41041000	0	12898000	0	18384000	0	16789000	0
B4DI70	Galectin-3-binding protein	LGALS3BP	0	0	0	0	0	0	1866400	0	1920300	0	2916000	0	1144800	0	0	0	0	0	2471800	0	2686300	0	1583200	0
G5E9F5	Protein Mpv17	MPV17	0	0	0	0	0	0	998100	0	616890	0	1047500	0	0	0	0	0	0	0	0	0	1025000	0	0	0
A0A0S2Z410	3-hydroxyacyl-CoA dehydrogenase type-2	HSD17B10	53791000	222810000	76999000	0	66080000	0	59611000	0	76323000	0	77981000	0	122110000	134580000	88009000	0	82999000	0	73305000	0	81423000	0	66059000	0
Q6IB91	Phosphoenolpyruvate carboxykinase [GTP], mitochondrial	PCK2	0	0	0	0	0	0	716430	0	0	0	1433600	0	0	0	0	0	0	0	806680	0	0	0	1536400	0
A0A0S2Z489	26S proteasome non-ATPase regulatory subunit 12	PSMD12	19532000	0	29897000	0	35748000	0	16752000	0	19341000	0	26670000	0	27636000	0	30778000	0	29067000	0	20757000	0	20651000	0	21134000	0
A0A0S2Z491	Nucleophosmin	NPM1	138720000	0	193570000	0	227820000	0	94801000	0	92290000	20337000	107730000	0	176850000	0	219150000	0	140380000	0	128650000	0	150780000	41027000	88230000	0
A0A0S2Z4A5	DNA replication licensing factor MCM7	MCM7	24119000	0	37625000	0	26294000	0	13169000	0	17296000	0	20248000	0	30641000	0	29457000	0	35768000	0	12859000	0	17805000	0	15363000	0
Q08209	Serine/threonine-protein phosphatase 2B catalytic subunit alpha isoform	PPP3CA	1926000	0	1617500	0	1582600	0	0	0	1654000	0	2128600	0	1809300	0	1445200	0	2809700	0	1347500	0	1758600	0	2038000	0
D3DVH1	Succinate dehydrogenase cytochrome b560 subunit, mitochondrial	SDHC	2648900	0	3036900	0	3175600	0	1814000	0	2572900	0	0	0	1574700	0	3950300	0	3040200	0	2244500	0	2299800	0	822360	0
A0A0S2Z4C3	Fumarate hydratase, mitochondrial	FH	42093000	0	61086000	0	60484000	0	47016000	0	48122000	0	55295000	0	50708000	0	59595000	0	72068000	0	45058000	0	58043000	0	54821000	0
B2RDE1	Tropomyosin alpha-3 chain	TPM3	124890000	14926000	40201000	67583000	42933000	64660000	37644000	55152000	31280000	25682000	36165000	0	46352000	0	54637000	0	42263000	0	40742000	4759200	33873000	0	38029000	0
P51659	Peroxisomal multifunctional enzyme type 2	HSD17B4	52756000	0	70315000	0	72622000	0	67031000	0	84276000	0	77483000	0	63810000	0	60547000	0	96178000	0	75920000	0	74025000	0	66065000	0
B7Z3M6	Phosphomannomutase	PMM2	0	0	0	0	0	0	902520	0	647540	0	527240	0	0	0	0	0	0	0	684380	0	895980	0	739580	0
A0A0S2Z4Q3	Cellular nucleic acid-binding protein	CNBP	13812000	0	13338000	0	12016000	0	14015000	0	12406000	0	11416000	0	15089000	0	15973000	0	10841000	0	10606000	0	8699600	0	0	0
Q9NSD0	Vitamin K-dependent protein S	PROS1	0	0	0	0	0	0	0	0	0	0	0	0	0	0	0	0	0	0	0	0	0	0	0	0
B4E1E2	Hepatocyte growth factor-regulated tyrosine kinase substrate	HGS	3009800	0	10553000	0	8528700	0	5434200	0	3808700	0	6068200	0	7033000	0	2826100	0	9105700	0	5574400	0	4712200	0	886660	0
A0A0S2Z4R1	Tyrosine--tRNA ligase, cytoplasmic	YARS	47540000	0	58137000	0	56973000	0	33868000	0	44707000	0	53039000	0	57945000	0	61855000	0	83743000	0	39996000	0	41629000	0	49955000	0
Q53HJ4	DNA helicase	MCM3	6515000	0	22554000	0	20185000	0	16096000	0	17785000	0	23311000	0	20858000	4426200	26340000	0	34007000	0	15443000	0	16843000	0	18645000	0
A0A0S2Z4U0	Ras and Rab interactor 1	RIN1	0	0	1184300	0	980780	0	0	0	372780	0	646270	0	1064900	0	773410	0	1023900	0	0	0	0	0	0	0
A0A0S2Z4V6	Wolframin	WFS1	0	0	0	0	0	0	412460	0	0	0	0	0	448890	0	0	0	0	0	319430	0	555570	0	545370	0
A0A0S2Z4W1	Serine/arginine repetitive matrix protein 1	SRRM1	0	0	0	0	0	0	4569800	0	1595500	0	8801700	0	2946800	0	0	0	0	0	7493600	0	5655300	0	1053100	0
A0A0S2Z4X1	RNA-binding protein 10	DKFZp686E2459	0	0	3608000	0	3429600	0	2616600	0	3043600	0	3013800	0	3362200	0	3149200	0	2353300	0	2861800	0	3275400	0	2021500	0
O75352	Mannose-P-dolichol utilization defect 1 protein	MPDU1	0	0	0	0	0	0	2922500	0	3267800	0	2619000	0	0	0	0	0	0	0	3122600	0	2803800	0	1851900	0
B3KMR8	Glutamine--fructose-6-phosphate aminotransferase [isomerizing] 2	GFPT2	0	0	0	0	0	0	0	0	0	0	462070	0	0	0	0	0	0	0	0	0	0	0	0	0
A0A0S2Z4Y5	Dolichol-phosphate mannosyltransferase subunit 1	DPM1	0	0	5253900	0	4643300	0	5040400	0	7899700	0	6194300	0	4096200	0	5036100	0	5103000	0	6982100	0	10705000	0	4296800	0
A0A0S2Z4Z0	RNA-binding protein 14	RBM14	17635000	0	22218000	0	21932000	0	24598000	0	26937000	0	26237000	0	22610000	0	18012000	0	32204000	0	23420000	0	23669000	0	20037000	0
O75150	E3 ubiquitin-protein ligase BRE1B	RNF40	0	0	0	0	0	0	0	0	0	0	748520	0	0	0	0	0	0	0	0	0	0	0	0	0
A8K525	Non-POU domain-containing octamer-binding protein	NONO	72901000	0	120800000	0	120900000	0	109360000	0	134730000	0	145710000	5632500	143210000	0	106690000	0	135100000	0	121240000	3833300	149090000	0	148780000	0
Q5JRI1	Serine/arginine-rich splicing factor 10	SRSF10	3168600	0	2871800	0	4178100	0	3889000	0	0	0	3588900	0	3162200	0	5028700	0	3805700	0	3218400	0	4583400	0	6615800	0
A0A0S2Z523	Surfeit locus protein 1	SURF1	0	0	0	0	0	0	473030	0	1041600	0	0	0	0	0	0	0	0	0	0	0	1359600	0	849520	0
E5RFZ8	Zinc transporter ZIP14	SLC39A14	1746800	0	1573000	0	0	0	1103700	0	1534800	0	1595400	0	0	0	0	0	0	0	1218700	0	1536000	0	1536500	0
A0A0S2Z548	Sulfatase-modifying factor 2	SUMF2	0	0	0	0	0	0	867630	0	1084300	0	1233300	0	0	0	0	0	0	0	1650000	0	1270300	0	1331100	0
A0A0S2Z5D2	28S ribosomal protein S28, mitochondrial	MRPS28	0	0	0	0	0	0	982270	0	1023900	0	0	0	0	0	0	0	0	0	0	0	0	0	1350500	0
A0A0S2Z565	HCLS1-associated protein X-1	HAX1	0	0	0	0	0	0	1683500	66421000	1597900	66091000	1458600	0	0	0	0	0	0	0	0	0	1402300	32946000	990330	0
K7EQ02	DAZ-associated protein 1	DAZAP1	10798000	0	9571100	0	14374000	0	5511300	0	7401800	0	11300000	0	14459000	0	20066000	0	11066000	0	6663100	0	6428800	0	3838400	0
B7Z6M7	Vacuolar protein sorting-associated protein 33B	VPS33B	0	0	0	0	0	0	0	0	0	0	0	0	0	0	0	0	0	0	0	0	0	0	0	0
A0A0S2Z583	Retinol dehydrogenase 11	RDH11	0	0	1206200	0	1980200	0	5900100	0	7386900	0	6622300	0	2939500	0	1934400	0	1409800	0	7505400	0	8056300	0	4449800	0
A0A0S2Z590	U6 snRNA-associated Sm-like protein LSm1	LSM1	0	0	2752300	0	0	0	1214000	0	1739000	0	1561700	0	1981600	0	3747700	0	2004500	0	1400200	0	1559600	0	1527600	0
A0A0S2Z597	Dolichol kinase	DOLK	0	0	0	0	0	0	0	0	850950	0	1491900	0	0	0	0	0	0	0	1520100	0	1637400	0	1157100	0
X5CKB3	Antigen peptide transporter 1	TAP1	0	0	0	0	1053600	0	445560	0	531310	0	1345600	0	896240	36451000	0	0	0	0	821870	0	1059100	0	615730	0
B2RCZ7	Persulfide dioxygenase ETHE1, mitochondrial	ETHE1	0	0	3745700	0	2916200	0	2069700	0	2759900	0	4592100	0	0	0	0	0	1699100	0	4065500	0	2274500	0	1898800	0
A0A0S2Z5B8	Dynactin subunit 4	DCTN4	0	0	1046200	0	0	0	1310700	0	1354700	0	1901500	0	1021500	0	1901500	0	2008300	0	632180	0	0	0	1209200	0
A0A0S2Z5C3	p21-activated protein kinase-interacting protein 1	PAK1IP1	1361700	0	1685000	0	0	0	0	0	0	0	0	0	1196700	0	0	0	1733200	0	0	0	1334600	0	1633800	0
A0A0S2Z5E9	CWF19-like protein 1	CWF19L1	0	0	0	0	562410	0	982280	0	955880	0	1125800	0	629160	0	698550	0	845430	0	517610	0	856540	0	1364000	0
E9PF19	Transducin beta-like protein 2	TBL2	1393700	0	1368700	0	2457900	0	6452400	0	4192900	0	6301900	0	3468800	0	1376800	0	4197500	0	3519700	0	4903700	0	3030100	0
A0A0S2Z5H3	Clathrin interactor 1	CLINT1	1143600	0	4844900	0	8656000	0	2504800	0	5464000	0	8865200	0	7446900	0	1958600	0	7249200	0	5754500	0	6230400	0	5943600	0
A0A0S2Z5H5	Vacuolar protein sorting-associated protein 28 homolog	VPS28	0	0	989960	0	0	0	1309000	0	1372100	0	1813500	0	2513100	0	0	0	0	0	1602500	0	1643800	0	1085900	0
A0A0S2Z5H6	Mitochondrial fission regulator 1-like	MTFR1L	0	0	0	0	0	0	391860	0	423880	0	0	0	0	0	0	0	0	0	0	0	0	0	0	0
A0A0S2Z5H7	COP9 signalosome complex subunit 4	COPS4	0	0	20028000	0	19362000	0	17234000	0	14064000	44322000	16406000	18577000	18198000	0	18310000	0	27219000	0	14272000	21501000	15578000	22492000	19487000	0
A0A0S2Z5I2	mRNA-decapping enzyme 1A	Nbla00360	0	0	682290	0	0	0	239690	0	345540	0	593410	0	616050	0	0	0	0	0	296050	0	397820	0	0	0
B4DI01	CDK5 regulatory subunit-associated protein 1	CDK5RAP1	0	0	1408100	0	0	0	0	0	0	0	362080	0	0	0	0	0	0	0	511810	0	394460	0	0	0
A0A0S2Z5K6	Nucleotide exchange factor SIL1	SIL1	0	0	0	0	0	0	0	0	731420	0	0	0	0	0	0	0	0	0	0	0	0	0	675000	0
A0A0S2Z5K8	Spermatid perinuclear RNA-binding protein	HEL162	0	0	0	0	3198400	0	3560600	0	4138200	0	0	0	0	0	0	0	0	0	3789500	0	4270600	0	3495200	0
J3KSB8	MIF4G domain-containing protein	MIF4GD	0	0	0	0	0	0	0	0	735010	0	0	0	0	0	0	0	0	0	728390	0	0	0	0	0
A0A0S2Z5L0	DNA replication complex GINS protein PSF3	GINS3	0	0	627580	0	576120	0	0	0	0	0	0	0	358690	0	0	0	663830	0	0	0	0	0	0	0
B4DRU9	ATP-binding cassette sub-family F member 3	ABCF3	1514500	0	5179400	0	2338500	0	721180	0	1210000	0	1618400	0	4283500	0	2069800	0	2718400	0	1766000	0	1768000	0	2864800	0
B3KQF0	Translocation protein SEC63 homolog	SEC63	0	0	0	0	0	0	2268100	0	3406600	0	3371200	11197000	0	0	0	0	0	0	3424900	0	3542000	0	4203100	0
Q9BQ52	Zinc phosphodiesterase ELAC protein 2	ELAC2	1075200	0	13032000	0	12848000	0	6070900	0	7828600	0	6928500	0	12311000	0	12033000	0	12046000	0	9625900	0	6788000	28598000	5632100	0
A0A0S2Z5P5	Mini-chromosome maintenance complex-binding protein	MCMBP	0	0	1452300	0	1181100	0	0	0	0	0	1087400	0	1251100	0	2134400	0	1856600	0	0	0	1261300	0	1229300	0
H0Y5M2	Lethal(3)malignant brain tumor-like protein 2	L3MBTL2	0	0	0	0	0	0	0	0	0	0	0	0	0	0	0	0	0	0	0	0	0	0	447490	0
B3KVZ3	Centromere protein H	CENPH	0	0	0	0	0	0	0	0	0	0	0	0	0	0	0	0	0	0	0	0	485430	0	0	0
A0A0S2Z5U1	Mimitin, mitochondrial	NDUFAF2	0	0	0	0	0	0	0	0	0	0	0	0	0	0	0	0	0	0	567480	0	0	0	609700	0
B7WPG3	Heterogeneous nuclear ribonucleoprotein L-like	HNRNPLL	1026100	0	2198000	0	1837200	0	2061200	0	3787200	0	5279600	0	3779600	0	1553300	0	5156500	0	1260600	0	2771400	0	2370900	0
A0A0S2Z5U6	Pyrroline-5-carboxylate reductase 2	PYCR2	1994900	0	1675500	0	1619200	0	1951700	0	1380600	0	1508000	0	1689100	0	1985500	0	0	0	3052800	0	1692900	0	1457300	0
Q502X2	Diablo homolog, mitochondrial	DIABLO	3058400	0	1812200	0	2479300	0	3036000	0	754590	0	1811400	0	0	0	1770300	0	1835900	0	2626500	0	2457400	0	3132200	0
A0A0S2Z5V7	Minor histocompatibility antigen H13	HM13	21717000	0	34069000	0	35128000	0	33162000	0	34294000	0	30958000	0	35843000	0	35810000	0	39023000	0	30465000	0	37365000	0	30744000	0
F2Z3A7	Mitochondrial import inner membrane translocase subunit TIM14	DNAJC19	0	0	0	0	0	0	2000000	0	1968300	0	0	0	0	0	0	0	0	0	1631700	0	1222100	0	1143700	0
A0A0S2Z5X7	Vitamin K epoxide reductase complex subunit 1	VKORC1	0	0	0	0	0	0	1841600	0	1407600	0	1212000	0	0	0	0	0	0	0	1081300	0	1226600	0	0	0
A0A0S2Z652	Conserved oligomeric Golgi complex subunit 7	COG7	0	0	0	0	0	0	1436500	0	763500	0	0	0	0	0	0	0	0	0	1097100	0	899280	0	0	0
B4DH16	Methylcrotonoyl-CoA carboxylase subunit alpha, mitochondrial	DKFZp686B20267	0	0	0	0	0	0	0	0	0	0	839920	0	0	0	0	0	0	0	0	0	0	0	0	0
Q8IYU8	Calcium uptake protein 2, mitochondrial	MICU2	0	0	0	0	0	0	0	0	0	0	0	0	0	0	0	0	0	0	315680	0	0	0	0	0
A0A0U1RQV4	Rho-associated protein kinase	ROCK1	0	0	0	0	0	0	0	0	0	0	0	0	0	0	0	0	0	0	0	0	0	0	0	0
A0A0U1RR39	E3 ubiquitin-protein ligase CBL	CBL	0	0	2109500	0	2215900	0	664540	0	0	0	0	0	1892200	0	822690	0	888430	0	0	0	0	0	761470	0
Q6FIA3	Protein kinase C and casein kinase substrate in neurons protein 2	PACSIN2	0	0	3467400	0	2661900	0	1869400	0	1899100	0	1448400	0	0	0	1441700	0	9678800	0	1588300	0	1759400	0	1704000	0
G3V3I3	Pleckstrin homology domain-containing family G member 3	PLEKHG3	0	0	0	0	0	0	0	0	0	0	0	0	0	0	0	0	0	0	0	0	0	0	0	0
A0A0U1RR85	Receptor expression-enhancing protein	REEP3	0	0	0	0	0	0	0	0	0	0	0	0	0	0	0	0	0	0	0	0	0	0	0	0
A0A0U1RRB6	Exocyst complex component 6B	EXOC6B	0	0	0	0	0	0	830230	0	838680	0	2278000	0	0	0	651790	0	0	0	941640	0	1042500	0	807370	0
E9PQV6	Calcium uptake protein 1, mitochondrial	MICU1	0	0	0	0	0	0	1170700	0	1104800	0	1219100	0	0	0	0	0	0	0	0	0	0	0	0	0
A0A0U1RRM1	Transcriptional repressor p66-beta	GATAD2B	0	0	0	0	468010	0	641260	0	841900	0	711850	0	672230	0	0	0	899310	0	0	0	724670	0	1255700	0
A0A0U1RRM4	Polypyrimidine tract-binding protein 1	PTBP1	200810000	0	293790000	0	294970000	0	189030000	90980000	328170000	48343000	234430000	0	274430000	0	207490000	0	232770000	0	227290000	42816000	248980000	0	195730000	0
Q8IZI4	Tumor necrosis factor ligand superfamily member 13B	TNFSF13B	0	0	0	0	0	0	0	0	0	0	0	0	0	0	0	0	0	0	0	0	1742100	0	0	0
A0A0U5JA32	CD70 antigen	CD70	7302700	0	9124000	0	8502900	0	12522000	0	17232000	0	13779000	0	9033700	0	10348000	0	13511000	0	13931000	0	12897000	0	11113000	0
A0A2U8RNM3			0	0	790670	0	0	0	0	0	0	0	286600	0	0	0	0	0	1152500	0	606260	0	655180	0	798250	0
A0A109NGN6	Proteasome subunit alpha type-5	PSMA5	133910000	0	138860000	0	132790000	0	69090000	0	71187000	0	68625000	0	111880000	0	148740000	0	177850000	0	66936000	0	65515000	0	74527000	0
A0A126LAY1			0	0	0	0	0	0	0	0	1980600	0	0	0	0	0	0	0	0	0	0	0	0	0	0	0
A0A140TA86	Protein QIL1	QIL1	0	0	0	0	0	0	2437200	0	3651400	58846000	0	0	0	0	0	0	0	0	0	0	0	0	0	0
E9PG40	Amyloid beta A4 protein	APP	0	0	0	0	566620	0	1244000	0	977320	0	739680	0	774910	0	0	0	0	0	857430	0	884550	0	726680	0
A0A140VJC9	Acyl-protein thioesterase 2	LYPLA2	2279100	0	0	0	5463300	0	0	0	0	0	3659200	0	0	0	3524400	0	0	0	0	0	3642500	0	2183700	0
A0A140VJD0	Leucine-rich repeat and WD repeat-containing protein 1	LRWD1	2564300	0	1897000	0	0	0	1036500	0	1344400	0	2996300	0	2153300	0	0	0	0	0	1521400	0	1965600	0	1750400	0
A0A140VJE3	Methionine aminopeptidase 2	METAP2	7752300	0	11117000	0	13528000	0	1889500	0	10198000	0	13944000	0	10623000	0	3569600	0	14084000	0	8261800	0	6508900	0	8508800	0
O43747	AP-1 complex subunit gamma-1	AP1G1	4424600	0	22479000	0	27214000	0	14582000	39376000	16317000	53643000	22558000	66148000	24209000	0	27042000	0	25164000	0	17715000	52447000	14809000	50601000	16948000	0
A0A140VJE8	AP-2 complex subunit beta	AP2B1	22060000	0	79406000	0	84392000	0	48489000	0	61615000	0	72574000	0	74947000	0	63897000	0	99787000	0	70055000	0	64900000	0	65410000	0
A0A140VJF3	Mitotic checkpoint protein BUB3	BUB3	2405600	0	23676000	0	19800000	0	15937000	0	13073000	0	13398000	0	19033000	0	17601000	0	25842000	0	11388000	0	12295000	0	16371000	0
P53004	Biliverdin reductase A	BLVRA	30600000	0	41432000	0	42241000	0	21029000	0	16093000	0	22929000	0	35556000	0	43856000	0	45950000	0	15752000	0	23752000	0	26643000	0
A0A140VJG8	Catechol O-methyltransferase	COMT	4214600	0	11814000	0	10389000	0	8144700	0	10042000	0	8439800	0	10190000	0	4737400	0	5894800	0	10791000	0	7623000	0	3326000	0
Q86TM7	Dolichol-phosphate mannosyltransferase subunit 3	DPM3	0	0	512040	0	0	0	0	0	0	0	428820	0	0	0	0	0	0	0	0	0	0	0	0	0
A0A140VJJ2	S-formylglutathione hydrolase	ESD	16442000	0	40139000	0	32144000	0	27427000	0	27715000	0	28954000	0	35583000	0	39694000	0	42814000	0	23807000	0	25272000	0	29743000	0
A0A140VJK1	Glutaredoxin-3	GLRX3	7664700	0	16885000	0	18799000	0	17768000	0	11097000	0	10434000	0	16981000	0	19355000	0	17522000	0	11823000	0	14111000	0	13057000	0
A0A140VJK6	GMP synthase [glutamine-hydrolyzing]	GMPS	14153000	0	60243000	0	54702000	0	27961000	0	35094000	52846000	45450000	0	50294000	0	48823000	0	55862000	0	32945000	0	36553000	16068000	37678000	0
A0A140VJK7	HD domain-containing protein 2	HDDC2	0	0	1554700	0	1393100	0	449390	0	634050	0	996110	0	1071000	0	1606100	0	1183000	0	759610	0	766610	0	823040	0
A0A140VJL0	3-hydroxyisobutyryl-CoA hydrolase, mitochondrial	HIBCH	0	0	2248600	0	1973900	0	0	0	2225600	23433000	2087200	0	1917500	0	2789000	0	3024900	0	1955200	21636000	2666500	28487000	2507500	0
Q6LET3	Hypoxanthine-guanine phosphoribosyltransferase	HPRT1	47600000	0	81654000	0	87715000	0	22384000	0	31574000	0	50510000	0	63211000	0	90130000	0	82519000	103300000	40438000	0	40904000	0	35741000	0
H7C5G1	Isoamyl acetate-hydrolyzing esterase 1 homolog	IAH1	0	0	1818500	0	2035100	0	1163300	0	1425200	0	0	0	1478400	0	1460200	0	1364400	0	1800200	0	1833000	0	1373600	0
B7Z3I9	Delta-aminolevulinic acid dehydratase	ALAD	0	0	0	0	0	0	0	0	0	0	453690	0	0	0	0	0	0	0	412580	0	0	0	0	0
B4E0H8	Integrin alpha-3	ITGA3	2533100	0	15607000	0	14832000	0	5153200	0	13545000	0	11185000	0	15345000	0	3324400	0	14640000	0	15530000	0	15420000	0	7546600	0
A0A140VJN3	Leucine-rich repeat-containing protein 40	LRRC40	0	0	0	0	0	0	0	0	0	0	512160	0	0	0	702120	0	0	0	0	0	0	0	761500	0
A0A140VJP2	Methionine adenosyltransferase 2 subunit beta	MAT2B	6051700	0	7068600	0	8046300	0	6463200	0	4428800	0	7629200	0	7052100	0	10669000	0	10018000	0	3704400	0	5719400	0	7110500	0
A0A140VJP5	S-adenosylmethionine synthase isoform type-2	MAT2A	35689000	0	36291000	0	35000000	0	18912000	0	19224000	0	19600000	0	30791000	0	37172000	0	41158000	0	18156000	0	18301000	0	24776000	0
B4DIZ6	U8 snoRNA-decapping enzyme	NUDT16	927130	0	0	0	0	0	449410	0	0	0	931640	0	0	0	0	0	0	0	572380	0	641640	0	996330	0
A0A140VJQ4	Ornithine aminotransferase, mitochondrial	OAT	35147000	0	56590000	0	52566000	0	49114000	0	51949000	0	52899000	12744000	49873000	0	63630000	0	56830000	0	51957000	0	63767000	0	52319000	0
A0A140VJQ6	Oxysterol-binding protein-related protein 11	OSBPL11	0	0	0	0	0	0	711200	0	784960	0	1093500	0	0	0	0	0	0	0	805160	0	870320	0	885360	0
A0A140VJQ8	Paxillin	PXN	0	0	0	0	1245200	0	0	0	989920	0	0	0	0	0	0	0	0	0	0	0	1093300	0	1069900	0
J3K000	Xaa-Pro dipeptidase	PEPD	13459000	0	15882000	9048600	25531000	0	9592200	0	9110800	0	25192000	0	24802000	9001300	15934000	0	24329000	0	10730000	0	9667200	0	8629700	0
Q8WZ56	Serine/threonine-protein phosphatase	PPP2CB	0	0	0	0	0	0	0	0	0	0	0	0	0	0	0	0	0	0	0	0	0	0	0	0
A0A140VJS3	26S protease regulatory subunit 8	PSMC5	52201000	0	72536000	0	70245000	0	41243000	0	39257000	0	47930000	3999600	58119000	0	73265000	0	67992000	0	35082000	0	43897000	0	41867000	0
A0A140VJS6	Proteasome subunit beta type-2	PSMB2	40664000	0	78738000	0	85187000	0	34694000	0	37025000	0	47388000	0	65579000	0	76675000	0	50696000	0	37693000	0	40786000	0	43752000	0
A0A140VJT0	Serine/threonine-protein phosphatase 2A 55 kDa regulatory subunit B alpha isoform	PPP2R2A	2977400	0	9964600	0	8116300	0	3117400	0	5804100	0	8170100	0	11086000	0	10075000	0	4640700	0	6162500	0	6060800	0	5818900	0
Q5QPM7	Proteasome inhibitor PI31 subunit	PSMF1	2425300	0	2187700	0	2051200	0	2449000	0	1070500	0	1916100	0	2313200	0	2485200	0	2666500	0	1650200	0	1974500	0	3756400	0
A0A140VJW5	Aspartate--tRNA ligase, cytoplasmic	DARS	21769000	0	48692000	48439000	49074000	0	41591000	0	45700000	97418000	54023000	0	50846000	0	62519000	0	68295000	0	41829000	88960000	43841000	75758000	58880000	0
A0A140VJX1	Acetyl-CoA acetyltransferase, mitochondrial	ACAT1	75221000	0	80112000	0	84831000	0	96811000	0	93914000	0	89674000	0	78465000	0	74452000	0	76326000	0	102920000	0	103270000	0	97382000	0
A0A140VJX3	3-mercaptopyruvate sulfurtransferase	MPST	1907900	0	7177100	0	5494000	0	5975800	0	5874400	0	8112700	0	6509200	0	8702700	0	8866800	0	5455300	0	7522900	0	6173900	0
A0A140VJX5	Transmembrane protein 209	TMEM209	0	0	0	0	0	0	0	0	437240	0	0	0	0	0	0	0	0	0	364540	0	0	0	0	0
A0A140VJY7	Thioredoxin domain-containing protein 17	TXNDC17	12322000	0	19462000	0	22943000	0	11605000	0	11559000	0	7150100	0	18006000	0	19500000	0	27085000	0	9199500	0	9271600	0	13246000	0
A0A140VJZ1	Ubiquitin carboxyl-terminal hydrolase 5	USP5	4971500	0	24228000	0	21658000	0	16057000	0	18828000	0	23042000	0	23919000	0	22869000	0	25374000	0	22474000	0	18290000	0	18985000	0
A0A140VK00	Zinc-alpha-2-glycoprotein	AZGP1	0	0	0	0	0	0	1872100	0	1468000	0	0	0	0	0	0	0	0	0	1458000	0	0	0	0	0
I3L0W0	A-kinase anchor protein 1, mitochondrial	AKAP1	0	0	0	0	0	0	0	0	0	0	665770	0	0	0	0	0	0	0	424510	0	0	0	0	0
Q6DEN2	Dihydropyrimidinase-related protein 3	DPYSL3	0	0	0	0	0	0	0	0	0	0	0	0	0	0	0	0	0	0	0	0	0	0	400150	0
A0A140VK12	Coatomer subunit gamma-2	COPG2	0	0	6171400	0	3363900	0	2766400	0	5200000	0	15776000	0	3733800	0	5965200	0	6602400	0	6187000	0	6797300	0	4360300	0
A0A140VK13	Carnitine O-palmitoyltransferase 2, mitochondrial	CPT2	1957100	0	2706800	0	2225300	0	7377500	0	12094000	0	12547000	0	1442700	0	4370800	0	3004300	83678000	9076200	0	14059000	0	12299000	0
A0A140VK27	Leukotriene A-4 hydrolase	LTA4H	67692000	0	100590000	0	94126000	0	48953000	0	63079000	0	59944000	0	92376000	0	86421000	0	136910000	0	51711000	0	62445000	0	70612000	0
A0A140VK29	Methylcrotonoyl-CoA carboxylase beta chain, mitochondrial	MCCC2	0	0	0	0	593330	0	2265800	0	2626100	0	5024300	0	0	0	2574500	0	2411200	0	3232100	0	3390300	22296000	3709200	0
A0A140VK39	Protein phosphatase methylesterase 1	PPME1	12314000	0	15319000	0	12623000	0	8754100	0	8575600	0	11421000	0	14337000	0	18314000	0	19012000	0	8127300	0	10769000	0	12872000	0
A0A140VK41	Ribose-phosphate pyrophosphokinase 2	PRPS2	2251800	0	7498900	0	7379900	0	7364100	0	7535700	0	9273300	0	9492200	0	7400100	0	7646100	0	7160100	0	7662700	0	7248800	0
A0A140VK42	26S protease regulatory subunit 6A	PSMC3	0	0	0	0	0	0	0	0	0	0	0	0	0	0	0	0	0	0	0	0	0	0	0	0
Q6IB71	Proteasome subunit alpha type	PSMA3	7413900	0	42156000	0	43755000	0	33434000	0	36236000	0	40940000	25339000	40715000	0	45313000	0	56065000	0	30107000	0	37760000	0	44649000	0
A0A140VK44	Proteasome subunit alpha type-6	PSMA6	75620000	0	59731000	0	58305000	0	44409000	0	45834000	0	41680000	0	56679000	0	87374000	0	80832000	0	35277000	0	41872000	0	49877000	0
Q53FT8	Proteasome subunit beta type	PSMB1	27158000	0	44981000	0	56381000	0	27294000	0	25695000	0	38342000	0	43443000	0	45580000	0	56928000	0	25939000	0	28083000	0	36279000	0
P28070	Proteasome subunit beta type-4	PSMB4	7934500	0	29709000	0	0	0	11716000	0	15480000	0	13020000	0	14753000	0	32836000	0	33267000	0	14558000	0	11374000	0	13907000	0
A0A140VK49	Staphylococcal nuclease domain-containing protein 1	SND1	5491500	0	57450000	19708000	68280000	19220000	39988000	0	47765000	0	56680000	0	60800000	0	58125000	0	86637000	19572000	51217000	0	51580000	0	49352000	0
A0A140VK53	Serine/arginine repetitive matrix protein 2	SRRM2	1599500	0	8036200	0	4052600	0	5605600	0	5550600	0	3348900	0	6494200	0	1548000	0	2006600	0	4052800	0	5657600	0	3798000	0
C9JK83	STAM-binding protein	STAMBP	0	0	1427600	0	0	0	0	0	0	0	1092200	0	1317000	0	0	0	0	0	0	0	0	0	0	0
A0A140VK56	Transaldolase	TALDO1	80234000	0	87370000	0	89163000	0	69512000	0	61840000	0	64742000	0	87760000	0	86930000	0	108320000	0	57252000	0	63288000	0	70423000	0
A0A140VK65	V-type proton ATPase subunit B, brain isoform	ATP6V1B2	8766300	0	18393000	0	15531000	0	10433000	0	9999100	0	13891000	0	18850000	0	11580000	0	15483000	0	14002000	0	13966000	0	10470000	0
Q2TU84	Aspartate aminotransferase	GIG18	4457700	0	5954200	0	7049900	0	2863900	0	3756700	0	8763200	0	7556500	0	9870800	0	5554700	0	6022300	0	8086300	0	5367400	0
A0A140VK70	26S protease regulatory subunit 7	PSMC2	42906000	0	51609000	0	54339000	0	34247000	0	32192000	0	45857000	0	53832000	0	61630000	0	67123000	0	30311000	0	40594000	0	45386000	0
B3KY30	Heat shock 70 kDa protein 13	HSPA13	0	0	0	0	0	0	0	0	0	0	0	0	0	0	0	0	0	0	0	0	0	0	0	0
A0A140VK76	Hydroxyacyl-coenzyme A dehydrogenase, mitochondrial	HADH	8107700	0	15812000	0	29396000	0	14715000	0	15731000	23046000	25796000	46113000	23040000	0	24041000	0	13704000	0	21369000	0	21840000	21919000	11997000	0
A0A140VK83	Protein phosphatase 1 regulatory subunit 7	PPP1R7	0	0	0	0	0	0	1953000	0	1641200	0	2423000	0	0	0	0	0	0	0	1331600	0	1949600	0	1743200	0
B4DE94	Ketosamine-3-kinase	FN3KRP	0	0	1505000	0	1350400	0	925120	0	1032900	0	1866300	0	1721000	0	1841000	0	1275800	0	0	0	1387700	0	1447200	0
Q6IBK3	Secretory carrier-associated membrane protein 2	SCAMP2	4050000	0	0	0	4928600	0	4273500	0	0	0	0	0	4047200	0	3617500	0	5551400	0	3520000	0	4760800	0	6449100	0
F8W1A4	Adenylate kinase 2, mitochondrial	AK2	66044000	0	81176000	0	74714000	0	66589000	15658000	77760000	0	71482000	0	61791000	0	69893000	0	65314000	0	76900000	0	79602000	0	71835000	0
A0A140VK94	Ran-specific GTPase-activating protein	RANBP1	45115000	0	56873000	0	56558000	0	33626000	0	37142000	0	33821000	0	60504000	0	63429000	0	84628000	0	34223000	0	29615000	0	43379000	0
A0A140VKA6	Hsc70-interacting protein	ST13	58128000	0	62099000	0	61116000	0	30091000	0	29286000	0	40115000	0	61348000	0	53291000	0	52339000	0	33143000	0	35264000	0	34975000	0
A0A140VKA9	Dihydropteridine reductase	QDPR	2008600	0	1526500	0	1433900	0	1698700	0	0	0	0	0	1206800	0	2054000	0	3054600	0	802460	0	0	0	2193500	0
P51608	Methyl-CpG-binding protein 2	MECP2	0	0	0	0	0	0	0	0	2073600	0	2745500	0	765990	0	0	0	0	0	2122200	0	1062600	0	1814700	0
E9PKL9	GDP-L-fucose synthase	TSTA3	1370000	0	1260800	0	1139800	0	0	0	0	0	0	0	1123300	0	932000	0	1865700	0	0	0	0	0	1218900	0
Q16851	UTP--glucose-1-phosphate uridylyltransferase	UGP2	14512000	20215000	21238000	0	21518000	0	13211000	0	13633000	0	17075000	0	21175000	10754000	7967300	0	19199000	0	15557000	10024000	14958000	0	17826000	0
Q53ZP9	Heat shock 70 kDa protein 4L	HSPA4L	0	0	11197000	0	11049000	0	4648400	0	3175200	0	7791900	0	9253500	0	6212600	0	14618000	0	4749900	0	4656200	0	6133700	0
Q13409	Cytoplasmic dynein 1 intermediate chain 2	DYNC1I2	11378000	0	18234000	0	19141000	0	13452000	0	16654000	0	18262000	0	17413000	0	16068000	0	14984000	0	17765000	16239000	14648000	0	14083000	0
B7Z6Q6	Kinesin-like protein	KIF2C	553170	0	2570600	0	2597300	0	0	0	0	0	684210	0	1489000	0	1650400	0	1607400	0	0	0	1124500	0	1007200	0
A0A140VKF2	26S proteasome non-ATPase regulatory subunit 14	PSMD14	12195000	0	26129000	0	25727000	0	32937000	66014000	14929000	231840000	16682000	0	24307000	0	20138000	0	19791000	0	16569000	145440000	18525000	0	14688000	0
A0A140VKF9	Enoyl-CoA hydratase domain-containing protein 3, mitochondrial	ECHDC3	0	0	1146600	0	1766400	0	1235200	0	1461800	0	1606000	0	1174100	0	0	0	0	0	1458500	0	1540800	0	0	0
A0A140VKG4	Protein FAM114A2	FAM114A2	0	0	1114800	0	703090	0	860720	0	0	0	791330	0	879200	0	0	0	770160	0	0	0	0	0	973810	0
O94901	SUN domain-containing protein 1	SUN1	0	0	2043400	0	2940200	0	902740	0	1037400	0	2828500	0	0	0	0	0	0	0	2600800	0	2110000	0	1047200	0
A0A158RFU3	Parathymosin	PTMS	0	0	0	0	0	0	0	0	0	0	1237600	0	0	0	0	0	0	0	0	0	615010	0	414990	0
A0A158RFU6	Ras-related protein Rab-7a	RAB7A	54920000	0	47367000	0	48500000	0	25983000	0	31508000	0	26918000	0	34232000	0	60730000	0	57557000	0	27636000	0	31398000	0	38193000	0
P02788	Lactotransferrin	LTF	0	0	0	0	0	0	0	0	0	0	0	0	0	0	1527300	0	2826700	0	0	0	0	0	0	0
Q6YL38	N-acetylgalactosamine-6-sulfatase	FLJ00319	0	0	0	0	0	0	0	0	0	0	0	0	0	0	0	0	0	0	0	0	0	0	0	0
O75787	Renin receptor	ATP6AP2	1837400	0	1339400	0	1630600	0	1509300	0	1304700	0	2875600	0	1283000	0	1108300	0	2184800	0	3384000	0	2487000	0	1609800	0
A0A1B0GUC3	Alpha-ketoglutarate-dependent dioxygenase FTO	FTO	0	0	797970	0	0	0	645030	0	687460	0	1961400	0	0	0	0	0	0	0	731840	0	1014200	0	695460	0
P30566	Adenylosuccinate lyase	ADSL	21442000	0	43867000	0	48484000	0	12411000	0	15199000	0	24484000	0	34862000	0	31306000	0	23691000	0	17621000	0	18909000	0	15733000	0
A0A1B0GTK6	Iron-sulfur cluster assembly 1 homolog, mitochondrial	ISCA1	945150	0	0	0	0	0	0	0	0	0	0	0	0	0	0	0	0	0	0	0	0	0	0	0
Q2Z1P3	Rab11 family-interacting protein 5	GAF1	0	0	0	0	0	0	504430	0	0	0	0	0	0	0	0	0	0	0	0	0	0	0	0	0
A0A1B0GUA3	KIF1-binding protein	KIAA1279	0	0	5547400	0	5690800	0	2003100	0	2598200	0	3273200	0	5583600	0	5365600	0	4911000	0	3798500	0	2182300	0	1656700	0
A0A1B0GUL7			0	0	0	0	0	0	0	0	0	0	0	0	0	0	0	0	0	0	0	0	0	0	0	0
O00555	Voltage-dependent P/Q-type calcium channel subunit alpha-1A	CACNA1A	0	0	0	0	0	0	1288100	0	1453200	0	0	0	0	0	0	0	0	0	1054000	0	1328400	0	0	0
B4DG97	Protein EFR3 homolog A	EFR3A	0	0	0	0	0	0	0	0	388250	0	1094800	0	0	0	0	0	0	0	460300	0	468290	0	413610	0
P07339	Cathepsin D	CTSD	66952000	0	70703000	0	57594000	0	58584000	0	61078000	0	58272000	0	62036000	0	57541000	0	64114000	0	65964000	17596000	66564000	0	57528000	0
A0A1B0GVP4			0	0	0	0	0	0	0	0	0	0	0	0	0	0	0	0	4892100	0	0	0	0	0	0	0
A0A1B0GVU9		QARS	0	0	0	0	0	0	134430000	0	105970000	12046000	155420000	21751000	0	0	0	0	0	0	0	0	142870000	0	5953800	0
A0A1B0GW05	Probable C-mannosyltransferase DPY19L1	DPY19L1	0	0	592200	0	779510	0	1044500	0	1564500	0	0	0	665190	0	0	0	0	0	0	0	0	0	0	0
F6WST4	ORM1-like protein 1	ORMDL1	0	0	1428600	0	1842800	0	1215300	0	1711500	0	0	0	1307800	0	1331200	0	1478100	0	1624400	0	1353900	0	1301100	0
H9PBP8	Cytochrome b	CYTB	0	0	0	0	0	0	3992400	0	3408500	0	3664800	0	0	0	0	0	0	0	0	0	4068300	0	3245500	0
A0A1B2JLU2	Protein XRP2	RP2	0	0	1168200	0	0	0	0	0	0	0	1393900	0	0	0	0	0	0	0	0	0	0	0	0	0
H7C5C9	Propionyl-CoA carboxylase beta chain, mitochondrial	PCCB	0	0	0	0	0	0	0	0	622030	0	0	0	0	0	0	0	0	0	1404400	0	0	0	0	0
A0A1C7CYX9	Dihydropyrimidinase-related protein 2	DPYSL2	22111000	0	51060000	0	51571000	0	30586000	0	42735000	0	48967000	0	52206000	0	51897000	0	66699000	0	38414000	0	39630000	0	42326000	0
A0A1C7CYZ1	Mitogen-activated protein kinase 15	MAPK15	5823500	0	4759600	0	5753600	0	0	0	0	0	0	0	4530700	0	4064900	0	7640600	0	0	0	0	0	0	0
A0A1G4HPW4	HLA class I histocompatibility antigen, A-30 alpha chain	HLA	0	0	0	0	1144200	0	0	0	918700	0	0	0	1109700	0	1038100	0	1415000	0	688300	0	0	0	0	0
A0A1L1UHR1	Voltage-dependent anion-selective channel protein 1	VDAC1	168170000	0	166350000	0	152820000	0	181380000	0	170630000	0	135900000	0	161860000	0	207910000	0	200120000	0	154580000	0	170930000	0	175650000	0
A0A1L7NY50	Polypeptide N-acetylgalactosaminyltransferase 2	GALNT2	0	0	4984800	0	2600900	0	2573000	0	3825800	0	3384800	0	6052300	0	784670	0	3533100	0	2931200	0	5710200	0	3826600	0
Q5TIG5	Afadin	MLLT4	0	0	790890	0	2027100	0	1243300	0	3169500	0	5585100	0	878970	0	747470	0	0	0	3793500	0	4031500	0	2614700	0
A0A1S5UYZ9	Protein diaphanous homolog 2	DIAPH2	0	0	0	0	0	0	0	0	0	0	1521200	0	0	0	0	0	0	0	508940	0	0	0	0	0
C9JB06	Dehydrogenase/reductase SDR family member on chromosome X	DHRSX	0	0	0	0	0	0	0	0	0	0	0	0	0	0	0	0	0	0	0	0	231390	0	0	0
A0A1S5UZH2	Protein-methionine sulfoxide oxidase MICAL1	MICAL1	0	0	0	0	0	0	0	0	0	0	0	0	0	0	0	0	0	0	363630	0	0	0	0	0
B4DX69	Thioredoxin, mitochondrial	TXN2	0	0	0	0	0	0	1117000	0	1453100	0	0	0	0	0	0	0	0	0	1248200	0	898030	0	0	0
Q2L6I2	ATP-binding cassette sub-family F member 1	ABCF1	3253000	0	7514100	0	9887100	0	5412900	0	5882900	0	6407000	0	6265400	0	4182800	0	7894300	0	5574900	0	4411000	0	4101300	0
A0A1U9X7J2	Casein kinase II subunit beta	CSNK2B	2951500	0	10073000	0	10678000	0	4230900	0	6449600	0	6104500	0	4677300	0	5822700	0	4517700	0	6225900	0	4973700	0	7758800	0
B4DNU0	General transcription factor IIH subunit 4	GTF2H4	0	0	0	0	0	0	0	0	380920	0	805910	0	0	0	0	0	0	0	472140	0	548410	0	393850	0
Q92506	Estradiol 17-beta-dehydrogenase 8	HSD17B8	0	0	0	0	0	0	1680800	0	1805200	0	1120800	0	0	0	0	0	0	0	1130900	0	916010	0	1344900	0
B3KQA4	Proline-rich protein 3	CAT56	0	0	0	0	0	0	0	0	0	0	0	0	0	0	0	0	0	0	0	0	305690	0	285150	0
B4DW57	E3 ubiquitin-protein ligase RING1	RING1	0	0	0	0	0	0	368870	0	1021600	0	1595000	0	0	0	0	0	0	0	709760	0	1068600	16268000	734780	0
H7C5N0	Helicase SKI2W	SKIV2L	0	0	0	0	0	0	0	0	0	0	121670	0	0	0	0	0	0	0	90695	0	0	0	0	0
A0A1U9X974	Protein PRRC2A	PRRC2A	0	0	3441500	0	3323800	0	0	0	1700300	0	2841400	0	3062000	0	2317700	0	1980800	0	1781800	0	1673300	0	0	0
A0A1U9XBC3	Mediator of DNA damage checkpoint protein 1	MDC1	0	0	2145900	0	1312800	0	2563200	0	3046900	0	3676700	0	2137000	0	1247100	0	1348000	0	2959900	0	2949800	0	2541200	0
Q59H06	Antigen peptide transporter 2	TAP2	0	0	1011000	0	1186800	0	583330	0	719820	0	0	0	819140	0	0	0	0	0	649290	0	808070	0	504540	0
A0A1W1GST9	DNA repair endonuclease XPF	ERCC4	0	0	0	0	923350	0	741500	0	713290	0	623680	0	0	0	0	0	0	0	503290	0	462800	0	447390	0
Q969N2	GPI transamidase component PIG-T	PIGT	0	0	1392200	0	0	0	2757700	0	3064400	0	4837700	0	0	0	0	0	0	0	3311200	0	1919400	0	2015700	0
A0A1W2PNR9	Immediate early response 3-interacting protein 1	IER3IP1	0	0	0	0	0	0	0	0	0	0	0	0	0	0	0	0	0	0	0	0	0	0	0	0
A0A1W2PQ12	Golgi SNAP receptor complex member 2	GOSR2	0	0	0	0	0	0	0	0	0	0	0	0	0	0	0	0	0	0	0	0	0	0	0	0
A0A1W2PNV4			11112000	0	23912000	0	22051000	0	17823000	0	20695000	0	17535000	0	20996000	0	17846000	0	19107000	0	10637000	0	15423000	0	12854000	0
P42226	Signal transducer and activator of transcription 6	STAT6	0	0	1458500	0	2865000	0	468880	0	540860	0	860370	0	1400400	0	1828100	0	1360100	0	669830	0	661420	0	597380	0
Q96EB1	Elongator complex protein 4	ELP4	0	0	0	0	0	0	416470	0	280100	0	0	0	0	0	0	0	0	0	357150	0	405470	0	332800	0
A0A1W2PPH1	NAD-dependent malic enzyme, mitochondrial	ME2	12006000	0	21458000	0	18640000	0	13185000	0	16271000	0	17968000	0	18304000	0	17805000	78957000	17795000	90406000	13092000	0	13462000	9552700	18379000	0
D3DQT4	Tripartite motif-containing protein 3	TRIM3	0	0	0	0	0	0	0	0	0	0	0	0	0	0	0	0	0	0	0	0	0	0	0	0
A0A1W2PPZ5	Transcription elongation factor A protein 1	TCEA1	5082300	0	6331600	0	5324400	0	5557900	0	3784500	0	6190400	0	6162900	0	4412500	0	2030800	0	3574200	0	4988200	0	5951800	0
A0A1W2PQ43	Bcl-2-associated transcription factor 1	BCLAF1	0	0	12224000	0	13271000	0	10237000	0	12831000	0	3785600	0	11433000	0	11310000	0	12126000	0	11833000	0	13118000	10135000	7090700	0
A0A1X7SBZ2	Probable ATP-dependent RNA helicase DDX17	DDX17	38509000	0	38477000	0	38644000	0	35564000	0	39360000	0	43718000	0	40782000	0	38743000	0	55522000	0	34403000	0	36673000	0	47460000	0
A0A1W2PQS6			0	0	0	0	0	0	836720	0	0	0	0	0	0	0	0	0	0	0	0	0	1096200	0	0	0
A0A1W2PQV2	Glycine cleavage system H protein, mitochondrial	GCSH	0	0	0	0	0	0	0	0	0	0	0	0	0	0	0	0	0	0	0	0	0	0	377980	0
A0A1W2PRB8	Mediator of RNA polymerase II transcription subunit 17	MED17	0	0	0	0	0	0	232110	0	0	0	0	0	0	0	0	0	0	0	310250	0	300600	0	0	0
B4DPV9	Phosphatidylinositol 3-kinase	PIK3C3	0	0	0	0	0	0	0	0	0	0	0	0	0	0	0	0	0	0	0	0	454660	0	0	0
A0A220K8H0	Equilibrative nucleoside transporter 1	SLC29A1	0	0	4094500	0	4499700	0	1187300	0	1711400	0	2225200	0	3331600	0	1848000	0	3890800	0	1826400	0	2572800	0	1522500	0
A0A220T1R9	Ankyrin repeat and LEM domain-containing protein 2	ANKLE2	0	0	1534600	0	1586300	0	0	0	685380	0	1040200	0	1573100	0	1720500	0	0	0	822770	0	735960	0	656890	0
A0A223PQH6	Host cell factor 1	HCFC1	0	0	0	0	0	0	0	0	0	0	0	0	0	0	0	0	0	0	0	0	0	0	0	0
A0A286SD73			0	0	0	0	0	0	0	0	0	0	0	0	0	0	0	0	0	0	0	0	0	0	0	0
Q6FI30	Nuclear factor 1	NFIC	0	0	0	0	0	0	625610	0	0	0	0	0	0	0	0	0	0	0	0	0	0	0	0	0
O43175	D-3-phosphoglycerate dehydrogenase	PHGDH	3916200	0	7092000	0	7760800	0	3244300	0	4262900	0	5553200	0	7004900	0	5346300	0	8777000	0	4790500	0	5232700	0	5851400	0
A0A2C9F2P4	Palmitoyl-protein thioesterase 1	PPT1	942660	16908000	8617900	0	7929500	0	10710000	0	9559800	0	8619900	0	7971000	0	4133600	0	10370000	0	13278000	0	11430000	6427400	10075000	0
B7ZM73	Protein MON2 homolog	MON2	0	0	0	0	0	0	665240	0	777910	0	626900	0	0	0	0	0	0	0	832980	0	685840	0	1319700	0
A0A2C9F2R7	Protein furry homolog-like	FRYL	0	0	0	0	0	0	0	0	0	0	0	0	0	0	0	0	0	0	0	0	0	0	0	0
A0A2H4G024			0	0	0	0	0	0	2244700	0	2356800	0	2234000	0	0	0	0	0	0	0	2201600	0	2595600	0	3007400	0
B4DEQ0	Electron transfer flavoprotein-ubiquinone oxidoreductase, mitochondrial	ETFDH	0	0	0	0	0	0	0	0	0	0	981020	0	0	0	0	0	0	0	731710	0	0	0	579290	0
Q14DU5	Rho-associated protein kinase 2	ROCK2	0	0	0	0	0	0	0	0	0	0	0	0	0	0	0	0	0	0	0	0	0	0	579230	0
A0A2Q2TH77	Golgin subfamily A member 2	GOLGA2	0	0	3183700	0	3151600	0	887080	0	3342800	0	2312000	0	2527600	0	2972100	0	941190	0	3884300	0	3834400	0	1960000	0
Q13555	Calcium/calmodulin-dependent protein kinase type II subunit gamma	CAMK2G	0	0	0	0	0	0	592980	0	671040	0	0	0	549140	0	0	0	0	0	0	0	0	0	0	0
A0A2R8YFN9	Paraplegin	SPG7	0	0	0	0	0	0	0	0	0	0	0	0	0	0	0	0	0	0	474790	0	0	0	0	0
A0A2R8Y6I1	Probable histidine--tRNA ligase, mitochondrial	HARS2	0	0	428630	0	0	0	0	0	0	0	427260	0	0	0	0	0	0	0	398540	0	443200	0	0	0
B7Z1C5	Glutathione synthetase	HEL	1421200	0	1817300	0	1613200	0	902170	0	1007700	0	2320700	0	1862100	0	1689000	0	1986600	0	2338600	0	1977900	0	1825900	0
A0A2R8Y620	COMM domain-containing protein 7	COMMD7	0	0	0	0	0	0	0	0	498420	0	0	0	0	0	0	0	0	0	503880	0	764440	0	892080	0
A0A2R8Y7K2	Spastin	SPAST	0	0	0	0	0	0	0	0	0	0	192560	0	0	0	0	0	0	0	0	0	0	0	0	0
H3BV07	TBC1 domain family member 24	TBC1D24	0	0	0	0	0	0	577840	0	0	0	1094200	0	0	0	0	0	0	0	579510	0	0	0	0	0
A0A2R8Y566	LisH domain and HEAT repeat-containing protein KIAA1468	KIAA1468	0	0	1925600	0	1969800	0	0	0	527050	0	3010500	0	1494500	0	1520800	0	1236500	0	1280300	0	0	0	1263800	0
A0A2R8Y595	Transcriptional repressor CTCF	CTCF	0	0	0	0	0	0	0	0	0	0	703280	0	0	0	0	0	0	0	0	0	461580	0	392090	0
A0A2R8Y5A6	Ataxin-2	ATXN2	0	0	0	0	0	0	0	0	0	0	0	0	0	0	0	0	0	0	0	0	557210	0	899690	0
A0A2R8YEZ4	DNA-directed RNA polymerases I and III subunit RPAC1	POLR1C	3306100	0	2395500	0	2892400	0	3121600	0	2376000	0	3712500	0	4624200	0	4866700	0	4206200	0	2280800	0	2135900	0	2771100	0
L0R4T3	Histone H2B	ABCF2	0	0	0	0	0	0	0	0	0	0	0	0	0	0	0	0	0	0	0	0	0	0	1170100	0
A0A2R8Y681	TFIIH basal transcription factor complex helicase XPB subunit	ERCC3	0	0	0	0	0	0	0	0	0	0	0	0	1129600	0	0	0	0	0	0	0	0	0	0	0
A0A2R8YDF3	Dual specificity tyrosine-phosphorylation-regulated kinase 1A	DYRK1A	0	0	0	0	0	0	0	0	388280	0	471080	0	0	0	0	0	0	0	0	0	0	0	0	0
A0A2R8Y6Q1	Tubulin-specific chaperone E	TBCE	0	0	0	0	0	0	0	0	0	0	0	0	0	0	0	0	0	0	0	0	959520	0	592620	0
A0A2R8Y7K4	Lipoxygenase homology domain-containing protein 1	LOXHD1	0	0	0	0	0	0	0	0	0	0	0	0	0	0	0	0	365470000	0	0	0	0	0	0	0
Q13136	Liprin-alpha-1	PPFIA1	0	0	0	0	682710	0	353060	0	560820	0	2438800	0	613670	0	0	0	0	0	632150	0	618380	0	0	0
A0A2R8Y811	40S ribosomal protein S14	RPS14	92616000	0	91214000	0	113010000	0	63467000	0	56900000	0	51491000	0	81007000	0	108820000	0	125570000	0	49240000	0	46703000	0	73616000	0
A0A2R8Y851	40S ribosomal protein S29	RPS29	0	0	1645000	0	1654800	0	0	0	0	0	0	0	1396400	0	1725600	0	0	0	0	0	0	0	0	0
A0A2R8YCV2	Uncharacterized protein ZMYM6NB	ZMYM6NB	0	0	0	0	0	0	164110	0	146550	0	0	0	0	0	0	0	0	0	165400	0	134870	0	0	0
P68400	Casein kinase II subunit alpha	CSNK2A1	15845000	0	30811000	0	35972000	0	13850000	0	41791000	33456000	22452000	0	25607000	0	28305000	0	22854000	0	17116000	0	18721000	102240000	16586000	0
A0A2R8YD85	Dedicator of cytokinesis protein 10	DOCK10	0	0	1465200	0	0	0	1206400	0	1134400	0	1614600	0	1652700	0	0	0	0	0	1307300	0	1256200	0	0	0
B3KRT9	Histone deacetylase complex subunit SAP130	SAP130	0	0	0	0	0	0	0	0	0	0	0	0	0	0	0	0	0	0	0	0	410460	0	598120	0
A0A2R8YFQ8	Protein FAM73A	FAM73A	0	0	0	0	0	0	0	0	0	0	0	0	0	0	0	0	0	0	243000	0	0	0	0	0
A0A2R8YDJ1	ATP synthase subunit s, mitochondrial	ATP5S	0	0	0	0	0	0	0	0	0	0	0	0	0	0	0	0	0	0	0	0	332920	0	0	0
O14936	Peripheral plasma membrane protein CASK	CASK	0	0	1573800	0	1602400	0	1067100	0	1360800	0	1504400	0	1260900	0	2111300	0	3129200	0	1003000	0	1160800	0	1702800	0
D6RHI7	Cyclin-H	CCNH	0	0	0	0	0	0	0	0	0	0	0	0	0	0	0	0	0	0	0	0	0	0	0	0
E5RHA5	Pantothenate kinase 3	PANK3	0	0	0	0	0	0	182800	0	0	0	0	0	0	0	0	0	0	0	0	0	0	0	0	0
B2RDH6	Vacuolar protein sorting-associated protein 33A	VPS33A	0	0	0	0	0	0	495200	0	675190	0	1144200	0	1043700	0	0	0	0	0	789040	0	812280	0	737670	0
A0A2R8YFA9	Protein-methionine sulfoxide oxidase MICAL2	MICAL2	0	0	761830	0	766890	0	548530	0	0	0	0	0	0	0	808320	0	851460	0	0	0	0	0	0	0
B4DJW8	Protein transport protein Sec23B	SEC23B	0	0	4608400	0	1956200	0	905890	0	1328900	0	5568400	0	1925300	0	2150800	0	1950600	0	4394700	0	560620	23471000	3285200	0
B4DSE2	Tripeptidyl-peptidase 1	TPP1	6872100	0	19367000	0	16636000	0	18097000	0	17352000	0	24507000	0	18157000	0	22769000	0	20639000	0	18132000	0	20583000	0	20145000	0
A0A2S1PH20	Methylmalonyl-CoA mutase, mitochondrial	MUT	0	0	0	0	0	0	0	0	1117600	0	0	0	0	0	0	0	0	0	2158700	0	1768500	0	1151600	0
C9JMN1	Structural maintenance of chromosomes protein 6	SMC6	0	0	0	0	0	0	0	0	0	0	0	0	0	0	0	0	0	0	513480	0	530860	0	0	0
A0A2U3TZH3	Elongation factor 1-alpha 2	EEF1A2	3196800	0	2778700	0	5262400	0	2993800	0	2554700	0	7136600	0	3761700	0	4184200	0	0	0	1897100	0	4999600	0	6969700	0
E9PNW4	CD59 glycoprotein	CD59	16521000	0	12730000	0	11531000	0	10129000	0	8179000	0	11818000	0	10067000	0	9425600	0	13193000	0	10824000	0	9981500	0	4977900	0
A0A2U3TZL8	Kinesin-like protein	KIF23	0	0	4130600	0	8442400	0	2333600	6774100	2399200	6478200	5812500	0	4751500	5911000	6676400	0	3554900	0	3447900	0	4273200	0	3454200	0
Q8ND72	Rho GTPase-activating protein 10	DKFZp667D142	0	0	0	0	0	0	0	0	0	0	104480	0	0	0	0	0	0	0	0	0	0	0	0	0
E7EWP2	Triple functional domain protein	TRIO	0	0	0	0	0	0	0	0	0	0	345050	0	0	0	0	0	0	0	0	0	0	0	0	0
Q9NRY4	Rho GTPase-activating protein 35	ARHGAP35	0	0	813600	0	660200	0	343610	0	354860	0	569840	0	740900	0	0	0	0	0	417650	0	0	0	399110	0
B4DV69	Ephexin-1	NGEF	0	0	0	0	0	0	0	0	0	0	0	0	0	0	0	0	0	0	0	0	0	0	0	0
Q8N4Q3	Rho guanine nucleotide exchange factor 6	ARHGEF6	0	0	0	0	0	0	0	0	0	0	0	0	0	0	23915000	0	0	0	0	0	0	0	0	0
Q6J333	Intersectin-1	ITSN1	0	0	0	0	0	0	0	0	0	0	0	0	0	0	0	0	0	0	0	0	325650	0	0	0
E2QRD4	Protein MMS22-like	MMS22L	0	0	0	0	0	0	0	0	0	0	316750	0	0	0	0	0	0	0	0	0	0	0	0	0
A0A384DVU0	Neuropathy target esterase	PNPLA6	0	0	1711900	0	1243600	0	2430000	0	2153700	0	1961000	0	983600	0	1727400	0	0	0	3249500	0	3021700	0	1911200	0
A0A384MDM5	Tyrosyl-DNA phosphodiesterase 2	TDP2	0	0	0	0	0	0	0	0	0	0	0	0	0	0	0	0	0	0	0	0	0	0	0	0
A0A3B3IUC0	Integral membrane protein 2B	ITM2B	0	0	0	0	0	0	153580	0	151400	0	273310	0	0	0	0	0	0	0	175610	0	235710	0	127300	0
A0A384MDR3	Ferritin light chain	FTL	8362800	0	14340000	0	13218000	0	15192000	13631000	9239900	35473000	13338000	0	8108300	0	16803000	0	15329000	0	10454000	0	12357000	0	7873400	0
A0A384MDR6	Mannosyl-oligosaccharide glucosidase	MOGS	2584600	0	6489100	0	7168200	0	5523500	0	5970400	0	10586000	0	4466500	0	4088100	0	0	0	9141700	0	8509200	0	7058500	0
A0A384MDR8	Pyruvate dehydrogenase E1 component subunit beta, mitochondrial	PDHB	16768000	0	16613000	0	13974000	0	9559400	0	11715000	0	13279000	0	13077000	0	20884000	0	17942000	0	11311000	0	16539000	0	11056000	0
A0A384MDT2	Heterogeneous nuclear ribonucleoprotein H2	HNRNPH2	3320600	0	9787900	0	4951400	0	5805700	0	4081400	0	9409100	0	10817000	0	10280000	0	15149000	0	8049000	0	4260100	0	4027400	0
A0A384MDT9	Glutaredoxin-related protein 5, mitochondrial	GLRX5	0	0	0	0	0	0	1019400	0	0	0	0	0	0	0	0	0	0	0	1030000	0	705770	0	1069600	0
A0A384MDU9	Dynactin subunit 2	HEL	19333000	0	17576000	0	18029000	0	7843100	0	8937600	0	10610000	0	17162000	0	19965000	0	19705000	0	8628700	0	10830000	0	11667000	0
P51812	Ribosomal protein S6 kinase alpha-3	RPS6KA3	1545200	0	6051500	0	4245200	0	1894900	0	3063300	0	6220000	0	6640600	0	3137300	0	8631200	0	4991400	0	4433000	0	3886200	0
B4E0X8	Far upstream element-binding protein 1	FUBP1	33469000	0	31790000	0	32307000	0	21806000	0	23481000	0	26298000	0	31573000	0	25855000	0	35085000	0	17125000	0	20498000	0	23387000	0
P35221	Catenin alpha-1	CTNNA1	5504900	0	64949000	0	64193000	0	36699000	0	44540000	0	53538000	0	56201000	0	48977000	0	62850000	0	48082000	0	44034000	0	43629000	0
Q53HG7	Src substrate cortactin	CTTN	11313000	0	20714000	0	21573000	0	20820000	0	21562000	0	27578000	0	22168000	0	18663000	0	21149000	0	22361000	0	21908000	0	22704000	0
A8K1E1	DNA mismatch repair protein Msh3	MSH3	0	0	0	0	0	0	0	0	0	0	1708100	0	0	0	0	0	0	0	1104400	0	1228300	0	1192400	0
A0A384ME16	Growth factor receptor-bound protein 2	GRB2	4838400	0	4233900	0	5227800	0	0	0	0	0	3602700	0	0	0	2193600	0	2816400	0	2506400	0	2739100	0	2535100	0
P49411	Elongation factor Tu, mitochondrial	TUFM	149660000	0	178300000	0	187120000	0	214730000	0	206070000	0	215930000	0	175890000	0	168660000	0	195060000	0	174590000	0	222530000	0	232560000	0
A0A384ME24	Histone deacetylase complex subunit SAP18	SAP18	12143000	0	12174000	0	11101000	0	11489000	0	10599000	0	8420000	0	9692700	0	7806600	0	3848400	0	9504700	0	9917100	0	9262500	0
Q5QTS3	60S ribosomal protein L13a	RPL13A	90972000	187500000	61891000	125290000	69209000	150260000	59075000	191230000	54904000	173710000	46027000	35961000	62586000	126330000	65244000	199350000	77230000	199210000	49331000	111290000	52278000	104960000	47170000	0
Q59F44	Cytochrome b5	CYB5A	8477300	0	7760300	0	9295200	0	11570000	0	10875000	0	7439200	0	7603200	0	8296500	0	8158800	0	10461000	0	11848000	0	8073800	0
E5RHW4	Erlin-2	ERLIN2	1111100	0	4617700	0	6331800	0	6768700	0	7333700	0	6080300	0	5737600	0	4539500	0	2882600	0	7635300	0	7391300	0	8393300	0
B4DUC8	S-methyl-5-thioadenosine phosphorylase	MTAP	14878000	0	19778000	0	20411000	0	6591000	0	8674100	0	7990400	0	16398000	0	20420000	0	21636000	0	10477000	0	11219000	0	9214600	0
A8K6K2	Cytosolic purine 5-nucleotidase	NT5C2	0	0	8789300	0	7957500	0	1782200	0	2722400	0	5313200	0	5811900	0	5640000	0	6469100	0	4112600	0	2296200	0	3575500	0
A0A384MEE3	Tubulin beta-2B chain	TUBB2B	28530000	0	32251000	0	26952000	0	8846200	0	12219000	0	19281000	0	27634000	0	29142000	0	27492000	0	13549000	0	16545000	0	15885000	0
A0A384MEE7	Endoplasmic reticulum resident protein 44	ERP44	6521600	0	41885000	0	37879000	0	23916000	0	23629000	0	39316000	0	34651000	0	30877000	0	30076000	0	23479000	0	25129000	0	12203000	0
B3KTA3	Fascin	FSCN1	29366000	0	40317000	0	37063000	0	14600000	17958000	19119000	15975000	24226000	0	27380000	0	42890000	0	41714000	0	20583000	0	17185000	0	22714000	0
A0A384MEH9	Alpha/beta hydrolase domain-containing protein 17B	ABHD17B	0	0	0	0	0	0	0	0	0	0	0	0	0	0	0	0	0	0	0	0	896280	0	0	0
P31943	Heterogeneous nuclear ribonucleoprotein H	HNRNPH1	144010000	0	156120000	0	163830000	0	130680000	27478000	128990000	0	136660000	0	139930000	0	155360000	0	191320000	0	129240000	0	117850000	12752000	138840000	0
A0A384MEJ5	Protein farnesyltransferase subunit beta	FNTB	0	0	1303700	0	1141100	0	1335400	0	0	0	1527700	0	0	0	0	0	0	0	765210	0	817430	0	0	0
B3KR70	V-type proton ATPase subunit S1	ATP6AP1	0	0	2851500	0	1944300	0	2995600	0	7903100	0	8278800	0	2882400	0	1770200	0	4272500	0	7204200	0	7837200	0	9018700	0
A0A384MQX1	Prelamin-A/C	LMNA	254480000	0	228070000	0	235520000	0	233800000	0	257460000	0	265290000	29622000	232760000	0	195850000	0	286730000	0	215970000	0	243540000	39714000	238290000	0
A0A384MQX5	Peflin	PEF1	2141600	0	2742000	0	2742000	0	4087000	0	4431200	0	3738000	0	3137500	0	4370400	0	3684100	0	3441200	0	2796900	0	3657800	0
A0A384MR07	Serine/threonine-protein kinase 3	STK3	0	0	0	0	2945300	0	0	0	1117400	0	2027600	0	1961400	0	2633000	0	2369900	0	865400	0	1258200	0	1556700	0
A0A384MR27	Galectin-1	LGALS1	265150000	0	197380000	0	199490000	0	147210000	31253000	162920000	27909000	164080000	0	175480000	0	188610000	0	274110000	160700000	151140000	0	118910000	0	104250000	0
A0A384MR33	Structural maintenance of chromosomes protein 1A	SMC1A	5031800	0	14414000	0	12392000	0	13032000	0	13673000	0	16570000	0	22130000	0	7499100	0	12872000	0	12671000	0	14195000	0	9942300	0
A0A384MR44	Delta(3,5)-Delta(2,4)-dienoyl-CoA isomerase, mitochondrial	ECH1	36652000	0	29116000	0	29681000	0	30434000	0	31543000	0	32350000	0	28372000	16271000	33310000	0	35988000	0	32003000	0	34384000	0	30605000	0
B2R7T8	F-actin-capping protein subunit beta	CAPZB	31225000	0	39124000	0	36235000	0	33730000	73014000	33577000	77596000	30715000	0	37550000	0	35048000	0	51844000	0	30484000	15208000	32410000	16547000	37279000	0
I3L0N3	Vesicle-fusing ATPase	NSF	16319000	0	21605000	0	22216000	0	19051000	0	21169000	18351000	23479000	44299000	21594000	0	17450000	0	27495000	0	18857000	0	20119000	0	20877000	0
A0A384MTI8	m7GpppX diphosphatase	DCPS	8581000	0	12480000	0	12129000	0	8041400	0	7214900	0	8836100	0	9250200	0	9534700	0	10115000	0	6430900	0	8275500	0	7772300	0
A0A384MTL2	Transgelin-2	TAGLN2	117200000	0	85221000	0	96292000	0	43211000	0	36987000	0	48753000	0	81296000	0	93537000	0	117140000	0	49494000	0	51754000	0	46087000	0
A0A384MTQ3	Adenosylhomocysteinase	AHCY	213920000	15799000	220120000	15704000	215600000	19581000	147100000	0	134150000	42465000	180890000	0	193310000	18418000	212740000	12917000	267480000	0	128570000	0	154180000	0	181130000	0
B2R694	Terpene cyclase/mutase family member	LSS	2273200	0	2189300	0	1854800	0	1697800	0	1333500	0	5248200	0	3352900	0	2708700	0	3592000	0	1632100	0	2776500	0	3431100	0
B4DSG6	General transcription factor IIH subunit 1	GTF2H1	0	0	0	0	0	0	0	0	0	0	0	0	0	0	0	0	0	0	199430	0	213130	0	211430	0
A0A384MTR2	Thioredoxin-dependent peroxide reductase, mitochondrial	PRDX3	86903000	0	91133000	0	114180000	0	67395000	0	78436000	0	63623000	0	71566000	0	113040000	0	117480000	0	79285000	0	79654000	0	90643000	0
B5BUB1	RuvB-like 1	RUVBL1	43868000	0	85290000	0	93026000	0	33437000	0	47700000	0	60428000	0	74262000	0	73555000	24301000	59656000	0	49461000	0	50186000	0	44637000	0
A0A384MTS1	Peptidylprolyl isomerase domain and WD repeat-containing protein 1	PPWD1	0	0	0	0	0	0	0	0	801300	0	0	0	0	0	0	0	0	0	0	0	0	0	710030	0
A0A384MTW7	Nucleoside diphosphate kinase A	NME1	33744000	0	16848000	0	25194000	0	17252000	0	17707000	0	22594000	0	22515000	0	19753000	0	21891000	0	18453000	0	22936000	0	24399000	0
Q14019	Coactosin-like protein	COTL1	45297000	0	47610000	0	47213000	0	27686000	0	26132000	0	20090000	0	50018000	0	40246000	0	51397000	0	17604000	0	12931000	0	17914000	0
A0A384NPX8	Cytochrome b-c1 complex subunit Rieske, mitochondrial	UQCRFS1	0	0	6066100	0	4987400	0	2493000	0	6207400	0	4057500	0	4887700	0	9839400	0	4560700	0	5428000	0	7505800	0	3268800	0
A0A384MTZ4	Cytochrome c oxidase assembly factor 7	COA7	0	0	0	0	0	0	0	0	0	0	0	0	0	0	0	0	0	0	0	0	0	0	0	0
A0A384N5Z8	Splicing factor, proline- and glutamine-rich	SFPQ	64141000	0	136810000	0	133850000	0	119600000	0	136520000	0	161140000	0	145380000	0	155560000	0	201000000	0	140030000	0	148390000	0	114740000	0
A0A384N605	Glyoxylate reductase/hydroxypyruvate reductase	GRHPR	23180000	0	44213000	0	38371000	0	18355000	0	19940000	0	24289000	0	35038000	0	33216000	0	31388000	0	22646000	0	24066000	0	18599000	0
A0A384N647	Adenylate kinase 4, mitochondrial	AK4	15356000	0	17941000	0	13734000	0	15659000	22145000	23732000	0	23356000	0	13194000	0	20396000	0	19092000	0	22051000	25461000	24221000	0	20733000	0
Q9UNM1	10 kDa heat shock protein, mitochondrial	EPFP1	88137000	0	68441000	0	69765000	0	71695000	0	81376000	0	43081000	0	55514000	0	71728000	0	64713000	0	49776000	0	46652000	0	47918000	0
A0A384N6B9	Poly(rC)-binding protein 2	PCBP2	97096000	0	141680000	0	129980000	0	87250000	0	90338000	0	102780000	0	105530000	0	113400000	0	96755000	0	83368000	0	97964000	0	61381000	0
A0A384N6C2	Inosine-5-monophosphate dehydrogenase 2	IMPDH2	25469000	0	63281000	0	60092000	0	40456000	0	50357000	0	59225000	37023000	59254000	0	52750000	0	69077000	0	46864000	12082000	44167000	0	56711000	0
Q6NTA2	Heterogeneous nuclear ribonucleoprotein L	HNRNPL	51809000	0	155000000	0	130960000	0	120270000	0	150310000	0	146020000	0	137790000	0	119230000	0	149510000	0	125030000	0	147320000	0	104640000	0
A0A384N6G7	N-acetyl-D-glucosamine kinase	NAGK	3245900	0	5828900	0	4311300	0	3771400	0	4083000	0	4516200	0	5348700	0	5097400	0	7936300	0	4796100	0	2663200	0	3928500	0
A0A384N6H1	Elongation factor 2	EEF2	591760000	84292000	556560000	151570000	894600000	40007000	450740000	30024000	526230000	50112000	635070000	0	936970000	98646000	841270000	101920000	1263100000	140300000	545570000	13812000	488760000	11946000	613880000	0
A0A384NKJ3	Enoyl-CoA delta isomerase 1, mitochondrial	ECI1	22156000	0	28078000	0	37413000	0	21689000	0	38031000	0	25878000	0	27552000	0	32524000	0	24621000	0	29311000	0	23769000	0	15564000	0
J3QRJ1	Secernin-2	SCRN2	0	0	1084600	0	0	0	791470	0	845050	0	805210	0	974150	0	0	0	1622100	0	544410	0	621700	0	976300	0
B4DVZ4	Sulfurtransferase	TST	0	0	0	0	0	0	0	0	0	0	0	0	0	0	0	0	0	0	0	0	0	0	1607300	0
A0A384NKW7	Exportin-2	CSE1L	82808000	0	271560000	0	315660000	0	154570000	0	169340000	0	266350000	0	267900000	0	224290000	0	322550000	0	188270000	25702000	236550000	0	162740000	0
Q53FC7	Heat shock 70 kDa protein 6	HSPA6	108590000	0	85874000	0	64059000	0	46531000	0	54308000	0	55586000	0	65985000	0	59913000	0	55943000	0	48973000	0	57581000	0	42447000	0
P11413	Glucose-6-phosphate 1-dehydrogenase	G6PD	66026000	0	122820000	0	122990000	48239000	47474000	14967000	60015000	61501000	86111000	26283000	92742000	0	85429000	0	113420000	9201800	80358000	15582000	68293000	0	71976000	0
A0A384NL22	Proteasome subunit beta type-3	PSMB3	46644000	0	51536000	0	61594000	0	21587000	0	27692000	0	31019000	0	37439000	0	61140000	0	64472000	0	28458000	0	29014000	0	30035000	0
P04179	Superoxide dismutase [Mn], mitochondrial	SOD2	4693200	0	16044000	0	15457000	0	18962000	0	16040000	0	16058000	0	15426000	0	12210000	0	19864000	0	16396000	0	14495000	0	13463000	0
A0A384NL38	UDP-glucose 4-epimerase	GALE	12786000	0	20066000	0	16652000	0	10579000	0	9812000	0	14224000	0	18431000	0	16751000	0	17288000	0	10515000	0	13074000	0	12488000	0
A0A384NL53	Carbonyl reductase [NADPH] 1	CBR1	152250000	0	158690000	0	142540000	0	85058000	0	89017000	0	96509000	0	146000000	0	179300000	0	188900000	0	81595000	0	91673000	0	133290000	0
A0A384NL63	Heterogeneous nuclear ribonucleoprotein A3	HNRNPA3	47571000	0	132650000	0	133600000	0	134170000	0	127760000	0	128560000	0	121330000	0	161560000	100420000	152430000	0	132040000	0	127120000	0	123950000	0
H7C305	Leucine-zipper-like transcriptional regulator 1	LZTR1	0	0	0	0	0	0	0	0	160090	0	210890	0	0	0	0	0	0	0	222350	0	196720	0	0	0
A0A384NL74	RNA-binding protein 34	RBM34	0	0	0	0	0	0	1055300	0	1239700	0	0	0	0	0	0	0	0	0	0	0	0	0	0	0
Q6FHM4	Cytochrome c oxidase subunit 5B, mitochondrial	COX5B	0	0	0	0	0	0	3046600	0	2700100	0	1656200	0	1892800	0	0	0	0	0	2068600	0	2201600	0	3115800	0
Q53XJ5	Peptidyl-prolyl cis-trans isomerase	FKBP2	0	0	8987400	0	9885900	0	5929900	0	5304200	0	3131000	0	6412500	0	8019300	0	6081300	0	6151900	0	4481800	0	6356400	0
Q03252	Lamin-B2	LMNB2	49224000	0	45754000	0	42512000	0	41539000	0	52782000	10359000	46282000	0	46192000	0	33359000	0	47881000	0	40654000	0	48522000	0	43179000	0
A0A384NPM7	Saccharopine dehydrogenase-like oxidoreductase	SCCPDH	0	0	2780800	0	2821900	0	3298600	0	3049700	0	2278200	0	2095000	0	0	0	3358700	0	2514600	0	2930600	0	3887100	0
A0A384NPN7	Aldehyde dehydrogenase, mitochondrial	ALDH2	2641200	0	6109400	0	7564500	0	7414800	0	9681000	0	9138300	0	9718400	0	4262800	0	7159700	0	8810700	0	9394400	0	11250000	0
A0A384NPQ2	Peroxiredoxin-1	PRDX1	744070000	0	530570000	14999000	580980000	0	409660000	78056000	447380000	106890000	481470000	83059000	486830000	42600000	496120000	0	679490000	0	421190000	0	384580000	119430000	492790000	0
A0A384NPU2	Histidine triad nucleotide-binding protein 1	HINT1	53714000	0	68172000	0	78772000	0	44315000	0	42937000	0	33327000	0	73192000	0	63090000	0	48249000	0	39396000	0	37864000	0	34681000	0
A0A384NPU5	Protein disulfide-isomerase A6	PDIA6	65544000	0	75374000	0	78054000	0	49223000	0	53393000	0	64780000	0	65344000	0	78335000	0	73382000	0	61234000	0	63363000	0	66672000	0
Q96AQ8	Mitochondrial calcium uniporter regulator 1	MCUR1	0	0	0	0	0	0	0	0	0	0	0	0	0	0	0	0	0	0	0	0	0	0	0	0
A8K7T4	Vesicular integral-membrane protein VIP36	LMAN2	7879800	0	18669000	0	23106000	0	19925000	0	14952000	0	15929000	0	19741000	0	20708000	0	15031000	0	17643000	0	17945000	0	16772000	0
Q15738	Sterol-4-alpha-carboxylate 3-dehydrogenase, decarboxylating	NSDHL	9814900	0	22305000	0	23849000	0	14895000	0	13786000	0	16595000	0	18460000	0	9987800	0	12489000	0	16840000	0	14063000	0	11661000	0
A0A384NQ03	RNA-binding protein 39	RBM39	11952000	0	25663000	0	26531000	0	12699000	0	19270000	0	20815000	0	23918000	0	25001000	0	31863000	0	17853000	0	19964000	0	18675000	0
A0A384NQ21	Alpha-centractin	ACTR1A	11717000	0	48095000	0	46901000	0	30082000	0	25660000	0	30528000	0	38924000	0	43205000	0	45161000	0	24783000	0	30033000	0	23497000	0
A0A384NY14	L-xylulose reductase	DCXR	0	0	0	0	2895400	0	3511500	0	4743200	0	5732600	0	2817000	0	2828300	0	7077200	0	5606900	0	5100700	0	4785300	0
B2R761	Non-specific lipid-transfer protein	SCP2	15125000	0	14898000	0	13991000	0	19676000	0	20532000	0	13723000	0	13453000	0	18809000	0	18949000	0	16282000	0	15070000	0	16192000	0
E5RJ52	AP-3 complex subunit mu-2	AP3M2	0	0	0	0	0	0	269540	0	0	0	0	0	0	0	0	0	0	0	0	0	0	0	0	0
P07437	Tubulin beta chain	TUBB	251300000	0	486290000	0	453680000	0	134910000	0	205000000	0	303040000	0	499280000	0	436580000	0	416180000	0	254960000	0	269090000	0	250500000	0
B7Z4V2	Stress-70 protein, mitochondrial	HEL	365220000	0	330180000	0	312230000	0	261700000	39081000	301710000	0	324740000	15998000	306970000	0	327770000	0	370350000	0	455100000	35168000	331290000	40217000	264430000	0
B4DY28	Cysteine and glycine-rich protein 1	CSRP1	23295000	0	28455000	0	42543000	0	15243000	0	14674000	0	12471000	0	24484000	0	27223000	0	39739000	0	13440000	0	10631000	0	8718100	0
A0A384P5L6	Fumarylacetoacetase	FAH	6359100	0	7084900	0	12125000	0	4142600	0	2898000	0	3899900	0	7381800	0	7955600	0	6366100	0	2572000	0	3749200	0	3216500	0
A0A384P5M7	Tudor domain-containing protein 7	TDRD7	0	0	0	0	0	0	0	0	0	0	0	0	0	0	0	0	0	0	0	0	0	0	1687700	0
A0A384P5Q0	Catalase	CAT	10483000	0	10816000	0	11935000	0	15931000	0	17954000	0	15503000	0	11282000	0	13096000	0	23462000	0	13042000	16432000	14267000	0	14615000	0
D6RGI3	Septin-11	SEPT11	5410100	0	10454000	0	11775000	0	9582100	0	10170000	0	10724000	0	12834000	0	9239900	0	8742000	0	8635200	0	9924300	0	9237300	0
Q9Y4L1	Hypoxia up-regulated protein 1	HYOU1	13763000	0	65922000	116090000	75103000	0	43928000	96732000	52869000	118760000	56506000	0	63095000	124730000	50335000	0	112330000	46232000	63577000	128760000	52958000	92951000	44552000	0
A0A384P5U2	Acidic leucine-rich nuclear phosphoprotein 32 family member A	ANP32A	37213000	0	36608000	0	31413000	0	18391000	0	23041000	6918000	30212000	9424800	24365000	0	39047000	0	40975000	0	23482000	0	23198000	0	18498000	0
B7ZKY8	ADP-ribosylation factor-related protein 1	ARFRP1	0	0	0	0	0	0	232000	0	309460	0	417550	0	0	0	0	0	0	0	316570	0	406200	0	230150	0
A0A384P5W4	Kinesin-like protein KIF14	KIF14	0	0	0	0	0	0	0	0	255530	0	498690	0	0	0	0	0	0	0	0	0	0	0	0	0
A0A384P622	NmrA-like family domain-containing protein 1	NMRAL1	0	0	0	0	0	0	0	0	0	0	0	0	0	0	0	0	0	0	0	0	0	0	0	0
P16070	CD44 antigen	CD44	23590000	0	27293000	0	43453000	0	8103900	0	17968000	0	22647000	0	29757000	0	36510000	0	37433000	0	17947000	0	20804000	0	14553000	0
B4DMU4	Protein FAM45A	FAM45A	0	0	0	0	0	0	0	0	0	0	0	0	0	0	0	0	0	0	0	0	0	0	0	0
F5H345	Porphobilinogen deaminase	HMBS	0	0	3136000	0	1516700	0	1351700	0	1152300	0	3776800	0	3002500	0	1686100	0	1418100	0	717520	0	1955600	0	1412900	0
A0A3B3IRR6	UPF0488 protein C8orf33	C8orf33	0	0	0	0	0	0	0	0	225400	0	336730	0	0	0	0	0	0	0	279550	0	279030	0	281010	0
C9J3L8	Translocon-associated protein subunit alpha	SSR1	0	0	13267000	0	12410000	0	7530200	0	7281300	0	12482000	0	5398900	0	10341000	0	4413900	0	12213000	179070000	12626000	0	8697800	0
H0YMR0	Protein CASC4	CASC4	0	0	0	0	0	0	0	0	826430	0	746510	0	0	0	0	0	0	0	834340	0	886060	0	1020300	0
A0A3B3IS02	Tetratricopeptide repeat protein 27	TTC27	0	0	0	0	0	0	0	0	0	0	0	0	0	0	0	0	0	0	0	0	0	0	0	0
E5RIL0	Leptin receptor overlapping transcript-like 1	LEPROTL1	0	0	0	0	0	0	1249500	0	1360700	0	0	0	431990	0	0	0	0	0	0	0	0	0	0	0
C9JIR6	Protein phosphatase 1B	PPM1B	1485500	0	1282400	0	1117900	0	0	0	0	0	0	0	1051100	0	0	0	1248400	0	0	0	0	0	0	0
A0A3B3ISD8	Probable E3 ubiquitin-protein ligase makorin-3	MKRN3	0	0	0	0	0	0	0	0	0	0	530960	0	0	0	0	0	0	0	0	0	0	0	0	0
A0A3B3ISF0	La-related protein 1B	LARP1B	0	0	0	0	0	0	156990	0	257800	0	0	0	0	0	0	0	0	0	184230	0	252970	0	0	0
A0A3B3ISG5	Insulin-degrading enzyme	IDE	0	0	15240000	0	11241000	0	4570800	0	4863200	0	6736800	0	10231000	0	6269400	0	12471000	0	5968700	0	4509600	0	6236200	0
A0A3B3ISQ4	Epidermal growth factor receptor kinase substrate 8-like protein 2	EPS8L2	0	0	988770	0	1087100	0	756150	0	562360	0	1576300	0	1461100	0	1492000	0	1308300	0	1101200	0	1282700	0	1221900	0
A0A3B3ISV4	Vitamin K epoxide reductase complex subunit 1-like protein 1	VKORC1L1	0	0	5159300	0	5433200	0	3092900	0	2709400	0	3150400	0	3764900	0	4019000	0	4381400	0	3106300	0	3026900	0	2090200	0
A0A3B3IT57	NADH dehydrogenase [ubiquinone] 1 beta subcomplex subunit 9	NDUFB9	0	0	0	0	0	0	846200	0	911450	0	1015400	0	0	0	1546300	0	0	0	0	0	0	0	1483400	0
A0A3B3ITJ4			0	0	0	0	0	0	1318200	0	1446000	0	0	0	0	0	0	0	0	0	0	0	0	0	0	0
A0A3B3ITT1	Ras-related protein Rab-12	RAB12	1835700	0	0	0	0	0	0	0	848310	0	1157500	0	0	0	0	0	0	0	0	0	1348700	0	1138000	0
E9PN17	ATP synthase subunit g, mitochondrial	ATP5L	0	0	4336000	0	5123800	0	6303100	0	7576800	0	3073000	0	4291600	0	10421000	0	4349700	0	3509000	0	3282900	0	4556400	0
A0A3B3ITZ9	Thyroid hormone receptor-associated protein 3	THRAP3	5053400	0	17420000	0	19063000	0	20113000	0	22569000	0	25686000	0	17642000	0	9248800	0	17209000	0	19942000	0	19235000	0	21133000	0
A0A3B3IU42	Gem-associated protein 2	GEMIN2	0	0	0	0	0	0	0	0	0	0	0	0	0	0	0	0	0	0	0	0	0	0	0	0
A0A3B3IUA2		NHP2L1	0	0	0	0	0	0	0	0	6646200	0	569610	0	0	0	0	0	0	0	0	0	0	0	8763200	0
A0A3B3IUB1	Translation initiation factor eIF-2B subunit epsilon	EIF2B5	0	0	1127000	0	1283600	0	702790	0	829670	0	2117400	0	947830	0	0	0	1322300	0	1282400	0	1367200	0	686610	0
Q53Y83	Alpha-galactosidase A	GLA	0	0	0	0	612790	0	0	0	773380	0	577130	0	0	0	0	0	0	0	509360	0	730380	0	833200	0
A0A3B3IUD7	Protein RRP5 homolog	PDCD11	0	0	6847600	0	6379200	0	4131500	0	5934200	0	6455200	0	6587500	0	3197600	0	683630	0	5109900	0	5039200	0	4417100	0
A0A3F2YNY6	Pre-mRNA-processing factor 40 homolog A	PRPF40A	0	0	4126800	0	3687700	0	4432500	0	4779400	0	5357300	0	5461000	0	2309100	0	3219000	0	6576300	0	5727000	0	6069100	0
A0A3G2LMN0	Elongation of very long chain fatty acids protein 1	ELOVL1	5497700	0	7141700	0	8042500	0	7889200	0	3682700	0	6184200	0	5445700	0	6583000	0	5478500	0	6296100	0	7613700	0	5763100	0
Q8IY21	Probable ATP-dependent RNA helicase DDX60	DDX60	0	0	648800	0	673710	0	0	0	193750	0	427780	0	349360	0	0	0	0	0	245980	0	289690	0	186660	0
A0AV58	Striatin-3	STRN3	0	0	2859800	0	2747800	0	1415500	0	1684300	0	2181400	0	2389800	0	1752500	0	2304100	0	1656800	0	1532900	0	1337200	0
G3XAF7	Breast carcinoma-amplified sequence 1	BCAS1	0	0	0	0	0	0	0	0	0	0	0	0	0	0	0	0	0	0	0	0	0	0	240760	0
F8WC54	Disintegrin and metalloproteinase domain-containing protein 9	ADAM9	0	0	0	0	0	0	1126300	0	1013700	0	0	0	0	0	0	0	0	0	727610	0	756730	0	846950	0
A0AVP6	Urotensin-2	UTS2	0	0	13978000	0	12462000	0	11758000	0	12658000	0	14497000	0	12687000	0	10459000	0	12681000	0	14764000	0	14079000	0	11718000	0
H7BXI1	Extended synaptotagmin-2	ESYT2	0	0	2710500	0	9161300	0	3034800	0	6513900	0	3683600	0	13201000	0	3249800	0	3130100	0	3670200	0	4230300	0	2731500	0
P52630	Signal transducer and activator of transcription 2	STAT2	0	0	0	0	0	0	267400	0	0	0	904280	0	0	0	0	0	0	0	451140	0	0	0	427020	0
A0JLR2	Transcriptional repressor NF-X1	NFX1	0	0	0	0	0	0	0	0	0	0	0	0	0	0	0	0	0	0	0	0	0	0	508840	0
A0JLT6	Protein kinase C	PRKD2	0	0	0	0	0	0	194690	0	184100	0	457580	0	0	0	0	0	0	0	311580	0	224110	0	0	0
A0JP11	Phosphoinositide 3-kinase regulatory subunit 4	PIK3R4	0	0	0	0	0	0	0	0	0	0	0	0	0	0	0	0	0	0	0	0	0	0	0	0
A0M8Q2	Protein phosphatase 1F	PPM1F	588790	0	1754800	0	737830	0	0	0	0	0	979240	0	2179400	0	0	0	1403900	0	889650	0	1014900	0	0	0
A0M8W4	Ubiquitin-conjugating enzyme E2 variant 2	UBE2V2	13462000	0	15930000	0	10952000	0	10128000	0	9318400	0	9375700	0	11251000	0	11122000	0	14870000	0	8348800	0	10611000	0	9366300	0
A0MNN4	WD40 repeat-containing protein SMU1	SMU1	2548400	0	21834000	0	20259000	0	15513000	0	19012000	0	21311000	0	25420000	0	27695000	0	24091000	0	16991000	0	20731000	0	15387000	0
A0MNP2	U5 small nuclear ribonucleoprotein 40 kDa protein	WDR57	2077400	0	13129000	0	10384000	0	11340000	0	13622000	0	10071000	0	13680000	0	15939000	0	16141000	0	11329000	0	11879000	0	9840000	0
A0MZ66	Shootin-1	KIAA1598	0	0	0	0	0	0	0	0	0	0	0	0	0	0	0	0	0	0	0	0	0	0	0	0
A0PJ51	Serine/threonine-protein kinase 4	STK4	1685800	0	2007000	9548000	1774500	0	0	0	0	0	0	0	1909300	0	1391700	0	1195800	0	868010	0	916220	0	0	0
Q9BYD6	39S ribosomal protein L1, mitochondrial	MRPL1	0	0	2356500	0	2407100	0	2234200	0	2673600	0	1662800	0	1870500	0	0	0	0	0	2144200	0	2166000	0	998950	0
A0PJI6	Peroxisomal bifunctional enzyme	EHHADH	0	0	0	0	0	0	0	0	0	0	0	0	0	0	0	0	0	0	0	0	0	0	0	0
A0PJW6	Transmembrane protein 223	TMEM223	0	0	1695700	0	1153700	0	1075200	0	2288400	0	3346000	0	1734100	0	0	0	1556500	0	2941200	0	3752400	0	1685200	0
A1A5C4		RRBP1	0	0	936660	0	992090	0	0	0	0	0	0	0	0	0	0	0	0	0	0	0	0	0	0	0
A1A5C5		RRBP1	0	0	0	0	0	0	0	0	1508700	0	0	0	0	0	0	0	0	0	1457200	0	0	0	0	0
A1L0S9	Rootletin	CROCC	57572000	0	47433000	0	0	0	0	0	0	0	29856000	0	0	0	42156000	0	0	0	25653000	0	22759000	0	0	0
A1L0T0	Acetolactate synthase-like protein	ILVBL	0	0	11788000	0	7917200	0	5262600	0	6731900	0	9743300	0	8995600	0	1365400	0	3626400	0	6036800	0	7177100	0	4051600	0
A1L3A9	TBC1 domain family member 9B	TBC1D9B	0	0	0	0	0	0	0	0	231400	0	0	0	0	0	0	0	0	0	244430	77678000	262380	0	299810	0
A1L3Z9	Glutamine-rich protein 1	QRICH1	0	0	1265600	0	913160	0	0	0	1294200	0	1483900	0	918580	0	1381800	0	1647700	0	1081200	0	722380	0	698980	0
P45983	Mitogen-activated protein kinase 8	MAPK8	0	0	746430	0	0	0	0	0	0	0	0	0	456290	0	0	0	0	0	331530	0	0	0	0	0
Q59FU4	Diacylglycerol kinase	DGKE	0	0	0	0	0	0	0	0	0	0	0	0	0	0	0	0	0	0	0	0	0	0	559690	0
B3KQX7	Major prion protein	PRNP	0	0	979420	0	0	0	0	0	0	0	829320	0	666050	0	0	0	1531200	0	0	0	0	0	0	0
A2A283	Synaptogyrin-1	SYNGR1	0	0	884760	0	0	0	0	0	0	0	0	0	0	0	0	0	0	0	0	0	0	0	1248800	0
S4R350	Dolichyl pyrophosphate Man9GlcNAc2 alpha-1,3-glucosyltransferase	ALG6	0	0	0	0	0	0	561540	0	840270	0	812620	0	0	0	0	0	0	0	753550	0	959190	0	0	0
A2A2Q9	Protein AAR2 homolog	AAR2	0	0	5791800	0	2260100	0	0	0	1346100	0	1370300	0	2098000	0	1510900	0	0	0	0	0	1429300	0	1365300	0
Q96DV6	40S ribosomal protein S6	RPS6	64334000	0	66758000	0	77380000	0	31819000	0	9966900	0	20022000	0	71617000	0	54303000	0	94349000	0	20807000	0	34215000	0	14758000	0
A2IDA3	DNA-3-methyladenine glycosylase	MPG	0	0	0	0	0	0	1779700	0	1927300	0	1664700	0	0	0	0	0	0	0	1478200	0	1586900	0	2206500	0
A2NFR5	BRCA1-A complex subunit BRE	Hin	0	0	0	0	0	0	0	0	0	0	0	0	1712600	0	0	0	1007800	0	0	0	1427500	0	1055400	0
F2Z2E2	Ras GTPase-activating-like protein IQGAP3	IQGAP3	0	0	0	0	0	0	0	0	0	0	0	0	0	0	0	0	0	0	283650	0	0	0	0	0
G1UI26	Neuroblastoma-amplified sequence	NBAS	0	0	0	0	0	0	0	0	300820	0	322620	0	0	0	0	0	0	0	0	0	338700	0	248540	0
A2RTX5	Probable threonine--tRNA ligase 2, cytoplasmic	TARSL2	0	0	0	0	0	0	0	0	0	0	0	0	0	0	0	0	0	0	0	0	0	0	0	0
B4DHJ4	MORC family CW-type zinc finger protein 3	MORC3	0	0	0	0	0	0	0	0	0	0	944560	0	0	0	0	0	0	0	0	0	0	0	0	0
A2RUM7	60S ribosomal protein L5	RPL5	110030000	0	112260000	0	114430000	0	91063000	0	89930000	0	109910000	0	120800000	0	102120000	0	123360000	0	86934000	0	103830000	0	85380000	0
A2TJK5	Endoplasmic reticulum-Golgi intermediate compartment protein 3	ERGIC3	0	0	1130400	0	0	0	1348500	0	1712900	0	1801100	0	1120700	0	0	0	0	0	1663900	0	1842100	0	1249600	0
A2VCM1	Calmodulin-regulated spectrin-associated protein 3	KIAA1543	0	0	0	0	0	0	0	0	0	0	522800	0	0	0	0	0	0	0	0	0	534830	0	0	0
Q6NUN2	NF-kappa-B-repressing factor	NKRF	0	0	1042100	0	897900	0	1180100	0	1049800	0	840740	0	961160	0	848350	0	983550	0	0	0	0	0	1041900	0
B7Z9S8	Sodium/potassium-transporting ATPase subunit beta-1	ATP1B1	2737800	0	3612800	0	0	0	3266600	0	2603700	0	3921200	0	3804800	0	5603300	0	4016300	0	4020000	0	5170600	0	5228800	0
B3KT81	von Willebrand factor A domain-containing protein 8	VWA8	0	0	0	0	0	0	334010	0	537480	0	363260	0	0	0	0	0	0	0	654780	0	513000	0	0	0
B2R984	Histone H1.4	HIST1H1E	0	0	0	0	11543000	0	2044400	0	2174600	0	0	0	16489000	0	11915000	0	0	0	0	0	27833000	0	0	0
A3RJH1	ATP-dependent RNA helicase DDX1	DDX1	9924000	0	20792000	0	21215000	0	11822000	0	17351000	0	21479000	0	14813000	0	14854000	0	23738000	0	14763000	0	14282000	0	12964000	0
Q9UDM8	Origin recognition complex subunit 5	ORC5L	0	0	1263400	0	0	0	389500	0	0	0	735910	0	0	0	0	0	0	0	0	0	766540	0	0	0
A4D0R4	B-cell receptor-associated protein 29	BCAP29	0	0	0	0	0	0	811560	0	537480	0	421920	0	1022500	0	0	0	0	0	490350	0	3416600	0	864090	0
B2RDR4	Testin	TES	1102500	0	905950	0	1227600	0	1170900	0	857940	0	3053700	0	1731800	0	961180	0	0	0	590280	0	858730	0	1238200	0
Q53GE2	F-actin-capping protein subunit alpha-2	CAPZA2	22070000	0	23337000	0	23006000	0	13002000	0	13671000	0	13968000	0	23201000	0	29967000	0	25603000	0	11550000	0	14417000	0	15484000	0
A4D0W0	U6 snRNA-associated Sm-like protein LSm8	LSM8	0	0	3664200	0	2776600	0	3433800	0	2574800	0	3744900	0	2531100	0	2695800	0	0	0	4072200	0	3755700	0	2938900	0
A4D0Y1	Neural Wiskott-Aldrich syndrome protein	WASL	0	0	0	0	0	0	0	0	0	0	0	0	0	0	0	0	0	0	0	0	0	0	0	0
A4D0Z3	ADP-ribosylation factor 5	ARF5	0	0	8835500	0	9419500	0	2422800	0	2984400	0	3202400	0	7236900	0	0	0	5327700	0	4603200	0	3103800	0	3016800	0
P35244	Replication protein A 14 kDa subunit	RPA3	5083700	0	3162300	0	6039900	0	7449400	0	0	0	0	0	2800600	0	4624800	0	7681600	0	0	0	4149600	0	1126100	0
A4D177	Chromobox protein homolog 3	CBX3	19410000	0	5954000	0	31831000	0	28092000	0	23700000	0	16493000	0	25599000	0	11582000	0	37608000	0	18613000	0	21784000	0	16453000	0
A4D1E9	GTP-binding protein 10	GTPBP10	0	0	0	0	0	0	0	0	557930	0	814450	0	0	0	0	0	0	0	659350	0	989220	0	468010	0
A4D1G5	40S ribosomal protein S27	LOC392748	0	0	0	0	0	0	0	0	0	0	0	0	0	0	0	0	0	0	0	0	0	0	0	0
A4D1K0	V-type proton ATPase subunit F	ATP6V1F	0	0	0	0	0	0	545990	0	579310	0	0	0	0	0	0	0	0	0	441760	0	182970	0	255370	0
H7C4M9	Ubiquitin-conjugating enzyme E2 H	UBE2H	0	0	649710	0	0	0	662390	0	680060	0	744450	0	0	0	0	0	0	0	738120	0	747990	0	458850	0
A4D1N4	MICOS complex subunit MIC19	CHCHD3	0	0	2916200	0	5606800	0	9327800	0	8484000	0	5892800	0	4287000	20979000	0	0	1197900	0	7809100	0	7125600	0	6347600	0
Q567R6	Single-stranded DNA-binding protein	SSBP1	13280000	0	30895000	0	37419000	0	26459000	0	28778000	0	24666000	54526000	25688000	0	22472000	0	24435000	0	27731000	0	27797000	0	16720000	0
Q53H12	Acylglycerol kinase, mitochondrial	AGK	4953700	0	0	0	0	0	4581000	0	5383300	0	7272000	0	0	0	1763500	0	5348800	0	4364100	0	6955000	0	6652300	0
A4D1V4	39S ribosomal protein L32, mitochondrial	MRPL32	0	0	0	0	0	0	0	0	0	0	0	0	0	0	0	0	0	0	497100	0	512640	0	0	0
Q96J80	Mammalian ependymin-related protein 1	MERP1	0	0	0	0	0	0	1871700	0	2749700	0	2904000	0	0	0	0	0	0	0	2458300	0	3766100	0	3209500	0
A4D212	Integrator complex subunit 1	DKFZP586J0619	0	0	0	0	0	0	436490	0	0	0	579830	0	0	0	0	0	0	0	535760	0	543950	0	382260	0
A4D275	Actin-related protein 2/3 complex subunit 1B	ARPC1B	5430000	0	6402300	0	6238400	0	4747500	0	7011100	0	8626000	0	7486100	0	7594000	0	9448200	0	6353700	0	5492200	0	4297500	0
Q9UES0	Synaptobrevin homolog YKT6	YKT6	6322900	0	6111000	0	9066500	0	3037400	0	2355600	41676000	2652000	0	3438300	0	4540800	0	6584100	0	2907400	0	2315100	0	4284200	0
A4D2P1	Ras-related C3 botulinum toxin substrate 1	RAC1	32221000	0	29362000	0	30780000	0	22363000	0	21843000	0	22731000	0	20863000	0	26477000	0	30819000	0	20496000	0	19924000	0	20622000	0
A4FVC0	Protein argonaute	EIF2C2	0	0	318540	0	376730	0	0	0	0	0	0	0	362350	0	539920	0	574060	0	743550	0	0	0	375460	0
Q8TC62	Septin-7	SEPT7	24241000	0	32103000	0	24058000	0	24625000	0	20190000	0	30766000	0	26466000	0	29922000	0	32185000	0	19023000	0	26476000	0	24509000	0
A4LAA3	Transcriptional regulator ATRX	ATRX	0	0	0	0	0	0	0	0	0	0	444460	0	0	0	0	0	0	0	361670	0	252490	0	225280	0
A4QPA9	Dual specificity mitogen-activated protein kinase kinase 1	MAP2K1	0	0	10442000	0	8228300	0	6377100	0	5198200	0	8236200	0	7688400	0	7467800	0	10262000	0	5983500	0	6154100	0	8401200	0
Q1XBU8	E3 SUMO-protein ligase PIAS1	PIAS1	0	0	0	0	0	0	0	0	0	0	431150	0	0	0	0	0	0	0	0	0	260450	0	0	0
A5A3E0	POTE ankyrin domain family member F	POTEF	0	0	1727500	0	2119800	0	1097900	0	1001200	0	960900	0	1618900	0	1583300	0	1015000	0	946150	0	587820	0	524570	0
Q9UBU8	Mortality factor 4-like protein 1	MORF4L1	0	0	1919000	0	1196600	55290000	1307300	0	1020200	0	1558500	32721000	1121600	0	1366000	0	0	0	890930	17467000	1428700	0	586100	0
O00170	AH receptor-interacting protein	AIP	0	0	6899600	0	6872500	0	3838300	0	4172800	0	0	0	5874500	0	6019600	0	6102200	0	0	0	0	0	0	0
A5PHJ9		PDHA1/LOC79064	0	0	0	0	0	0	642060	0	436810	0	419870	0	0	0	0	0	0	0	377130	0	534650	0	570730	0
A5PKX5	Alpha-mannosidase	MAN2A1	0	0	0	0	0	0	0	0	0	0	0	0	0	0	0	0	0	0	0	0	0	0	0	0
B4DXG8	Exosome complex component RRP45	EXOSC9	2639800	0	2606400	0	2868700	0	1895500	0	2996400	0	3702700	14190000	3311800	0	3931300	0	5882200	0	2293500	0	3153800	0	2894700	0
H0YC42			0	0	0	0	0	0	0	0	0	0	0	0	735250	0	0	0	0	0	503650	0	500600	0	831870	0
A5YKK6	CCR4-NOT transcription complex subunit 1	CNOT1	0	0	2939000	0	2190200	0	2274900	0	2474900	0	5065600	0	2366200	0	3150100	0	2655400	0	4594200	0	4201200	0	2661400	0
L7RXH0	Integrin alpha-V	ITGAV	0	0	0	0	0	0	0	0	752240	0	0	0	0	0	0	0	0	0	0	0	0	0	0	0
Q5T0V2	Slit homolog 1 protein	SLIT1	0	0	0	0	0	0	756580	0	692500	0	787930	0	0	0	0	0	0	0	0	0	0	0	860480	0
A8K1D3	Nibrin	NBN	0	0	0	0	0	0	362530	0	353410	0	235760	0	0	0	0	0	0	0	0	0	277690	0	0	0
H3BTL1	Microtubule-associated proteins 1A/1B light chain 3B	MAP1LC3B	7400200	0	14886000	0	13753000	0	4167100	0	3318500	0	4513600	0	9621400	0	0	0	7310900	0	3355300	0	3680500	0	4113800	0
A6NCN2	Putative keratin-87 protein	KRT87P	0	0	0	0	0	0	0	0	0	0	0	0	0	0	0	0	0	0	0	0	0	0	639150	0
A6NDG6	Phosphoglycolate phosphatase	PGP	5854900	0	4809000	0	5779200	0	3789400	0	3521200	14098000	6131700	0	6354800	0	8278400	0	7100300	0	3821100	0	5786000	0	5305900	0
A6NEM2	Host cell factor 1	HCFC1	2543000	0	6876800	0	8901100	0	8673700	0	9362000	0	12773000	0	9689500	0	2568500	0	10093000	0	10223000	0	9132800	0	12442000	0
A6NF51	3(2),5-bisphosphate nucleotidase 1	BPNT1	0	0	1283400	0	1760800	0	1303000	0	1487000	0	0	0	1199900	0	1426300	0	1302900	0	1115300	0	1130200	0	989960	0
A6NFX8	ADP-sugar pyrophosphatase	NUDT5	15409000	0	23719000	0	16694000	0	15271000	0	13744000	0	18975000	9776400	23223000	0	32753000	0	33738000	0	15240000	0	18968000	0	23284000	0
A6NGJ0	Dynein light chain Tctex-type 3	DYNLT3	0	0	0	0	0	0	1264200	0	0	0	0	0	0	0	0	0	0	0	0	0	596970	0	0	0
A6NHN7	Zinc finger MYM-type protein 3	ZMYM3	0	0	0	0	0	0	0	0	375670	0	457370	0	0	0	0	0	0	0	408200	0	0	0	362960	0
A6NHL2	Tubulin alpha chain-like 3	TUBAL3	2626200	0	0	0	0	0	0	0	0	0	0	0	3376900	0	0	0	4457900	0	0	0	0	0	834980	0
A6NHQ2	rRNA/tRNA 2-O-methyltransferase fibrillarin-like protein 1	FBLL1	476970	0	0	0	0	0	0	0	0	0	0	0	0	0	0	0	0	0	0	0	0	0	0	0
A6NHR9	Structural maintenance of chromosomes flexible hinge domain-containing protein 1	SMCHD1	2005200	0	8973300	0	9856600	0	7711200	0	11557000	0	11189000	0	9791600	0	4728100	0	5118900	0	13365000	0	11560000	0	14835000	0
I3L4K3	Membrane-associated tyrosine- and threonine-specific cdc2-inhibitory kinase	PKMYT1	0	0	0	0	0	0	0	0	0	0	0	0	0	0	0	0	0	0	0	0	0	0	269010	0
I3L2R3	Nuclear distribution protein nudE-like 1	NDE1	0	0	841100	0	0	0	0	0	0	0	604370	0	0	0	0	0	0	0	0	0	0	0	0	0
A6NJ78	Probable methyltransferase-like protein 15	METTL15	0	0	0	0	0	0	0	0	0	0	0	0	0	0	0	0	0	0	0	0	0	0	0	0
F8WC89	SAC3 domain-containing protein 1	SAC3D1	0	0	0	0	0	0	0	0	0	0	0	0	0	0	0	0	0	0	0	0	0	0	633630	0
A6NKT7	RanBP2-like and GRIP domain-containing protein 3	RGPD3	0	0	0	0	0	0	959100	0	928320	0	879430	0	0	0	0	0	0	0	820680	0	663890	0	0	0
A6NLH6	Protein cornichon homolog 4	CNIH4	0	0	6100700	0	0	0	1877300	0	3560400	0	2063200	0	5387200	0	0	0	6653900	0	2030300	0	2926100	0	2153200	0
A6NMH6	Septin-8	SEPT8	0	0	7578600	0	6854500	0	3818500	0	3691800	0	5853600	0	6425700	0	6877600	0	8383000	0	4302100	0	4709700	0	5696400	0
A6NNC3	Protein FAM160B2	FAM160B2	0	0	574120	0	494620	0	230680	0	412680	0	468750	0	602100	75228000	547430	0	639610	0	319050	0	355750	0	354380	0
A6ZKI3	Protein FAM127A	FAM127A	2340100	0	1992400	0	2409500	0	1914600	0	2573200	0	1251100	0	2354500	0	2678400	0	2498300	0	1287300	0	1187600	0	1453900	0
A7BI36	Ribosome-binding protein 1	RRBP1	9816600	0	28633000	0	30716000	0	29200000	0	32991000	18212000	40480000	0	33262000	0	22392000	0	22392000	0	38353000	0	33428000	0	30287000	0
D6W5Q7	Coiled-coil domain-containing protein 132	FLJ20097	0	0	0	0	0	0	0	0	0	0	865350	0	0	0	0	0	0	0	588480	0	0	0	0	0
A8ASI8	BH3-interacting domain death agonist	BID	0	0	1594000	0	3973800	0	2392300	0	2039000	0	2343600	0	2342700	0	3629500	0	2110500	0	2046900	0	1784600	0	1879700	0
B4DET5	Nuclear envelope pore membrane protein POM 121	POM121	0	0	0	0	0	0	0	0	0	0	312710	0	0	0	0	0	0	0	0	0	0	0	0	0
Q8IYS3	GA-binding protein alpha chain	GABPA	0	0	0	0	0	0	673960	0	0	0	0	0	1519600	0	0	0	0	0	588960	0	0	0	0	0
Q05DQ6	Kinetochore protein NDC80 homolog	NDC80	0	0	460490	0	0	0	0	0	0	0	0	0	259430	0	0	0	0	0	0	0	0	0	0	0
G3XAN4	Translocating chain-associated membrane protein	TRAM1	0	0	0	0	0	0	3486400	0	0	0	3334700	0	0	0	0	0	0	0	2805000	0	4162000	0	3892200	0
Q53H01		ASAH1	1991300	0	4415400	0	4806100	0	5021200	0	1967800	0	5060500	0	3604600	0	2436800	0	3756300	0	4256000	0	4809100	0	3708200	0
A8K0B9	Dimethyladenosine transferase 1, mitochondrial	TFB1M	0	0	470560	0	0	0	0	0	0	0	0	0	511960	0	0	0	0	0	0	0	0	0	0	0
A8K369	Transmembrane protein 87A	TMEM87A	0	0	0	0	0	0	1308700	0	1645400	0	1527400	0	0	0	0	0	0	0	1114800	0	1320000	0	1439100	0
Q68CQ4	Digestive organ expansion factor homolog	DIEXF	0	0	534950	0	387260	0	0	0	449000	0	0	0	465770	0	533150	0	468480	0	363790	0	384090	0	291950	0
F5H5N1	NADH dehydrogenase [ubiquinone] iron-sulfur protein 7, mitochondrial	NDUFS7	0	0	0	0	0	0	1433200	0	1367800	0	1285100	0	0	0	0	0	0	0	1390200	0	1489700	0	1210100	0
Q5U0N1	Myeloid leukemia factor 2	MLF2	0	0	0	0	0	0	0	0	0	0	0	0	0	0	0	0	0	0	0	0	0	0	0	0
Q9BVV7	Mitochondrial import inner membrane translocase subunit Tim21	TIMM21	0	0	0	0	0	0	965500	0	692300	0	664920	0	0	0	0	0	0	0	675360	0	798490	0	966220	0
J3QQW9	Polycomb protein SUZ12	SUZ12	0	0	0	0	0	0	0	0	0	0	0	0	0	0	0	0	0	0	452580	0	0	0	0	0
Q9Y3B9	RRP15-like protein	RRP15	0	0	0	0	3065400	0	1526800	0	1358300	0	1484000	0	2009600	0	0	0	0	0	0	0	1884400	0	1732100	0
A8K245	Serine/threonine-protein kinase VRK1	VRK1	0	0	0	0	4723600	0	1689000	0	1916500	0	3679400	0	2849600	0	0	0	0	0	1755400	0	1545400	0	2405500	0
Q6PKD4	Importin-13	IPO13	0	0	0	0	0	0	0	0	0	0	0	0	0	0	0	0	0	0	0	0	0	0	0	0
A8K2M0	26S protease regulatory subunit 6B	PSMC4	14059000	0	56221000	0	57869000	0	34612000	0	41291000	0	53660000	0	62227000	0	66460000	0	66175000	0	40487000	0	41478000	0	49280000	0
P45877	Peptidyl-prolyl cis-trans isomerase C	PPIC	1785800	0	1664000	0	1368000	0	0	0	1172900	0	950150	0	1364300	0	2092700	0	2604000	0	0	0	1362300	0	1620900	0
A8K2R3	Lysine-specific histone demethylase 1A	KDM1A	0	0	4648900	0	4871500	0	3473900	0	4447000	0	3995800	0	3373400	0	2254900	0	3270500	0	4229000	24124000	4433200	17057000	3738200	0
P00533	Epidermal growth factor receptor	EGFR	4025800	0	5391000	0	6978000	0	4145200	0	7597600	0	7575500	0	5028800	0	4716700	0	7890100	0	7423200	0	7279900	0	7333400	0
Q68E10	Hexokinase	DKFZp686M1669	0	0	0	0	0	0	0	0	0	0	155600	0	0	0	0	0	0	0	0	0	0	0	0	0
A8K2W3	Serum deprivation-response protein	SDPR	0	0	0	0	0	0	0	0	2198300	0	2065100	0	2898000	0	1899100	0	2024100	0	0	0	2505000	0	1387800	0
A8K321	Transmembrane and TPR repeat-containing protein 3	TMTC3	0	0	740700	0	1123500	0	381670	0	0	0	0	0	853360	0	0	0	821970	0	0	0	0	0	458450	0
B7ZLP5	Scaffold attachment factor B1	SAFB	3963900	0	12604000	0	8100900	0	10015000	0	11770000	0	10987000	0	13269000	0	5062100	0	8091300	0	11418000	0	8959700	0	9453300	0
Q8IWA0	WD repeat-containing protein 75	WDR75	0	0	675650	0	0	0	966390	0	3158900	0	5692200	0	0	0	0	0	774490	0	6166600	0	1987000	0	968610	0
Q92820	Gamma-glutamyl hydrolase	GGH	14381000	0	16221000	0	20894000	19944000	10155000	0	10236000	0	11565000	0	14636000	0	18735000	0	21026000	0	11487000	0	14136000	0	10906000	0
Q53EL3	Non-specific protein-tyrosine kinase	CSK	0	0	3408800	0	2339000	0	813430	0	751080	0	1488500	0	2708900	0	824740	0	1504600	0	965320	0	955200	0	833610	0
B3KMG0	Nucleoporin GLE1	GLE1	0	0	0	0	0	0	0	0	0	0	0	0	0	0	0	0	0	0	0	0	0	0	0	0
Q86Y74	Luc7-like protein 3	CROP	0	0	2319900	0	2704600	0	2902200	0	3128800	0	4562500	0	2710000	0	1648100	0	3843000	0	2892100	0	3448200	0	2378600	0
B4DE60	Receptor expression-enhancing protein	REEP2	0	0	0	0	0	0	0	0	0	0	0	0	0	0	0	0	0	0	0	0	0	0	0	0
Q53HA5	CDP-diacylglycerol--inositol 3-phosphatidyltransferase	CDIPT	0	0	6444000	0	8952100	0	3483800	0	3067100	0	4628100	0	5178100	0	5483500	0	2494400	0	4106800	0	3864300	0	2503300	0
P18031	Tyrosine-protein phosphatase non-receptor type 1	PTPN1	7664800	0	6746800	0	10275000	0	9939300	0	11214000	0	12781000	0	4587400	0	4722100	0	11681000	0	11872000	0	13072000	0	11629000	0
A8K3N4	Tyrosine-protein phosphatase non-receptor type	PTPN2	0	0	1566100	0	0	0	1578300	0	2272300	0	1710700	0	0	0	0	0	1901300	0	0	0	2540800	0	2064600	0
A8K3R2	Ribosome biogenesis protein BOP1	BOP1	3992400	0	12157000	0	7718000	0	9267100	0	9688900	0	9804400	0	9231400	0	9305700	0	6037400	0	11212000	0	8788000	0	7344800	0
A8K3W7	GDP-fucose protein O-fucosyltransferase 2	POFUT2	0	0	0	0	0	0	0	0	0	0	264220	0	0	0	0	0	0	0	0	0	0	0	0	0
A8K3Z5	Nucleoporin NUP53	NUP35	0	0	0	0	0	0	770580	0	720560	0	990900	0	0	0	0	0	0	0	0	0	899290	0	1109700	0
A8K401	Prohibitin	PHB	69469000	0	117410000	0	124990000	0	88852000	0	105740000	0	90446000	0	99984000	0	119020000	0	102860000	0	102270000	0	113990000	0	94669000	0
C9J8Q5	Succinate-semialdehyde dehydrogenase, mitochondrial	ALDH5A1	0	0	3082100	0	1226100	0	2091800	0	2043800	0	4791400	0	2320900	0	0	0	0	0	3380200	0	3213100	0	7683000	0
P62937	Peptidyl-prolyl cis-trans isomerase A	PPIA	372370000	0	478580000	0	466600000	0	198460000	40679000	270770000	0	303300000	0	430360000	0	631360000	0	514430000	0	257870000	72733000	224370000	80807000	212000000	0
P56192	Methionine--tRNA ligase, cytoplasmic	MARS	9453300	0	58085000	0	67805000	0	24282000	0	38445000	0	44293000	0	57120000	0	57398000	0	76514000	0	37593000	0	35871000	0	39774000	0
A8K4A1	Integrator complex subunit 4	INTS4	0	0	0	0	0	0	0	0	0	0	0	0	0	0	0	0	0	0	0	0	0	0	0	0
A8K4B4	Nucleolar and spindle-associated protein 1	NUSAP1	0	0	0	0	0	0	0	0	0	0	0	0	0	0	0	0	0	0	0	0	209000	0	0	0
Q6NZ55	60S ribosomal protein L13	RPL13	91305000	0	80360000	0	93329000	0	73652000	0	82956000	0	71364000	0	79338000	0	83509000	0	117690000	0	62274000	0	55840000	0	77622000	0
Q59H57	RNA-binding protein FUS	FUS	39178000	0	38031000	0	36880000	0	29457000	0	34701000	0	39658000	0	44478000	0	35334000	0	44773000	0	27282000	0	31172000	0	30625000	0
Q53H22	Amidophosphoribosyltransferase	PPAT	0	0	0	0	0	0	0	0	0	0	1895300	0	2023900	0	0	0	2227400	0	1259200	0	0	0	3381700	0
Q53HG5	ER membrane protein complex subunit 2	EMC2	0	0	1585200	0	0	0	2163900	0	1474000	0	1106600	0	1404900	0	0	0	1296600	0	0	0	1678200	0	1327000	0
A8K4M4	Ceramide synthase 2	CERS2	0	0	8784900	0	7466000	0	13337000	0	13638000	0	11456000	0	8323600	0	12785000	0	11926000	0	13657000	0	11868000	0	14451000	0
A8K4M5	Cyclin-T1	CCNT1	0	0	1562800	0	0	0	0	0	1066300	0	1393800	0	0	0	0	0	0	0	909160	0	1192000	0	1464800	0
Q14146	Unhealthy ribosome biogenesis protein 2 homolog	URB2	0	0	0	0	0	0	0	0	385680	0	321810	0	0	0	0	0	0	0	260380	0	314710	0	0	0
A8K4T3	Protein zwilch homolog	ZWILCH	0	0	0	0	0	0	160350	0	0	0	0	0	0	0	0	0	0	0	0	0	190010	0	0	0
A8K4T6	26S proteasome non-ATPase regulatory subunit 5	PSMD5	17105000	0	32979000	0	29168000	0	17222000	17350000	21418000	15985000	26985000	32066000	30880000	0	34747000	0	41521000	0	21537000	0	23383000	0	24364000	0
A8K4T9	RNA-binding protein Raly	RALY	0	0	0	0	0	0	1236600	0	0	0	0	0	0	0	0	0	0	0	0	0	0	0	0	0
A8K4U4	Striatin-interacting protein 1	STRIP1	0	0	0	0	0	0	141150	0	193850	0	0	0	0	0	0	0	0	0	0	0	0	0	150500	0
A8K4V6	EKC/KEOPS complex subunit TPRKB	TPRKB	1390600	0	0	0	1453800	0	673120	0	754070	0	931720	0	1199500	0	1866900	0	1114200	0	756610	0	897540	0	719650	0
Q08ET0	ATP synthase F(0) complex subunit B1, mitochondrial	hCG_39985	24725000	0	18675000	0	27985000	0	43949000	0	44085000	0	41549000	0	26194000	0	30169000	0	32427000	0	46195000	0	51307000	0	49080000	0
A8K4W5	Acetyl-CoA acetyltransferase, cytosolic	ACAT2	19713000	0	45973000	0	47991000	0	22742000	0	18014000	0	24553000	0	46317000	0	29667000	0	38835000	0	20678000	0	23731000	0	16660000	0
Q6IAL5	Succinyl-CoA ligase [ADP/GDP-forming] subunit alpha, mitochondrial	SUCLG1	1443100	0	1763400	0	1410900	0	7515400	0	6355300	0	7476800	0	759650	0	807780	0	1534700	0	7723800	0	6375300	0	5421700	0
A8K509	Protein YIF1A	YIF1A	0	0	1123200	0	1100900	0	1363400	0	1313500	0	978500	0	1553400	0	0	0	2396400	0	1686300	0	1236300	0	1652700	0
A8K513	U4/U6.U5 small nuclear ribonucleoprotein 27 kDa protein	hCG_1994066	0	0	0	0	0	0	0	0	0	0	0	0	0	0	0	0	0	0	0	0	0	0	0	0
A8K517	40S ribosomal protein S23	RPS23	71584000	0	65752000	0	77327000	0	43328000	0	58156000	0	46684000	0	64256000	0	63843000	0	57850000	0	51777000	0	43654000	0	55939000	0
A8K520	Proline synthase co-transcribed bacterial homolog protein	PROSC	0	0	4735700	0	2657700	0	2788700	0	3163300	0	2941900	0	4047900	0	4347300	0	3258500	0	2387200	0	3322300	0	4107700	0
Q53FG5	DNA helicase	MCM5	6013900	0	22539000	0	23110000	0	9977800	0	14504000	0	17589000	0	21875000	0	24061000	0	27630000	0	12339000	0	13042000	0	15108000	0
B4DRL9	Rab proteins geranylgeranyltransferase component A 1	CHM	0	0	1024400	0	979970	0	0	0	0	0	382740	0	731720	0	655700	0	0	0	0	0	0	0	343430	0
A8K548	Proline-, glutamic acid- and leucine-rich protein 1	PELP1	2511700	111160000	19654000	182920000	18006000	148030000	10641000	0	12225000	0	14878000	0	15908000	159210000	9688100	133620000	16267000	114780000	14403000	0	12342000	0	8736500	0
Q5T277	Kynurenine--oxoglutarate transaminase 1	CCBL1	0	0	0	0	0	0	0	0	0	0	0	0	0	0	0	0	0	0	0	0	0	0	0	0
B3KY12	Splicing factor 3A subunit 3	SF3A3	4451600	0	14656000	0	13294000	0	13188000	0	13236000	0	18365000	0	13936000	0	9211600	0	15711000	0	14212000	0	13870000	0	13014000	0
D6W5H1	Zinc finger protein 638	ZNF638	0	0	588380	0	0	0	625360	0	711390	0	753830	0	606660	0	0	0	0	0	767600	0	705710	0	478250	0
A8K586	AP-3 complex subunit beta	AP3B1	4809700	0	9510600	0	8486800	0	6218500	0	5774400	0	10490000	0	8113700	0	6473000	0	9950400	0	7291000	0	7646200	0	7862000	0
Q59GY3	Serine/arginine-rich splicing factor 6	SRSF6	38034000	0	29049000	0	20238000	0	28369000	46256000	27759000	0	33336000	0	16812000	0	22561000	0	44704000	0	27804000	0	34963000	0	31516000	0
A8K594	SH3 domain-binding protein 4	SH3BP4	0	0	0	0	0	0	0	0	0	0	0	0	0	0	0	0	0	0	1847400	0	1148300	0	1505100	0
Q4VBP4	MAGUK p55 subfamily member 5	MPP5	0	0	0	0	0	0	0	0	0	0	851180	0	682940	0	0	0	0	0	0	0	694650	0	0	0
Q9UEL4	Myelin protein zero-like protein 1	MPZL1	0	0	0	0	0	0	0	0	0	0	0	0	0	0	0	0	0	0	0	0	923320	0	0	0
A8K5D5	39S ribosomal protein L19, mitochondrial	MRPL19	3045800	0	5350000	0	6016900	0	3566400	0	4572200	0	2937400	0	2423800	0	4074400	0	4889000	0	3620900	0	4286700	0	3278200	0
A8K5H7	ATP-dependent zinc metalloprotease YME1L1	YME1L1	0	0	0	0	0	0	2204500	0	2247900	0	2523200	0	0	0	0	0	0	0	3246000	0	3226900	0	1730700	0
A8K5J1	Uridine 5-monophosphate synthase	UMPS	2715100	0	12120000	0	9593300	0	3373200	0	6299600	0	9223000	0	20122000	0	6091400	0	15698000	0	7408300	0	6617100	0	5252900	0
A8K5Q1	7SK snRNA methylphosphate capping enzyme	MEPCE	0	0	0	0	0	0	0	0	0	0	0	0	0	0	0	0	0	0	0	0	0	0	0	0
B4DQA8	Golgi SNAP receptor complex member 1	GOSR1	0	0	0	0	0	0	0	0	0	0	0	0	0	0	0	0	0	0	0	0	145910	0	117390	0
A8K5S1	Mucosa-associated lymphoid tissue lymphoma translocation protein 1	MALT1	0	0	2127300	0	2059600	0	1506800	0	2019400	0	2740900	0	5722800	0	1380300	0	3311000	0	1914600	0	2203900	0	1440300	0
P53990	IST1 homolog	IST1	0	0	2540100	0	0	0	1791700	0	2214200	0	2738400	22110000	2717500	0	0	0	0	0	0	0	1332900	0	3538200	0
A8K5T7	Suppressor of G2 allele of SKP1 homolog	SUGT1	2127000	0	9673400	0	10609000	0	6237200	0	5760400	0	5139100	0	9724100	0	8696400	0	5978800	0	6027500	0	6189800	0	1721700	0
A8K5Y7	Exportin-5	XPO5	3681700	0	14116000	0	22291000	0	3086400	0	2286900	0	9554500	0	12320000	0	10756000	0	12841000	0	8024700	188820000	6194000	0	6678100	0
A8K622	Double-stranded RNA-binding protein Staufen homolog 1	STAU1	0	0	12192000	0	10042000	0	8677500	0	9130500	0	10412000	0	11675000	0	1524300	0	8262100	0	5788000	0	10055000	0	8417800	0
A8K646	Osteoclast-stimulating factor 1	OSTF1	8202000	0	15371000	0	17451000	0	5107500	0	5813600	0	8797600	0	12148000	0	13994000	0	20832000	0	7886100	0	7631300	0	6990600	0
G3V4E4	Legumain	LGMN	0	0	3728300	0	5209400	0	4601100	0	3329100	0	3190800	0	5230300	0	3679400	0	3607100	0	4105100	0	3440600	0	1978400	0
A8K670	Nitric oxide synthase-interacting protein	NOSIP	0	0	3432300	0	3520300	0	958450	0	0	0	790230	0	2358800	0	2156000	0	1871900	0	0	0	0	0	0	0
V9HW72	Stress-induced-phosphoprotein 1	HEL	88209000	0	109800000	0	106150000	0	53415000	0	64715000	0	80586000	0	99505000	0	110800000	0	117380000	0	54948000	0	66362000	0	67727000	0
A8K6G9	Pre-mRNA-splicing factor ATP-dependent RNA helicase PRP16	DHX38	999280	0	5806000	0	5954000	0	1600700	0	1754700	0	2983500	0	3164500	0	3224200	0	2792300	0	2257200	0	2525700	0	1974700	0
Q86YB2	ATP-dependent RNA helicase DHX8	DHX8	0	0	0	0	0	0	0	0	0	0	1049000	0	1055200	0	0	0	0	0	0	0	972340	0	585830	0
A8K6K3	TGF-beta-activated kinase 1 and MAP3K7-binding protein 1	MAP3K7IP1	753600	0	0	0	0	0	0	0	0	0	0	0	0	0	770240	0	936020	0	0	0	0	0	0	0
Q53ER0	Glycogen [starch] synthase, muscle	GYS1	4712700	0	13374000	0	13230000	0	2235600	0	1610300	0	6290600	0	10208000	0	9619300	0	11581000	0	5240600	0	4585700	0	3078100	0
Q5TZX9	Vesicle transport through interaction with t-SNAREs homolog 1B	VTI1B	0	0	0	0	0	0	795650	0	769230	0	0	0	0	0	0	0	0	0	824500	0	854220	0	818820	0
A8K6Q8	Transferrin receptor protein 1	TFRC	10664000	0	42431000	8554300	19100000	0	11137000	0	12073000	0	12391000	0	16613000	23501000	11517000	0	16693000	0	11748000	0	10789000	0	10954000	0
F5H8F7	Set1/Ash2 histone methyltransferase complex subunit ASH2	ASH2L	0	0	0	0	0	0	0	0	0	0	0	0	0	0	0	0	0	0	0	0	0	0	0	0
Q6PD62	RNA polymerase-associated protein CTR9 homolog	CTR9	0	0	0	0	0	0	904160	0	0	0	846700	0	920570	0	1179300	0	1353200	0	0	0	972580	0	783140	0
A8K719	Core-binding factor subunit beta	CBFB	1511000	0	1158100	0	1009100	0	1666500	0	1549000	0	1269000	0	1520100	0	0	0	3058300	0	1347800	0	0	0	1798400	0
B4DMI9	Disks large-associated protein 5	DLGAP5	0	0	0	0	0	0	0	0	122180	0	0	0	0	0	0	0	0	0	0	0	0	0	0	0
A8K761	NADH dehydrogenase [ubiquinone] 1 beta subcomplex subunit 10	NDUFB10	4420100	0	7931000	0	7325200	0	4983900	0	5662700	0	8533200	0	6360200	0	6324300	0	5954000	0	6754500	0	7312800	0	4793800	0
E5RIH8	Cyclin-C	CCNC	0	0	0	0	0	0	0	0	0	0	0	0	0	0	0	0	0	0	0	0	759230	0	648510	0
A8K7B7	Serine/threonine-protein phosphatase 2A 65 kDa regulatory subunit A alpha isoform	PPP2R1A	118010000	30598000	158240000	44030000	149400000	0	63661000	50780000	91562000	43475000	139600000	0	149130000	0	112670000	28474000	136330000	28971000	94125000	0	100190000	63262000	89133000	0
[truncated: 2,880 more rows]

## Sheet: Sheet 3
Therapy-induced Secretion of Spliceosomal Components Mediates Pro-Survival Crosstalk Between Ovarian Cancer Cells
[truncated: 16,674 more rows]

[truncated: 2 more sheets: Sheet 4, Sheet 5]
