# Supplementary material for: Therapy-induced secretion of spliceosomal components mediates pro-survival crosstalk between ovarian cancer cells
Source: Nat Commun. 2024 Jun 19;15:5237. doi: 10.1038/s41467-024-49512-6 (PMC11187153; doi:10.1038/s41467-024-49512-6)
Supplement: Supplementary file 9 — Supplementary Data 6 [file 41467_2024_49512_MOESM9_ESM.xlsx]

## Sheet: Sheet 1
Therapy-induced Secretion of Spliceosomal Components Mediates Pro-Survival Crosstalk Between Ovarian Cancer Cells
Corresponding author: Victoria Shender, victoria.shender@gmail.com
Supplementary Data 6. Transcriptome profiles of SKOV3 cells with overexpression of SYNCRIP or SNU13 in response to cisplatin treatment
Analysis of differentially expressed genes in SKOV3 with overexpression of SYNCRIP or SNU13 in response to cisplatin treatment
GeneID - Ensembl gene identifier
Gene_name - gene name
pvalue - p-value. The Wald test via DESeq2 was used for counting p-value
padj - adjusted p-value. A p-value correction for multiple testing was applied using the False Discovery Rate (FDR) method
pCDH - SKOV3 cells overexpressing empty vector before and 24 h after cisplatin treatment
SNU13 - SKOV3 cells overexpressing SNU13 before and 24 h after cisplatin treatment
SYNCRIP - SKOV3 cells overexpressing SYNCRIP before and 24 h after cisplatin treatment
Log2FC - log2 fold change
By columns - the name of sample; by rows - TPM
GeneID	Gene name	Log2FC SYNCR 24h vs SYNCR 0h	pvalue SYNCR 24h vs SYNCR 0h	padj SYNCR 24h vs SYNCR 0h	Log2FC CDH 24h vs CDH 0h	pvalue CDH 24h vs CDH 0h	padj CDH 24h vs CDH 0h	Log2FC SNU13 24h vs SNU13 0h	pvalue SNU13 24h vs SNU13 0h	padj SNU13 24h vs SNU13 0h	Log2FC SNU13 0h vs CDH 0h	pvalue SNU13 0h vs CDH 0h	padj SNU13 0h vs CDH 0h	Log2FC SYNCR 0h vs CDH 0h	pvalue SYNCR 0h vs CDH 0h	padj SYNCR 0h vs CDH 0h	Log2FC SYNCR 24h vs CDH 24h	pvalue SYNCR 24h vs CDH 24h	padj SYNCR 24h vs CDH 24h	Log2FC SNU13 24h vs CDH 24h	pvalue SNU13 24h vs CDH 24h	padj SNU13 24h vs CDH 24h	CDH 0h rep1	CDH 0h rep2	CDH 24h rep1	CDH 24h rep2	SNU13 0h rep1	SNU13 0h rep2	SNU13 24h rep1	SNU13 24h rep2	SYNCRIP 0h rep1	SYNCRIP 0h rep2	SYNCRIP 24h rep1	SYNCRIP 24h rep2
ENSG00000127191.17	TRAF2	-0.567716	0.00257407	0.00462088	-1.06523	3.52597e-08	8.63695e-08	-1.07752	2.613e-08	6.59511e-08	0.0956434	0.599127	1	0.0112403	0.950893	0.994773	0.508758	0.0104617	0.0498097	0.0833567	0.683165	0.866972	488.766	475.949	278.942	182.045	523.846	507.059	256.419	231.923	493.51	478.582	339.754	316.092
ENSG00000129317.14	PUS7L	-1.29264	3.46287e-16	1.29031e-15	-0.55042	0.000443489	0.000814655	-1.09665	1.15187e-11	3.41559e-11	0.0740306	0.62294	1	0.320594	0.0327978	0.252865	-0.421629	0.0104498	0.0497723	-0.472202	0.00477186	0.0487555	547.968	724.918	445.04	423.922	689.473	650.28	331.038	295.175	741.32	849.213	344.239	304.209
ENSG00000153827.13	TRIP12	-1.46881	2.87603e-64	3.52794e-63	-1.20573	3.93589e-44	3.05251e-43	-1.59196	1.60479e-74	2.13069e-73	0.181944	0.0311905	0.544619	0.035791	0.672097	0.940623	-0.22729	0.0103942	0.049532	-0.204279	0.0219976	0.135413	6513.66	6730.67	3016.38	2725.58	6999.5	8023.98	2462.44	2521.63	7033.04	6541.82	2654.12	2249.48
ENSG00000121236.20	TRIM6	-0.967944	0.014606	0.0239615	-0.400264	0.259469	0.32023	-0.142622	0.676851	0.740057	0.304749	0.354316	1	-0.477803	0.161809		-1.04548	0.0103931	0.049532	0.562391	0.125655		62.6446	63.1289	41.8414	53.4676	80.888	74.5037	74.6193	66.0629	43.6485	46.7787	22.426	23.7663
ENSG00000143393.16	PI4KB	-0.137093	0.0346028	0.053682	-0.230767	0.00047501	0.00087088	-0.111088	0.0933963	0.131694	0.0081695	0.895644	1	0.0817149	0.189984	0.632186	0.175389	0.0103818	0.0495237	0.127849	0.0668296	0.263739	1642.53	1590.99	1361.75	1393.98	1637.02	1615.21	1519.52	1491.33	1667.09	1757.8	1555.24	1556.69
ENSG00000154237.12	LRRK1	0.375007	6.04283e-14	2.06063e-13	0.379379	3.43724e-14	1.11008e-13	0.439864	2.29734e-18	8.79005e-18	-0.229469	4.39758e-06	0.000874536	0.132847	0.00773006	0.0994097	0.128475	0.010373	0.0495006	-0.168984	0.000797496	0.0135184	15138	14806.2	19240.7	19710.5	12836.5	12704.7	18051.1	16593	17195.4	15629.5	21309.2	21269.7
ENSG00000152944.8	MED21	-0.713128	3.09123e-10	8.90166e-10	-0.896257	1.56765e-14	5.13125e-14	-0.902619	2.05524e-14	6.80208e-14	0.00698913	0.9481	1	0.130207	0.224937	0.676453	0.313336	0.0103525	0.049422	0.000627226	0.996045	0.998351	799.924	819.966	422.217	448.11	808.109	819.541	461.283	409.028	888.458	884.297	533.739	547.814
ENSG00000198952.8	SMG5	0.72182	1.88246e-56	2.01086e-55	0.642144	9.92491e-45	7.79639e-44	0.520814	1.06701e-29	5.72386e-29	0.103165	0.0229928	0.47326	0.0375434	0.410817	0.835545	0.11722	0.0103323	0.0493444	-0.0181649	0.695422	0.872231	3510.16	3513.23	5684.09	5276.75	3774	3770.03	5397.01	5427	3700.27	3503	5828.52	6061.6
ENSG00000135476.11	ESPL1	-0.444285	0.000173891	0.000349909	-0.626429	1.61706e-07	3.7971e-07	-0.377115	0.00162537	0.00290637	-0.0862526	0.459544	1	0.129235	0.267157	0.725306	0.311379	0.0103245	0.0493258	0.163062	0.183336	0.461351	1833.9	1649.15	1129.72	1126.64	1571.54	1709.25	1275.31	1250.98	1821.97	1988.99	1588.88	1209.71
ENSG00000126062.3	TMEM115	0.534079	3.95348e-07	9.59453e-07	0.234861	0.0270273	0.0405621	0.335222	0.00173543	0.00309484	-0.058214	0.577242	1	-0.0250838	0.810569	0.971049	0.274134	0.0103173	0.0493103	0.0421475	0.698385	0.872958	821.264	853.304	977.566	992.971	811.961	796.394	938.846	1090.74	832.841	812.33	1259.22	1122.96
ENSG00000136731.12	UGGT1	-0.794567	2.37073e-09	6.52994e-09	-0.271318	0.040904	0.0597605	-0.413244	0.00186311	0.0033107	0.164671	0.209928	1	0.178547	0.174231	0.609369	-0.344701	0.01031	0.0492946	0.0227447	0.86539	0.950456	2385.31	2621.62	1977.96	2170.53	2633.87	2977.98	2263	1950.96	2963.87	2701.47	1887.15	1378.45
ENSG00000051108.14	HERPUD1	0.0579932	0.689379	0.751233	-0.188835	0.198934	0.253091	0.036805	0.802308	0.846603	-0.0377889	0.792697	1	0.133996	0.350798	0.797691	0.380825	0.0103059	0.0492936	0.187851	0.210902	0.496746	761.373	757.547	712.571	619.97	728.762	750.824	695.994	822.272	839.881	826.724	872.372	862.717
ENSG00000065135.10	GNAI3	-0.863625	5.89715e-113	1.41523e-111	-0.855336	1.47757e-106	2.88022e-105	-0.89499	1.5535e-113	3.27941e-112	0.0449136	0.200067	1	0.115713	0.000974465	0.0233682	0.107424	0.0102892	0.0492326	0.00525923	0.902818	0.965043	5657.98	5519.17	3115.28	3062.93	5779.25	5751.98	3100.09	3100.74	6023.49	6089.33	3380.72	3273.81
ENSG00000127580.16	WDR24	1.10416	3.40843e-31	2.07457e-30	0.859079	2.78757e-19	1.09178e-18	0.982443	1.63586e-23	7.38519e-23	-0.190286	0.0504819	0.682666	-0.0038697	0.968095	0.996388	0.241214	0.0102741	0.0491791	-0.0669226	0.489075	0.752439	494.961	531.985	956.012	906.404	452.202	447.746	903.572	874.279	514.63	509.168	1130.27	1070.67
ENSG00000067704.9	IARS2	-0.479095	5.09043e-19	2.09269e-18	-0.345073	1.07318e-10	2.9967e-10	-0.324087	1.32531e-09	3.5806e-09	0.0995753	0.0497933	0.677706	-0.00980107	0.847848	0.978447	-0.143823	0.0102483	0.0490746	0.120562	0.0313335	0.16818	3411.03	3399.03	2693.06	2668.29	3629.94	3666.59	2888.44	2940.5	3345.45	3420.24	2349.13	2504.97
ENSG00000123992.19	DNPEP	0.769244	1.08003e-20	4.71319e-20	0.959288	4.61381e-32	2.66442e-31	0.821341	1.43166e-23	6.47613e-23	0.0818857	0.316718	1	-0.0188204	0.819678	0.972702	-0.208864	0.0101957	0.0488413	-0.0560615	0.492552	0.754659	864.633	824.931	1657.17	1628.22	909.797	878.854	1697.25	1461.82	805.385	864.506	1431.9	1410.53
ENSG00000177283.7	FZD8	1.83192	4.55286e-20	1.94849e-19	1.86207	9.90749e-19	3.77856e-18	1.87434	7.72505e-18	2.89399e-17	-0.128368	0.574752	1	0.520156	0.0174895	0.171269	0.490006	0.0101834	0.0488012	-0.116094	0.559248	0.795818	58.5142	63.8382	228.226	216.417	55.466	56.4203	196.724	213.65	87.297	88.1599	331.905	292.326
ENSG00000172590.18	MRPL52	0.997049	1.50541e-18	6.09767e-18	1.27416	3.76725e-30	2.07205e-29	1.48861	1.72616e-39	1.19203e-38	-0.137089	0.232963	1	-0.00654779	0.954487	0.994773	-0.283659	0.0101591	0.0487219	0.0773602	0.481509	0.747239	402.715	431.972	1108.16	910.223	365.151	393.495	1093.51	1035.92	398.468	433.603	852.189	805.678
ENSG00000133028.11	SCO1	1.07833	3.60998e-19	1.4968e-18	0.810688	2.76443e-11	7.90436e-11	0.864992	1.22127e-12	3.77279e-12	0.0778918	0.521703	1	0.0406285	0.739754	0.956351	0.308274	0.0101629	0.0487219	0.132196	0.278398	0.57386	388.947	406.437	682.141	712.902	405.21	434.002	695.994	833.517	406.213	412.012	862.28	865.094
ENSG00000244045.12	TMEM199	0.201314	0.218595	0.287196	-0.353855	0.0338979	0.0501778	-0.107459	0.527117	0.603722	-0.265772	0.0976117	0.885779	-0.117696	0.462439	0.86213	0.437474	0.0101349	0.0486428	-0.019375	0.912317	0.968493	346.266	378.064	251.048	315.714	277.33	324.778	280.84	278.307	364.676	301.363	354.331	413.534
ENSG00000104381.12	GDAP1	0.359409	0.0381514	0.0587757	0.950251	2.6199e-08	6.47046e-08	0.873665	2.76518e-07	6.57961e-07	0.199494	0.242377	1	0.147523	0.390214	0.822457	-0.443319	0.0101386	0.0486428	0.122908	0.470006	0.738973	203.079	208.538	405.734	389.55	212.62	259.678	421.938	444.168	206.274	250.986	294.902	289.949
ENSG00000100605.16	ITPK1	-0.586526	5.02103e-12	1.5675e-11	-0.470791	2.29209e-08	5.682e-08	-0.792345	2.53427e-20	1.02991e-19	0.0355109	0.663237	1	-0.108546	0.185089	0.625857	-0.224281	0.0101101	0.0485434	-0.286044	0.00120454	0.0185153	2434.19	2374.07	1770.02	1699.51	2374.25	2553.38	1427.26	1418.24	2336.6	2120.33	1509.27	1460.44
ENSG00000047644.18	WWC3	0.675136	7.46643e-10	2.10897e-09	0.87863	6.88805e-16	2.36359e-15	0.68555	4.6401e-10	1.27962e-09	-0.08247	0.450218	1	-0.0771566	0.480759	0.869097	-0.280651	0.0100908	0.0484693	-0.27555	0.0119684	0.0918156	1208.83	1283.86	2201.11	2381.86	1192.52	1161.68	1887.19	1898.96	1198.22	1164.07	1914.06	1858.53
ENSG00000154719.13	MRPL39	-1.65986	2.73899e-36	1.89632e-35	-1.8408	3.3149e-39	2.28938e-38	-1.95519	2.92335e-41	2.10912e-40	0.00409298	0.971883	1	0.215695	0.0623485	0.365818	0.39663	0.0100861	0.0484652	-0.110302	0.505042	0.764552	641.591	623.486	182.58	170.587	626.304	642.323	166.876	160.238	711.752	758.355	234.352	230.533
ENSG00000274559.3	H2BFS	2.60014	2.34553e-37	1.68311e-36	2.27313	3.43545e-28	1.78049e-27	2.44471	5.86868e-31	3.26677e-30	-0.111135	0.625613	1	0.145125	0.518042	0.886131	0.472133	0.0100727	0.0484197	0.0604459	0.747993	0.897505	64.0214	58.1637	282.746	308.075	48.5328	64.377	297.12	319.07	66.8808	68.3689	427.216	392.144
ENSG00000197063.10	MAFG	1.88198	1.16407e-201	6.45048e-200	1.73365	4.88767e-172	1.75118e-170	1.93741	2.37919e-211	1.14022e-209	-0.100991	0.112964	0.912009	0.00704206	0.911966	0.988446	0.155374	0.0100699	0.0484197	0.102773	0.0904047	0.3146	1980.53	2066.94	6972.29	6487.41	1882.76	1890.8	7088.83	7365.31	1958.55	2112.24	7414.04	7576.7
ENSG00000165732.12	DDX21	0.461137	4.96515e-27	2.66528e-26	0.458899	1.85671e-26	9.19497e-26	0.367984	1.74249e-17	6.44907e-17	0.120279	0.00462469	0.186686	0.109271	0.0103485	0.120838	0.111509	0.0100572	0.0484009	0.0293651	0.503296	0.763392	4473.93	4511.94	6394.12	5956.55	4834.79	4931.71	6293.8	6311.11	4837.24	4855.99	6786.11	6555.94
ENSG00000003249.13	DBNDD1	-0.0634201	0.5925	0.666036	0.0689512	0.549872	0.615842	-0.140427	0.235876	0.303772	0.00102835	0.992613	1	-0.179463	0.110753	0.492601	-0.311834	0.0100488	0.0483792	-0.20835	0.0888598	0.311646	494.273	513.543	510.972	546.134	498.424	509.953	480.277	434.328	477.317	410.213	423.852	427.794
ENSG00000106789.12	CORO2A	-1.88836	6.18418e-30	3.61117e-29	-1.64127	6.04294e-25	2.85729e-24	-2.0162	7.76826e-34	4.67825e-33	0.0923275	0.507069	1	-0.22146	0.115448	0.502164	-0.468554	0.0100465	0.0483792	-0.282608	0.123132	0.37313	557.606	583.765	191.456	174.406	605.504	611.22	162.806	137.748	511.11	466.887	125.586	139.033
ENSG00000069966.18	GNB5	0.639811	2.12955e-16	7.97593e-16	0.783001	2.3812e-24	1.10873e-23	0.626029	1.12283e-15	3.88705e-15	0.000421722	0.995627	1	-0.0558976	0.470503	0.864144	-0.199087	0.0100407	0.0483778	-0.15655	0.044968	0.208413	1091.81	1131.35	1983.03	1842.09	1070.8	1152.28	1740.66	1690.93	1088.4	1048.92	1669.62	1662.45
ENSG00000137124.7	ALDH1B1	0.487411	5.24963e-05	0.000110235	0.311337	0.0105109	0.0167216	0.257413	0.0356054	0.0539319	0.00482215	0.968043	1	0.137908	0.251581	0.706153	0.313981	0.0100141	0.0482679	-0.0491024	0.691627	0.870874	933.474	886.642	1218.47	1040.07	855.872	969.995	1088.08	1094.96	1013.77	988.65	1350.05	1458.06
ENSG00000154065.16	ANKRD29	-0.11457	0.583769	0.658447	0.391428	0.0539833	0.0771703	0.218102	0.297186	0.371314	-0.126346	0.529583	1	-0.0377971	0.850883	0.978659	-0.543795	0.00999743	0.0482063	-0.299671	0.156083	0.425015	189.999	178.038	235.833	246.97	167.939	169.261	191.297	201	179.522	179.018	164.831	166.364
ENSG00000136636.12	KCTD3	-1.28392	3.45324e-61	4.03738e-60	-1.42006	6.44494e-70	7.9266e-69	-1.36053	1.54717e-64	1.75738e-63	0.0799063	0.254166	1	0.0879964	0.210429	0.656035	0.224132	0.00999194	0.0481985	0.139435	0.118479	0.365532	1846.98	1783.92	652.979	703.991	1873.52	1963.86	710.918	784.321	1909.97	1950.31	803.973	780.724
ENSG00000184743.12	ATL3	-0.134605	0.0101295	0.0169575	-0.266279	4.41568e-07	1.0115e-06	-0.302696	1.606e-08	4.10739e-08	-0.0915596	0.0729966	0.794356	0.00741224	0.884601	0.983827	0.139086	0.00995763	0.0480778	-0.127977	0.0203329	0.129765	4469.8	4386.39	3668.09	3695.63	4088.31	4222.84	3341.59	3397.32	4565.49	4332.43	4008.65	4100.88
ENSG00000158716.8	DUSP23	1.0184	2.82784e-16	1.05591e-15	1.17478	2.09771e-22	9.15042e-22	1.14535	2.31528e-21	9.72869e-21	0.11684	0.340353	1	-0.152211	0.225002	0.676453	-0.308597	0.00990836	0.0478693	0.0874095	0.461773	0.733907	279.491	290.109	613.673	672.165	304.293	313.205	714.988	650.79	256.963	255.484	496.736	541.872
ENSG00000100227.17	POLDIP3	0.117145	0.0629697	0.0935692	-0.106123	0.0944509	0.129176	-0.199582	0.00193582	0.00343378	0.000930501	0.987875	1	-0.0559316	0.363392	0.807185	0.167336	0.00990168	0.0478556	-0.0925287	0.164143	0.435066	2348.83	2303.14	2156.73	2165.44	2199.38	2454.28	2032.36	2021.24	2321.11	2150.02	2463.5	2389.7
ENSG00000126705.14	AHDC1	-3.87101	8.56568e-46	7.42529e-45	-3.25223	1.02042e-35	6.51114e-35	-4.15707	3.54115e-48	2.98696e-47	-0.0737848	0.757599	1	-0.133169	0.577799	0.911167	-0.751944	0.00989839	0.0478556	-0.978623	0.00125789	0.0189774	1080.1	1099.44	95.094	133.669	1029.97	1040.88	52.9118	63.2517	877.194	1110.99	44.852	91.5003
ENSG00000171617.13	ENC1	2.97524	2.5949e-203	1.46332e-201	2.92018	2.00012e-194	8.50359e-193	3.11843	1.93174e-222	9.84943e-221	0.0960914	0.356406	1	0.18042	0.0835406	0.42657	0.235476	0.00988391	0.0478067	0.294333	0.00129901	0.0192985	471.556	434.809	3414.51	3447.39	462.217	506.336	4142.05	4273	582.215	439.9	4158.9	3919.07
ENSG00000169057.21	MECP2	-0.674279	7.10348e-07	1.69707e-06	-1.17398	1.3634e-17	4.97955e-17	-0.972162	1.46952e-12	4.52656e-12	-0.0209315	0.874561	1	-0.1371	0.302187	0.755903	0.362598	0.00985754	0.0476977	0.180883	0.203064	0.485923	1594.34	1716.54	753.144	714.175	1687.86	1575.43	705.491	958.615	1489.68	1521.21	895.919	991.055
ENSG00000011451.19	WIZ	1.4135	6.94285e-168	2.82655e-166	1.38958	1.21147e-160	3.98505e-159	1.3186	5.32347e-141	1.4931e-139	0.0175738	0.741187	1	0.103379	0.0521673	0.335002	0.12729	0.00985352	0.0476967	-0.0534149	0.288912	0.583338	1466.3	1393.8	3728.95	3765.65	1445.2	1450.29	3626.5	3595.51	1529.11	1544.6	4106.2	4079.49
ENSG00000196912.12	ANKRD36B	-0.0168852	0.961598	0.974173	0.847341	0.0137598	0.0215555	1.7659	3.66864e-07	8.66861e-07	-0.564394	0.10516	0.894256	-0.0384209	0.911388	0.988446	-0.902648	0.0097901	0.0474634	0.35416	0.301648	0.595135	184.492	90.0828	240.905	253.335	106.31	79.5671	419.225	212.245	145.73	121.445	152.497	111.702
ENSG00000177084.16	POLE	0.596452	1.01493e-13	3.43162e-13	0.931329	2.41012e-31	1.3675e-30	0.985176	1.79493e-34	1.09584e-33	-0.0730344	0.36336	1	0.128258	0.109682	0.491889	-0.20662	0.00977496	0.0474084	-0.0191878	0.810639	0.926253	2145.75	1970.47	3909	3941.33	2091.53	1822.81	3629.21	4118.39	2346.46	2150.02	3561.25	3240.54
ENSG00000105556.11	MIER2	-0.886994	1.309e-06	3.07709e-06	-1.40442	1.74809e-13	5.49899e-13	-0.891421	2.12061e-06	4.78818e-06	-0.142254	0.412711	1	-0.00157958	0.992736	0.999488	0.515847	0.00976317	0.0473696	0.370745	0.0688711	0.268533	406.846	447.577	142.007	180.772	353.596	420.259	194.01	223.489	392.132	462.389	232.109	229.345
ENSG00000145526.11	CDH18	-3.65077	1.87359e-23	9.00079e-23	-2.52886	6.18821e-14	1.97927e-13	-2.89297	4.9834e-16	1.75176e-15	-0.149403	0.62298	1	0.103438	0.733198	0.955741	-1.01847	0.00975811	0.0473635	-0.513517	0.182532	0.45993	316.665	321.319	49.4489	61.1059	299.671	275.591	32.5611	44.979	363.972	321.154	15.6982	39.2144
ENSG00000077549.17	CAPZB	0.464177	1.75406e-15	6.36783e-15	0.546652	4.41807e-21	1.84596e-20	0.469075	1.1244e-15	3.89162e-15	-0.0592371	0.305618	1	-0.0684653	0.237444	0.690659	-0.15094	0.00974392	0.047313	-0.136813	0.0198428	0.127828	4242.62	4214.74	6299.03	6054.57	3888.78	4227.18	5629.01	5606.91	4010.73	4055.35	5607.62	5518.54
ENSG00000164338.9	UTP15	-0.782459	1.61876e-06	3.77909e-06	-1.10469	6.25977e-11	1.76474e-10	-0.985519	3.88534e-09	1.02676e-08	0.131035	0.398544	1	0.132733	0.393484	0.823454	0.454969	0.0097367	0.0472963	0.250211	0.164958	0.435967	492.208	463.891	243.441	201.14	528.468	518.633	264.559	264.252	512.518	536.156	299.387	310.15
ENSG00000171858.17	RPS21	1.67887	1.55149e-238	1.11533e-236	1.87352	3.4919e-299	3.06304e-297	1.9331	0	0	0.00939391	0.856964	1	0.0670657	0.198825	0.644728	-0.127592	0.00972098	0.0472568	0.0689661	0.16273	0.433589	2799.04	2749.3	10238.5	10092.7	2809.51	2775.44	10662.4	10664.2	2875.17	2938.96	9082.54	9529.11
ENSG00000172269.18	DPAGT1	0.266096	0.00408352	0.00717088	0.116091	0.218338	0.274686	0.0979976	0.304928	0.379678	-0.00277861	0.975698	1	0.0976716	0.284198	0.73654	0.247676	0.00967002	0.0470273	-0.0208724	0.832154	0.936542	725.576	811.454	864.721	800.742	746.48	786.991	824.882	816.65	818.761	825.824	939.65	1038.59
ENSG00000182158.14	CREB3L2	-2.24855	9.1185e-27	4.86208e-26	-1.80687	8.26795e-19	3.16434e-18	-2.41521	3.04631e-29	1.61623e-28	-0.0607447	0.75042	1	-0.131835	0.490801	0.873735	-0.57352	0.00964096	0.0469043	-0.669086	0.00317807	0.0361306	721.446	758.965	197.796	225.328	663.281	755.887	150.595	115.259	704.712	645.906	130.071	154.481
ENSG00000105085.10	MED26	0.474539	0.0148779	0.024385	-0.0272419	0.891115	0.915386	-0.0523932	0.794035	0.839984	0.0187395	0.922617	1	0.0168605	0.930567	0.990254	0.518641	0.00962106	0.0468257	-0.00641171	0.975235	0.991364	225.108	261.737	254.852	222.782	231.108	261.848	215.718	260.035	259.779	232.094	340.875	343.423
ENSG00000164300.16	SERINC5	-1.31846	4.95397e-23	2.34323e-22	-1.00023	3.28294e-14	1.06092e-13	-1.57804	1.97368e-31	1.10986e-30	0.131468	0.297959	1	-0.0398025	0.753486	0.958366	-0.358032	0.00961325	0.046806	-0.446341	0.0014868	0.0212508	1329.99	1381.74	668.194	687.441	1487.57	1482.84	520.978	473.685	1334.1	1303.51	537.103	520.482
ENSG00000100664.10	EIF5	1.14516	2.09658e-99	4.28416e-98	1.10023	1.28866e-91	2.12867e-90	1.24901	3.39833e-117	7.5325e-116	-0.00843156	0.876967	1	0.0945214	0.0826339	0.423397	0.139446	0.00960842	0.0468007	0.140347	0.00935961	0.0773098	5925.08	5604.99	12572.7	12147.3	5667.55	5795.38	12951.2	14296.3	6231.88	6077.63	13900.8	13327
ENSG00000048707.15	VPS13D	-1.84638	4.93679e-38	3.58935e-37	-1.43876	1.13978e-24	5.34618e-24	-2.52232	1.83272e-59	1.91667e-58	0.0761398	0.556533	1	0.0120048	0.926335	0.989972	-0.395616	0.00960816	0.0468007	-1.00743	8.59939e-10	1.01541e-07	980.285	968.922	377.84	341.175	1133.2	922.255	175.016	182.727	910.282	1057.02	251.171	295.891
ENSG00000158373.8	HIST1H2BD	1.6841	1.34331e-13	4.51227e-13	1.29412	2.79537e-08	6.88934e-08	1.54883	1.51089e-10	4.25112e-10	-0.344859	0.158286	1	0.186079	0.434212	0.846813	0.576051	0.00957979	0.0466977	-0.0901549	0.695451	0.872231	79.8547	84.4083	192.724	210.051	51.6142	77.3971	187.227	191.161	99.9691	86.3607	315.086	285.196
ENSG00000151552.11	QDPR	1.01964	7.47159e-26	3.86888e-25	1.18603	9.91244e-36	6.33186e-35	1.07361	3.71503e-28	1.91252e-27	-0.097025	0.319909	1	-0.0771894	0.430844	0.845356	-0.243584	0.00957413	0.0466967	-0.209448	0.0276138	0.155631	530.07	510.706	1161.41	1206.84	492.261	481.019	1055.52	992.349	492.806	493.875	983.381	1017.2
ENSG00000004487.16	KDM1A	-1.12225	1.68008e-128	4.79649e-127	-1.07721	4.68649e-120	1.06285e-118	-1.36322	2.0676e-174	7.53353e-173	-0.0305576	0.464668	1	-0.0855306	0.0417087	0.295027	-0.130565	0.00956902	0.0466967	-0.316561	1.42632e-09	1.59364e-07	5026.71	5175.86	2485.12	2350.03	5042.02	4946.9	1938.74	1943.94	4843.57	4769.63	2242.6	2173.43
ENSG00000149179.13	C11orf49	-1.16298	2.37373e-10	6.8727e-10	-0.821173	4.20496e-06	9.05606e-06	-1.0921	1.60131e-09	4.30079e-09	0.140674	0.403398	1	-0.154746	0.362031	0.805907	-0.496553	0.00957585	0.0466967	-0.130257	0.494005	0.755582	461.23	468.147	253.584	272.43	501.505	522.973	236.068	244.573	428.741	405.715	182.772	190.131
ENSG00000185022.11	MAFF	3.71437	0	0	3.6839	0	0	3.89041	0	0	-0.208483	0.0452513	0.655522	0.147727	0.143524	0.557015	0.178196	0.00955627	0.046656	-0.00197208	0.977416	0.991364	241.629	229.108	3018.92	3032.38	209.538	198.194	2938.64	3104.96	249.923	273.475	3470.43	3376.01
ENSG00000006025.11	OSBPL7	0.293563	0.16749	0.226523	0.516402	0.0128039	0.020147	0.697649	0.000956479	0.0017477	-0.334054	0.108147	0.901401	-0.325935	0.117944	0.507268	-0.548773	0.00953172	0.0465725	-0.152806	0.468422	0.7382	255.397	310.679	325.855	483.755	249.597	199.641	392.09	335.937	211.906	240.191	261.263	292.326
ENSG00000112210.11	RAB23	-0.00699311	0.940417	0.95715	0.00538289	0.955368	0.966257	0.0683713	0.478181	0.556947	0.0500124	0.586295	1	0.266994	0.0035006	0.0576577	0.254618	0.00951763	0.0465402	0.113001	0.260811	0.554641	695.286	712.151	758.216	654.342	725.68	731.294	796.391	730.909	838.473	855.51	825.277	860.341
ENSG00000102978.12	POLR2C	1.55058	3.12333e-128	8.88507e-127	1.45448	1.08796e-112	2.29042e-111	1.59584	1.5642e-132	4.01337e-131	-0.117081	0.0764416	0.806838	0.0671071	0.308289	0.76109	0.163212	0.00950667	0.0465048	0.0242887	0.702132	0.874443	1665.93	1763.35	4782.59	4614.77	1452.13	1707.8	4745.79	4811.35	1768.47	1825.27	5395.7	5126.39
ENSG00000171488.14	LRRC8C	-0.888185	1.0036e-08	2.66941e-08	-1.30494	5.88283e-16	2.02685e-15	-1.43031	1.02074e-18	3.95388e-18	0.181381	0.208911	1	0.0244575	0.866299	0.980323	0.441213	0.00948684	0.046426	0.0560099	0.751915	0.899754	478.44	519.927	188.92	215.144	555.431	576.5	195.367	224.895	498.438	517.264	261.263	287.572
ENSG00000106608.16	URGCP	-0.0947404	0.602284	0.674326	-0.467012	0.0116676	0.018456	-0.438192	0.017713	0.0281163	0.134219	0.45295	1	0.114904	0.521368	0.887109	0.487176	0.00944558	0.0462422	0.163039	0.393094	0.67789	469.49	501.485	395.591	306.802	561.593	504.166	363.599	423.084	518.15	533.457	507.949	476.515
ENSG00000171302.16	CANT1	-0.317199	0.0787943	0.115164	-0.805421	9.03027e-06	1.90345e-05	-0.770302	2.34498e-05	4.92026e-05	-0.130129	0.468098	1	-0.0142921	0.93648	0.990474	0.473929	0.00942615	0.0461652	-0.095011	0.605981	0.825587	2176.73	1698.81	1266.65	950.96	1898.94	1642.7	919.852	1156.8	1890.97	1946.71	1510.39	1569.77
ENSG00000063587.14	ZNF275	-0.468236	0.00486473	0.00845434	-0.76266	9.15705e-06	1.92831e-05	-0.793865	4.49151e-06	9.91974e-06	0.064946	0.685569	1	0.166307	0.299823	0.75435	0.460731	0.00940883	0.0460984	0.0337414	0.854328	0.946066	396.52	387.994	247.244	215.144	395.195	425.322	246.922	226.301	449.157	430.904	303.872	332.728
ENSG00000160193.11	WDR4	-0.477548	0.000518593	0.000999062	-0.135473	0.314651	0.379856	-0.541605	0.000107984	0.000214984	0.00582983	0.964058	1	-0.0269624	0.835651	0.976097	-0.369037	0.00940102	0.0460783	-0.400302	0.0057177	0.0551138	504.599	453.961	452.647	420.103	453.743	508.506	333.752	327.503	501.254	438.101	317.328	358.871
ENSG00000085377.13	PREP	-0.961183	8.8545e-23	4.15492e-22	-0.714048	9.57292e-14	3.04399e-13	-0.871576	4.79897e-19	1.8822e-18	0.0846607	0.330265	1	-0.0262129	0.76502	0.960736	-0.273347	0.00939483	0.0460661	-0.0728669	0.490869	0.753567	893.546	865.362	527.455	544.861	902.864	962.038	481.633	538.342	847.626	880.699	446.278	440.865
ENSG00000211450.9	SELENOH	1.29514	2.73202e-66	3.45213e-65	1.37802	4.84226e-77	6.57539e-76	1.4505	6.28768e-81	8.99149e-80	-0.259594	0.000714521	0.0528004	-0.106589	0.163539	0.589803	-0.189478	0.00938398	0.0460309	-0.187118	0.0109826	0.0863657	1122.78	1078.16	2870.57	2850.33	907.486	930.935	2492.28	2532.88	1029.96	1013.84	2437.71	2579.83
ENSG00000136237.18	RAPGEF5	-4.34693	3.75283e-05	7.96428e-05	-1.30849	0.148983	0.195355	-2.96174	0.00250227	0.00438542	-0.0301926	0.972738	1	0.246195	0.780296		-2.79225	0.00937515	0.0460057	-1.68345	0.0925144		61.2678	58.1637	40.5734	7.63824	67.7918	49.1869	14.9239	0	69.6968	71.9672	2.2426	4.75326
ENSG00000182973.18	CNOT10	-0.641061	0.00040884	0.000795887	-1.07887	7.05212e-09	1.79814e-08	-1.13476	1.13146e-09	3.06623e-09	0.160056	0.360112	1	0.0610018	0.728113	0.954942	0.498808	0.00934669	0.0458975	0.10416	0.597226	0.818812	486.701	527.729	252.316	227.874	502.276	630.75	267.273	248.79	523.078	535.256	386.849	291.137
ENSG00000086300.15	SNX10	-0.563941	3.38079e-06	7.70992e-06	0.0200682	0.867078	0.89596	0.138699	0.23888	0.307219	0.203123	0.0741179	0.798517	0.254009	0.0258196	0.217158	-0.330001	0.00934941	0.0458975	0.321754	0.00930803	0.0770256	440.578	432.681	442.504	443.018	509.209	496.209	577.96	528.503	514.63	527.16	334.148	370.755
ENSG00000103769.9	RAB11A	-0.360996	5.26982e-07	1.27003e-06	-0.152321	0.0328855	0.0487643	-0.149961	0.0359166	0.0543826	0.0954508	0.163905	1	0.0155014	0.822094	0.972702	-0.193173	0.0093454	0.0458975	0.097811	0.18743	0.467465	1961.26	1788.18	1772.55	1601.48	1969.81	2036.19	1850.56	1759.8	1861.4	1930.52	1453.21	1498.47
ENSG00000176095.11	IP6K1	-1.10062	9.10275e-20	3.85948e-19	-1.3996	3.07277e-29	1.63699e-28	-1.53353	2.90921e-32	1.67731e-31	-0.149356	0.188424	1	0.0432522	0.702691	0.946915	0.34223	0.00934491	0.0458975	-0.283287	0.0423375	0.200747	1035.36	945.515	365.161	385.731	865.886	920.085	317.471	299.391	1041.23	999.445	419.366	533.554
ENSG00000007314.12	SCN4A	-0.828856	0.0929225	0.133611	-0.605699	0.169055	0.218758	-2.16507	3.30024e-05	6.85163e-05	-0.190438	0.651745	1	-1.06961	0.0141829		-1.29277	0.00931042	0.0457961	-1.7498	0.00110961		70.9055	70.222	46.913	45.8294	58.5475	65.1003	16.2806	11.2447	33.0884	34.1844	25.7899	11.8832
ENSG00000090266.12	NDUFB2	1.76931	5.3957e-115	1.32886e-113	1.91231	2.48423e-139	6.72284e-138	1.87207	1.91439e-135	5.07505e-134	0.182112	0.0222812	0.464266	-0.0442902	0.586575	0.915868	-0.187291	0.00928995	0.0457134	0.141873	0.0481614	0.218154	602.352	595.114	2280.99	2226.55	659.429	698.743	2486.86	2486.49	600.519	558.646	1928.64	2030.83
ENSG00000113569.15	NUP155	-0.824484	7.05915e-25	3.54714e-24	-0.848804	3.44113e-25	1.6362e-24	-0.846993	4.80472e-25	2.27465e-24	0.102607	0.17715	1	0.198387	0.0090773	0.111019	0.222707	0.00927764	0.0456709	0.104418	0.232091	0.523583	1824.27	1774.7	1033.35	964.964	1826.53	2036.92	1016.18	1132.91	2052.89	2077.15	1193.06	1138.41
ENSG00000122545.19	SEPT7	0.100393	0.112429	0.15848	0.304144	1.34677e-06	2.98688e-06	0.355046	2.0311e-08	5.15741e-08	-0.0150582	0.80836	1	0.0372233	0.549305	0.898144	-0.166528	0.00927198	0.045661	0.0358434	0.576211	0.806929	2772.89	2606.02	3428.46	3213.15	2660.06	2663.33	3389.07	3419.81	2706.21	2815.72	2991.63	2925.63
ENSG00000159263.15	SIM2	-0.761739	2.20217e-11	6.70183e-11	-0.960925	2.07388e-16	7.25337e-16	-0.934333	8.15924e-15	2.74191e-14	-0.197425	0.0696434	0.785723	0.11885	0.272005	0.728836	0.318036	0.00923122	0.0454962	-0.170833	0.181004	0.458063	924.524	912.886	480.542	463.386	797.324	805.074	398.874	439.951	1079.24	913.084	620.079	556.132
ENSG00000065518.7	NDUFB4	0.886215	5.39174e-62	6.39277e-61	1.00636	2.34002e-81	3.3599e-80	1.09804	3.12124e-95	5.3389e-94	0.00337696	0.94955	1	-0.0159313	0.766919	0.96117	-0.13608	0.0092155	0.0454367	0.0950551	0.0693237	0.26933	1579.88	1600.21	3136.83	3251.34	1559.21	1627.51	3425.7	3397.32	1554.45	1592.27	2848.1	2966.04
ENSG00000160200.17	CBS	0.0729791	0.820842	0.864845	0.420388	0.171173	0.221128	0.445737	0.140788	0.191334	0.381144	0.206009	1	-0.485456	0.117101	0.506155	-0.832865	0.00919903	0.0453734	0.406494	0.187508	0.467465	91.5575	129.804	112.845	183.318	134.043	154.071	183.156	209.433	74.6248	83.6619	80.7337	85.5587
ENSG00000139329.4	LUM	-0.794858	0.363043	0.445438	0.655449	0.401356	0.469597	1.84696	0.0178058	0.028244	-0.359868	0.646855	1	-0.787069	0.323853		-2.23738	0.00916601	0.0452284	0.831646	0.283185		7.57243	37.5936	58.3243	12.7304	19.259	15.9134	80.0461	46.3846	12.6721	13.4939	5.6065	9.50653
ENSG00000124787.13	RPP40	-0.484439	0.00474358	0.00825819	-0.863157	1.6502e-06	3.64132e-06	-0.748439	2.75374e-05	5.74771e-05	0.10054	0.53432	1	0.112547	0.488033	0.873735	0.491264	0.00915317	0.0451896	0.215257	0.270302	0.565133	284.999	251.097	135.667	159.13	280.412	294.398	181.8	160.238	278.083	302.262	234.352	179.436
ENSG00000181938.13	GINS3	0.857784	6.62007e-16	2.43995e-15	0.475581	8.43336e-06	1.78132e-05	0.694225	9.11141e-11	2.59196e-10	-0.0466714	0.658444	1	-0.104217	0.32695	0.778047	0.277985	0.00915452	0.0451896	0.171972	0.112311	0.353752	581.7	579.509	850.774	763.824	559.282	564.926	884.578	934.72	528.71	552.348	1061.87	894.802
ENSG00000163602.10	RYBP	-0.0342364	0.759119	0.8122	-0.244154	0.0317463	0.0471805	-0.0337756	0.764834	0.815527	0.0608814	0.576369	1	0.0926164	0.396273	0.823926	0.302534	0.00914365	0.0451894	0.271259	0.0209317	0.131935	766.192	797.268	673.266	646.704	811.191	819.541	755.69	837.734	858.186	807.832	842.097	785.477
ENSG00000101003.9	GINS1	-0.804247	2.09463e-12	6.6683e-12	-1.01781	2.70565e-18	1.0144e-17	-0.76756	3.95456e-11	1.14104e-10	-0.0155418	0.887881	1	0.100995	0.359443	0.804323	0.314554	0.00914724	0.0451894	0.234705	0.0550216	0.236012	1351.33	1236.33	658.05	619.97	1362.77	1197.85	743.479	760.426	1384.78	1390.77	807.337	781.912
ENSG00000168938.5	PPIC	0.970782	2.92785e-39	2.19369e-38	1.01148	7.12064e-41	5.13864e-40	1.04104	1.04879e-42	7.79221e-42	0.044898	0.557152	1	0.232551	0.00222446	0.0415459	0.191856	0.00910279	0.0450593	0.0744586	0.321268	0.614562	700.794	682.359	1427.68	1360.88	724.14	703.083	1429.98	1506.8	795.529	831.221	1632.61	1551.94
ENSG00000111696.11	NT5DC3	-0.489791	0.011374	0.0189159	-1.15077	9.47651e-09	2.39788e-08	-1.12939	1.571e-08	4.0211e-08	0.137415	0.453525	1	-0.117373	0.525577	0.887109	0.543602	0.00911368	0.0450593	0.158788	0.46147	0.733874	367.607	309.261	157.222	147.673	358.988	385.539	199.437	140.559	304.131	320.254	217.532	226.968
ENSG00000162298.18	SYVN1	0.297146	0.000576615	0.00110603	0.0585435	0.503884	0.570744	0.142361	0.110818	0.154108	-0.109031	0.197116	1	-0.00560489	0.947118	0.99373	0.232997	0.00910868	0.0450593	-0.0252136	0.784448	0.914617	842.605	797.978	888.812	819.837	744.169	776.864	833.022	846.167	825.097	808.732	991.23	1017.2
ENSG00000102753.9	KPNA3	-2.11572	1.82166e-78	2.81159e-77	-2.07365	3.4714e-70	4.28673e-69	-2.42524	3.61186e-88	5.66782e-87	0.0578181	0.577682	1	0.369069	0.000364937	0.0107424	0.326996	0.00909433	0.0450593	-0.293773	0.0275347	0.155631	1730.64	1564.04	343.606	439.199	1736.39	1693.33	359.529	278.307	2126.1	2129.33	463.097	519.294
ENSG00000123191.14	ATP7B	-2.52391	2.41525e-25	1.2299e-24	-2.1279	2.13609e-21	9.02134e-21	-2.28295	1.2558e-22	5.52322e-22	-0.0395716	0.834946	1	-0.305398	0.111001	0.492911	-0.701403	0.00911049	0.0450593	-0.194623	0.457149	0.730331	340.759	364.587	72.2714	89.1127	366.692	319.715	59.6954	81.5244	313.284	256.383	49.3372	49.9093
ENSG00000119559.15	C19orf25	1.51435	5.07913e-77	7.71245e-76	1.37431	4.96308e-63	5.5052e-62	1.29081	4.09099e-55	3.96407e-54	0.0881596	0.297123	1	0.0637828	0.454415	0.85789	0.203817	0.00907676	0.0450015	0.00465208	0.953594	0.983689	514.237	527.729	1347.8	1353.24	542.334	564.926	1379.78	1329.69	525.19	565.842	1551.88	1559.07
ENSG00000166341.7	DCHS1	0.754803	0.00111748	0.00207853	0.489931	0.021227	0.0323729	0.283983	0.190021	0.251163	0.0462052	0.825218	1	-0.845222	0.000143384	0.00522774	-0.58035	0.00905378	0.0449055	-0.159743	0.467785	0.737931	123.912	137.607	172.437	194.775	148.68	121.521	160.092	168.671	66.1767	80.0635	127.828	117.643
ENSG00000110066.14	KMT5B	-1.0781	2.22613e-14	7.71148e-14	-1.39403	9.19367e-22	3.91636e-21	-1.4912	3.94203e-24	1.81038e-23	0.059039	0.658779	1	0.0812541	0.543904	0.89499	0.397184	0.00904993	0.0449042	-0.038128	0.809192	0.925954	873.583	792.303	335.999	297.891	883.605	852.091	299.834	317.664	894.09	868.105	349.846	486.021
ENSG00000105855.9	ITGB8	-1.5356	1.78577e-46	1.5702e-45	-1.25939	6.50334e-33	3.85179e-32	-1.35149	3.95105e-35	2.4554e-34	-0.150682	0.117345	0.922984	-0.02566	0.789581	0.966348	-0.301874	0.00903387	0.0448423	-0.242783	0.0387019	0.190788	1236.37	1254.78	491.953	548.68	1159.39	1085.01	445.002	434.328	1185.55	1263.02	402.547	442.054
ENSG00000160408.14	ST6GALNAC6	0.459764	0.000204204	0.000408587	0.389908	0.00130827	0.00229751	0.572296	3.36513e-06	7.49742e-06	-0.272652	0.0241888	0.483168	-0.392157	0.00127453	0.0289163	-0.322301	0.00900083	0.0446961	-0.0902644	0.464832	0.736151	738.656	907.921	1122.11	1034.98	702.57	660.407	938.846	1087.93	634.311	619.818	929.558	794.983
ENSG00000167861.15	HID1	-0.492991	0.0560526	0.0839519	-0.388672	0.115228	0.15509	-0.466443	0.0578671	0.0847093	0.225436	0.341963	1	-0.580625	0.0166311	0.166008	-0.684944	0.00895989	0.0445105	0.147665	0.562732	0.798512	211.34	251.097	182.58	170.587	290.426	250.275	227.928	163.049	183.746	124.143	98.6745	121.208
ENSG00000133302.12	SLF1	-0.594913	0.000501558	0.000968114	-0.866015	1.17201e-06	2.61296e-06	-0.406639	0.0195498	0.0308357	0.0131506	0.936092	1	0.212754	0.193284	0.635863	0.483856	0.00891523	0.0443063	0.472527	0.0117605	0.0904541	344.201	331.959	177.509	193.502	378.247	304.525	267.273	247.384	391.428	392.221	241.08	278.066
ENSG00000258315.5	C17orf49	1.06651	8.55928e-26	4.42636e-25	1.16651	4.30654e-32	2.49074e-31	0.974341	9.46192e-23	4.18638e-22	0.164558	0.099998	0.889635	-0.156258	0.127331	0.524826	-0.256251	0.00890902	0.0442931	-0.0276066	0.778433	0.912301	454.346	483.042	1076.46	1027.34	507.668	542.503	986.331	1078.09	411.845	430.004	891.434	869.847
ENSG00000204642.13	HLA-F	1.19556	1.44068e-118	3.67282e-117	1.25055	4.8493e-133	1.2609e-131	1.30797	1.12948e-141	3.19598e-140	-0.0675828	0.195215	1	-0.0760929	0.146937	0.562317	-0.131077	0.00889582	0.0442451	-0.0101646	0.840087	0.939751	2096.19	1991.75	5031.11	4696.24	1913.58	1987.01	4740.36	4919.58	1961.37	1915.23	4457.17	4425.29
ENSG00000159433.11	STARD9	-0.734881	0.0362576	0.0560683	0.0138138	0.967623	0.976023	-0.435972	0.201977	0.265122	0.317174	0.342215	1	-0.177958	0.597371	0.917709	-0.926653	0.00889407	0.0442451	-0.132612	0.703099	0.874631	167.97	150.374	161.026	160.403	167.939	228.574	130.245	163.049	171.778	108.85	70.6419	98.6302
ENSG00000107371.12	EXOSC3	-1.86918	1.67299e-41	1.32109e-40	-2.09769	6.133e-47	5.03539e-46	-2.32972	2.96596e-54	2.83266e-53	0.0902468	0.469308	1	0.184207	0.139727	0.549906	0.412716	0.00888513	0.0442272	-0.141779	0.399037	0.68231	837.097	892.316	195.26	208.778	885.916	954.805	164.162	202.405	1030.67	932.875	297.145	240.04
ENSG00000188897.9	AC099489.1	0.0907328	0.902916	0.92756	1.53632	0.0332078	0.0492183	0.778879	0.287353	0.360609	0.18515	0.800221	1	0.216893	0.767337		-1.2287	0.0933964	0.241503	-0.572296	0.427889		17.8985	12.7676	29.1622	59.8328	13.8665	20.9768	13.5671	46.3846	21.1202	14.3934	21.3047	16.6364
ENSG00000105829.12	BET1	-1.075	9.72737e-09	2.59034e-08	-0.411938	0.0236786	0.0358503	-0.655479	0.000399643	0.000756406	0.119664	0.485262	1	0.147868	0.389534	0.821848	-0.515189	0.00887067	0.0441728	-0.123877	0.525297	0.778211	275.361	280.888	176.241	241.877	301.982	302.355	199.437	184.133	295.683	321.154	128.95	163.988
ENSG00000214063.10	TSPAN4	1.13792	3.391e-95	6.58358e-94	1.0575	9.93769e-82	1.43364e-80	1.17255	5.16668e-94	8.67034e-93	-0.236421	3.21836e-05	0.00462998	0.0609454	0.277947	0.732103	0.141363	0.00884933	0.0440841	-0.121369	0.0283761	0.158046	1501.41	1543.47	3226.86	3110.03	1309.61	1275.24	2896.58	2929.26	1629.78	1542.8	3508.55	3480.58
ENSG00000119917.13	IFIT3	-0.67151	0.000298586	0.000588361	-1.2714	6.9257e-11	1.94887e-10	-0.845623	1.57636e-05	3.35742e-05	-0.261018	0.134634	0.971515	-0.0617309	0.722553	0.954563	0.538159	0.00883693	0.04404	0.164758	0.441958	0.719196	328.368	269.539	121.72	126.031	248.056	250.998	128.888	148.993	280.899	292.367	186.136	173.494
ENSG00000167193.7	CRK	-0.210413	0.0297865	0.0466637	-0.4278	1.31253e-05	2.72709e-05	-0.430751	1.23185e-05	2.64059e-05	0.0605094	0.52068	1	0.0457055	0.628442	0.928632	0.263093	0.00882314	0.0439888	0.0575583	0.573743	0.8051	1400.9	1314.36	1062.52	956.052	1406.68	1424.97	1075.87	1024.68	1377.74	1425.85	1249.13	1172.87
ENSG00000110583.12	NAA40	-0.383969	0.00150459	0.00276347	-0.822857	2.18104e-11	6.25856e-11	-0.541852	1.20487e-05	2.58434e-05	-0.19369	0.0976547	0.885779	-0.106837	0.36106	0.805274	0.332051	0.00880289	0.0439054	0.0873142	0.500103	0.760066	976.843	1039.14	566.76	572.868	955.248	807.967	611.878	598.783	870.154	1003.94	709.783	724.873
ENSG00000115993.12	TRAK2	-0.631077	3.43331e-14	1.17985e-13	-0.766852	2.89711e-19	1.13265e-18	-1.2054	3.34217e-41	2.40693e-40	0.0729724	0.349661	1	0.100245	0.199975	0.645925	0.23602	0.00879901	0.0439036	-0.365571	0.000144783	0.00360447	1242.57	1241.3	734.126	725.632	1288.81	1323.71	598.311	534.125	1347.47	1314.3	890.313	828.256
ENSG00000129315.10	CCNT1	0.666375	0.000486524	0.00093989	0.349513	0.0680981	0.0956545	0.467539	0.0146508	0.0235104	0.0628432	0.742334	1	0.185001	0.333089	0.783297	0.501863	0.00877211	0.0437869	0.180869	0.346116	0.638468	1860.06	1691.71	2245.49	2280.01	1690.17	2019.56	2467.86	2662.19	2233.82	1802.78	3348.2	3059.91
ENSG00000175216.14	CKAP5	-2.50478	3.2485e-186	1.59027e-184	-2.75306	8.85868e-218	4.38994e-216	-3.0123	1.28204e-249	7.66297e-248	-0.00370657	0.963796	1	-0.0084935	0.917205	0.989308	0.239782	0.00877171	0.0437869	-0.262948	0.00541723	0.053559	8405.39	8356.42	1221.01	1265.4	8103.43	8614.94	1050.1	1021.87	8124.25	8540.71	1554.12	1380.82
ENSG00000183628.12	DGCR6	1.59696	1.92388e-15	6.96532e-15	1.61864	5.78229e-18	2.13952e-17	1.94327	7.4869e-24	3.40992e-23	-0.249947	0.211859	1	-0.456714	0.0262355	0.219142	-0.478394	0.00874515	0.0436991	0.074684	0.677649	0.864268	106.014	92.92	295.425	315.714	90.1323	77.3971	314.758	328.909	68.9928	76.4652	243.322	194.884
ENSG00000167562.12	ZNF701	0.0265225	0.866479	0.900621	-0.33478	0.037061	0.0545112	-0.20033	0.215802	0.280958	-0.106159	0.495004	1	0.0657927	0.671871	0.940623	0.427095	0.00874752	0.0436991	0.0282907	0.865195	0.950443	547.28	507.159	368.965	467.205	449.891	529.483	397.517	455.412	547.014	556.846	578.591	545.437
ENSG00000175215.10	CTDSP2	-2.30566	2.30735e-62	2.75828e-61	-2.87883	2.09451e-91	3.44488e-90	-2.89948	7.81472e-90	1.25975e-88	-0.0894202	0.491386	1	-0.180672	0.164978	0.591692	0.392499	0.0086794	0.0433935	-0.110071	0.478182	0.744812	2781.15	2658.51	325.855	413.738	2563.76	2549.04	385.307	299.391	2439.39	2359.63	528.133	442.054
ENSG00000173230.15	GOLGB1	0.0704319	0.546564	0.624873	0.315675	0.00666138	0.0108451	0.222758	0.0567811	0.0832188	-0.0865567	0.4553	1	-0.0624727	0.59023	0.917275	-0.307716	0.00862062	0.0431342	-0.179473	0.126137	0.378048	2455.53	2526.57	2908.61	3292.08	2465.16	2227.15	2883.02	2591.91	2249.31	2523.35	2127.11	2884.04
ENSG00000131831.17	RAI2	-0.105678	0.590454	0.664344	0.132605	0.481515	0.548378	0.0504875	0.793748	0.839736	-0.0972145	0.596579	1	-0.283645	0.12717	0.524582	-0.521927	0.00861351	0.0431159	-0.179332	0.364163	0.651517	191.376	234.073	233.297	232.966	181.805	215.554	192.653	219.273	173.186	176.32	149.133	175.871
ENSG00000187091.13	PLCD1	0.884489	0.0981018	0.140287	1.06346	0.0325847	0.0483465	1.23246	0.0132281	0.0213628	0.0329298	0.94804	1	-0.426608	0.417562		-0.60558	0.231894	0.433723	0.201925	0.680037		17.2101	15.6049	36.7697	31.826	16.948	16.6367	31.2044	47.7902	12.6721	11.6947	20.1834	24.9546
ENSG00000149930.17	TAOK2	1.42875	1.12077e-99	2.30495e-98	1.16458	3.09406e-67	3.64669e-66	1.32273	1.20127e-85	1.82235e-84	-0.0153786	0.821314	1	-0.0905441	0.186425	0.629145	0.173628	0.00860965	0.0431139	0.142766	0.0319751	0.169296	1637.02	1696.68	3798.69	3673.99	1671.68	1626.78	4117.63	4132.44	1562.9	1567.99	4244.12	4184.06
ENSG00000127054.20	INTS11	0.684266	1.1596e-26	6.16252e-26	0.769801	3.6373e-34	2.21976e-33	0.643431	1.73232e-23	7.81626e-23	-0.0439655	0.48731	1	-0.081295	0.201858	0.646464	-0.166829	0.00860073	0.0431032	-0.170335	0.0080669	0.0700277	1534.45	1537.08	2567.54	2669.56	1492.19	1487.18	2349.83	2303.77	1466.45	1435.75	2275.12	2390.89
ENSG00000125354.22	SEPT6	-0.110516	0.393073	0.476314	0.0618112	0.623602	0.684209	-0.256696	0.0481046	0.0713146	0.0200165	0.869245	1	-0.174777	0.155694	0.57738	-0.347104	0.00860406	0.0431032	-0.298491	0.0258745	0.149604	509.418	417.786	485.613	482.482	462.217	478.126	386.663	400.594	409.733	412.012	392.455	368.378
ENSG00000270149.5	AL591806.3	0.284466	0.151294	0.206969	-0.190532	0.344262	0.411019	-0.362504	0.0823625	0.117506	-0.356751	0.0716828	0.789386	0.058431	0.766504	0.961103	0.533429	0.00855958	0.0429148	-0.528722	0.0125879	0.0949898	372.426	387.285	341.07	324.625	325.863	267.635	272.7	188.35	468.869	320.254	525.89	437.3
ENSG00000185090.14	MANEAL	0.491847	4.25194e-09	1.15481e-08	0.221608	0.00851096	0.0136783	0.315817	0.000201913	0.000391821	-0.0799919	0.334682	1	-0.0469689	0.571833	0.909054	0.223271	0.00852028	0.042735	0.0142177	0.869072	0.952381	1406.41	1449.13	1785.23	1544.2	1360.46	1341.07	1614.49	1748.56	1419.28	1343.09	1976.85	1909.62
ENSG00000059915.16	PSD	1.65997	1.81709e-07	4.49457e-07	1.76133	5.56255e-10	1.50321e-09	2.09276	2.82614e-14	9.29372e-14	0.248341	0.402258	1	-0.627959	0.0527224		-0.729319	0.00849585	0.0426296	0.579773	0.0266802		34.4201	38.3029	130.596	115.847	37.7477	48.4636	195.367	172.888	26.7523	19.791	79.6124	68.9223
ENSG00000103197.17	TSC2	0.353291	0.000808378	0.00152728	0.634078	1.49959e-09	3.96745e-09	0.496087	2.70161e-06	6.05802e-06	-0.05001	0.633107	1	0.00306388	0.976686	0.996795	-0.277723	0.00849128	0.0426238	-0.188001	0.0757483	0.282827	1613.62	1630.71	2491.46	2543.53	1712.51	1422.08	2117.83	2302.36	1762.84	1485.22	2196.63	1955.97
ENSG00000197555.9	SIPA1L1	-2.94924	4.12739e-25	2.08777e-24	-2.21124	7.17538e-16	2.46052e-15	-2.58691	5.11669e-20	2.06205e-19	-0.0304482	0.90583	1	-0.0513835	0.841901	0.97708	-0.789382	0.00848431	0.0426059	-0.406123	0.172471	0.445245	633.33	566.741	134.4	124.758	586.245	588.796	61.0521	134.937	601.927	555.947	76.2484	73.6756
ENSG00000170340.10	B3GNT2	-1.45838	2.66692e-14	9.20046e-14	-2.05916	4.26501e-25	2.02542e-24	-1.66648	2.44736e-17	9.00978e-17	-0.0790827	0.661496	1	-0.051123	0.77735	0.962211	0.549662	0.00848017	0.0426023	0.313598	0.142313	0.403194	681.518	663.208	169.901	152.765	626.304	646.663	175.016	226.301	634.311	663.898	253.414	218.65
ENSG00000278619.4	MRM1	0.47854	0.00150337	0.00276154	0.0830155	0.591873	0.655237	0.00676132	0.965496	0.978784	0.0819404	0.57939	1	0.016594	0.91135	0.988446	0.412119	0.00845619	0.0424989	0.00568623	0.972163	0.990812	224.419	260.318	248.512	264.792	247.286	265.465	242.852	272.685	237.955	252.785	343.118	339.858
ENSG00000166170.9	BAG5	-0.159104	0.302998	0.381777	-0.59002	0.000149577	0.00028652	-0.487156	0.00175405	0.00312561	0.0184275	0.904064	1	-0.0174717	0.909119	0.988446	0.413444	0.00844866	0.0424782	0.121291	0.443723	0.721	1466.3	1451.96	980.102	958.599	1572.31	1383.74	998.541	1110.42	1441.1	1442.04	1466.66	1114.64
ENSG00000113575.9	PPP2CA	0.106818	0.0577445	0.0863031	0.054653	0.334275	0.400663	0.257961	5.16787e-06	1.13852e-05	-0.0126565	0.820393	1	0.0983876	0.0775223	0.411626	0.150552	0.00842937	0.0423983	0.190652	0.000903293	0.014875	5147.19	5003.5	5525.6	5017.05	5008.12	5053.96	5993.96	6038.43	5287.1	5583.76	5846.46	5856.02
ENSG00000198521.11	ZNF43	-1.51394	1.50238e-15	5.46783e-15	-2.04766	6.76761e-25	3.19796e-24	-1.88026	5.9448e-22	2.56344e-21	0.166409	0.345787	1	0.0197803	0.911092	0.988446	0.5535	0.00842124	0.0423744	0.333817	0.12144	0.370379	525.939	619.231	139.471	137.488	634.007	651.003	185.87	163.049	549.83	611.721	223.139	183.001
ENSG00000037474.14	NSUN2	0.919114	1.33129e-87	2.34246e-86	0.920554	2.53527e-86	3.90473e-85	0.992561	9.97036e-99	1.79996e-97	0.0130159	0.782393	1	0.122715	0.00915439	0.111574	0.121275	0.00835388	0.0420864	0.0850228	0.0685925	0.268297	2067.27	1978.27	3834.19	3824.21	2039.92	2042.7	4097.28	4025.62	2216.22	2187.8	4126.39	4204.26
ENSG00000170606.14	HSPA4	-0.579239	1.3031e-27	7.13664e-27	-0.515528	8.01663e-22	3.42068e-21	-0.659084	2.51997e-34	1.53438e-33	0.129952	0.0123429	0.338567	0.208525	5.97527e-05	0.00260878	0.144815	0.00835193	0.0420864	-0.013603	0.806894	0.925058	6240.37	6402.26	4400.95	4442.91	6730.65	7102.45	4325.2	4436.05	7035.86	7578.15	4721.8	5057.47
ENSG00000077684.15	JADE1	-1.55479	4.0931e-20	1.75502e-19	-2.09516	1.09979e-32	6.46865e-32	-2.2225	3.4634e-35	2.15487e-34	0.0161256	0.918589	1	-0.0496251	0.753667	0.958366	0.490741	0.00834247	0.0420629	-0.111217	0.569928	0.803092	792.351	814.292	205.403	170.587	793.472	831.114	165.519	182.727	810.313	741.262	238.837	289.949
ENSG00000104953.19	TLE6	1.07613	0.0293078	0.0459543	1.01742	0.0320823	0.0476288	1.13077	0.0210029	0.0329648	-0.391033	0.420972	1	-0.519227	0.290396		-0.460522	0.334778	0.542174	-0.277687	0.561947		33.0433	34.7564	60.8602	76.3824	14.6369	36.8902	56.982	56.2237	15.4882	32.3853	63.9141	35.6495
ENSG00000179262.9	RAD23A	0.826934	6.59725e-118	1.6712e-116	0.853642	9.94437e-129	2.48821e-127	0.897923	8.16305e-137	2.20058e-135	-0.085593	0.0165666	0.396204	-0.0664127	0.0642502	0.37235	-0.0931216	0.00833102	0.0420222	-0.0413129	0.247371	0.541157	3668.5	3672.82	6684.47	6581.61	3416.55	3500.95	6392.84	6499.46	3485.54	3527.29	6168.28	6269.55
ENSG00000198755.10	RPL10A	1.44657	6.06938e-196	3.21798e-194	1.54719	4.61598e-226	2.37218e-224	1.59362	1.39009e-238	7.95143e-237	0.021392	0.661424	1	-0.0250285	0.609593	0.920547	-0.125644	0.00832818	0.0420222	0.0678291	0.15471	0.422903	5008.82	5001.37	14828.3	14426.1	4956.51	5202.24	15086.7	15576.8	4932.98	4904.57	13441	13373.3
ENSG00000179941.7	BBS10	-1.6222	1.5555e-15	5.65729e-15	-2.17267	2.66678e-23	1.2021e-22	-1.93571	1.01594e-18	3.93624e-18	-0.114538	0.533074	1	0.053056	0.77244	0.96217	0.603526	0.0103954	0.049532	0.122423	0.622926	0.836499	362.1	370.971	96.3619	66.198	318.159	358.775	73.2626	104.014	380.868	379.627	119.979	127.15
ENSG00000164241.13	C5orf63	0.218775	0.523757	0.60456	-0.512171	0.170678	0.220581	-0.719665	0.0571512	0.0837304	0.181292	0.591751	1	0.241683	0.475365		0.972629	0.0100716	0.0484197	-0.0262015	0.949124		52.3186	41.8495	36.7697	29.2799	56.2364	50.6336	33.9178	30.9231	59.8407	51.2767	54.9437	74.8639
ENSG00000157870.15	PRXL2B	0.532536	1.07654e-06	2.54262e-06	0.631748	4.78721e-09	1.23258e-08	0.41262	0.000156656	0.000306983	-0.0216181	0.840833	1	-0.187928	0.0826941	0.423496	-0.287139	0.00831412	0.0419709	-0.240745	0.0277816	0.156127	1241.88	1017.16	1923.43	1577.3	1129.35	1096.58	1397.42	1565.83	961.675	1022.83	1376.96	1492.52
ENSG00000151503.12	NCAPD3	-0.554452	1.29283e-18	5.24593e-18	-0.567646	1.16345e-18	4.42727e-18	-0.53998	6.71539e-17	2.43792e-16	0.0538254	0.366795	1	0.164969	0.00565259	0.0794906	0.178163	0.00828784	0.0418551	0.0814915	0.237875	0.529852	2020.46	2107.37	1366.82	1418.17	2178.58	2106.36	1523.59	1422.46	2330.97	2295.75	1548.52	1603.04
ENSG00000165244.6	ZNF367	0.388484	3.11888e-06	7.12528e-06	0.770172	2.89267e-19	1.1312e-18	0.928829	2.30809e-27	1.16235e-26	0.044893	0.600304	1	0.606	6.18873e-13	2.07442e-10	0.224312	0.00828283	0.0418467	0.20355	0.0177626	0.119196	827.46	827.769	1427.68	1395.25	847.398	860.048	1556.15	1695.15	1234.13	1286.41	1695.41	1601.85
ENSG00000100941.8	PNN	-0.240285	0.025358	0.0402074	-0.43566	5.74373e-05	0.000113971	-0.435482	6.06808e-05	0.000123222	0.0291845	0.783441	1	0.0939369	0.376539	0.814722	0.289312	0.00824172	0.0416802	0.0293622	0.790733	0.917738	2305.46	2249.94	1664.78	1703.33	2253.31	2394.97	1649.76	1787.91	2340.83	2522.45	1920.79	2196.01
ENSG00000164051.13	CCDC51	0.102192	0.523587	0.604494	-0.269701	0.105293	0.142865	-0.0316659	0.853578	0.889583	-0.274912	0.0814681	0.825125	0.079456	0.60977	0.920547	0.451349	0.00821628	0.0415779	-0.0368773	0.83734	0.938396	231.303	231.236	196.528	187.137	180.265	201.811	196.724	177.105	254.147	233.893	272.476	251.923
ENSG00000214336.4	FOXI3	1.24163	2.3837e-08	6.2139e-08	0.700451	0.00193899	0.00334518	0.909176	5.24031e-05	0.00010693	0.0820142	0.715293	1	0.0472149	0.834421	0.975766	0.588397	0.00820391	0.0415321	0.290739	0.198151	0.48096	161.086	146.119	254.852	244.424	175.642	149.731	288.98	321.881	147.138	170.922	407.032	343.423
ENSG00000103671.9	TRIP4	-0.813563	3.12289e-05	6.66286e-05	-1.24625	1.35967e-09	3.60665e-09	-1.10312	5.71518e-08	1.41212e-07	0.109761	0.551055	1	0.137157	0.457129	0.859235	0.569846	0.00818218	0.0414389	0.252897	0.256645	0.550537	290.506	285.144	119.184	123.485	318.159	303.078	116.677	172.888	314.692	318.455	174.923	185.377
ENSG00000144724.19	PTPRG	-0.32667	0.00248822	0.00447078	-0.114264	0.282023	0.344941	-0.254382	0.0185463	0.0293515	0.00564334	0.956052	1	-0.081274	0.4302	0.845356	-0.29368	0.00817431	0.0414159	-0.134475	0.228454	0.518992	852.931	800.105	702.428	824.929	821.205	838.347	655.293	736.531	819.465	741.262	626.807	619.113
ENSG00000145741.15	BTF3	1.13447	4.4239e-180	2.04641e-178	1.33099	4.35028e-248	2.62444e-246	1.39264	7.09891e-271	4.78023e-269	0.0580499	0.14672	0.98515	0.092982	0.0203071	0.188739	-0.103536	0.00816088	0.0413696	0.119701	0.00224044	0.0285441	6475.8	6280.97	16267.4	15826.4	6575.03	6705.33	17602	17267.7	6817.61	6788.31	15096.1	14774.3
ENSG00000103978.15	TMEM87A	-0.247739	0.0053646	0.00926956	-0.0393344	0.654176	0.711877	0.00573496	0.948675	0.966542	-0.0798702	0.347141	1	-0.0337862	0.691414	0.944825	-0.242191	0.00816051	0.0413696	-0.0348008	0.704668	0.875129	1075.28	1106.53	1032.09	1090.99	1026.89	1037.27	979.547	1093.55	1084.88	1045.32	879.1	916.192
ENSG00000249437.7	NAIP	-1.01575	0.00147987	0.00272057	-0.113252	0.711109	0.761767	-0.372371	0.225549	0.292263	0.219624	0.45674	1	0.0359165	0.903797		-0.866585	0.00816187	0.0413696	-0.0394948	0.901013		111.521	126.258	107.773	112.027	166.398	110.671	112.607	101.203	142.21	100.754	45.9733	74.8639
ENSG00000162836.11	ACP6	-1.75014	8.14774e-07	1.94016e-06	-1.32959	6.55089e-05	0.000129114	-1.83761	6.91426e-08	1.70259e-07	0.20779	0.507197	1	-0.555581	0.0801618	0.417943	-0.976129	0.00813343	0.0412757	-0.300227	0.402946	0.686017	203.767	211.375	78.611	86.5667	247.286	232.191	58.3387	75.902	92.225	191.613	49.3372	34.4612
ENSG00000183864.4	TOB2	1.00233	1.61067e-25	8.24927e-25	0.702409	2.87589e-13	8.97458e-13	0.732263	2.89831e-14	9.51927e-14	0.068525	0.475162	1	-0.0462489	0.631368	0.929741	0.253672	0.00811593	0.0412037	0.098379	0.308353	0.601701	1404.34	1451.96	2235.34	2412.41	1516.07	1479.22	2457.01	2518.82	1427.02	1337.69	2871.65	2668.96
ENSG00000146842.16	TMEM209	0.22157	0.0405407	0.0621626	0.0441422	0.691065	0.744896	-0.0330048	0.768289	0.818391	0.0911948	0.388095	1	0.122121	0.249302	0.703405	0.299548	0.00811351	0.0412037	0.0140478	0.904549	0.965503	497.027	445.449	458.987	513.035	500.735	503.442	500.627	480.713	526.598	498.373	575.227	621.489
ENSG00000186432.8	KPNA4	-0.941124	8.28263e-21	3.6284e-20	-1.03326	2.59796e-24	1.20745e-23	-1.20716	2.22291e-32	1.28581e-31	0.161654	0.101077	0.889635	0.181719	0.0654676	0.375013	0.273858	0.00811321	0.0412037	-0.0122463	0.906951	0.966148	3418.61	3343.7	1764.94	1539.1	3659.99	3903.85	1693.18	1582.7	3701.67	3969.89	1746.99	2249.48
ENSG00000029725.16	RABEP1	-1.06337	5.38725e-11	1.60972e-10	-0.568241	0.00039308	0.000725112	-1.27546	9.47462e-15	3.17658e-14	0.0959645	0.538584	1	0.0557847	0.721182	0.954563	-0.439342	0.00811395	0.0412037	-0.611259	0.000290768	0.00620404	879.778	951.899	498.293	737.09	975.278	982.292	420.581	387.944	940.555	963.461	393.577	518.106
ENSG00000178966.16	RMI1	0.395686	0.00275935	0.00493905	0.0617538	0.644655	0.703264	0.253205	0.0584648	0.0854745	0.00177295	0.989189	1	0.0234599	0.857998	0.980113	0.357392	0.00808795	0.0411453	0.193224	0.157815	0.428274	588.584	626.324	626.352	641.612	569.297	646.663	678.357	771.671	586.439	649.504	792.76	831.821
ENSG00000156531.16	PHF6	-1.08831	3.4226e-32	2.13448e-31	-1.20428	7.98826e-37	5.23507e-36	-1.40382	2.22647e-46	1.79819e-45	-0.00773236	0.928145	1	0.151374	0.0770245	0.410442	0.267342	0.00807874	0.0411153	-0.207266	0.051324	0.225978	1369.23	1338.47	611.137	563.956	1329.64	1363.49	493.844	524.286	1491.09	1516.71	713.147	701.106
ENSG00000006282.20	SPATA20	1.23383	1.47139e-27	8.03351e-27	1.29682	7.8345e-32	4.49711e-31	1.23258	6.22396e-29	3.2706e-28	0.137423	0.220274	1	-0.226194	0.0485522	0.321831	-0.289189	0.00806507	0.0410648	0.0731784	0.500957	0.761253	491.519	419.914	1090.41	1149.55	470.691	531.653	1241.39	1114.64	368.196	412.912	949.742	882.919
ENSG00000118965.14	WDR35	-1.98697	1.49173e-14	5.21159e-14	-1.47404	1.63275e-09	4.31451e-09	-1.67728	1.57535e-11	4.63943e-11	0.0902453	0.686133	1	-0.216785	0.335514	0.785245	-0.729721	0.00806554	0.0410648	-0.113002	0.673198	0.86169	313.223	283.016	131.864	82.7475	288.115	346.478	115.321	82.93	247.107	266.279	58.3076	71.299
ENSG00000146540.14	C7orf50	-0.899597	4.39655e-15	1.56617e-14	-0.679366	1.54193e-09	4.07805e-09	-0.769366	2.02595e-11	5.93794e-11	-0.0344578	0.744329	1	-0.0993012	0.349615	0.796477	-0.319532	0.00804321	0.0409846	-0.124457	0.30396	0.59673	914.887	861.106	573.1	535.95	857.412	876.684	516.908	500.391	809.609	849.213	405.911	483.645
ENSG00000136770.10	DNAJC1	-0.858935	1.65588e-12	5.29584e-12	-0.953985	7.26237e-14	2.31749e-13	-1.11497	2.5667e-17	9.43822e-17	0.00464628	0.967397	1	0.263434	0.0197462	0.185854	0.358483	0.00801627	0.040864	-0.156338	0.276972	0.572171	543.838	529.148	287.818	266.065	519.994	556.246	250.992	245.979	621.639	667.496	339.754	370.755
ENSG00000138594.13	TMOD3	-0.519128	1.55507e-13	5.2039e-13	-0.615446	6.08817e-18	2.25161e-17	-0.774707	1.28229e-26	6.30827e-26	0.00636524	0.925295	1	0.0989215	0.145125	0.559553	0.195239	0.00800193	0.0408075	-0.152896	0.0435754	0.204791	2648.28	2606.73	1762.41	1667.68	2740.95	2538.19	1571.07	1513.82	2988.51	2634	1947.7	1979.73
ENSG00000164983.7	TMEM65	-0.22794	0.0202501	0.0325744	0.0289796	0.764892	0.808319	0.0476809	0.627323	0.696836	-0.0605737	0.520061	1	-0.0101018	0.914712	0.98923	-0.267022	0.00798327	0.0407291	-0.0418723	0.677952	0.864268	935.539	923.526	948.404	948.414	880.523	902.001	949.7	892.552	929.994	915.783	755.757	821.126
ENSG00000131966.13	ACTR10	0.226021	0.0778319	0.113904	0.555513	1.17817e-05	2.45796e-05	0.54012	2.33821e-05	4.90671e-05	-0.0187321	0.881954	1	-0.0114356	0.927937	0.989972	-0.340928	0.00797923	0.0407251	-0.034125	0.790286	0.917527	726.953	672.429	1052.37	1004.43	670.214	711.04	964.624	1044.36	668.808	720.572	898.162	724.873
ENSG00000164961.15	WASHC5	-0.586922	3.36999e-09	9.22026e-09	-0.383124	9.33341e-05	0.000181866	-0.575729	6.70722e-09	1.75074e-08	0.0745579	0.428306	1	-0.0681851	0.471397	0.864305	-0.271982	0.00796426	0.0406653	-0.118046	0.251878	0.545946	1307.28	1307.26	1016.87	987.878	1405.14	1348.3	929.349	917.852	1249.61	1244.13	885.828	773.594
ENSG00000131165.14	CHMP1A	0.301459	0.000436893	0.000848324	0.0271056	0.753397	0.798881	0.0677946	0.435914	0.515888	-0.0610665	0.470392	1	-0.042885	0.612896	0.922317	0.231468	0.00795871	0.0406536	-0.0203775	0.818196	0.930387	1653.54	1737.82	1778.89	1676.59	1663.98	1587	1674.19	1733.1	1676.95	1613.87	2216.81	1838.32
ENSG00000108379.9	WNT3	1.71288	6.57965e-37	4.65446e-36	1.56056	9.38294e-30	5.09469e-29	1.44356	2.44382e-25	1.16804e-24	0.0933232	0.516074	1	0.189091	0.188172	0.631143	0.341413	0.00794324	0.0406063	-0.0236732	0.858311	0.946778	176.919	156.758	491.953	492.666	184.116	172.154	454.499	514.447	202.05	177.219	618.958	628.619
ENSG00000161021.12	MAML1	-0.439635	0.00038882	0.000758487	-0.904006	5.96894e-13	1.84421e-12	-0.87201	5.14574e-12	1.5515e-11	-0.0249984	0.83531	1	-0.122711	0.308985	0.761724	0.34166	0.0079462	0.0406063	0.00699794	0.957526	0.985017	1361.66	1227.11	698.624	684.895	1237.2	1307.07	700.064	690.146	1215.82	1161.37	889.191	863.906
ENSG00000164754.14	RAD21	-0.449123	1.34612e-19	5.66678e-19	-0.535968	6.33903e-27	3.16806e-26	-0.408661	2.69348e-16	9.57356e-16	0.0064655	0.894014	1	0.0482652	0.320347	0.772955	0.13511	0.00792215	0.0405166	0.133773	0.00903453	0.075549	8609.16	8523.11	6077.14	5738.86	8635.75	8573.71	6322.29	6642.83	8579.04	9141.64	6531.58	6444.24
ENSG00000107816.17	LZTS2	0.0122347	0.901502	0.926465	-0.411506	4.20613e-05	8.41611e-05	-0.317556	0.00174972	0.00311824	-0.0399068	0.671294	1	-0.146781	0.121838	0.514851	0.27696	0.00788303	0.0403374	0.0540431	0.615001	0.831371	739.344	795.14	594.654	558.864	766.51	726.23	575.247	622.678	715.976	668.396	659.325	739.132
ENSG00000135723.13	FHOD1	-0.0290089	0.873403	0.905283	0.387301	0.0298455	0.0445465	0.151098	0.405689	0.485628	-0.0351169	0.842177	1	-0.0706654	0.689838	0.944825	-0.486975	0.00787607	0.0403305	-0.27132	0.139455	0.399402	297.39	328.412	335.999	482.482	298.13	312.482	332.395	345.776	335.108	259.082	289.296	294.702
ENSG00000099904.15	ZDHHC8	0.766142	1.58584e-11	4.85581e-11	0.907289	5.72789e-16	1.97481e-15	0.730472	1.32419e-10	3.73567e-10	-0.067149	0.551279	1	-0.157621	0.1643	0.590741	-0.298767	0.00787195	0.0403259	-0.243966	0.0309907	0.167254	814.38	765.349	1404.86	1558.2	812.731	695.85	1245.46	1256.6	784.969	627.914	1236.79	1171.68
ENSG00000169016.16	E2F6	-0.0854724	0.781915	0.831739	-1.09051	0.000562955	0.00102498	-0.327036	0.289851	0.363181	0.0927421	0.759275	1	-0.178593	0.556973	0.902187	0.826441	0.00996804	0.0481018	0.856213	0.00788509	0.0691426	280.868	217.05	91.2902	142.58	275.019	256.061	184.513	238.951	240.771	198.809	220.896	193.695
ENSG00000148153.13	INIP	-0.257082	0.137375	0.189569	-0.955252	4.9889e-08	1.21328e-07	-0.628564	0.000323186	0.000616658	-0.0778433	0.645529	1	-0.223931	0.187149	0.630656	0.474239	0.00785378	0.0402494	0.248844	0.168247	0.439922	903.184	786.629	426.021	445.564	698.718	902.001	607.808	427.3	737.8	708.877	620.079	590.593
ENSG00000170876.7	TMEM43	0.90136	7.33242e-76	1.0967e-74	0.978838	4.28083e-87	6.6536e-86	0.906728	1.25874e-72	1.62526e-71	-0.0267502	0.593046	1	0.206891	3.1617e-05	0.00160459	0.129414	0.00783155	0.040152	-0.0988596	0.0468519	0.213884	2135.42	2105.24	4304.59	4053.36	2106.17	2057.17	3874.78	3930.04	2439.39	2455.88	4582.76	4559.57
ENSG00000136854.20	STXBP1	-0.340357	0.0266736	0.0421386	-0.0188239	0.90036	0.92279	-0.0348052	0.819335	0.860814	-0.0624096	0.669971	1	-0.0953522	0.516611	0.886131	-0.416885	0.00782755	0.040148	-0.078391	0.615635	0.831759	446.085	465.31	436.164	463.386	432.943	439.789	370.383	482.119	403.397	450.695	310.6	363.625
ENSG00000141753.6	IGFBP4	0.442907	0.174829	0.235427	1.48513	2.5717e-06	5.61783e-06	-0.280007	0.443512	0.522787	-0.0787296	0.810479	1	0.198026	0.542182		-0.844197	0.00782099	0.0401308	-1.84387	1.93946e-07		41.9925	44.6867	135.667	106.935	40.8292	41.2302	37.988	29.5175	45.7605	53.9754	63.9141	71.299
ENSG00000003987.13	MTMR7	-0.956297	0.000223302	0.000444959	-0.514478	0.0355817	0.052482	-0.700341	0.00483528	0.00823019	0.0889936	0.699144	1	-0.273991	0.241239	0.692691	-0.71581	0.00780105	0.0400614	-0.0968694	0.711641	0.878266	184.492	151.084	140.739	94.2049	185.657	171.431	101.754	118.07	145.026	132.24	71.7632	71.299
ENSG00000114902.13	SPCS1	1.1804	3.38489e-81	5.41277e-80	1.36098	2.0917e-109	4.24543e-108	1.43839	6.21474e-120	1.40483e-118	-0.0228629	0.71629	1	0.0209791	0.739471	0.956351	-0.159603	0.00778439	0.0399923	0.0545429	0.363919	0.65128	1378.87	1276.76	3434.8	3387.56	1322.71	1291.88	3465.05	3620.81	1316.49	1380.87	3065.64	3042.09
ENSG00000157259.7	GATAD1	0.955708	7.71518e-21	3.38353e-20	1.26699	1.77968e-36	1.15637e-35	1.29139	1.82182e-37	1.19158e-36	0.0524314	0.610836	1	0.0484006	0.640714	0.930718	-0.26288	0.00776779	0.0399235	0.0768352	0.434495	0.714033	369.672	390.122	902.759	925.499	410.603	377.582	989.044	938.936	399.877	385.025	774.819	748.639
ENSG00000179933.5	C14orf119	0.811164	6.4421e-21	2.83456e-20	0.476896	3.91754e-08	9.58074e-08	0.713004	7.13757e-16	2.49307e-15	-0.20707	0.0165829	0.396204	-0.102991	0.233243	0.68639	0.231277	0.00774653	0.0398745	0.0290389	0.743462	0.895584	839.163	837.699	1198.18	1135.55	742.628	710.317	1155.92	1225.68	760.329	802.435	1413.96	1324.97
ENSG00000139496.15	NUP58	-0.330242	1.39582e-05	3.05527e-05	-0.401591	1.87069e-07	4.37786e-07	-0.255557	0.000985738	0.00179952	-0.086039	0.246507	1	0.138896	0.0606268	0.361803	0.210246	0.0077538	0.0398745	0.0599954	0.454779	0.728586	2168.47	2164.82	1626.74	1653.68	2022.2	2060.06	1723.03	1696.55	2307.03	2466.68	2020.58	1772.97
ENSG00000124275.14	MTRR	0.341998	0.00327466	0.00581381	0.663329	8.4416e-09	2.14169e-08	0.317179	0.00618317	0.0103958	0.197092	0.0846505	0.837402	0.011549	0.920091	0.989308	-0.309781	0.00775507	0.0398745	-0.149058	0.201534	0.484157	818.51	749.744	1198.18	1285.77	882.834	915.021	1100.3	1139.94	844.81	734.066	1031.6	972.042
ENSG00000137094.14	DNAJB5	-0.159616	0.444164	0.52808	0.029659	0.88171	0.907515	0.228455	0.250414	0.320159	0.0196457	0.918869	1	-0.372805	0.0580223	0.354674	-0.56208	0.00775159	0.0398745	0.218441	0.286692	0.581271	193.441	224.852	209.207	217.69	214.931	209.044	263.203	233.328	174.594	147.533	156.982	131.903
ENSG00000149547.14	EI24	1.22766	1.3194e-169	5.4834e-168	1.23364	1.98963e-169	6.96507e-168	1.20982	3.95173e-158	1.27148e-156	-0.0499766	0.272233	1	0.121348	0.00744613	0.0971846	0.115374	0.00773905	0.0398579	-0.0737878	0.0942208	0.323439	2553.28	2544.31	6211.54	5775.78	2422.02	2501.3	5633.08	5757.31	2794.21	2749.15	6486.72	6498.9
ENSG00000178074.5	C2orf69	-0.0434991	0.77618	0.827182	-0.314322	0.0431092	0.062742	-0.344879	0.0265191	0.0410374	0.127427	0.398466	1	0.148048	0.327222	0.778047	0.418871	0.00772459	0.0397998	0.0968694	0.544422	0.787401	695.975	661.08	519.847	571.595	739.547	742.867	565.75	601.594	756.105	747.56	762.484	696.353
ENSG00000115524.15	SF3B1	0.357876	2.67196e-06	6.13286e-06	0.577249	3.2149e-14	1.03916e-13	0.553996	3.29134e-13	1.03828e-12	0.109412	0.149188	0.990951	0.0160813	0.832387	0.975275	-0.203292	0.00772011	0.0397932	0.0861583	0.258713	0.551669	5127.22	5443.98	7487.07	8284.94	5744.59	5659.39	8788.79	7952.85	4966.78	5727.69	6648.19	7051.47
ENSG00000105127.8	AKAP8	0.873837	1.06127e-18	4.31952e-18	0.71643	7.57979e-13	2.33012e-12	0.880777	1.26021e-18	4.86494e-18	0.0176739	0.859303	1	0.106845	0.284048	0.73654	0.264252	0.0077167	0.0397921	0.182021	0.0693348	0.26933	756.554	817.129	1279.33	1306.14	795.783	797.117	1401.49	1532.1	799.049	897.791	1524.97	1580.46
ENSG00000037749.12	MFAP3	0.0683993	0.598846	0.671597	-0.357145	0.00684337	0.0111307	0.0541936	0.678906	0.741542	-0.041164	0.745411	1	-0.0663054	0.602208	0.918604	0.359239	0.00768694	0.039655	0.370175	0.00650751	0.0607543	563.113	744.07	495.757	524.492	610.126	659.683	656.65	662.034	596.999	652.203	673.902	634.561
ENSG00000215440.11	NPEPL1	0.612082	2.76867e-08	7.18343e-08	0.817812	4.13266e-14	1.32961e-13	0.632517	9.25864e-09	2.39985e-08	-0.00411397	0.969744	1	-0.0851936	0.435743	0.847441	-0.290923	0.00766369	0.0395514	-0.189408	0.0847611	0.304127	587.896	529.148	934.457	1034.98	543.875	569.989	871.01	856.006	567.43	483.08	801.73	808.055
ENSG00000100266.18	PACSIN2	-1.60135	6.71583e-58	7.33593e-57	-1.43586	4.29362e-48	3.58498e-47	-1.66917	1.5969e-59	1.67334e-58	-0.179942	0.0504126	0.682412	-0.116961	0.203776	0.648925	-0.282452	0.00762991	0.0394162	-0.413256	0.000139954	0.00350424	2140.24	2169.79	825.416	767.643	1958.26	1846.68	571.177	625.489	2045.14	1927.82	649.233	660.704
ENSG00000154114.12	TBCEL	-1.19184	2.17247e-17	8.44795e-17	-1.55532	2.86699e-26	1.41067e-25	-1.36709	4.99708e-21	2.07678e-20	0.0445437	0.730597	1	0.0537768	0.678299	0.942574	0.417254	0.00760701	0.0393239	0.232771	0.147993	0.411728	631.953	678.813	211.743	234.239	686.392	665.47	293.05	230.517	649.095	712.476	293.781	301.832
ENSG00000172927.7	MYEOV	-0.985195	1.29727e-29	7.48218e-29	-1.21065	9.26473e-43	6.98097e-42	-1.17942	1.23325e-40	8.73957e-40	0.0821199	0.327717	1	0.0182189	0.82845	0.973746	0.243672	0.00759706	0.0392888	0.113345	0.220813	0.509234	3117.77	2991.88	1373.16	1266.67	3189.3	3278.16	1314.66	1541.94	3151.14	3035.22	1662.89	1461.63
ENSG00000164587.12	RPS14	1.00552	8.9637e-107	1.99793e-105	1.14381	2.292e-138	6.1807e-137	1.22417	1.87795e-158	6.06686e-157	0.0986534	0.0314939	0.544619	0.0168055	0.714932	0.952196	-0.121485	0.00755883	0.0391072	0.179012	8.20781e-05	0.00228652	7535.25	7284.65	16460.1	16287.3	7910.84	7958.15	18329.2	18745	7623	7367.65	15001.9	15101.1
ENSG00000122965.10	RBM19	-0.66292	1.39545e-08	3.68341e-08	-0.330473	0.00401647	0.00672925	-0.469322	7.41431e-05	0.000149589	-0.114067	0.299054	1	0.00736037	0.946535	0.993479	-0.325087	0.00753369	0.0389997	-0.252917	0.0399499	0.19389	744.851	708.604	636.496	519.4	672.526	670.533	510.124	459.629	720.2	741.262	439.55	483.645
ENSG00000166123.13	GPT2	-0.882415	2.66724e-07	6.53964e-07	-0.62547	0.000203413	0.000385198	-0.754159	9.26907e-06	2.00549e-05	0.00522192	0.974458	1	-0.212749	0.194285	0.63645	-0.469694	0.00753493	0.0389997	-0.123467	0.48091	0.746956	680.83	765.349	543.938	393.369	741.088	710.317	370.383	490.552	589.255	659.4	347.603	329.163
ENSG00000084092.6	NOA1	-0.407128	0.00946249	0.0158993	-0.699979	2.08834e-05	4.27556e-05	-0.699504	2.36639e-05	4.96259e-05	0.0671211	0.652691	1	0.165777	0.266344	0.724842	0.458628	0.00751076	0.0389069	0.0675957	0.706387	0.876042	291.194	292.946	162.294	197.321	293.508	318.268	194.01	182.727	325.252	330.15	238.837	255.488
ENSG00000115221.11	ITGB6	-0.64817	0.0117085	0.0194516	-0.480004	0.04796	0.0692146	-0.786607	0.00106913	0.00194486	0.462681	0.0427639	0.643982	-0.536779	0.0227493	0.202885	-0.704946	0.00748527	0.038791	0.156077	0.539035	0.785403	171.412	207.829	147.079	124.758	238.812	283.548	130.245	172.888	135.17	125.943	66.1567	101.007
ENSG00000165660.7	ABRAXAS2	0.36632	0.000249727	0.000494957	0.248263	0.0157906	0.024558	0.397374	0.000113479	0.000225419	0.0144554	0.884063	1	0.160087	0.105314	0.480414	0.278145	0.00747629	0.0387606	0.163566	0.124729	0.375234	461.23	453.251	547.741	538.496	462.987	460.766	596.954	619.867	498.438	524.461	640.263	677.34
ENSG00000183421.11	RIPK4	-0.345034	0.00794641	0.0134768	-0.274019	0.037729	0.0554275	-0.18571	0.164655	0.220337	-0.24904	0.0547337	0.707614	0.427581	0.00088635	0.0217218	0.356566	0.0074359	0.0385993	-0.160731	0.236632	0.528215	1182.68	1124.26	1051.11	856.755	1007.63	933.828	799.105	908.013	1584.72	1517.61	1262.58	1180
ENSG00000115109.13	EPB41L5	-1.45515	6.00281e-63	7.23556e-62	-1.18695	6.4748e-44	5.00126e-43	-1.2603	2.77101e-48	2.34478e-47	0.0939899	0.210508	1	0.0122285	0.87138	0.980632	-0.25597	0.00741663	0.0385152	0.02064	0.828793	0.935129	1401.59	1349.11	587.047	621.243	1484.49	1451.74	636.299	588.944	1381.97	1392.57	509.071	502.658
ENSG00000092098.16	RNF31	-0.346857	0.0369859	0.0571069	0.0180305	0.912001	0.931743	0.100867	0.541408	0.617607	-0.143302	0.370879	1	-0.0876511	0.584576	0.914262	-0.452539	0.00741609	0.0385152	-0.0604652	0.719051	0.882862	457.099	463.891	456.451	476.117	398.277	435.449	412.441	482.119	492.102	372.43	376.757	304.209
ENSG00000197782.14	ZNF780A	-1.0129	1.1096e-05	2.44352e-05	-0.141625	0.529644	0.595952	-0.772894	0.000849259	0.00156072	0.157118	0.471776	1	0.236573	0.278796	0.733075	-0.634698	0.00741018	0.0385138	-0.474151	0.0465807	0.213131	267.789	224.143	200.331	245.697	265.004	283.548	185.87	134.937	261.187	319.355	144.648	142.598
ENSG00000116138.12	DNAJC16	-2.42609	1.68059e-11	5.14001e-11	-1.21952	0.00052945	0.000966858	-1.59602	6.24619e-06	1.36777e-05	0.288696	0.4003	1	0.220012	0.521882	0.887109	-0.986556	0.00740964	0.0385138	-0.0878055	0.808191	0.925492	403.404	407.146	185.116	162.949	507.668	482.466	244.209	82.93	524.486	419.209	81.855	93.877
ENSG00000115234.10	SNX17	0.609809	8.81415e-24	4.28074e-23	0.706667	5.63226e-32	3.24275e-31	0.73229	5.53702e-34	3.34084e-33	0.0451156	0.450741	1	-0.064972	0.281092	0.734382	-0.161829	0.00739783	0.0384977	0.0707386	0.242141	0.535021	2098.94	2154.18	3357.45	3583.61	2242.52	2146.14	3660.41	3629.24	2031.77	2033.97	3020.78	3184.69
ENSG00000143502.14	SUSD4	-0.372049	0.0387967	0.0596893	-0.275329	0.110986	0.149816	-0.119608	0.478083	0.556874	0.315502	0.0537829	0.703478	-0.397387	0.0180614	0.17442	-0.494107	0.00738114	0.0384269	0.471223	0.00793866	0.0694366	329.056	304.295	286.55	236.785	372.855	415.195	337.822	387.944	253.443	226.697	215.29	155.669
ENSG00000012983.11	MAP4K5	-1.03025	1.59829e-26	8.46287e-26	-0.479315	6.22916e-07	1.41419e-06	-0.709375	4.13497e-13	1.2985e-12	0.0466062	0.612799	1	0.28089	0.00222384	0.0415459	-0.270049	0.00737787	0.0384259	-0.183454	0.0711934	0.27338	1530.32	1310.1	1042.23	995.517	1419.78	1513.94	861.513	933.314	1777.62	1672.34	828.641	861.529
ENSG00000221978.11	CCNL2	2.12998	2.02863e-246	1.54166e-244	2.17119	3.55173e-267	2.50973e-265	2.3185	3.7521e-297	3.07076e-295	-0.0700754	0.289241	1	-0.116144	0.081785	0.421067	-0.157352	0.00737455	0.0384247	0.0772357	0.188752	0.469073	1020.21	1041.27	4728.07	4556.21	997.618	966.378	4847.54	4947.69	991.243	906.787	4137.6	4187.63
ENSG00000178397.12	FAM220A	0.77415	5.82846e-09	1.5699e-08	0.585796	1.79666e-05	3.69375e-05	0.62625	4.35452e-06	9.62651e-06	0.103369	0.441536	1	0.173805	0.196288	0.639985	0.362159	0.00734179	0.0382699	0.143824	0.299303	0.593898	258.151	253.934	398.127	370.454	281.182	269.081	423.295	425.895	296.387	280.672	515.798	471.761
ENSG00000143476.17	DTL	-0.180031	0.204015	0.269883	-0.444664	0.0019497	0.00336252	-0.912035	3.82591e-10	1.05856e-09	0.148919	0.28626	1	0.125065	0.37127	0.811582	0.389698	0.00733856	0.0382691	-0.318452	0.0330497	0.173269	926.59	1067.52	670.73	794.376	1003.78	1206.53	591.527	583.321	1111.63	1062.42	993.472	925.698
ENSG00000167644.11	C19orf33	1.68796	3.11011e-142	1.01088e-140	2.0255	1.07174e-204	4.88295e-203	2.037	9.09326e-201	4.00882e-199	-0.114676	0.0987712	0.88648	0.166286	0.0157563	0.160514	-0.171251	0.00732522	0.0382155	-0.103173	0.107819	0.347325	1230.18	1208.67	5071.68	4857.92	1160.93	1092.24	4745.79	4497.9	1364.37	1372.77	4282.25	4536.99
ENSG00000224877.3	NDUFAF8	1.21907	1.91391e-42	1.54575e-41	1.54458	2.7603e-68	3.31997e-67	1.38983	1.20058e-54	1.15561e-53	0.0734887	0.421299	1	0.0950755	0.300231	0.754738	-0.230436	0.00727828	0.0379865	-0.0812612	0.346219	0.638544	536.954	544.043	1557.01	1596.39	560.053	577.223	1501.88	1478.68	601.927	550.549	1356.77	1330.91
ENSG00000170540.14	ARL6IP1	0.78988	9.67733e-118	2.44755e-116	0.663269	1.30913e-83	1.94749e-82	0.744694	4.64825e-104	8.9483e-103	-0.017147	0.615728	1	-0.0347498	0.310505	0.763477	0.0918613	0.00725478	0.0378996	0.0642775	0.0620719	0.253933	9750.53	9436	15530.8	14855.1	9486.23	9474.27	15561.5	16210.7	9412.59	9316.16	16369.9	16012.6
ENSG00000101825.7	MXRA5	-2.24004	1.4931e-168	6.15722e-167	-1.8589	1.01754e-119	2.29067e-118	-1.79104	2.17741e-97	3.83969e-96	-0.42255	1.01427e-09	6.23454e-07	0.136969	0.04495	0.307507	-0.244175	0.00725556	0.0378996	-0.354696	0.000171663	0.00413864	2328.87	2371.94	626.352	669.619	1821.9	1686.1	506.054	507.419	2640.03	2526.95	535.982	558.508
ENSG00000197928.10	ZNF677	0.534518	2.63428e-08	6.8481e-08	0.307793	0.00159912	0.00278211	0.348053	0.000309885	0.000591915	0.190345	0.0435406	0.647366	0.0369271	0.698659	0.946355	0.263652	0.00724903	0.0378972	0.230604	0.0206588	0.130814	622.316	629.87	791.182	758.731	681.77	746.484	902.215	916.447	662.471	620.717	967.683	892.425
ENSG00000188613.6	NANOS1	2.14777	1.04174e-47	9.37685e-47	1.67771	3.55488e-30	1.95949e-29	1.6983	1.48527e-31	8.37875e-31	0.185104	0.227801	1	-0.105144	0.506534	0.882076	0.364912	0.00723188	0.0378234	0.205687	0.137339	0.396414	132.173	144.7	446.308	439.199	173.331	141.774	531.832	489.146	123.905	134.039	561.772	578.71
ENSG00000109819.8	PPARGC1A	-4.77592	1.66983e-09	4.63378e-09	-2.22083	0.00121336	0.00213876	-0.466797	0.488195	0.566955	-0.766013	0.243944	1	0.352846	0.589142		-2.20224	0.0072286	0.0378221	0.988025	0.159108		136.992	112.072	5.07168	48.3755	77.0361	69.4403	63.7656	42.1678	163.33	154.73	3.3639	8.31821
ENSG00000138674.16	SEC31A	0.46944	4.07689e-08	1.04907e-07	0.627265	1.11028e-13	3.52093e-13	0.449366	1.16054e-07	2.82246e-07	0.153137	0.0669914	0.778955	-0.0717361	0.396216	0.823926	-0.229561	0.00722091	0.0377977	-0.0247626	0.772455	0.909734	1081.48	1107.24	1714.23	1666.41	1186.36	1247.03	1671.47	1651.57	966.603	1119.99	1392.66	1491.34
ENSG00000172830.12	SSH3	0.485466	1.88844e-05	4.09757e-05	0.583905	1.66502e-07	3.90432e-07	0.719311	1.60163e-10	4.50087e-10	-0.0997155	0.37027	1	-0.205321	0.0668005	0.378763	-0.303759	0.00721372	0.0377759	0.0356905	0.751592	0.899754	771.011	805.78	1105.63	1257.76	708.733	762.397	1233.25	1189.13	744.84	619.818	923.952	991.055
ENSG00000184226.14	PCDH9	-0.0677371	0.685287	0.747453	-0.501852	0.00335217	0.00565912	-0.686332	4.36167e-05	8.96778e-05	0.523539	0.00119043	0.0748111	0.0350442	0.830309	0.974446	0.469159	0.00718973	0.0376661	0.339059	0.0555824	0.236927	422.679	415.658	295.425	296.618	565.445	639.43	354.102	394.972	420.293	439	427.216	392.144
ENSG00000204262.12	COL5A2	-1.61781	0.00061014	0.00116739	-1.2224	0.00306397	0.00519074	-0.849733	0.0413097	0.0619781	-0.279262	0.465943	1	-0.920709	0.018848		-1.31613	0.00716646	0.0375599	0.0934002	0.833382		96.3763	84.4083	43.1093	34.3721	70.1029	78.8437	48.8417	33.7342	52.0966	43.1803	16.8195	14.2598
ENSG00000178982.9	EIF3K	0.749616	8.14643e-29	4.60046e-28	0.940271	6.35664e-45	5.01144e-44	0.616491	5.82399e-20	2.34414e-19	0.135633	0.0427043	0.643982	0.0110084	0.870194	0.980323	-0.179646	0.0071524	0.037502	-0.188147	0.00519723	0.0520274	2007.38	2009.48	3870.96	3836.94	2198.61	2214.13	3527.46	3237.08	2010.65	2037.57	3470.43	3334.41
ENSG00000119431.9	HDHD3	-0.344509	0.0617314	0.091866	-0.784163	4.62281e-05	9.22928e-05	-1.24525	7.44264e-10	2.0349e-09	0.0582516	0.741641	1	0.0966508	0.585103	0.914691	0.536305	0.00712059	0.0373666	-0.402839	0.0624274	0.254642	278.115	246.841	164.83	140.034	283.493	263.295	113.964	116.664	281.603	279.773	243.322	198.449
ENSG00000167702.12	KIFC2	1.24149	1.17656e-22	5.49187e-22	1.52169	3.2858e-34	2.00765e-33	1.85895	2.14987e-48	1.82693e-47	-0.286476	0.0269814	0.512458	-0.0505907	0.69423	0.944825	-0.330782	0.00705007	0.0370132	0.0507904	0.677995	0.864268	429.563	377.355	1151.27	1166.1	345.892	316.098	1176.27	1224.27	378.756	401.217	852.189	991.055
ENSG00000129195.15	PIMREG	0.210049	0.107087	0.151655	-0.191487	0.149776	0.19631	-0.408178	0.00297365	0.00516956	-0.0615161	0.628646	1	-0.0360028	0.777735	0.962306	0.365533	0.00704091	0.0369952	-0.278207	0.0513108	0.225978	490.831	443.321	418.414	399.734	446.81	448.469	360.886	313.447	473.093	437.201	512.434	541.872
ENSG00000095794.19	CREM	1.03906	9.14322e-19	3.73188e-18	0.764588	1.28153e-10	3.56544e-10	1.14301	6.403e-22	2.7573e-21	-0.0642745	0.590047	1	0.0413636	0.728676	0.954942	0.315832	0.00701678	0.0368839	0.314153	0.00797155	0.0696071	397.208	361.75	611.137	678.53	347.433	378.305	788.251	815.244	408.325	371.531	771.455	834.198
ENSG00000151746.13	BICD1	-0.802074	2.06558e-21	9.25451e-21	-0.72479	2.89715e-18	1.0838e-17	-0.457054	2.69193e-08	6.78681e-08	0.0602516	0.439737	1	-0.161677	0.0398637	0.287256	-0.238961	0.0070055	0.0368401	0.327987	0.000166932	0.00406228	1721.69	1727.89	1082.8	1004.43	1764.9	1831.49	1330.94	1288.93	1560.08	1523.01	828.641	941.146
ENSG00000105976.14	MET	-2.51927	1.41013e-130	4.12166e-129	-2.7676	5.82904e-147	1.67234e-145	-2.96016	8.78531e-159	2.85549e-157	0.021353	0.820269	1	0.063677	0.49832	0.877485	0.312007	0.00700159	0.0368351	-0.171207	0.159555	0.429743	3126.72	3067.78	455.183	454.475	3071.43	3215.23	468.066	338.748	3263.08	3210.64	513.556	616.736
ENSG00000038274.16	MAT2B	0.169548	0.00344791	0.00610441	0.349478	1.16018e-09	3.08606e-09	0.437151	2.93589e-14	9.64072e-14	0.0453595	0.417559	1	0.0205217	0.715473	0.952351	-0.159409	0.00695965	0.0366299	0.133032	0.0240158	0.143052	1740.97	1669.01	2168.14	2176.9	1738.71	1780.13	2328.12	2437.3	1776.92	1678.64	1920.79	1970.23
ENSG00000117620.14	SLC35A3	-0.769321	6.58518e-14	2.24318e-13	-0.141072	0.168032	0.217548	-0.183354	0.0757758	0.108809	-0.0233245	0.815489	1	0.343733	0.000549189	0.0149314	-0.284515	0.00695029	0.0365961	-0.0656066	0.534262	0.782785	1397.46	1379.61	1161.41	1357.06	1345.05	1387.36	1208.83	1197.57	1755.8	1768.59	984.502	1083.74
ENSG00000119414.11	PPP6C	-0.833085	6.43456e-23	3.03455e-22	-0.954882	4.47484e-28	2.31288e-27	-1.10656	1.11135e-35	6.97717e-35	0.0524868	0.506412	1	0.126348	0.10999	0.491995	0.248145	0.00694349	0.0365757	-0.0991863	0.300868	0.59476	1409.16	1349.11	670.73	752.366	1474.47	1386.64	652.579	676.09	1455.89	1557.19	852.189	837.763
ENSG00000259330.2	INAFM2	0.234006	0.112143	0.158099	0.0315727	0.834355	0.868423	0.526078	0.000473562	0.00088986	-0.148177	0.313979	1	0.208897	0.152186	0.571327	0.41133	0.00693217	0.0365315	0.346329	0.0247498	0.145133	404.781	354.657	347.41	429.014	352.826	332.735	500.627	486.335	429.445	448.896	544.952	487.21
ENSG00000090013.10	BLVRB	0.905327	5.87857e-22	2.68123e-21	0.970933	2.09517e-26	1.03625e-25	1.08853	1.09633e-31	6.22201e-31	-0.104273	0.261904	1	-0.180952	0.0542156	0.342673	-0.246558	0.00693141	0.0365315	0.0133235	0.883984	0.957719	519.744	551.136	1077.73	1020.98	498.424	497.656	1108.44	1009.22	453.381	492.976	908.254	860.341
ENSG00000198900.5	TOP1	-1.64601	2.72723e-158	1.01454e-156	-1.80266	5.28912e-179	2.00815e-177	-2.05165	4.23291e-216	2.09142e-214	0.0715371	0.189235	1	0.0299711	0.58357	0.914197	0.186626	0.00691281	0.0364603	-0.177452	0.014784	0.105199	3808.93	3757.23	1021.94	1147.01	3927.3	4023.2	959.197	958.615	3854.44	3870.94	1225.58	1242.98
ENSG00000164715.5	LMTK2	-1.58374	8.10911e-25	4.06576e-24	-2.09695	7.43005e-38	4.99141e-37	-2.03335	3.24779e-35	2.02151e-34	0.00703606	0.959222	1	-0.0358856	0.79493	0.967092	0.477323	0.00690862	0.0364536	0.0706309	0.704205	0.874868	639.526	637.673	155.954	142.58	657.889	625.686	150.595	163.049	614.599	631.512	200.713	215.085
ENSG00000183808.11	RBM12B	-0.908854	7.52234e-06	1.67666e-05	-1.47052	1.48401e-12	4.50038e-12	-1.20539	6.11225e-09	1.59937e-08	-0.057691	0.769891	1	0.0143014	0.942211	0.992551	0.575965	0.00690154	0.0364316	0.207439	0.340081	0.632509	706.301	624.196	272.603	207.505	619.371	658.96	301.191	253.007	667.4	676.492	303.872	412.346
ENSG00000054690.13	PLEKHH1	-0.297063	0.399346	0.482815	0.73463	0.03231	0.0479622	0.753586	0.0299268	0.0458924	-0.143302	0.677074	1	0.0785867	0.818837	0.972702	-0.953106	0.00686312	0.0362441	-0.124346	0.719475	0.883144	107.391	98.5946	242.173	100.57	79.3472	107.054	168.233	146.182	118.273	98.9549	77.3697	99.8185
ENSG00000168803.15	ADAL	0.207681	0.174271	0.234778	0.0672534	0.66794	0.724215	0.207043	0.187462	0.248109	-0.00138753	0.992745	1	0.286322	0.0592007	0.3589	0.426749	0.0068598	0.0362419	0.138402	0.390399	0.676105	373.114	375.227	337.267	446.837	345.122	402.175	430.078	432.923	413.253	501.072	541.588	512.164
ENSG00000092964.17	DPYSL2	-1.26969	1.65069e-30	9.80402e-30	-1.17293	3.54472e-27	1.77912e-26	-1.52286	6.20983e-43	4.6353e-42	0.147831	0.144206	0.979839	-0.218596	0.0323239	0.250956	-0.315356	0.00685109	0.0362112	-0.202091	0.0858821	0.305988	1513.11	1422.88	655.515	646.704	1572.31	1680.31	573.89	558.021	1277.77	1245.03	464.218	583.463
ENSG00000143819.12	EPHX1	1.34237	2.18109e-217	1.34394e-215	1.50025	3.97016e-274	2.97042e-272	1.6147	0	0	0.107988	0.0126249	0.342823	0.0457909	0.293458	0.74775	-0.11209	0.00684609	0.036209	0.222436	7.552e-08	6.00546e-06	3327.74	3342.28	9517.01	9351.75	3633.02	3555.92	10867.3	11147.8	3418.66	3467.92	8831.36	8625.98
ENSG00000107745.18	MICU1	-0.968633	3.51455e-19	1.45761e-18	-0.606257	1.29161e-08	3.244e-08	-0.85178	1.88115e-14	6.23752e-14	-0.13005	0.196334	1	0.0541071	0.589931	0.917275	-0.308268	0.00684491	0.036209	-0.375573	0.00128102	0.0192126	941.735	944.096	588.315	650.523	813.502	909.235	506.054	448.384	953.227	1005.74	497.858	502.658
ENSG00000094914.12	AAAS	0.0989309	0.235125	0.306015	0.122887	0.132643	0.176023	0.0262895	0.753257	0.806036	-0.0786396	0.32338	1	-0.20499	0.0107529	0.124148	-0.228946	0.00682575	0.0361386	-0.175237	0.0406943	0.195857	1236.37	1100.15	1293.28	1251.4	1106.24	1106.71	1113.86	1139.94	1044.04	981.453	1062.99	1108.7
ENSG00000135540.11	NHSL1	-3.84716	8.4852e-75	1.24463e-73	-2.96618	8.70532e-51	7.63178e-50	-2.83046	5.11362e-47	4.20012e-46	0.0518142	0.756019	1	0.242901	0.14484	0.559067	-0.638075	0.00681372	0.0360902	0.187532	0.401585	0.684976	821.264	866.781	96.3619	119.666	851.249	898.384	111.251	134.937	927.178	1071.41	56.065	83.1821
ENSG00000177697.18	CD151	1.47786	2.3559e-200	1.2876e-198	1.50226	1.16073e-209	5.48489e-208	1.47077	1.94737e-199	8.42225e-198	-0.00139677	0.977357	1	-0.105804	0.0323386	0.250956	-0.130213	0.00679323	0.0360122	-0.032893	0.495079	0.756079	5318.6	5346.8	15676.6	14536.8	5297.78	5357.03	14630.8	14902.1	5033.66	4874.88	14051	13553.9
ENSG00000164031.16	DNAJB14	-0.234521	0.134807	0.186476	0.31456	0.042147	0.0614503	0.0993975	0.52134	0.598695	0.221037	0.145528	0.983777	0.118731	0.436563	0.847912	-0.430349	0.00678302	0.0359734	0.00587471	0.970317	0.990331	458.476	422.041	551.545	543.588	590.867	436.172	579.317	520.07	446.341	510.967	372.272	440.865
ENSG00000143294.14	PRCC	-0.420749	0.00113747	0.00211351	-0.925176	1.53617e-12	4.65394e-12	-0.60301	4.39852e-06	9.72109e-06	-0.205179	0.104	0.894256	-0.142179	0.260184	0.716854	0.362249	0.00676426	0.0358891	0.116988	0.388933	0.675063	1351.33	1360.46	696.088	731.998	1133.97	1218.1	790.964	757.615	1260.17	1196.46	1012.53	822.315
ENSG00000224470.7	ATXN1L	-0.416348	0.00123173	0.00228068	-0.828206	1.85574e-10	5.12375e-10	-0.98966	4.41565e-14	1.44109e-13	-0.00415653	0.973832	1	-0.0547223	0.666288	0.94008	0.357136	0.00676169	0.0358891	-0.16561	0.217369	0.504733	1809.81	1952.74	1068.86	1050.26	1928.99	1822.81	881.864	1007.81	1797.33	1825.27	1391.53	1322.6
ENSG00000079246.15	XRCC5	-0.150957	0.00201507	0.00365812	0.0468484	0.337277	0.403627	-0.0924674	0.0585108	0.0855182	0.161754	0.000805497	0.056576	0.0641787	0.184555	0.624992	-0.133627	0.0067568	0.0358891	0.022438	0.649816	0.849125	10482.3	11389.4	11645.8	10946.9	11885.1	12579.6	11492.7	11454.2	11190.2	11679.4	10527.9	10065
ENSG00000158019.20	BABAM2	0.136719	0.32666	0.407444	0.234572	0.0852099	0.117602	0.125554	0.366344	0.444938	-0.120173	0.37152	1	-0.28157	0.0377917	0.278704	-0.379423	0.00676039	0.0358891	-0.229192	0.103411	0.338653	565.867	576.672	649.175	695.079	566.986	484.636	595.597	550.993	458.309	482.18	527.011	506.223
ENSG00000160014.16	CALM3	0.713605	1.06124e-61	1.25455e-60	0.519704	1.48729e-33	8.92316e-33	0.587727	2.82909e-42	2.0835e-41	0.0367913	0.388969	1	-0.0770265	0.0729667	0.399752	0.116875	0.00675197	0.0358849	0.104814	0.015914	0.110389	5562.29	5597.9	8160.33	7839.38	5767.7	5681.09	8449.61	8756.85	5410.3	5164.55	8657.56	8692.53
ENSG00000205189.11	ZBTB10	-0.924894	1.92451e-08	5.04323e-08	-1.38597	2.316e-16	8.08535e-16	-1.33655	3.55682e-15	1.20953e-14	-0.00311004	0.984312	1	0.0125097	0.937038	0.990616	0.473589	0.00674192	0.0358468	0.0463187	0.796818	0.919477	772.388	748.326	289.086	292.799	769.591	747.93	290.337	310.636	791.305	742.162	447.399	360.06
ENSG00000163166.14	IWS1	-1.73573	1.9249e-59	2.1756e-58	-2.13078	1.56781e-79	2.19134e-78	-2.36017	9.37618e-92	1.53787e-90	0.145273	0.108548	0.902767	-0.0545891	0.549985	0.898144	0.340467	0.0067395	0.0358468	-0.0841083	0.531115	0.78118	1137.93	1104.4	245.976	266.065	1224.1	1255.71	259.132	223.489	1065.87	1093.9	329.662	318.469
ENSG00000137364.4	TPMT	0.6885	9.85307e-15	3.46126e-14	0.645483	1.29083e-12	3.92548e-12	0.633414	2.05097e-12	6.28485e-12	0.198896	0.0258979	0.503583	0.201356	0.0248467	0.213205	0.244373	0.00673464	0.0358386	0.186827	0.0417594	0.199167	525.939	578.09	855.846	870.759	617.06	649.557	959.197	1006.4	617.415	653.103	1005.81	1039.78
ENSG00000197622.12	CDC42SE1	-0.658573	4.49105e-13	1.47475e-12	-1.03596	3.10592e-29	1.65407e-28	-1.11889	2.42333e-33	1.44252e-32	0.0788626	0.362746	1	-0.1174	0.177908	0.614781	0.259985	0.00671662	0.0357732	-0.00407177	0.966953	0.988828	1930.28	1977.57	925.582	980.24	2008.33	2118.65	927.992	972.671	1802.26	1800.08	1144.85	1137.22
ENSG00000058056.8	USP13	-2.96901	3.27805e-38	2.39974e-37	-2.3773	1.65125e-27	8.37224e-27	-3.08229	2.41048e-38	1.62043e-37	-0.0510781	0.795061	1	-0.0825498	0.675106	0.941891	-0.674265	0.00669943	0.0356969	-0.756076	0.00321601	0.0363234	687.026	633.417	103.969	150.219	678.688	596.03	75.976	74.4964	679.368	566.742	78.4911	80.8055
ENSG00000135773.12	CAPN9	1.02031	0.0520571	0.0783828	1.67705	0.000500596	0.00091603	0.262184	0.581525	0.654482	0.998873	0.0377773	0.602432	-0.673409	0.192851		-1.33014	0.00669274	0.0356765	-0.415991	0.382852		28.2245	23.4073	83.6827	81.4745	70.1029	33.2735	78.6894	44.979	16.1922	16.1926	34.7603	30.8962
ENSG00000088881.20	EBF4	1.08725	2.81391e-16	1.05095e-15	1.17615	1.88647e-19	7.41711e-19	1.07327	3.33934e-16	1.18113e-15	-0.0154021	0.906953	1	-0.263809	0.0476848	0.319055	-0.352706	0.00669254	0.0356765	-0.118278	0.363442	0.650788	603.729	506.45	1250.17	1259.04	513.061	585.18	1143.71	1168.05	439.301	486.678	866.765	1099.19
ENSG00000185621.11	LMLN	-0.867302	1.03769e-06	2.45305e-06	-0.480839	0.00505833	0.00836037	-0.753424	9.52947e-06	2.05904e-05	0.404795	0.0114999	0.323377	-0.116295	0.475808	0.866148	-0.502758	0.00667631	0.0356194	0.132209	0.464845	0.736151	338.006	330.54	202.867	276.25	432.943	452.086	246.922	278.307	316.804	299.564	168.195	169.929
ENSG00000131023.12	LATS1	-1.29382	1.71952e-37	1.23835e-36	-1.3863	1.33125e-39	9.28227e-39	-1.3548	1.89643e-37	1.23936e-36	0.0387926	0.675319	1	0.214011	0.0205788	0.190414	0.306492	0.00667061	0.0356042	0.0702932	0.54854	0.789387	1022.97	1132.77	398.127	426.468	1117.02	1097.3	431.435	434.328	1279.18	1219.84	516.92	502.658
ENSG00000120805.13	ARL1	-0.076625	0.555187	0.633054	0.326478	0.0115158	0.0182291	0.16019	0.21707	0.282335	0.0489344	0.703143	1	0.0488777	0.70379	0.947086	-0.354225	0.00665031	0.035511	-0.117353	0.368779	0.655825	1592.96	1332.09	1752.27	1915.92	1424.4	1601.47	1511.38	1870.84	1378.45	1649.85	1435.26	1434.3
ENSG00000110906.12	KCTD10	0.268871	0.18881	0.251915	-0.430813	0.0362852	0.0534628	-0.188048	0.359966	0.437992	0.0310569	0.878617	1	-0.138593	0.496324	0.876571	0.561091	0.00661932	0.0353607	0.273821	0.187613	0.467616	1025.72	1046.95	684.677	852.936	1039.22	1078.5	830.309	1028.89	861.706	1021.93	1258.1	1010.07
ENSG00000148303.16	RPL7A	0.607816	1.63051e-83	2.69093e-82	0.676348	9.30322e-104	1.75736e-102	0.611099	3.63882e-84	5.44765e-83	0.040765	0.190832	1	-0.0166603	0.594418	0.917709	-0.0851922	0.00661555	0.0353556	-0.0244841	0.437608	0.716206	10880.9	10949	17480.8	17405	11194.1	11260.9	17093.2	17205.9	11024.1	10545.9	16513.4	16371.4
ENSG00000277791.4	PSMB3	0.936046	4.14905e-79	6.45368e-78	1.00575	9.63475e-93	1.61245e-91	0.93203	1.18338e-77	1.62947e-76	-0.0668128	0.179363	1	-0.0633479	0.204655	0.649262	-0.133054	0.00661515	0.0353556	-0.140534	0.00447971	0.0466887	3039.3	2967.06	6260.99	5799.97	2870.37	2864.41	5441.78	5500.09	2932.19	2813.02	5568.38	5429.42
ENSG00000170153.10	RNF150	-3.90089	4.69878e-10	1.34122e-09	-2.75279	1.96726e-07	4.5961e-07	-3.72429	2.66972e-12	8.13404e-12	0.945852	0.049346	0.677371	-0.644581	0.18519		-1.79268	0.00659852	0.0352949	-0.0256507	0.964491		154.202	197.189	11.4113	40.7373	340.5	336.352	20.3507	30.9231	83.0729	142.135	5.6065	9.50653
ENSG00000198169.8	ZNF251	1.01549	2.09798e-14	7.27548e-14	1.20386	8.21408e-21	3.40591e-20	1.21952	6.1799e-21	2.55903e-20	0.00746944	0.954723	1	-0.158668	0.235492	0.689295	-0.347032	0.00658362	0.0352303	0.0231297	0.855465	0.946227	253.332	274.504	670.73	544.861	265.004	265.465	634.942	600.188	238.659	233.893	468.704	487.21
ENSG00000102290.22	PCDH11X	-1.90646	3.80788e-34	2.49979e-33	-1.41442	1.68846e-20	6.89432e-20	-1.09705	1.16049e-12	3.59059e-12	-0.28404	0.0436516	0.647969	0.0366472	0.793737	0.966907	-0.455388	0.0065651	0.0351462	0.033335	0.839859	0.939698	764.127	749.744	264.995	302.983	613.978	629.303	293.05	288.147	808.905	743.062	207.441	206.767
ENSG00000126787.12	DLGAP5	-2.48758	8.41529e-199	4.52188e-197	-2.65459	5.65229e-206	2.61427e-204	-2.9153	5.80776e-229	3.11027e-227	0.0927821	0.185704	1	0.0968868	0.16773	0.596674	0.263902	0.00654488	0.0350531	-0.167922	0.105185	0.342088	2914.7	2933.01	479.274	449.383	3080.68	3155.2	442.289	383.727	3056.8	3198.94	579.712	534.742
ENSG00000130024.14	PHF10	0.1425	0.0162412	0.026497	0.374323	2.10055e-10	5.78504e-10	0.277013	3.52232e-06	7.83453e-06	0.0238497	0.679656	1	0.0678542	0.241135	0.692691	-0.163969	0.0065353	0.0350167	-0.0734601	0.227334	0.517207	1843.54	1947.77	2542.18	2371.67	1937.46	1916.84	2375.61	2293.93	2021.91	1949.41	2129.35	2257.8
ENSG00000196611.4	MMP1	0.674541	1.42143e-08	3.74767e-08	0.954261	3.7317e-16	1.29506e-15	0.571951	1.37838e-06	3.1479e-06	0.151757	0.195651	1	-0.0399867	0.735923	0.956014	-0.319707	0.00651981	0.0349488	-0.230553	0.0513509	0.225993	509.418	511.415	1047.3	930.592	551.579	582.286	793.678	892.552	516.742	474.984	805.094	779.535
ENSG00000107959.15	PITRM1	0.751037	2.8648e-47	2.55273e-46	0.825203	2.00591e-55	1.94512e-54	0.819558	6.37593e-53	5.92969e-52	-0.0845598	0.110277	0.905998	0.216086	3.84486e-05	0.00186691	0.14192	0.00648953	0.0348163	-0.0902045	0.0899553	0.313456	2191.87	2269.09	4028.18	3875.13	2059.18	2146.86	3756.74	3667.19	2587.23	2594.42	4416.8	4302.89
ENSG00000131848.9	ZSCAN5A	-2.43499	1.11777e-16	4.22512e-16	-1.43459	1.03545e-07	2.46209e-07	-1.57755	2.61361e-08	6.5956e-08	-0.15782	0.510067	1	0.130321	0.584499		-0.870085	0.00648226	0.0347923	-0.300782	0.330781		170.724	183.003	68.4677	62.3789	143.287	173.601	58.3387	47.7902	178.114	209.605	33.639	38.0261
ENSG00000099956.19	SMARCB1	-2.17609	8.37239e-58	9.13295e-57	-1.8782	4.83725e-45	3.82742e-44	-2.23204	2.72901e-59	2.84284e-58	0.0124402	0.920074	1	-0.0946801	0.446104	0.852428	-0.392566	0.00646663	0.0347233	-0.341402	0.0193546	0.125932	1744.41	1641.35	483.078	437.925	1623.15	1791.71	333.752	393.566	1439.7	1733.51	348.725	352.93
ENSG00000099385.11	BCL7C	1.3747	7.67779e-75	1.12827e-73	1.53992	2.74195e-97	4.83262e-96	1.52508	3.41469e-93	5.68249e-92	0.0172786	0.82266	1	-0.0269397	0.729585	0.954942	-0.192164	0.00646384	0.0347233	0.00243291	0.972595	0.990812	606.483	571.707	1681.26	1745.34	605.504	587.35	1721.67	1710.61	559.686	599.127	1489.09	1510.35
ENSG00000114686.8	MRPL3	-0.427679	6.63207e-13	2.16047e-12	-0.407614	1.88144e-11	5.41718e-11	-0.495171	7.09801e-16	2.4798e-15	0.0686728	0.228683	1	0.191852	0.000763478	0.0195401	0.171787	0.00644798	0.034653	-0.0188846	0.770651	0.909258	2390.13	2318.04	1854.97	1694.42	2457.45	2480.32	1731.17	1772.45	2654.81	2724.86	1934.24	2065.29
ENSG00000131469.14	RPL27	1.60795	0	0	1.74432	0	0	1.80355	0	0	0.00738798	0.860335	1	0.0262213	0.533235	0.890382	-0.110154	0.00643867	0.0346179	0.0666144	0.0998418	0.333266	5591.2	5590.81	18680.3	18783.7	5451.08	5786.7	19496	19738.7	5699.65	5687.21	17177.2	17533.6
ENSG00000166295.8	ANAPC16	0.70678	2.09826e-29	1.20411e-28	0.888671	2.49642e-46	2.02998e-45	0.91189	9.68751e-47	7.88791e-46	-0.138533	0.027701	0.516399	0.0123634	0.843837	0.97708	-0.169527	0.00641897	0.0345269	-0.115313	0.0662518	0.262388	1496.59	1546.3	2752.65	2880.89	1410.53	1354.09	2671.37	2528.66	1503.06	1567.99	2423.13	2586.96
ENSG00000134531.9	EMP1	0.00844769	0.928884	0.948133	-0.262984	0.00565202	0.00928599	-0.325154	0.000667956	0.00124082	-0.0647789	0.490474	1	-0.0105392	0.910711	0.988446	0.260893	0.00640583	0.0344711	-0.126949	0.188957	0.469165	3856.43	3660.77	3146.98	3117.67	3306.39	3879.98	2561.48	3176.64	3562.28	3902.42	3675.62	3831.13
ENSG00000099999.14	RNF215	1.02183	2.32377e-17	9.02973e-17	1.20719	1.04839e-24	4.92354e-24	1.12728	1.48636e-21	6.29869e-21	0.0874226	0.464159	1	-0.133026	0.273238	0.728943	-0.318393	0.00638803	0.0343986	0.00750566	0.948591	0.982133	359.346	390.122	943.332	786.738	382.87	413.025	838.449	900.985	327.364	357.137	706.419	680.905
ENSG00000178605.13	GTPBP6	-0.21247	0.0218777	0.0350337	0.0320669	0.725189	0.774296	-0.196067	0.0361188	0.0546629	0.0218108	0.803684	1	-0.0159505	0.856561	0.97991	-0.260488	0.00638961	0.0343986	-0.206323	0.0331117	0.173419	850.865	844.083	814.005	919.134	865.886	854.984	755.69	746.37	824.393	852.812	696.328	751.016
ENSG00000120322.3	PCDHB8	-0.789882	1.32825e-06	3.12096e-06	-0.372092	0.0176233	0.0272307	-0.51858	0.000848954	0.00156034	0.287381	0.0455944	0.655522	-0.0530096	0.717616	0.952817	-0.470799	0.00636524	0.034297	0.140893	0.400402	0.683646	274.673	274.504	216.814	207.505	339.729	330.565	244.209	223.489	268.227	260.881	139.041	167.553
ENSG00000126003.6	PLAGL2	0.374061	0.0788392	0.115219	-0.459797	0.0331844	0.0491932	-0.441406	0.0408333	0.0613268	0.105487	0.613265	1	-0.23837	0.257322	0.713655	0.595488	0.00635774	0.0342747	0.123878	0.578148	0.808189	375.179	344.726	252.316	271.157	389.033	385.539	279.483	290.958	324.548	285.17	407.032	383.826
ENSG00000096063.15	SRPK1	-0.853936	5.86734e-22	2.67687e-21	-0.968631	5.22482e-27	2.61635e-26	-1.08048	1.65437e-32	9.61126e-32	0.0235641	0.783418	1	0.13858	0.105916	0.481649	0.253275	0.00635836	0.0342747	-0.0882843	0.352994	0.643548	2454.84	2393.22	1261.58	1215.75	2449.75	2478.15	1231.9	1097.77	2648.48	2688.88	1351.17	1603.04
ENSG00000166833.20	NAV2	-2.76681	0.0101432	0.0169787	0.0176979	0.985679	0.990807	-1.36002	0.190958	0.252214	-0.600499	0.541871	1	-0.163398	0.867791		-2.9479	0.00635123	0.0342659	-1.97822	0.0574857		44.7462	41.8495	43.1093	44.5564	35.4366	21.7001	5.42686	16.8671	45.7605	31.4857	10.0917	1.18832
ENSG00000148426.12	PROSER2	-0.267856	0.123538	0.172443	-0.632754	0.000372968	0.000689929	-0.71564	9.17216e-05	0.000183685	-0.244406	0.153948	0.995815	0.129434	0.447784	0.853434	0.494333	0.00633843	0.0342116	-0.327291	0.0832571	0.301227	508.729	503.612	363.893	288.98	419.077	435.449	265.916	254.412	518.15	590.131	481.038	438.489
ENSG00000174151.14	CYB561D1	-0.896234	3.66586e-07	8.91956e-07	-1.50443	1.46725e-16	5.15176e-16	-1.47167	1.03638e-15	3.59557e-15	0.00456156	0.97824	1	-0.0896979	0.593013	0.917709	0.518493	0.00633431	0.0342042	0.0373133	0.849875	0.944123	566.555	575.962	216.814	185.864	548.497	597.476	188.583	224.895	564.614	508.269	316.207	260.241
ENSG00000134077.15	THUMPD3	-0.0698857	0.613175	0.684551	-0.337461	0.015449	0.0240585	-0.181111	0.19347	0.255172	0.0244585	0.858481	1	0.115684	0.399069	0.826536	0.38326	0.00633373	0.0342042	0.180809	0.201072	0.484038	1421.55	1585.32	1180.43	1199.2	1589.26	1469.1	1584.64	1111.82	1641.04	1616.56	1683.07	1420.04
ENSG00000105519.15	CAPS	1.37767	5.84689e-10	1.6621e-09	1.33173	3.799e-10	1.03395e-09	1.15006	5.63502e-08	1.39317e-07	0.262453	0.220689	1	-0.626285	0.00489554	0.0717483	-0.580346	0.00630998	0.0341023	0.0807851	0.700661	0.874008	183.115	168.107	472.934	411.192	164.087	256.785	457.213	477.902	113.345	114.248	260.142	331.54
ENSG00000142188.16	TMEM50B	0.161768	0.0896448	0.129517	0.38829	3.41812e-05	6.88177e-05	0.238267	0.0132228	0.0213563	-0.0540836	0.55739	1	-0.036989	0.689327	0.944825	-0.263511	0.0062972	0.034048	-0.204106	0.036563	0.18533	700.105	732.721	949.672	925.499	715.666	664.747	816.742	811.027	655.431	743.961	755.757	806.866
ENSG00000110344.9	UBE4A	-0.0324466	0.642984	0.711163	-0.128474	0.0717274	0.100364	-0.127678	0.0778938	0.111579	-0.0213388	0.753153	1	0.104707	0.122333	0.516151	0.200735	0.00628606	0.0340025	-0.0205422	0.786103	0.915022	1385.75	1319.32	1265.38	1209.39	1327.33	1338.17	1215.62	1224.27	1459.41	1449.24	1420.69	1423.6
ENSG00000114023.15	FAM162A	0.780873	1.92282e-11	5.86511e-11	1.05871	1.59486e-20	6.52436e-20	1.01173	2.12197e-19	8.38647e-19	0.289838	0.0110194	0.31571	-0.0333635	0.774539	0.962211	-0.311203	0.00627726	0.0339986	0.242861	0.0306008	0.16585	357.969	397.925	753.144	821.11	482.246	441.959	974.121	888.335	351.3	388.623	672.78	595.346
ENSG00000068079.7	IFI35	0.915397	5.14587e-13	1.68423e-12	0.98905	5.97785e-16	2.0582e-15	1.09421	1.53149e-18	5.89226e-18	-0.119317	0.337767	1	-0.261707	0.0382854	0.281346	-0.335359	0.00627989	0.0339986	-0.01416	0.907833	0.966625	338.694	312.807	635.228	658.161	300.441	299.461	607.808	673.279	290.755	250.986	500.1	525.236
ENSG00000134313.15	KIDINS220	0.257829	0.00169427	0.00309581	0.435408	7.17089e-08	1.72578e-07	0.349188	1.79402e-05	3.80476e-05	0.0887463	0.262107	1	-0.0490183	0.540176	0.893466	-0.226597	0.00627933	0.0339986	0.00252595	0.975738	0.991364	884.597	941.968	1251.44	1218.3	1005.32	937.445	1244.11	1229.89	882.826	882.498	1045.05	1065.92
ENSG00000211460.11	TSN	0.0222189	0.643112	0.711256	0.0353984	0.465015	0.532128	0.125074	0.00981947	0.016114	0.0578423	0.21916	1	0.147978	0.0016737	0.0345753	0.134798	0.00624534	0.0338556	0.147518	0.00304117	0.0352294	3979.65	4287.09	4296.98	4174.3	4174.59	4428.27	4588.41	4795.88	4638.71	4517.74	4626.49	4674.83
ENSG00000130713.15	EXOSC2	0.693992	8.15194e-10	2.29731e-09	0.312363	0.00607219	0.0099346	0.389556	0.000614528	0.00114531	0.0788411	0.480803	1	-0.0694315	0.53775	0.893185	0.312197	0.00624136	0.0338487	0.156034	0.177511	0.451867	700.794	749.035	930.653	869.486	739.547	791.331	918.495	1087.93	694.152	687.287	1043.93	1191.88
ENSG00000163918.10	RFC4	0.617978	5.63014e-13	1.83858e-12	0.618174	1.19891e-12	3.65176e-12	0.802382	1.95907e-20	7.99201e-20	0.0738113	0.392294	1	0.237197	0.00586624	0.0814922	0.237002	0.00622468	0.033773	0.258019	0.00312887	0.0358062	1029.85	949.771	1529.11	1509.82	1039.99	1043.78	1668.76	1966.43	1208.08	1123.59	1838.93	1742.07
ENSG00000100056.11	ESS2	0.037213	0.809934	0.855386	-0.590201	0.000195434	0.000370455	-0.369055	0.021059	0.0330463	-0.141571	0.341575	1	-0.180294	0.228135	0.679579	0.44712	0.00617995	0.0335448	0.0795744	0.637626	0.84457	402.715	366.006	272.603	238.058	365.151	332.012	279.483	260.035	351.3	326.551	364.423	331.54
ENSG00000129515.18	SNX6	-0.0557745	0.537053	0.617006	0.327532	0.000264713	0.000495987	0.395029	1.13258e-05	2.43531e-05	0.0391368	0.657847	1	0.131989	0.135342	0.540067	-0.251318	0.00615207	0.033408	0.106634	0.243247	0.536262	1126.91	1212.93	1512.63	1423.26	1187.9	1215.93	1556.15	1605.19	1236.94	1328.69	1189.7	1277.44
ENSG00000188986.6	NELFB	0.65022	7.33941e-24	3.57102e-23	0.405311	3.8046e-10	1.03529e-09	0.503082	1.44121e-14	4.80173e-14	-0.108479	0.0910778	0.865686	-0.0668529	0.298556	0.752802	0.178056	0.00613424	0.033332	-0.0107074	0.870961	0.95315	2336.44	2373.36	3304.2	2933.08	2186.29	2182.31	2991.55	3200.54	2245.79	2250.78	3648.71	3406.9
ENSG00000103449.11	SALL1	0.663708	8.48285e-06	1.88417e-05	0.210957	0.160589	0.208975	-0.0478052	0.746981	0.800985	0.615148	2.79005e-05	0.00423921	-0.0398909	0.78859	0.966188	0.41286	0.00613075	0.033332	0.356386	0.018795	0.123763	594.091	614.265	762.02	636.52	1010.71	840.518	860.157	930.503	616.711	557.746	982.259	879.354
ENSG00000137203.11	TFAP2A	-0.491672	0.00448344	0.00782921	-0.84761	1.34623e-06	2.98612e-06	-0.73486	2.97187e-05	6.19084e-05	-0.0631765	0.711312	1	0.131446	0.440874	0.850717	0.487383	0.0061143	0.0332608	0.0495736	0.783629	0.914601	970.647	963.248	579.439	495.212	1025.35	826.051	530.475	581.916	1117.26	1000.34	781.547	724.873
ENSG00000153721.18	CNKSR3	-2.34641	1.43346e-36	1.00336e-35	-2.8626	7.40324e-48	6.1511e-47	-3.16817	5.05694e-52	4.63548e-51	-0.0801146	0.635783	1	0.0637117	0.706308	0.948714	0.5799	0.00610172	0.0332068	-0.385679	0.0962244	0.327396	883.22	844.792	114.113	123.485	855.101	779.757	115.321	66.0629	932.107	873.502	183.893	171.117
ENSG00000168743.12	NPNT	0.4925	1.08273e-07	2.72116e-07	0.656245	8.40818e-13	2.57906e-12	0.827288	9.10516e-20	3.64549e-19	0.201649	0.0267288	0.509354	-0.0899561	0.327811	0.778047	-0.253701	0.00609827	0.0332068	0.372693	4.75293e-05	0.00147867	1217.1	1306.56	1890.47	2086.51	1458.29	1443.78	2469.22	2680.47	1247.5	1120.89	1694.29	1641.06
ENSG00000101160.13	CTSZ	1.38487	9.52975e-175	4.14402e-173	1.53371	5.05902e-217	2.4989e-215	1.51605	9.6797e-210	4.55688e-208	0.0297711	0.551365	1	0.0180991	0.718484	0.953711	-0.13074	0.00610102	0.0332068	0.0121103	0.800116	0.920666	2578.76	2562.75	7762.21	7123.93	2590.73	2657.54	7484.99	7526.95	2647.07	2556.64	6848.9	6747.26
ENSG00000197321.14	SVIL	-2.33832	7.78114e-22	3.53585e-21	-1.48303	4.28318e-10	1.16283e-09	-2.43703	1.41783e-21	6.01305e-21	-0.199646	0.380611	1	0.160508	0.479863	0.868327	-0.694791	0.00606784	0.0330802	-1.15365	1.26541e-05	0.000478141	580.323	645.475	162.294	276.25	515.372	551.906	113.964	82.93	680.072	689.986	114.373	156.858
ENSG00000028203.17	VEZT	-1.86168	2.69573e-39	2.02262e-38	-1.51074	1.92727e-27	9.75977e-27	-1.72804	3.7217e-34	2.25663e-33	0.0420193	0.746335	1	-0.0613202	0.637831	0.93037	-0.412261	0.00605208	0.0330231	-0.175278	0.243782	0.536746	1153.76	1254.07	395.591	449.383	1270.33	1208.7	377.166	371.077	1138.38	1169.47	338.633	295.891
ENSG00000181915.4	ADO	0.472951	2.01603e-06	4.67576e-06	0.244398	0.0154708	0.0240876	0.527987	1.77629e-07	4.28604e-07	-0.0757672	0.443548	1	0.0506059	0.608409	0.919961	0.279158	0.00604461	0.0329968	0.207821	0.0438979	0.205485	723.511	722.081	907.831	804.561	691.785	679.937	965.98	1012.03	754.697	742.162	1065.24	1012.45
ENSG00000054611.13	TBC1D22A	-1.2358	4.0307e-12	1.26402e-11	-0.879879	3.4341e-07	7.91045e-07	-1.05018	4.36767e-09	1.15175e-08	-0.165641	0.30875	1	-0.157208	0.335123	0.785177	-0.513133	0.00604109	0.032992	-0.335942	0.0738416	0.278814	476.374	468.147	256.12	257.154	415.995	426.045	233.355	172.888	425.925	421.008	158.103	202.014
ENSG00000164749.11	HNF4G	-2.8498	3.64307e-07	8.86681e-07	-1.06144	0.0378862	0.0556231	-3.94496	2.5291e-09	6.73148e-09	0.221258	0.650516	1	0.196567	0.687735		-1.59179	0.00603791	0.0329891	-2.66226	8.82812e-05		97.7531	85.1176	54.5206	33.099	128.65	84.6304	4.07014	9.83915	110.529	98.9549	7.84911	21.3897
ENSG00000135974.9	C2orf49	0.074884	0.606474	0.678114	-0.16491	0.271782	0.333752	0.0893941	0.552978	0.628201	-0.0944465	0.510394	1	0.179873	0.206857	0.651214	0.419667	0.00601992	0.0329197	0.159858	0.308407	0.601701	357.969	318.482	294.157	309.349	306.604	326.948	378.523	295.175	390.02	376.029	386.849	420.664
ENSG00000168806.7	LCMT2	0.36228	0.00530005	0.00916299	-0.0414032	0.751874	0.797708	0.16299	0.213371	0.278201	-0.024547	0.848827	1	-0.041421	0.748205	0.958022	0.362263	0.00599985	0.0328386	0.179846	0.176703	0.450712	1059.45	958.992	1023.21	938.23	963.722	1020.63	1055.52	1166.64	990.539	970.658	1390.41	1130.09
ENSG00000140990.14	NDUFB10	0.936621	5.34171e-56	5.66058e-55	1.09794	6.94751e-78	9.54454e-77	1.22285	4.36766e-94	7.33721e-93	-0.0682785	0.254235	1	0.00138141	0.981623	0.998418	-0.159939	0.00598956	0.0327967	0.0566309	0.331374	0.624675	1549.59	1422.88	3221.78	3141.86	1408.99	1426.42	3284.6	3334.07	1458.7	1519.41	2808.86	2887.61
ENSG00000163840.9	DTX3L	-0.32974	0.0125308	0.020721	-0.757931	1.48498e-08	3.71732e-08	-0.704757	1.61544e-07	3.90205e-07	-0.0245785	0.848863	1	-0.0526913	0.683462	0.944521	0.375499	0.00596981	0.0327029	0.0285957	0.837224	0.938396	1169.6	1094.47	727.786	611.059	1091.6	1134.19	677	688.741	1106.7	1075.91	883.585	853.211
ENSG00000160712.12	IL6R	-0.788378	0.00142864	0.0026282	-1.37066	9.72221e-08	2.31932e-07	-0.821742	0.00102347	0.00186647	0.0781638	0.742947	1	0.100876	0.672498	0.940623	0.683153	0.00995921	0.0480778	0.627077	0.0193501	0.125932	300.832	277.342	112.845	110.754	293.508	316.822	166.876	178.51	274.563	346.342	225.381	133.091
ENSG00000120318.15	ARAP3	0.124931	0.227358	0.297362	0.397219	9.59443e-05	0.00018669	0.257937	0.0114938	0.0186963	0.168074	0.0910945	0.865686	-0.0157093	0.875916	0.981649	-0.287997	0.00593956	0.0325658	0.028793	0.78263	0.914308	644.345	669.592	895.152	835.114	761.117	715.38	913.069	851.79	639.943	660.299	701.934	715.366
ENSG00000110218.8	PANX1	0.235078	0.142839	0.196498	-0.0823001	0.61695	0.678173	0.00167028	0.991862	0.997865	0.116413	0.461812	1	0.140335	0.376124	0.81443	0.457713	0.00593072	0.0325316	0.200383	0.238215	0.529927	339.382	327.703	325.855	304.256	379.788	343.585	341.892	382.321	344.964	391.322	457.491	407.592
ENSG00000085733.15	CTTN	0.53753	5.84472e-28	3.22308e-27	0.787364	2.94632e-58	3.02215e-57	0.609087	1.03489e-34	6.3571e-34	-0.0103566	0.832527	1	0.114898	0.0188842	0.17953	-0.134935	0.00592229	0.0324997	-0.188633	0.000139351	0.00349759	3892.92	3779.93	6698.42	6544.69	3817.91	3800.41	5862.36	5757.31	4220.53	4085.94	5966.44	6094.87
ENSG00000243449.6	C4orf48	1.73053	3.01515e-41	2.36805e-40	2.00589	5.04418e-57	5.03527e-56	2.11107	4.68346e-62	5.16183e-61	-0.0172637	0.896264	1	-0.0576142	0.665961	0.94008	-0.332974	0.00590035	0.0323935	0.0879176	0.465034	0.736151	296.701	258.899	1129.72	1102.45	292.737	256.785	1127.43	1245.36	247.811	287.869	913.86	857.964
ENSG00000109805.9	NCAPG	-1.11148	5.20783e-55	5.4074e-54	-1.13925	4.4971e-56	4.39714e-55	-1.10175	3.66761e-52	3.37746e-51	0.0215813	0.752378	1	0.178436	0.00903709	0.110736	0.206208	0.00588215	0.0323078	0.0590851	0.437496	0.716204	4047.81	3969.32	1863.84	1775.89	4150.71	3987.76	1720.31	2073.25	4347.25	4729.15	2094.59	2104.51
ENSG00000180730.4	SHISA2	2.20356	1.43684e-48	1.30957e-47	1.94945	1.24511e-37	8.3169e-37	2.36355	4.08867e-53	3.81585e-52	-0.146111	0.36805	1	0.136072	0.395956	0.823926	0.390182	0.00587214	0.032267	0.267987	0.0612976	0.251955	176.919	143.281	632.692	604.694	145.598	143.944	690.567	799.783	172.482	179.918	846.582	774.782
ENSG00000141026.5	MED9	1.47132	2.94301e-19	1.22311e-18	0.975571	3.49812e-09	9.08178e-09	1.09914	3.46363e-11	1.00338e-10	-0.00815005	0.960976	1	-0.0503466	0.763844	0.960676	0.445402	0.00583386	0.032085	0.115421	0.48289	0.747987	232.68	238.329	466.595	459.567	229.568	238.701	469.423	534.125	232.323	222.199	653.718	607.229
ENSG00000154358.20	OBSCN	1.36128	1.02631e-10	3.03199e-10	1.05678	2.52919e-07	5.87119e-07	1.25419	8.80013e-10	2.39784e-09	0.0896533	0.662661	1	-0.871703	3.2878e-05	0.00165842	-0.567201	0.00582657	0.032059	0.287066	0.159516	0.429743	437.824	428.425	759.484	1042.62	428.321	493.316	1078.59	1120.26	265.411	206.906	496.736	720.119
ENSG00000127415.12	IDUA	0.580665	0.0095262	0.0160013	1.37317	4.09851e-10	1.11348e-09	1.4835	1.23323e-11	3.6521e-11	0.10264	0.647266	1	0.187873	0.402558	0.82907	-0.604634	0.00581328	0.032	0.212965	0.320088	0.613886	83.2967	124.839	261.192	277.523	116.325	107.054	301.191	323.286	97.1531	141.236	176.044	178.247
ENSG00000205730.6	ITPRIPL2	-1.13634	3.37854e-43	2.77356e-42	-1.2003	2.33194e-46	1.89826e-45	-1.4129	2.13235e-60	2.27475e-59	-0.0647805	0.41247	1	0.176974	0.0248422	0.213205	0.240936	0.00580947	0.0319931	-0.277376	0.00223199	0.0285441	2876.15	2673.4	1201.99	1213.21	2570.7	2734.94	1039.24	952.992	3139.88	3134.17	1436.39	1417.66
ENSG00000148331.11	ASB6	0.400223	0.000229854	0.000457216	-0.0102276	0.925607	0.943408	-0.205187	0.0638595	0.0927751	0.0768341	0.471228	1	-0.104981	0.328425	0.778613	0.30547	0.00580654	0.0319911	-0.118125	0.298038	0.592483	949.307	953.317	950.94	938.23	1024.58	982.292	782.824	958.615	855.37	914.883	1205.4	1128.9
ENSG00000172336.4	POP7	1.55734	1.42059e-28	7.98282e-28	1.30511	4.30874e-20	1.7311e-19	1.61777	4.74686e-30	2.57583e-29	-0.00932141	0.948906	1	0.12664	0.38307	0.818807	0.378866	0.00579718	0.0319536	0.303342	0.0287072	0.159602	259.528	261.737	715.107	572.868	261.153	256.785	786.894	802.594	273.859	295.965	918.345	755.769
ENSG00000180957.17	PITPNB	-2.19972	4.78714e-39	3.56002e-38	-2.58127	3.94193e-50	3.4185e-49	-2.88146	9.81834e-60	1.0329e-58	0.108846	0.49603	1	0.11816	0.460168	0.861079	0.499706	0.00578314	0.0318903	-0.191341	0.311506	0.60502	1620.5	1579.64	316.98	217.69	1691.71	1759.16	223.858	244.573	1769.17	1703.82	321.813	434.924
ENSG00000188739.14	RBM34	0.454704	0.00102631	0.00191662	0.445826	0.00155483	0.00270936	0.682233	1.14666e-06	2.63076e-06	0.070244	0.614472	1	0.379116	0.00631765	0.0866027	0.387994	0.00577559	0.0318736	0.306651	0.0304273	0.165378	582.388	560.358	702.428	854.209	546.186	653.173	945.63	979.699	758.921	726.869	920.588	1117.02
ENSG00000065609.14	SNAP91	-0.549864	0.1732	0.233494	0.409104	0.285833	0.349153	-0.765913	0.0491724	0.0727489	0.642408	0.0860856	0.843755	-0.158492	0.678298		-1.11746	0.00577755	0.0318736	-0.532608	0.180884		65.3982	80.1524	60.8602	132.396	119.406	107.777	80.0461	53.4125	80.2569	49.4775	39.2455	49.9093
ENSG00000090539.15	CHRD	0.0646823	0.817277	0.861772	0.940053	0.000477122	0.000874646	0.601457	0.0264259	0.0409011	0.214242	0.425076	1	0.108238	0.689861		-0.767133	0.0057679	0.0318485	-0.124353	0.646869		74.3475	66.6755	129.328	141.307	87.0508	76.6737	134.315	113.853	60.5447	92.6578	85.2189	73.6756
ENSG00000174231.16	PRPF8	0.199721	0.00169327	0.00309434	0.306645	1.30255e-06	2.8947e-06	-0.00671622	0.916551	0.94193	-0.0550331	0.382262	1	-0.0695126	0.270499	0.728836	-0.176437	0.00575831	0.0318096	-0.368395	1.10274e-08	1.0323e-06	5371.6	5559.6	6925.38	6594.34	5303.94	5218.15	4870.6	5604.1	5372.28	5041.3	5928.32	6035.46
ENSG00000137054.15	POLR1E	0.263749	0.0178867	0.0290037	0.0308659	0.786369	0.827177	-0.0920747	0.422965	0.503176	0.106441	0.328814	1	0.0868971	0.427575	0.843287	0.31978	0.00569726	0.0315392	-0.0164999	0.890227	0.959557	536.265	515.671	561.689	513.035	550.038	582.286	558.966	503.202	568.838	547.851	681.751	659.515
ENSG00000183856.10	IQGAP3	0.297777	1.10587e-08	2.93506e-08	0.112974	0.0316673	0.0470677	0.319962	1.59951e-09	4.29669e-09	-0.0837143	0.0982802	0.885779	-0.035869	0.479916	0.868327	0.148934	0.00570492	0.0315392	0.123274	0.0247049	0.145121	1985.35	1992.46	2164.34	2137.43	1873.52	1879.95	2372.89	2312.2	1975.45	1901.73	2393.98	2375.44
ENSG00000056586.15	RC3H2	-0.0391885	0.577624	0.652801	-0.107567	0.131017	0.17413	0.0617951	0.389064	0.468433	-0.102188	0.140382	0.9747	0.132047	0.0558799	0.347278	0.200426	0.00570319	0.0315392	0.0671745	0.361425	0.649191	2281.37	2088.93	2013.46	2043.23	1985.22	2086.1	2222.3	2026.87	2514.72	2270.57	2360.34	2300.58
ENSG00000174684.6	B4GAT1	-0.36608	0.000556693	0.00106949	-0.184527	0.0756345	0.105397	-0.205597	0.048877	0.0723588	0.0731859	0.460001	1	-0.121415	0.225242	0.676564	-0.302968	0.00570245	0.0315392	0.0521157	0.632429	0.842077	843.293	721.372	718.911	658.161	804.257	841.964	709.561	718.258	705.416	734.066	575.227	540.684
ENSG00000127564.16	PKMYT1	2.07086	1.24946e-249	9.72688e-248	2.10149	2.43139e-254	1.56584e-252	2.26138	4.39823e-288	3.4577e-286	-0.100159	0.120607	0.930385	0.193769	0.00245064	0.0440564	0.163138	0.0056867	0.0314977	0.0597257	0.314702	0.608585	1447.71	1485.3	6670.53	5915.81	1355.84	1380.13	6505.44	6613.32	1648.79	1707.42	7280.61	6811.43
ENSG00000182308.6	DCAF4L1	1.21664	0.0311623	0.0486423	1.1231	0.0509355	0.0731215	1.80976	0.00192015	0.00340713	-0.305573	0.608422	1	0.218156	0.707698		0.311704	0.576354	0.74724	0.381097	0.497533		17.2101	11.349	27.8942	34.3721	11.5554	11.5734	54.2686	26.7063	16.1922	17.0922	39.2455	38.0261
ENSG00000114923.16	SLC4A3	1.29231	2.37912e-20	1.02923e-19	1.50441	1.48895e-28	7.77486e-28	1.31732	2.79436e-22	1.21513e-21	0.183812	0.185829	1	-0.155744	0.274071	0.729196	-0.367841	0.00567833	0.0314653	-0.00327566	0.980263	0.992555	249.89	244.004	713.839	687.441	279.641	281.378	668.86	729.503	239.363	202.408	539.346	546.625
ENSG00000101266.18	CSNK2A1	-1.48872	4.80057e-71	6.59882e-70	-1.69549	9.04015e-88	1.41518e-86	-1.73569	7.16288e-90	1.15584e-88	0.0141282	0.856596	1	0.042789	0.584579	0.914262	0.249556	0.00567669	0.0314653	-0.0260753	0.77897	0.912545	3074.41	2899.67	983.906	860.574	2913.51	3119.03	904.928	906.608	3170.85	2981.24	1082.06	1111.08
ENSG00000047578.12	KIAA0556	-1.44522	1.40465e-14	4.91057e-14	-0.921703	4.57071e-07	1.04576e-06	-1.78841	1.1296e-19	4.50683e-19	-0.0485766	0.779066	1	-0.0200545	0.907923	0.988446	-0.543572	0.0056611	0.0313977	-0.915286	8.46218e-06	0.000344825	503.222	492.973	294.157	231.693	428.321	534.546	142.455	136.343	535.046	446.197	189.5	171.117
ENSG00000214717.11	ZBED1	0.565205	1.50107e-06	3.51307e-06	0.139783	0.238712	0.297401	0.392497	0.000885337	0.00162329	0.02434	0.833345	1	-0.0945	0.417386	0.840163	0.330922	0.00564918	0.0313455	0.277054	0.0219975	0.135413	651.917	603.626	734.126	649.25	647.104	630.026	782.824	893.957	596.295	579.336	892.555	847.269
ENSG00000253731.2	PCDHGA6	-1.51108	3.45481e-05	7.34844e-05	-0.663265	0.0489788	0.0705568	0.00320543	0.992573	0.998328	-0.60291	0.0626053	0.758612	-0.202095	0.52836		-1.04991	0.0056456	0.0313396	0.0635609	0.85857		96.3763	114.909	69.7356	63.652	60.8586	78.1204	71.9058	67.4685	109.121	73.7664	38.1242	26.1429
ENSG00000108306.12	FBXL20	-2.00788	7.7442e-18	3.05613e-17	-1.11016	8.40659e-07	1.89108e-06	-1.80994	6.82932e-15	2.29983e-14	0.302553	0.151441	0.994913	0.216646	0.305681	0.75863	-0.681075	0.00563611	0.0313008	-0.397233	0.105813	0.343379	331.81	373.099	161.026	165.495	397.507	471.616	89.5431	158.832	441.413	376.928	86.3402	117.643
ENSG00000025772.7	TOMM34	1.15399	1.58233e-76	2.38681e-75	1.27242	4.46891e-95	7.67255e-94	1.12043	1.53832e-69	1.90311e-68	-0.186992	0.00319506	0.144023	-0.0491271	0.437567	0.848425	-0.167556	0.00563344	0.0312999	-0.33898	3.83522e-08	3.29354e-06	1410.54	1405.15	3496.92	3304.81	1221.02	1252.1	2703.93	2673.44	1301.01	1424.95	3089.18	2966.04
ENSG00000144635.8	DYNC1LI1	-1.57056	2.41221e-37	1.73018e-36	-1.6158	1.9807e-35	1.25493e-34	-1.69988	2.82812e-40	1.98565e-39	0.314523	0.00446593	0.18167	0.344136	0.00189924	0.0380984	0.389379	0.00561277	0.031199	0.230446	0.112249	0.353671	722.823	741.232	247.244	230.42	926.745	894.044	288.98	271.28	929.994	928.377	303.872	322.034
ENSG00000023041.11	ZDHHC6	0.559569	1.56515e-06	3.6582e-06	0.294855	0.012677	0.0199658	0.322313	0.00706599	0.0117919	-0.0424821	0.714517	1	0.064061	0.581102	0.912947	0.328776	0.00560483	0.0311687	-0.0150234	0.901787	0.964276	588.584	512.124	651.711	698.899	576.23	493.316	666.147	670.468	599.111	550.549	845.461	850.834
ENSG00000094975.13	SUCO	-0.116104	0.315077	0.394786	-0.323125	0.00649472	0.0105884	-0.412981	0.000399461	0.000756228	0.360781	0.00114384	0.0729628	0.130999	0.242595	0.69445	0.338019	0.00559362	0.0311203	0.270925	0.0290091	0.160508	598.222	573.125	460.255	476.117	696.407	807.244	549.469	580.51	629.383	654.002	625.686	557.32
ENSG00000160209.18	PDXK	-0.850336	2.72512e-52	2.69122e-51	-0.724641	1.06582e-38	7.29488e-38	-0.704226	2.61855e-36	1.66558e-35	-0.0117885	0.827314	1	-0.0334943	0.536008	0.892374	-0.15919	0.00555347	0.0309107	0.00862607	0.88089	0.956365	7690.83	7720.17	4474.49	4851.55	7541.07	7744.05	4839.4	4541.47	7730.01	7323.57	3957.07	4396.77
ENSG00000116863.10	ADPRHL2	1.3999	1.74249e-50	1.65724e-49	1.02917	3.8626e-28	1.99847e-27	1.18461	1.39998e-36	8.96922e-36	0.000892432	0.992454	1	-0.115139	0.226108	0.676891	0.255588	0.00552324	0.0307562	0.156332	0.0926874	0.319866	885.286	841.955	1843.56	1681.68	858.183	870.174	1896.69	2032.49	813.129	780.844	2185.42	2022.51
ENSG00000177954.12	RPS27	1.48643	4.61819e-175	2.01371e-173	1.68736	4.1068e-227	2.13204e-225	1.73883	8.36042e-240	4.86949e-238	0.0360926	0.500889	1	0.0584315	0.277079	0.731486	-0.142496	0.00552294	0.0307562	0.0875667	0.0883355	0.310624	2788.72	2776.25	8837.4	9085.68	2877.3	2828.97	9556.69	9487.76	2808.29	2991.14	7928.72	8309.89
ENSG00000129559.12	NEDD8	1.35795	3.97159e-104	8.53064e-103	1.44892	2.41071e-121	5.5581e-120	1.531	3.90751e-134	1.02229e-132	0.013299	0.833583	1	-0.0773751	0.225413	0.676564	-0.168345	0.00551372	0.0307305	0.0953773	0.115796	0.359712	1603.29	1564.75	4376.86	4272.32	1529.17	1667.29	4554.49	4686.25	1541.78	1458.24	3813.54	3883.42
ENSG00000164758.7	MED30	-0.244359	0.118976	0.166746	0.3873	0.0117236	0.0185388	0.315958	0.0479715	0.0711436	-0.204387	0.17927	1	0.186822	0.213093	0.660606	-0.444837	0.00549164	0.0306212	-0.275729	0.0871373	0.308184	258.839	251.097	330.927	336.082	224.946	217.724	272.7	278.307	269.635	312.158	254.535	235.287
ENSG00000196465.10	MYL6B	1.17893	1.2161e-19	5.13161e-19	1.46509	3.20314e-30	1.76815e-29	1.63284	1.01051e-36	6.49225e-36	-0.0660739	0.613763	1	-0.0663819	0.613336	0.922444	-0.352538	0.00545748	0.0304443	0.101674	0.420795	0.702601	492.896	478.077	1319.9	1360.88	436.795	490.422	1378.42	1498.36	467.461	459.691	1011.41	1088.5
ENSG00000270170.1	NCBP2-AS2	1.99099	6.75644e-53	6.75602e-52	1.64806	1.13647e-36	7.42546e-36	1.70323	1.02362e-38	6.95444e-38	0.0232835	0.862334	1	0.00500262	0.97044	0.996388	0.347928	0.00544256	0.0303986	0.0784463	0.53612	0.783604	331.81	319.191	995.317	1045.17	327.404	334.182	1058.24	1096.36	347.78	304.062	1394.9	1201.39
ENSG00000112079.8	STK38	-1.69742	1.19605e-50	1.1423e-49	-2.00876	5.06056e-65	5.8206e-64	-1.92648	1.63723e-59	1.71448e-58	0.0106376	0.917762	1	0.0417154	0.685931	0.944721	0.353053	0.0054458	0.0303986	0.0929117	0.480243	0.746369	1400.21	1355.5	347.41	337.355	1412.84	1363.49	369.026	361.237	1403.09	1433.95	467.582	406.404
ENSG00000114850.6	SSR3	0.0073109	0.911539	0.93422	-0.112359	0.0905121	0.124257	-0.109064	0.100143	0.140475	0.121407	0.0598463	0.742478	0.0677524	0.295198	0.748878	0.187422	0.00544685	0.0303986	0.124702	0.0672795	0.265112	2958.75	2894.71	2634.74	2780.32	3066.04	3300.59	3102.8	2799.94	3056.1	3079.3	2913.14	3254.8
ENSG00000063244.12	U2AF2	0.640333	2.77562e-66	3.50444e-65	0.495971	2.19996e-40	1.56614e-39	0.424494	3.03412e-29	1.61029e-28	-0.0131273	0.721785	1	-0.0402358	0.277591	0.731721	0.104126	0.00543585	0.030378	-0.0846044	0.02684	0.153239	4972.33	5031.87	7146	6962.25	4953.42	4959.92	6646.54	6658.3	4985.08	4736.34	7595.69	7568.38
ENSG00000116678.19	LEPR	0.289959	0.0120551	0.0199903	0.593383	1.89584e-07	4.43398e-07	0.554976	1.38093e-06	3.15329e-06	-0.00191172	0.98653	1	-0.0184103	0.871345	0.980632	-0.321834	0.0054184	0.030294	-0.0403187	0.727296	0.887324	624.381	662.499	914.17	1027.34	618.6	666.193	975.477	912.23	621.639	649.504	695.206	859.152
ENSG00000120885.21	CLU	1.99094	5.19862e-25	2.62049e-24	2.28625	2.26552e-30	1.25558e-29	2.35878	2.10701e-31	1.18359e-30	-0.112662	0.59186	1	0.82034	5.49376e-05	0.00246059	0.525029	0.00541501	0.0302886	-0.0401325	0.833917	0.937188	163.84	100.013	654.247	633.974	111.702	132.371	652.579	600.188	208.386	259.082	936.286	917.38
ENSG00000182272.11	B4GALNT4	0.740154	1.26791e-13	4.26349e-13	0.888651	2.72952e-19	1.06959e-18	0.907822	5.78413e-20	2.32868e-19	0.0274508	0.781876	1	-0.127399	0.201225	0.646207	-0.275896	0.00540748	0.0302601	0.0466214	0.637891	0.844695	1352.71	1412.95	2482.59	2637.74	1514.53	1304.9	2459.72	2829.46	1224.27	1308.9	1953.31	2276.81
ENSG00000148572.15	NRBF2	0.652661	0.000176832	0.000355648	0.216969	0.219885	0.276428	0.523475	0.00288869	0.00502898	0.0393091	0.820858	1	0.0564819	0.745443	0.957552	0.492174	0.00540381	0.0302531	0.345815	0.0532642	0.23148	337.317	330.54	387.984	388.277	341.27	345.032	469.423	517.258	349.892	344.543	608.866	482.456
ENSG00000185950.8	IRS2	1.75167	3.46338e-23	1.64746e-22	1.61579	8.77927e-19	3.35498e-18	1.72356	6.35121e-20	2.55377e-19	-0.195286	0.315229	1	0.337839	0.0731046	0.399833	0.473722	0.00539928	0.0302413	-0.0875173	0.61971	0.834154	97.7531	107.106	290.354	337.355	83.9694	94.7571	303.904	286.741	116.161	143.934	449.642	421.852
ENSG00000119950.20	MXI1	0.720735	9.86417e-18	3.88122e-17	0.933852	1.28482e-29	6.94658e-29	0.998021	2.21889e-32	1.28395e-31	-0.0960442	0.252132	1	-0.0170941	0.838653	0.976401	-0.230211	0.00538718	0.0301931	-0.0318757	0.700964	0.874008	671.192	669.592	1233.69	1327.78	596.26	657.513	1276.67	1228.49	655.431	670.195	1077.57	1106.32
ENSG00000117481.10	NSUN4	-0.917673	8.77967e-17	3.33368e-16	-1.16324	2.97733e-24	1.38125e-23	-1.18162	6.87298e-25	3.2289e-24	0.115041	0.259231	1	0.0929752	0.363609	0.807347	0.338537	0.00538825	0.0301931	0.0966605	0.442828	0.719873	859.126	796.559	399.395	339.901	889.767	903.448	424.651	365.454	860.298	906.787	491.13	443.242
ENSG00000047346.12	FAM214A	-0.951512	1.86821e-05	4.05532e-05	-0.0687997	0.750803	0.796918	-0.372137	0.0878231	0.124429	0.232087	0.266595	1	0.244905	0.24208	0.693917	-0.637808	0.00538627	0.0301931	-0.0712503	0.751945	0.899754	239.564	201.445	201.599	218.963	264.234	253.891	204.864	195.377	306.947	214.103	156.982	112.89
ENSG00000153066.12	TXNDC11	-1.81685	8.11837e-31	4.87989e-30	-2.29672	1.31581e-43	1.00668e-42	-2.27964	8.06019e-41	5.7528e-40	-0.125705	0.380505	1	0.0162653	0.909591	0.988446	0.496138	0.00537787	0.0301779	-0.108623	0.566965	0.800997	801.3	821.385	197.796	132.396	721.829	765.29	165.519	140.559	786.377	855.51	242.201	223.403
ENSG00000161970.14	RPL26	1.11878	1.74616e-151	6.19264e-150	1.25789	7.74632e-194	3.28422e-192	1.23035	1.16248e-182	4.54706e-181	0.0251722	0.559887	1	0.0232446	0.59211	0.91748	-0.115866	0.00537828	0.0301779	-0.00236294	0.954981	0.984347	3007.63	2980.53	7203.05	7117.56	3116.88	2977.98	7053.56	7244.43	3036.39	3049.61	6519.24	6697.35
ENSG00000159346.12	ADIPOR1	1.33656	6.0395e-179	2.76966e-177	1.40627	1.12558e-193	4.75893e-192	1.42953	7.12623e-198	3.04084e-196	0.0440955	0.366674	1	0.196376	5.48513e-05	0.00246059	0.126659	0.0053687	0.0301512	0.067356	0.144148	0.406686	1816.01	1767.61	4833.31	4665.69	1819.59	1874.89	4996.78	4956.12	2058.52	2047.47	5183.77	5187
ENSG00000120942.13	UBIAD1	1.35089	1.62078e-22	7.53015e-22	0.986756	1.52993e-12	4.63597e-12	1.25321	2.90614e-19	1.14488e-18	-0.0284566	0.83994	1	0.0164083	0.907497	0.988446	0.38054	0.00535772	0.0301031	0.238001	0.0852793	0.305061	340.759	316.354	606.066	696.352	332.026	312.482	795.034	740.748	321.732	343.644	884.706	810.431
ENSG00000071967.11	CYBRD1	1.32056	5.99338e-22	2.73125e-21	1.565	2.37742e-31	1.34995e-30	1.59616	1.52983e-31	8.62703e-31	-0.140352	0.311838	1	-0.123771	0.374234	0.812169	-0.368211	0.00532487	0.029932	-0.109189	0.408589	0.691767	350.397	330.54	1018.14	996.79	278.871	338.522	888.648	979.699	302.723	322.953	806.215	754.581
ENSG00000197444.9	OGDHL	0.258908	0.215994	0.284129	0.568084	0.00434208	0.00723901	0.635042	0.00157997	0.00282834	-0.017494	0.929356	1	-0.268982	0.180972	0.620006	-0.578158	0.00531889	0.0299187	0.0494632	0.807313	0.925058	147.318	139.735	210.475	215.144	144.058	139.604	219.788	220.678	139.394	97.1558	140.163	144.975
ENSG00000143252.14	SDHC	0.996655	1.05351e-50	1.00797e-49	1.14641	1.42105e-67	1.68266e-66	1.06024	2.15576e-57	2.17746e-56	0.0379138	0.569246	1	-0.0331293	0.620826	0.924478	-0.182882	0.0052897	0.0297745	-0.0482506	0.463307	0.73522	1937.16	2013.74	4535.35	4209.94	1899.71	2154.82	4109.49	4348.91	1992.34	1865.75	3805.69	3898.86
ENSG00000137601.16	NEK1	-1.59942	5.36668e-17	2.05733e-16	-1.0768	2.74096e-09	7.15134e-09	-1.15332	2.38589e-10	6.64742e-10	0.131505	0.415145	1	-0.0536293	0.742025	0.957194	-0.576247	0.00528771	0.0297745	0.0549842	0.783114	0.914308	304.274	312.098	150.882	141.307	322.011	352.988	162.806	140.559	293.571	300.463	104.281	91.5003
ENSG00000243725.6	TTC4	0.203296	0.161118	0.218777	-0.126546	0.388637	0.456676	-0.0852856	0.561554	0.636304	0.0664427	0.643944	1	0.0827132	0.565566	0.906016	0.412555	0.00527785	0.0297347	0.107704	0.472386	0.740827	780.648	810.036	778.503	678.53	798.865	866.558	687.854	882.713	811.721	873.502	950.863	988.679
ENSG00000167619.11	TMEM145	2.39715	0.000742654	0.00140894	1.48286	0.0293913	0.0439028	0.948146	0.153115	0.206434	0.778899	0.251808	1	-0.73922	0.310097		0.175074	0.791375	0.88841	0.244188	0.713384		13.0796	14.1863	46.913	29.2799	33.1255	13.7434	28.491	61.8461	4.92806	11.6947	30.2751	55.8508
ENSG00000102580.14	DNAJC3	-1.00545	1.50162e-28	8.43224e-28	-0.843959	2.37548e-21	1.00102e-20	-1.03012	2.71656e-29	1.44223e-28	-0.00384813	0.962368	1	-0.109172	0.183767	0.624204	-0.270661	0.00523669	0.0295161	-0.190013	0.0532895	0.231493	1332.06	1194.48	669.462	738.363	1241.82	1278.14	633.585	600.188	1171.47	1171.27	570.742	596.535
ENSG00000178700.7	DHFR2	-1.21248	2.67599e-05	5.73698e-05	-0.422078	0.12444	0.166316	-1.21196	2.663e-05	5.56727e-05	0.146481	0.575989	1	-0.0437437	0.868311	0.980323	-0.834149	0.00523031	0.0294935	-0.643402	0.0320881	0.169438	134.927	176.619	129.328	103.116	159.465	185.174	88.1864	60.4405	141.506	161.027	65.0354	65.3574
ENSG00000250067.11	YJEFN3	1.75101	4.06757e-16	1.51104e-15	2.42073	3.58539e-30	1.97559e-29	2.41854	3.16697e-30	1.72497e-29	0.126845	0.569429	1	0.104442	0.641559	0.930795	-0.565278	0.00522223	0.0294612	0.124647	0.533582	0.782563	91.5575	104.978	507.168	544.861	116.325	98.3738	542.686	604.405	121.793	88.1599	327.42	383.826
ENSG00000116918.13	TSNAX	0.176578	0.0710594	0.104664	0.476861	8.29427e-07	1.86719e-06	0.584036	1.40016e-09	3.77835e-09	0.0967151	0.311006	1	0.0249413	0.795	0.967092	-0.275341	0.00521805	0.0294509	0.20389	0.0369563	0.186324	983.727	808.617	1290.74	1204.3	922.123	994.588	1466.61	1407	926.474	896.892	1038.32	1023.14
ENSG00000182872.15	RBM10	-0.168442	0.0163273	0.0266265	-0.39951	2.30316e-08	5.70854e-08	-0.469721	1.17845e-10	3.33336e-10	0.0125822	0.849234	1	-0.022061	0.740475	0.956351	0.209007	0.00520558	0.0293939	-0.0576287	0.458671	0.731551	1320.36	1342.73	973.763	1045.17	1334.27	1351.92	975.477	964.237	1336.21	1284.62	1184.09	1149.1
ENSG00000114841.17	DNAH1	1.01352	0.00105545	0.00196912	1.84762	1.33736e-09	3.54994e-09	1.35657	8.99744e-06	1.94936e-05	0.215634	0.485061	1	-0.012612	0.967667	0.996388	-0.846711	0.00519971	0.029374	-0.27541	0.360817	0.648659	117.028	122.711	393.055	469.751	181.035	97.6505	386.663	326.098	152.77	83.6619	244.444	235.287
ENSG00000189266.12	PNRC2	0.0658637	0.469036	0.552587	0.0746379	0.41724	0.485647	0.338096	0.000228118	0.000440744	0.0155314	0.863738	1	0.267818	0.00300558	0.0514514	0.259043	0.00519878	0.029374	0.27899	0.00276418	0.0330145	1716.19	1823.64	1851.16	1876.46	1729.46	1848.13	2227.72	2295.33	2185.94	2074.46	2297.55	2162.73
ENSG00000143314.12	MRPL24	0.484425	9.29171e-06	2.05753e-05	0.660357	6.68038e-10	1.79955e-09	0.722439	1.71813e-11	5.05244e-11	0.0307273	0.772613	1	-0.127845	0.23458	0.687595	-0.303776	0.00519452	0.0293713	0.0928099	0.390138	0.675766	507.353	624.905	881.204	907.677	588.556	567.819	970.051	937.531	516.038	519.963	697.449	752.204
ENSG00000197885.10	NKIRAS1	-0.65038	0.000205326	0.000410729	-1.22403	3.21309e-11	9.15123e-11	-0.702682	0.000148439	0.000291705	-0.326197	0.0482149	0.672668	-0.0298072	0.855701	0.979601	0.543846	0.00518005	0.0293027	0.195155	0.335504	0.628828	304.962	321.319	128.06	140.034	241.893	257.508	132.958	174.294	316.1	296.865	204.077	186.566
ENSG00000011021.22	CLCN6	-0.600652	0.000484799	0.000936785	-0.280271	0.0924536	0.126686	-0.43201	0.011948	0.0193877	-0.125594	0.432397	1	-0.176112	0.273388	0.728943	-0.496492	0.00517249	0.0292733	-0.277333	0.119266	0.366593	381.375	322.028	292.89	286.434	298.13	346.478	226.571	251.601	333.7	287.869	208.562	202.014
ENSG00000120708.16	TGFBI	0.799306	7.37642e-07	1.75965e-06	1.0763	6.97331e-12	2.05074e-11	0.978482	1.32954e-10	3.75011e-10	0.582378	0.000180587	0.0189308	-0.163515	0.309363	0.762076	-0.440512	0.00516996	0.0292722	0.484558	0.001626	0.0226485	233.368	254.643	580.707	448.11	382.87	347.925	738.052	701.391	215.426	220.4	350.967	407.592
ENSG00000103534.16	TMC5	-3.07955	2.21425e-06	5.12059e-06	-1.06786	0.0552792	0.078934	-2.89999	6.80016e-05	0.000137563	-0.508128	0.338592	1	0.119591	0.819983		-1.89209	0.00515837	0.0292198	-2.34025	0.00173976		68.8402	48.2333	41.8414	14.0034	32.3552	49.9102	6.78357	4.21678	59.8407	67.4693	5.6065	9.50653
ENSG00000108561.8	C1QBP	0.235741	0.00111056	0.00206614	0.152362	0.0377871	0.0554988	0.128125	0.0853038	0.121269	-0.0385422	0.589533	1	0.124595	0.0804043	0.418324	0.207974	0.00515457	0.0292116	-0.0627794	0.410606	0.693193	1358.91	1469.7	1520.24	1623.12	1419.01	1335.28	1526.3	1482.9	1567.12	1514.91	1877.06	1752.77
ENSG00000112245.11	PTP4A1	1.40472	1.90391e-99	3.90044e-98	1.36086	2.20129e-92	3.66794e-91	1.61014	2.06051e-127	5.0358e-126	-0.0584686	0.39186	1	0.138185	0.0421652	0.29624	0.182046	0.00515012	0.0291996	0.190811	0.00357492	0.0394037	1504.85	1341.31	3704.86	3606.52	1348.9	1384.47	4072.86	4273	1593.87	1537.4	4105.08	4190
ENSG00000130477.15	UNC13A	-0.301757	0.352965	0.434945	-0.0403575	0.892692	0.916778	-0.68262	0.0247351	0.0384481	0.38206	0.180946	1	-0.649985	0.029277		-0.911384	0.00514722	0.0291964	-0.260203	0.411441		97.7531	94.3387	78.611	108.208	118.636	131.647	80.0461	75.902	61.2487	61.1721	47.0946	52.2859
ENSG00000161243.8	FBXO27	-0.544298	0.0920712	0.13253	0.0824757	0.786729	0.827443	-0.455923	0.153038	0.206347	-0.0711719	0.811136	1	-0.287201	0.340121		-0.913975	0.0051368	0.0291506	-0.60957	0.0611976		86.0503	119.165	124.256	92.9319	107.851	87.5238	65.1223	77.3076	76.7369	91.7582	60.5502	54.6625
ENSG00000144895.11	EIF2A	-0.0921067	0.292186	0.370138	-0.141743	0.110186	0.148895	-0.154907	0.082573	0.117762	0.0338999	0.693873	1	0.202725	0.0183995	0.176536	0.252362	0.00511659	0.0290491	0.020736	0.821209	0.931584	1564.05	1502.33	1472.06	1307.41	1510.68	1628.23	1345.86	1474.47	1735.38	1794.68	1693.16	1617.3
ENSG00000138029.13	HADHB	0.699145	1.80932e-30	1.07302e-29	0.839919	2.00824e-44	1.56546e-43	0.832047	3.13093e-42	2.30473e-41	-0.037317	0.537028	1	-0.0279738	0.64526	0.93253	-0.168748	0.00509617	0.0289463	-0.0451898	0.456767	0.730331	1275.61	1293.08	2360.87	2236.73	1247.22	1255.71	2273.85	2181.48	1257.36	1262.13	2108.05	1980.92
ENSG00000090776.5	EFNB1	0.254638	0.0336946	0.0523799	0.0133181	0.912908	0.932415	0.125736	0.306024	0.380924	-0.0874019	0.462557	1	0.103158	0.384717	0.819347	0.344478	0.00508754	0.0289105	0.0250163	0.842062	0.940139	746.917	691.581	788.646	663.253	660.2	693.68	687.854	789.943	797.641	746.66	903.768	939.958
ENSG00000186187.11	ZNRF1	-3.5544	3.31739e-48	2.99956e-47	-2.70368	6.40527e-33	3.79517e-32	-3.56441	8.39908e-44	6.40424e-43	0.000254696	0.99895	1	0.0929983	0.63089	0.929543	-0.757721	0.00506324	0.0287855	-0.860481	0.00229982	0.0290018	557.606	584.474	96.3619	78.9284	621.682	520.803	55.6253	40.7622	625.863	591.93	58.3076	45.156
ENSG00000177602.5	HASPIN	0.691317	0.000198989	0.000398603	0.377059	0.0477553	0.0689453	0.491839	0.00980301	0.016092	0.0467638	0.802851	1	0.216797	0.245998	0.698023	0.531055	0.0050602	0.0287813	0.161544	0.403929	0.686944	231.303	212.794	282.746	294.072	242.664	216.278	309.331	335.937	271.747	243.789	408.153	425.417
ENSG00000135002.11	RFK	0.321382	7.34351e-05	0.00015232	0.688444	1.45215e-17	5.29736e-17	0.5752	2.10013e-12	6.42932e-12	-0.0563566	0.484666	1	0.138954	0.0840004	0.428077	-0.228108	0.00504064	0.0286831	-0.1696	0.0383798	0.190265	1510.35	1312.94	2340.58	2210	1367.39	1348.3	2106.98	1938.31	1515.03	1595.87	1988.07	1896.55
ENSG00000072163.19	LIMS2	0.106532	0.841148	0.881164	1.15037	0.0285454	0.0426979	1.22838	0.0141075	0.0226797	0.59424	0.253531	1	0.449547	0.392857		-0.594294	0.262845	0.468311	0.672245	0.183624		14.4565	17.0235	44.3772	25.4608	18.4887	28.9335	74.6193	36.5454	19.7122	23.3893	20.1834	26.1429
ENSG00000132305.20	IMMT	-0.03615	0.543093	0.621941	0.0911487	0.121049	0.162252	0.128786	0.0299017	0.0458627	-0.00201915	0.971663	1	-0.0438076	0.443576	0.851536	-0.171106	0.00502903	0.0286301	0.035618	0.560454	0.796887	1999.12	2108.79	2217.59	2157.8	2044.54	2057.17	2233.15	2251.76	1955.73	2031.28	1884.91	2002.31
ENSG00000006634.7	DBF4	-1.08048	1.8368e-05	3.98877e-05	-1.41824	4.82939e-08	1.17524e-07	-1.15047	7.56972e-06	1.64877e-05	0.122264	0.61963	1	0.348259	0.156904	0.577999	0.686025	0.0098372	0.0476362	0.390039	0.148565	0.412324	433.005	388.704	148.347	159.13	444.499	449.916	210.291	192.566	542.086	503.771	276.961	217.462
ENSG00000134308.13	YWHAQ	0.642547	8.09559e-43	6.60181e-42	0.774853	6.01477e-62	6.5155e-61	0.782861	7.02722e-63	7.80427e-62	0.0443949	0.340925	1	0.00115823	0.980241	0.99807	-0.131147	0.0050108	0.0285394	0.0524031	0.262934	0.5569	5772.94	5502.14	9500.52	9792.22	5810.84	5817.08	10237.8	9767.47	5555.33	5732.19	8501.7	9116.76
ENSG00000111181.12	SLC6A12	-0.726396	0.000406045	0.000790639	-0.645783	0.00115961	0.00204732	-0.525815	0.00937112	0.0154116	-0.277532	0.149268	0.990951	-0.509154	0.00861993	0.107527	-0.589767	0.00499965	0.0284889	-0.157565	0.449636	0.725315	444.02	464.6	253.584	327.171	343.581	405.792	307.974	212.245	347.78	289.668	181.651	204.39
ENSG00000158109.14	TPRG1L	0.13984	0.0421136	0.0643456	0.152437	0.0305139	0.0454818	0.322711	6.2053e-06	1.35937e-05	-0.102547	0.13263	0.966983	0.214168	0.00149024	0.0322607	0.20157	0.00498794	0.0284351	0.0677262	0.357343	0.646102	1144.81	1111.49	1252.7	1255.22	1012.25	1088.62	1269.88	1359.21	1317.9	1299.01	1457.69	1425.98
ENSG00000186660.14	ZFP91	-1.70738	4.26051e-144	1.41359e-142	-1.86027	2.72559e-163	9.16316e-162	-1.91754	9.42213e-167	3.24768e-165	-0.0419942	0.495512	1	0.0521566	0.39732	0.824892	0.205048	0.00498217	0.0284152	-0.099259	0.189549	0.469735	4703.85	4489.24	1257.78	1274.31	4494.29	4435.5	1119.29	1245.36	4764.02	4767.83	1440.87	1478.26
ENSG00000109083.13	IFT20	1.53838	1.7551e-30	1.04125e-29	1.29856	1.54804e-21	6.56144e-21	1.35173	1.51815e-22	6.65608e-22	-0.0509769	0.717293	1	0.125489	0.370232	0.811362	0.365305	0.00497779	0.0284032	0.00219367	0.986912	0.994762	216.847	207.12	537.598	505.397	215.701	193.854	546.756	497.58	247.811	213.203	686.236	657.139
ENSG00000147044.21	CASK	-1.46762	1.17269e-26	6.23001e-26	-0.945399	2.90961e-12	8.69237e-12	-1.06894	6.51254e-15	2.19362e-14	0.00640626	0.960403	1	0.119571	0.354009	0.80006	-0.402654	0.00497269	0.0283871	-0.117133	0.413266	0.694999	1043.62	1060.42	552.813	539.769	1037.68	1075.6	577.96	428.706	1090.51	1196.46	404.79	421.852
ENSG00000103043.14	VAC14	-0.660759	2.84628e-15	1.02214e-14	-0.521453	2.48049e-10	6.81175e-10	-0.707846	8.66767e-17	3.13312e-16	-0.0763755	0.327046	1	-0.106716	0.172657	0.605508	-0.246022	0.00495749	0.0283263	-0.262768	0.00321288	0.0363234	1507.6	1499.49	1066.32	1028.62	1347.36	1503.82	831.666	915.041	1401.68	1390.77	883.585	882.919
ENSG00000051523.10	CYBA	1.79532	8.79095e-187	4.34349e-185	1.87105	5.55027e-207	2.58274e-205	1.93486	1.32952e-219	6.71449e-218	0.00915747	0.883569	1	-0.0915319	0.146031	0.561111	-0.167264	0.00495506	0.0283253	0.0729678	0.220413	0.508957	2133.36	2059.85	7743.19	7596.22	2156.24	2064.4	7934.06	8201.64	1889.56	2050.17	6764.81	6895.8
ENSG00000213281.4	NRAS	0.0926519	0.100991	0.143903	0.0810761	0.156428	0.204047	0.204469	0.000347266	0.000661102	0.0451825	0.415853	1	0.151848	0.00623516	0.0855872	0.163424	0.00495273	0.028325	0.168575	0.00413826	0.0437888	2662.74	2590.41	2788.16	2768.86	2710.13	2710.34	3091.95	3154.15	2867.42	2971.35	3117.22	3106.26
ENSG00000205464.12	ATP6AP1L	1.14352	0.0292389	0.0458643	0.832217	0.11017	0.148886	1.2151	0.0180995	0.0286843	0.0370189	0.943451	1	-0.152438	0.774493		0.158864	0.756915	0.866635	0.419906	0.413205		18.5869	12.0583	30.4301	24.1877	19.259	12.2967	40.7014	32.3286	14.0802	13.4939	34.7603	26.1429
ENSG00000144426.18	NBEAL1	-0.928583	0.0341201	0.0529846	0.205005	0.633154	0.692698	-0.543631	0.211871	0.276426	0.00138571	0.997412	1	-0.102435	0.810847	0.971049	-1.23602	0.00494466	0.0282918	-0.747251	0.0877365	0.309355	192.064	195.77	264.995	182.045	210.309	177.941	181.8	84.3356	213.314	147.533	106.524	83.1821
ENSG00000145882.10	PCYOX1L	4.17675	9.56393e-72	1.33418e-70	3.23626	4.13538e-52	3.73702e-51	3.45913	6.51964e-62	7.16083e-61	0.20328	0.401887	1	-0.457949	0.0842227	0.428719	0.48254	0.00490979	0.0281301	0.426157	0.0138561	0.100755	38.5505	41.1402	410.806	339.901	43.9106	47.7402	476.207	532.72	24.6403	34.1844	546.073	502.658
ENSG00000101928.12	MOSPD1	0.898407	3.13804e-07	7.66687e-07	0.974367	8.89284e-08	2.12712e-07	0.979754	8.35498e-08	2.0485e-07	0.0646846	0.724158	1	0.575203	0.00142866	0.031319	0.499243	0.00491403	0.0281301	0.0700716	0.699782	0.873709	183.803	165.27	365.161	320.806	157.154	207.598	382.593	337.342	249.923	270.777	476.553	493.151
ENSG00000152990.13	ADGRA3	-1.23733	1.14152e-09	3.18934e-09	-0.798009	6.37248e-05	0.000125744	-0.878289	1.22181e-05	2.62002e-05	0.0195362	0.919789	1	-0.145764	0.453777	0.857627	-0.58508	0.00491414	0.0281301	-0.0607438	0.768308	0.90804	700.105	697.964	437.432	366.635	687.933	729.124	321.541	449.79	666.696	596.428	303.872	231.722
ENSG00000162928.8	PEX13	-0.473436	0.00195593	0.00355723	-0.01931	0.897956	0.921074	0.220562	0.145343	0.196838	-0.145574	0.324665	1	0.0158951	0.914238	0.989018	-0.438231	0.00489911	0.0280827	0.0942979	0.54077	0.786624	532.135	630.58	620.013	527.038	506.127	544.673	568.463	656.412	528.71	648.605	404.79	442.054
ENSG00000075975.15	MKRN2	-1.00059	3.14519e-24	1.55064e-23	-1.13926	3.12709e-29	1.66476e-28	-1.36087	5.02265e-38	3.34683e-37	-0.0710423	0.444529	1	0.162277	0.0797222	0.416724	0.300949	0.00488901	0.0280377	-0.29265	0.00972818	0.0795323	1281.81	1228.53	526.187	613.605	1209.47	1180.49	472.136	458.223	1317.2	1495.12	705.298	698.73
ENSG00000065413.19	ANKRD44	-2.64062	1.70054e-07	4.21542e-07	-1.72354	0.000177109	0.000337186	-2.82337	3.80011e-08	9.49819e-08	-0.317586	0.46687	1	-0.556809	0.203941		-1.47389	0.00487956	0.0279963	-1.41742	0.00785101		223.042	104.269	36.7697	62.3789	157.924	104.884	27.1343	9.83915	122.497	99.8545	20.1834	15.4481
ENSG00000169957.9	ZNF768	0.489823	7.03182e-08	1.78781e-07	0.213077	0.0207279	0.0316655	0.343995	0.000220723	0.00042692	-0.0669909	0.45474	1	-0.0143945	0.872666	0.981089	0.262352	0.00485915	0.0278921	0.0639267	0.503422	0.763435	711.808	720.662	864.721	795.649	696.407	671.257	864.227	871.468	724.424	692.685	1022.63	968.477
ENSG00000119689.14	DLST	1.1874	1.77755e-143	5.87326e-142	0.985759	3.10029e-100	5.66025e-99	1.08733	1.0537e-118	2.3585e-117	-0.0480763	0.307221	1	-0.0735539	0.121049	0.512845	0.128083	0.00485557	0.0278845	0.0534907	0.247317	0.541157	2086.55	2049.21	4141.03	4049.54	2012.18	1988.45	4238.37	4261.76	1955.73	1975.5	4565.94	4383.7
ENSG00000128585.17	MKLN1	-1.60796	3.66906e-26	1.92045e-25	-1.07718	4.05232e-13	1.25943e-12	-1.34043	2.05003e-18	7.86263e-18	-0.0294611	0.831827	1	0.0774632	0.576544	0.910146	-0.453321	0.00485559	0.0278845	-0.292712	0.0708079	0.273085	676.011	747.616	315.712	358.997	661.74	732.74	280.84	269.874	673.032	831.221	244.444	248.358
ENSG00000156113.22	KCNMA1	0.833893	0.0039309	0.00691733	1.18777	1.18033e-05	2.46179e-05	0.866524	0.00144602	0.0025973	0.220922	0.419011	1	-0.422993	0.137464		-0.776869	0.00483798	0.0278089	-0.100323	0.709972		59.891	80.1524	178.777	140.034	91.673	71.6104	127.531	170.077	51.3926	53.0758	85.2189	101.007
ENSG00000181467.4	RAP2B	-1.13805	1.32174e-12	4.25705e-12	-1.53479	1.85425e-20	7.5571e-20	-1.12852	5.87612e-12	1.76671e-11	-0.0828451	0.589194	1	0.0888969	0.561861	0.904333	0.485629	0.00481547	0.0276923	0.323421	0.0651655	0.260035	774.453	778.826	289.086	246.97	728.762	737.804	344.605	326.098	813.833	838.418	412.639	337.482
ENSG00000113595.14	TRIM23	-0.4883	0.00149906	0.00275458	-0.429252	0.00805915	0.0129946	-0.621828	0.00012101	0.000239662	0.26664	0.0747619	0.80048	0.528715	0.000382293	0.0111585	0.469667	0.00480762	0.0276599	0.0740645	0.669051	0.859323	287.064	301.458	224.422	212.598	381.329	326.948	217.074	243.168	432.965	415.611	288.174	317.28
ENSG00000066651.19	TRMT11	-1.11176	2.29183e-06	5.29156e-06	-0.272141	0.230223	0.288024	-0.814856	0.000431527	0.000814132	0.268451	0.213684	1	0.150685	0.48766	0.873735	-0.68893	0.00479211	0.0275833	-0.274264	0.256544	0.550537	189.311	203.573	136.935	188.41	253.449	219.894	145.168	123.692	236.547	198.809	104.281	97.4419
ENSG00000101544.8	ADNP2	-2.1043	3.68952e-44	3.07634e-43	-2.46969	1.45454e-56	1.4416e-55	-2.3903	1.50914e-52	1.39538e-51	-0.0292916	0.837055	1	0.0964652	0.49813	0.877389	0.461859	0.00478341	0.027546	0.0500944	0.766867	0.906956	1672.82	1592.41	301.765	287.707	1605.43	1594.23	303.904	306.419	1736.08	1755.1	414.881	396.898
ENSG00000124299.13	PEPD	1.05855	8.60881e-40	6.53917e-39	1.17432	4.56096e-50	3.95085e-49	1.05774	6.37134e-40	4.4577e-39	-0.0145117	0.85636	1	-0.105017	0.193933	0.635898	-0.220789	0.0047807	0.0275431	-0.131093	0.0959388	0.327067	983.727	1030.63	2267.04	2278.74	959.1	1034.37	2058.14	2092.93	932.107	940.972	1860.24	2041.53
ENSG00000253305.2	PCDHGB6	-0.574185	0.0342743	0.0532188	-0.0533791	0.836025	0.869642	-0.137411	0.605868	0.676299	-0.219242	0.383589	1	-0.257818	0.307886	0.760702	-0.778624	0.00477981	0.0275431	-0.303274	0.265281	0.560043	148.695	143.991	134.4	147.673	125.569	125.861	139.742	88.5524	114.753	130.441	97.5532	66.5457
ENSG00000158480.10	SPATA2	0.424079	0.00416733	0.00731	-0.0578454	0.702986	0.754867	0.148293	0.332	0.408323	-0.088526	0.542308	1	-0.0471662	0.746101	0.957888	0.434759	0.00474399	0.0273569	0.117613	0.459432	0.732427	279.491	297.202	261.192	292.799	285.034	257.508	282.197	319.07	276.675	281.572	375.636	373.131
ENSG00000176485.11	PLA2G16	-1.69891	8.9741e-21	3.92377e-20	-0.932448	1.45953e-07	3.44044e-07	-1.03528	2.24035e-08	5.67249e-08	-0.327546	0.0518763	0.691156	0.226038	0.175691	0.611797	-0.540428	0.00474367	0.0273569	-0.430374	0.0259347	0.149633	483.947	524.892	247.244	281.342	366.692	436.895	191.297	201	580.103	600.027	152.497	211.52
ENSG00000112578.9	BYSL	1.37379	4.29561e-23	2.03665e-22	0.802696	7.48369e-09	1.90531e-08	0.980348	1.79245e-12	5.50428e-12	-0.0161258	0.907653	1	-0.181605	0.193853	0.635863	0.389493	0.0047395	0.0273563	0.161526	0.244967	0.537923	692.533	806.489	1336.39	1278.13	761.887	720.444	1335.01	1589.73	682.184	638.709	1771.66	1652.95
ENSG00000154917.10	RAB6B	-1.37122	2.94377e-06	6.73271e-06	-0.264246	0.340219	0.406796	-0.735018	0.00760439	0.0126455	0.518328	0.0456377	0.655522	0.240644	0.358639	0.803677	-0.86633	0.00473676	0.0273531	0.047555	0.87069	0.95315	123.224	96.4666	77.3431	105.662	141.747	172.878	96.3267	92.7692	146.434	112.449	50.4585	49.9093
ENSG00000198203.9	SULT1C2	-0.45163	0.0113573	0.0188921	-0.220428	0.200794	0.255131	0.0183893	0.915758	0.941176	-0.160307	0.336021	1	-0.284685	0.0899115	0.443202	-0.515887	0.00472068	0.0272728	0.0785106	0.661468	0.856061	349.02	349.691	284.014	315.714	283.493	341.415	282.197	351.398	290.051	283.371	195.106	224.592
ENSG00000183207.13	RUVBL2	0.227511	1.28766e-06	3.02825e-06	0.352778	3.53788e-14	1.14138e-13	0.230359	1.10461e-06	2.53719e-06	0.0435847	0.337111	1	-0.00981431	0.830131	0.974346	-0.135081	0.00469776	0.027153	-0.0788342	0.103288	0.338358	2624.88	2681.91	3439.87	3336.64	2709.36	2759.53	3146.22	3270.82	2649.89	2619.61	3081.33	3089.62
ENSG00000061918.12	GUCY1B1	-1.3767	2.72212e-13	9.0298e-13	-0.994513	1.88553e-08	4.69247e-08	-0.828646	2.34711e-06	5.2854e-06	0.0443286	0.776904	1	-0.194712	0.219895	0.670374	-0.576899	0.00467356	0.0270257	0.210195	0.278527	0.573889	282.245	269.539	138.203	138.761	279.641	289.335	156.022	164.454	247.811	233.893	96.4319	89.1237
ENSG00000139211.6	AMIGO2	-1.65864	6.453e-74	9.30293e-73	-2.07045	6.39986e-108	1.27355e-106	-1.95656	2.36109e-101	4.38147e-100	0.286468	0.000543171	0.0422144	-0.126619	0.129312	0.528927	0.285188	0.00464546	0.0268756	0.400361	8.12173e-05	0.00228652	2535.39	2528.7	599.726	605.967	3013.65	3162.43	763.83	827.894	2288.73	2350.63	754.635	714.178
ENSG00000223496.2	EXOSC6	-0.640217	5.32537e-08	1.36285e-07	-0.993344	1.29214e-16	4.54632e-16	-0.777506	1.04651e-10	2.96807e-10	-0.0876943	0.43916	1	-0.00175211	0.987671	0.999488	0.351375	0.00464072	0.0268606	0.128143	0.311757	0.605394	1160.65	1151.22	556.617	604.694	1152.46	1023.52	624.088	645.167	1113.74	1196.46	765.848	715.366
ENSG00000070718.11	AP3M2	1.37299	2.99797e-29	1.70996e-28	1.13316	3.42492e-20	1.38183e-19	1.10469	1.9924e-19	7.88218e-19	0.213114	0.0845458	0.837402	0.103174	0.40628	0.831034	0.343001	0.00463486	0.0268391	0.184643	0.130504	0.385464	601.664	629.87	1331.32	1369.79	620.141	806.521	1606.35	1463.22	689.224	632.412	1838.93	1586.4
ENSG00000134107.4	BHLHE40	0.0238136	0.793551	0.84176	-0.369898	5.38827e-05	0.000107127	-0.243956	0.00719882	0.0120023	0.224678	0.0114231	0.323267	-0.130144	0.145859	0.561111	0.263568	0.00462878	0.0268178	0.35062	0.000176715	0.00421157	2023.9	2140	1568.42	1653.68	2407.38	2457.9	1933.32	2175.86	2000.09	1801.88	1952.18	1915.57
ENSG00000041802.10	LSG1	0.275666	0.00648188	0.0110956	0.166444	0.104259	0.141533	0.271064	0.00852876	0.0141062	-0.0619134	0.539777	1	0.182576	0.0697145	0.388059	0.291798	0.00462903	0.0268178	0.0427068	0.682781	0.866829	1254.96	1182.43	1289.47	1446.17	1204.85	1130.58	1561.58	1255.19	1374.93	1391.67	1597.85	1751.58
ENSG00000090339.8	ICAM1	0.95295	0.0463289	0.0702482	1.06159	0.0276908	0.041477	0.469925	0.386288	0.465512	-0.465672	0.357551	1	0.16803	0.730626		0.0593884	0.899938	0.9514	-1.05734	0.0420661		14.4565	22.698	50.7168	26.7338	13.8665	13.0201	21.7074	15.4615	21.8242	19.791	41.4881	39.2144
ENSG00000113583.7	C5orf15	1.0249	6.34051e-67	8.10803e-66	1.12276	3.14119e-82	4.56175e-81	1.15552	4.0623e-87	6.25775e-86	0.100764	0.0882265	0.853424	-0.0659524	0.270886	0.728836	-0.163811	0.00462197	0.0268098	0.13352	0.0207634	0.131236	1508.29	1549.14	3225.59	3432.11	1606.97	1670.91	3631.92	3671.41	1421.39	1502.32	2954.63	2988.61
ENSG00000196323.13	ZBTB44	-0.443364	0.000437944	0.00085026	-0.652553	3.73108e-07	8.58031e-07	-0.424024	0.000973878	0.00177889	-0.0754831	0.541135	1	0.162265	0.187905	0.631003	0.371455	0.00462334	0.0268098	0.153046	0.250793	0.54498	1051.88	997.295	609.87	693.806	913.649	1030.76	833.022	615.65	1223.57	1067.81	828.641	857.964
ENSG00000020426.10	MNAT1	-2.71301	2.04635e-46	1.79241e-45	-1.9865	1.40913e-28	7.36812e-28	-2.20689	1.33133e-32	7.75711e-32	0.0448053	0.769574	1	0.127906	0.403194	0.82907	-0.598603	0.00461156	0.0267788	-0.175582	0.397927	0.681084	512.171	519.927	130.596	129.85	517.683	546.843	113.964	116.664	542.79	585.633	82.9763	89.1237
ENSG00000160796.16	NBEAL2	0.469768	0.013537	0.0222948	1.17595	3.38487e-10	9.22723e-10	0.718246	0.00013836	0.000272771	0.247391	0.188975	1	0.173712	0.359557	0.804323	-0.53247	0.00460046	0.0267268	-0.210314	0.261715	0.555562	148.007	195.77	358.821	417.557	229.568	178.664	335.108	335.937	199.234	188.014	263.506	273.313
ENSG00000166455.13	C16orf46	1.49186	0.028421	0.0446867	-0.498308	0.404271	0.472682	-0.415214	0.512102	0.589912	-0.592449	0.306761	1	-2.28715	0.000433995		-0.296989	0.637763	0.788169	-0.509355	0.433052		32.3549	34.047	24.0905	22.9147	22.3405	21.7001	21.7074	11.2447	11.2641	1.79918	14.5769	23.7663
ENSG00000133816.15	MICAL2	-0.604553	2.36358e-14	8.17874e-14	-0.647354	4.99289e-16	1.72569e-15	-1.28025	8.54081e-56	8.36213e-55	0.064026	0.412751	1	0.186376	0.0170955	0.168699	0.229177	0.00459819	0.026726	-0.568865	6.90338e-12	1.35345e-09	5140.3	5135.43	3333.36	3227.15	5401	5341.12	2295.56	2126.66	5889.03	5803.26	3520.88	4170.99
ENSG00000148660.20	CAMK2G	-0.169734	0.105263	0.149311	0.0961151	0.353321	0.420192	0.0980589	0.348057	0.425512	-0.0373031	0.713387	1	-0.0359146	0.724278	0.954563	-0.301764	0.00459488	0.0267193	-0.0353594	0.73974	0.893446	1011.95	1134.9	1142.4	1152.1	999.159	1092.24	1090.8	1148.37	1129.93	960.763	949.742	911.438
ENSG00000139842.14	CUL4A	-0.619741	7.363e-22	3.34775e-21	-0.443264	3.72924e-12	1.10889e-11	-0.615289	4.73872e-21	1.97249e-20	0.0206144	0.730083	1	-0.0163058	0.78599	0.964395	-0.192783	0.00458614	0.0266808	-0.15141	0.0283968	0.158046	2063.83	2052.75	1473.32	1554.38	2130.82	2045.6	1408.27	1317.04	2014.17	2057.36	1332.11	1316.65
ENSG00000170430.9	MGMT	0.286379	0.0164649	0.0268428	0.490764	2.3454e-05	4.78006e-05	0.452735	0.000131944	0.000260638	-0.0553059	0.629484	1	-0.134938	0.243656	0.695622	-0.339323	0.00458491	0.0266808	-0.0933343	0.435903	0.715443	428.186	394.378	607.334	548.68	382.099	409.409	552.183	531.314	385.796	362.535	428.337	486.021
ENSG00000158042.8	MRPL17	0.54882	5.29539e-09	1.43115e-08	0.291191	0.00212979	0.0036611	0.283324	0.00310163	0.00538031	-0.0460991	0.621962	1	0.0123241	0.89525	0.986369	0.269953	0.00457799	0.0266583	-0.053966	0.578278	0.808189	1143.44	1111.49	1422.61	1336.69	1124.73	1059.69	1374.35	1283.31	1143.31	1130.79	1769.41	1556.69
ENSG00000160445.10	ZER1	-0.652188	6.02138e-11	1.79383e-10	-0.765935	2.16251e-15	7.27815e-15	-0.837973	1.83078e-16	6.55686e-16	-0.280727	0.00179622	0.0971609	-0.411545	5.78965e-06	0.000386792	-0.297798	0.00455814	0.0265551	-0.352765	0.00105545	0.0166421	1095.25	1008.64	646.639	590.69	888.227	844.134	500.627	468.063	792.009	789.84	490.008	516.917
ENSG00000102081.14	FMR1	-1.26921	1.52499e-41	1.20721e-40	-1.34207	4.28186e-44	3.31915e-43	-1.39945	4.65531e-47	3.82762e-46	0.064446	0.469263	1	0.213754	0.016295	0.163754	0.28661	0.00454881	0.0265131	0.00706131	0.945801	0.980918	2008.07	1844.21	701.16	818.564	2032.21	1996.41	762.473	764.643	2324.63	2141.03	860.038	994.62
ENSG00000165006.13	UBAP1	-1.24689	1.58786e-71	2.20545e-70	-1.50724	3.54469e-98	6.291e-97	-1.54454	2.56405e-100	4.71426e-99	0.0380342	0.5451	1	-0.0403657	0.522788	0.887109	0.219982	0.00454091	0.0264794	0.000728289	0.992772	0.997561	2511.98	2547.85	886.276	893.674	2593.04	2601.84	906.285	874.279	2421.79	2499.96	1078.69	993.432
ENSG00000183111.11	ARHGEF37	-0.32009	0.0543394	0.0816038	0.0856074	0.597848	0.660511	-0.198899	0.2315	0.298798	-0.00886999	0.955312	1	-0.0750467	0.637167	0.93037	-0.480744	0.00454079	0.0264794	-0.293376	0.0844852	0.303347	360.034	363.168	370.233	397.188	321.241	397.112	283.553	342.965	330.884	356.238	257.899	292.326
ENSG00000148229.12	POLE3	1.86308	0	0	1.66548	7.9224e-251	4.91543e-249	1.84745	1.28482e-306	1.10835e-304	0.00181623	0.97139	1	-0.0622295	0.222334	0.674302	0.135373	0.00453482	0.0264686	0.183784	0.000125242	0.00320541	2603.54	2515.93	8374.61	7866.11	2556.83	2569.29	9014.01	9434.34	2413.34	2492.76	9048.9	8788.78
ENSG00000204469.12	PRRC2A	-0.0639813	0.0894053	0.129217	-0.247231	6.39034e-11	1.79988e-10	-0.102336	0.00686701	0.0114803	0.00675642	0.853053	1	-0.073034	0.0463144	0.312705	0.110216	0.00452243	0.0264228	0.151652	0.000108021	0.00283447	7898.04	7863.45	6538.66	6740.74	8017.92	7818.55	7444.29	7306.27	7561.75	7418.92	7255.94	7076.42
ENSG00000156958.14	GALK2	-2.28415	2.79687e-17	1.08301e-16	-1.39522	1.86546e-08	4.64326e-08	-1.75355	5.98989e-11	1.71898e-10	-0.143432	0.513307	1	0.053058	0.808364	0.970953	-0.835874	0.00452273	0.0264228	-0.501766	0.0856187	0.305726	208.586	182.294	81.1469	67.4711	182.576	171.431	50.1984	54.8181	197.122	208.705	33.639	49.9093
ENSG00000085840.12	ORC1	1.15025	2.45866e-29	1.40637e-28	0.897877	2.97185e-18	1.11148e-17	1.02892	3.08014e-23	1.38001e-22	-0.0265437	0.797962	1	0.0358367	0.730017	0.955115	0.288207	0.00451584	0.0264073	0.104495	0.310241	0.603844	633.33	612.137	1261.58	1059.17	641.711	581.563	1240.04	1255.19	656.839	618.918	1412.84	1421.23
ENSG00000177076.5	ACER2	1.49255	0.00968753	0.0162586	1.31225	0.0263469	0.0395995	0.942282	0.124062	0.170843	-0.0100658	0.986849	1	0.204903	0.735172		0.385208	0.492522	0.682075	-0.380031	0.521549		10.326	10.6397	36.7697	15.2765	8.47398	12.2967	21.7074	18.2727	9.1521	15.293	35.8816	32.0845
ENSG00000232838.3	PET117	0.116069	0.478362	0.561461	-0.0783484	0.644626	0.703264	0.208447	0.211443	0.275936	0.125812	0.437522	1	0.293734	0.0692121	0.386242	0.488152	0.00449915	0.0263221	0.412608	0.0179965	0.120181	250.578	276.632	261.192	238.058	285.804	289.335	314.758	349.993	318.916	327.451	352.088	348.177
ENSG00000154556.18	SORBS2	-2.61975	3.74249e-13	1.23198e-12	-3.49408	3.64145e-18	1.35758e-17	-2.71422	6.48053e-13	2.02235e-12	-0.0278057	0.933135	1	0.227882	0.491116	0.873808	1.10221	0.00981663	0.047555	0.752048	0.0880364	0.309992	256.774	287.272	21.5546	26.7338	219.553	313.928	47.485	33.7342	326.66	310.359	28.0325	76.0522
ENSG00000125845.6	BMP2	0.880645	1.70848e-05	3.7177e-05	0.597019	0.0046184	0.00767454	0.870496	5.75631e-05	0.000117085	-0.348401	0.101033	0.889635	0.306799	0.139826	0.549906	0.590425	0.00449748	0.0263221	-0.0749251	0.727169	0.887324	166.593	156.758	240.905	248.243	134.043	120.074	214.361	250.196	186.562	214.103	384.606	351.741
ENSG00000136155.16	SCEL	-0.023848	0.926539	0.945909	0.414125	0.148619	0.194894	0.459225	0.12729	0.174637	-0.248614	0.382016	1	1.1626	1.17145e-05		0.724624	0.00981208	0.0475514	-0.203515	0.502275		48.1882	56.7451	65.9318	73.8363	50.8439	37.6135	67.8357	53.4125	120.385	114.248	111.009	120.02
ENSG00000106992.18	AK1	1.04528	2.0795e-33	1.33387e-32	1.16584	2.36583e-42	1.76835e-41	1.20382	1.71441e-43	1.30101e-42	-0.175962	0.043563	0.647366	-0.120754	0.166783	0.595139	-0.241315	0.00448706	0.0262759	-0.137976	0.105959	0.343533	957.568	1005.81	2190.97	2213.82	855.872	881.748	1893.97	2109.8	923.658	880.699	1971.25	1753.95
ENSG00000077935.16	SMC1B	-1.56505	9.69877e-12	2.99502e-11	-1.97557	4.37029e-15	1.45705e-14	-1.49939	1.6282e-09	4.36934e-09	-0.202383	0.333813	1	0.28963	0.161924	0.586254	0.700147	0.00973542	0.0472963	0.273796	0.3372	0.630529	210.651	229.108	53.2526	58.5598	194.131	188.068	75.976	59.0349	263.299	274.375	76.2484	105.76
ENSG00000105373.18	NOP53	-0.478758	3.12007e-11	9.42874e-11	-0.164649	0.0215647	0.0328616	-0.239698	0.00105822	0.00192652	-0.100743	0.146157	0.984306	0.102261	0.138971	0.548441	-0.211848	0.00447701	0.0262388	-0.175792	0.0197409	0.127646	2025.28	1929.33	1702.82	1825.54	1874.29	1814.13	1548.01	1575.67	2078.23	2168.91	1516	1530.55
ENSG00000029639.10	TFB1M	-2.84592	5.32001e-16	1.96669e-15	-1.98576	5.95119e-11	1.67929e-10	-2.24746	2.23033e-12	6.82396e-12	-0.0189738	0.940792	1	-0.236823	0.358149		-1.09699	0.00447861	0.0262388	-0.280674	0.435087		157.644	174.491	43.1093	40.7373	154.072	173.601	35.2746	33.7342	122.497	160.127	21.3047	17.8247
ENSG00000130921.7	C12orf65	0.632776	2.44048e-05	5.25254e-05	0.363216	0.0173861	0.0268859	0.526098	0.000629725	0.0011724	-0.0934859	0.535836	1	0.163817	0.275576	0.729808	0.433377	0.0044615	0.0261631	0.0693954	0.655568	0.85213	389.636	373.808	495.757	486.301	358.988	356.605	499.271	531.314	390.02	466.887	701.934	623.866
ENSG00000126215.13	XRCC3	1.51604	5.57921e-21	2.46508e-20	1.12816	3.39168e-12	1.01068e-11	1.50112	3.35705e-20	1.35978e-19	-0.228588	0.162784	1	0.0679141	0.677184	0.94211	0.455791	0.00445338	0.0261329	0.144364	0.370918	0.657715	514.237	595.823	1347.8	1078.26	523.075	424.599	1423.19	1258.01	599.815	563.144	1624.76	1702.86
ENSG00000104412.7	EMC2	-2.33152	1.11754e-52	1.10913e-51	-1.76379	1.07903e-33	6.50446e-33	-1.67742	4.0581e-30	2.20508e-29	-0.0229344	0.853187	1	0.0817703	0.509321	0.883108	-0.485966	0.00445425	0.0261329	0.0634299	0.702278	0.874443	631.953	623.486	188.92	180.772	634.007	601.816	210.291	175.699	644.871	684.588	142.405	121.208
ENSG00000131143.8	COX4I1	1.32201	1.14653e-164	4.54031e-163	1.442	3.3298e-198	1.46463e-196	1.49494	1.24737e-210	5.92463e-209	-0.0151102	0.757262	1	-0.0145105	0.767352	0.961248	-0.134505	0.00444806	0.0261211	0.0378242	0.424646	0.705919	3552.84	3462.87	9891.04	9170.97	3462.77	3479.97	9707.29	9861.64	3482.73	3462.52	8567.86	8798.29
ENSG00000119661.14	DNAL1	-0.283427	0.0733944	0.107785	0.0665062	0.668667	0.724899	-0.0218939	0.889353	0.918712	-0.0502329	0.74198	1	-0.106693	0.486007	0.873417	-0.456626	0.00443695	0.0260682	-0.138633	0.386558	0.672706	497.027	557.52	508.436	595.782	507.668	510.676	529.118	473.685	508.998	469.586	419.366	385.014
ENSG00000175213.2	ZNF408	1.6833	1.03789e-43	8.57331e-43	1.58275	1.55793e-37	1.03792e-36	1.84195	1.29039e-49	1.12779e-48	-0.0501222	0.697635	1	0.233086	0.0676948	0.381049	0.333636	0.00443049	0.0260424	0.209076	0.0783706	0.289701	288.441	244.004	852.042	743.455	248.827	265.465	932.063	912.23	305.539	321.154	1062.99	947.088
ENSG00000075275.16	CELSR1	0.638417	8.30501e-17	3.15721e-16	0.778861	1.20932e-24	5.6654e-24	0.678006	1.28446e-18	4.95735e-18	-0.0906815	0.234018	1	-0.0768224	0.314465	0.766145	-0.217266	0.00440681	0.0259154	-0.191536	0.012621	0.0951011	1873.14	1937.13	3411.97	3125.31	1699.42	1877.78	2998.34	2725.45	1777.62	1836.06	2866.04	2756.89
ENSG00000121274.12	TENT4B	-1.85348	1.19835e-57	1.30275e-56	-2.09733	1.2811e-64	1.45921e-63	-2.00894	6.64229e-60	7.02016e-59	0.065004	0.514274	1	0.145919	0.143393	0.556799	0.389777	0.00440529	0.0259154	0.153399	0.283745	0.578457	929.343	913.596	219.35	211.325	977.589	950.465	246.922	231.923	1017.29	1021.93	280.325	284.007
ENSG00000114021.11	NIT2	0.750547	2.07043e-18	8.34182e-18	0.850667	3.88497e-24	1.7936e-23	0.959828	1.26677e-29	6.78404e-29	-0.0697574	0.409384	1	-0.140212	0.100232	0.470289	-0.240331	0.00440035	0.0259019	0.0394035	0.640204	0.845833	800.612	778.826	1422.61	1425.8	737.236	767.46	1511.38	1415.43	718.792	714.275	1182.97	1228.72
ENSG00000135070.14	ISCA1	0.0407333	0.5357	0.615717	-0.00118291	0.985907	0.990899	0.0745037	0.265906	0.337088	0.0627932	0.327953	1	0.153411	0.0168811	0.167481	0.195327	0.00433192	0.0255232	0.13848	0.0467346	0.213725	1652.17	1528.57	1659.71	1518.74	1650.88	1671.63	1748.8	1749.96	1751.57	1787.49	1815.39	1824.06
ENSG00000184857.7	TMEM186	0.176537	0.491741	0.574333	-0.545846	0.0423144	0.0616676	-0.180539	0.499568	0.577726	-0.0933796	0.709698	1	-0.0117162	0.96277		0.710666	0.00955369	0.046656	0.271928	0.338902		113.586	122.002	77.3431	84.0206	109.391	111.394	90.8998	104.014	117.569	116.047	135.677	128.338
ENSG00000198315.10	ZKSCAN8	-1.19728	5.44222e-16	2.01001e-15	-1.65116	2.41304e-27	1.21954e-26	-1.35464	3.81488e-19	1.50029e-18	-0.0517307	0.711989	1	0.000989995	0.994367	0.999488	0.454869	0.00432521	0.0254957	0.244789	0.133003	0.38903	935.539	924.235	263.727	328.444	908.256	886.088	341.892	359.832	979.275	880.699	421.609	389.768
ENSG00000102554.13	KLF5	-0.332891	0.00205296	0.00372563	-0.432732	7.04968e-05	0.00013857	-0.173803	0.110109	0.153175	-0.0371784	0.72846	1	0.213923	0.0454669	0.309396	0.313764	0.00430583	0.0253934	0.221751	0.0448524	0.208156	2597.34	2521.61	1871.45	1921.02	2486.73	2502.02	2120.54	2302.36	2868.13	3070.3	2457.89	2255.42
ENSG00000164953.15	TMEM67	-0.721983	0.0291098	0.0456753	-0.0750003	0.814968	0.851685	-0.536073	0.101331	0.141954	-0.0640959	0.839235	1	-0.305669	0.33591	0.785245	-0.952652	0.00429494	0.0253412	-0.525168	0.113224	0.354799	211.34	190.096	196.528	184.591	187.968	196.024	93.6133	171.482	190.082	134.039	81.855	115.267
ENSG00000105255.10	FSD1	0.547155	0.0139579	0.0229525	0.924043	1.28112e-05	2.66291e-05	0.637466	0.0032451	0.00561698	0.0384047	0.856927	1	-0.242355	0.265476	0.723842	-0.619243	0.0042927	0.02534	-0.248173	0.249135	0.543058	117.717	108.525	238.369	190.956	124.028	108.501	191.297	170.077	109.121	80.9631	132.313	147.351
ENSG00000100902.10	PSMA6	0.539401	6.43865e-45	5.43962e-44	0.692621	1.45654e-73	1.88082e-72	0.649787	2.21534e-63	2.48801e-62	-0.0204656	0.591062	1	0.043576	0.253272	0.709505	-0.109644	0.00428864	0.0253379	-0.0632997	0.102346	0.337034	4633.64	4518.33	7381.83	7410.36	4495.83	4527.37	6947.73	7210.69	4677.43	4757.93	6834.33	6875.6
ENSG00000115652.14	UXS1	0.751449	2.89867e-27	1.56973e-26	0.869715	7.1429e-37	4.68509e-36	0.95836	1.66411e-43	1.26344e-42	-0.0719864	0.297078	1	-0.0779941	0.260706	0.716854	-0.19626	0.00427702	0.0252833	0.0166589	0.808725	0.925797	1435.32	1412.95	2713.35	2491.34	1382.8	1327.32	2663.23	2601.75	1314.38	1386.27	2268.39	2274.44
ENSG00000078399.17	HOXA9	1.60423	0.0220578	0.0352938	1.57838	0.0261203	0.0392821	1.42866	0.0449269	0.0670021	0.120986	0.868578	1	0.20804	0.776116		0.23389	0.730023	0.85072	-0.0287316	0.966796		9.63763	7.80245	20.2867	31.826	16.948	2.17001	25.7776	25.3007	7.74409	12.5943	28.0325	33.2728
ENSG00000145365.10	TIFA	0.548425	0.0252981	0.0401204	0.00687823	0.978193	0.984644	0.518444	0.0366924	0.0554468	0.0121928	0.96027	1	0.111914	0.647498	0.933602	0.653461	0.0095232	0.0465492	0.523758	0.0399291	0.19388	164.528	155.34	164.83	156.584	152.532	169.984	198.08	264.252	170.37	175.42	248.929	256.676
ENSG00000160972.9	PPP1R16A	0.702756	2.47421e-15	8.91129e-15	0.83677	8.39379e-22	3.57861e-21	0.755741	9.80051e-18	3.66291e-17	0.0235563	0.787465	1	-0.116575	0.186755	0.630056	-0.250588	0.00427479	0.025282	-0.0574723	0.513489	0.77061	819.199	863.234	1513.9	1490.73	852.79	857.154	1383.85	1503.98	718.088	837.519	1267.07	1258.43
ENSG00000113048.16	MRPS27	-0.944234	4.61116e-37	3.27939e-36	-1.09908	6.73234e-48	5.60282e-47	-1.16269	9.53688e-52	8.68221e-51	-0.0320206	0.650125	1	0.0710517	0.314155	0.766058	0.225895	0.00424583	0.0251227	-0.0956348	0.24025	0.532971	2790.78	2791.15	1308.49	1297.23	2785.63	2674.18	1208.83	1229.89	2951.2	2911.97	1574.31	1472.32
ENSG00000261832.6	AC138894.1	2.57332	6.65052e-05	0.000138613	1.41537	0.0255649	0.0385105	1.49898	0.0251644	0.0390547	-0.635706	0.340337	1	-0.503314	0.449383		0.654638	0.28532	0.491866	-0.552097	0.386005		24.0941	9.22107	29.1622	59.8328	6.93325	14.4667	32.5611	28.1119	12.6721	10.7951	39.2455	101.007
ENSG00000106459.14	NRF1	-2.17485	4.07932e-15	1.45577e-14	-2.98191	2.86049e-23	1.28713e-22	-3.28326	1.18708e-25	5.71311e-25	0.0468106	0.853534	1	0.0243831	0.923498	0.989887	0.831436	0.00932794	0.0458642	-0.254542	0.469922	0.738973	384.817	368.134	36.7697	58.5598	407.521	370.349	51.5551	28.1119	391.428	374.23	85.2189	84.3704
ENSG00000213762.11	ZNF134	0.223737	0.141442	0.194755	-0.261107	0.0901288	0.123808	-0.112388	0.468243	0.546889	-0.0982297	0.513755	1	-0.0397053	0.79198	0.966354	0.445139	0.00423657	0.0250917	0.0504889	0.75005	0.898841	651.917	705.057	484.345	647.977	566.216	700.913	573.89	598.783	612.487	708.877	793.881	747.451
ENSG00000110315.6	RNF141	1.34481	2.17075e-56	2.3157e-55	1.17579	4.80529e-43	3.63264e-42	1.22965	6.33214e-46	5.06285e-45	-0.059473	0.49449	1	0.069841	0.421734	0.841392	0.238869	0.00423381	0.0250873	-0.00560955	0.947295	0.981663	868.764	791.594	1903.15	1848.45	778.065	815.201	1789.51	1948.15	856.074	887.896	2097.95	2330.29
ENSG00000118900.14	UBN1	0.243503	0.000294955	0.000581781	0.182509	0.00742635	0.0120289	0.12769	0.062706	0.0912404	0.0695059	0.294873	1	0.136358	0.0400939	0.288443	0.197352	0.00423353	0.0250873	0.0146866	0.834667	0.937523	1683.14	1785.34	1977.96	1957.93	1787.24	1851.74	1945.53	2031.08	1846.61	1968.3	2251.57	2261.37
ENSG00000164209.16	SLC25A46	-0.602933	2.04483e-10	5.94849e-10	-0.175343	0.0612342	0.0866911	-0.204635	0.0297521	0.0456509	0.0833549	0.347707	1	0.143401	0.106712	0.483788	-0.284189	0.0042212	0.0250363	0.0540625	0.584241	0.812543	847.423	848.339	754.412	747.274	882.834	913.575	770.614	788.538	915.21	958.963	559.529	674.963
ENSG00000221968.8	FADS3	-1.06459	5.28792e-30	3.09234e-29	-0.619691	1.9621e-11	5.63983e-11	-0.734545	1.93952e-14	6.4244e-14	-0.137219	0.111523	0.910826	0.159449	0.0625978	0.366247	-0.285452	0.00421711	0.0250239	-0.252072	0.0130268	0.0968944	1089.05	1056.17	722.714	673.438	982.211	968.548	579.317	593.16	1208.08	1187.46	612.23	532.366
ENSG00000131351.14	HAUS8	-0.244679	0.0835948	0.121513	-0.610033	2.48825e-05	5.0624e-05	-0.269465	0.0609049	0.0888466	-0.0406588	0.76779	1	0.0589721	0.668463	0.94008	0.424326	0.00420372	0.0249563	0.299909	0.0462781	0.212145	608.548	624.905	371.501	436.652	588.556	610.496	522.335	472.279	610.375	675.592	570.742	513.352
ENSG00000006453.13	BAIAP2L1	-1.2947	2.05078e-15	7.41299e-15	-0.910873	9.76498e-09	2.46923e-08	-1.25256	7.25455e-15	2.442e-14	0.205714	0.168441	1	-0.105011	0.485508	0.873125	-0.488842	0.00420111	0.0249527	-0.135971	0.423309	0.704905	621.627	620.649	304.301	356.451	718.747	713.934	329.681	271.28	605.447	548.75	204.077	267.371
ENSG00000182179.12	UBA7	-0.119629	0.807157	0.852848	1.07997	0.0246616	0.0372278	1.159	0.0159032	0.0254028	0.0710278	0.88352	1	0.403716	0.401114		-0.795878	0.1043	0.259429	0.150066	0.752837		41.3041	16.3142	58.3243	63.652	33.8959	26.7635	66.479	68.8741	23.9363	53.0758	38.1242	32.0845
ENSG00000106012.17	IQCE	-0.496989	0.0116633	0.0193829	-0.206817	0.283629	0.346711	-0.554439	0.00501276	0.00852137	-0.138349	0.465158	1	-0.281293	0.139239	0.548668	-0.571465	0.00419737	0.0249424	-0.485972	0.0155661	0.108628	516.99	494.391	524.919	351.359	467.609	451.362	303.904	321.881	420.997	411.113	292.659	297.079
ENSG00000166479.9	TMX3	0.934815	5.58885e-34	3.64944e-33	1.22188	3.23267e-55	3.11491e-54	1.30195	9.8417e-63	1.09224e-61	0.121002	0.124137	0.942566	0.507109	8.63608e-11	1.90931e-08	0.220047	0.00418875	0.0249065	0.20107	0.00924315	0.0767137	1470.43	1537.08	3404.37	3610.34	1570	1699.84	4022.66	4041.08	2188.06	2084.35	4258.7	3910.75
ENSG00000089351.14	GRAMD1A	0.17614	0.195889	0.260364	0.55165	4.09725e-05	8.20471e-05	0.325454	0.0160568	0.0256302	0.140636	0.291426	1	-0.0154896	0.908059	0.988446	-0.391	0.00418934	0.0249065	-0.0855599	0.530304	0.780746	678.765	567.451	904.027	922.953	695.636	678.49	907.642	813.839	556.166	679.191	660.446	733.191
ENSG00000099250.17	NRP1	-2.52277	5.82097e-55	6.03227e-54	-2.3389	7.35253e-49	6.24147e-48	-2.59969	2.18598e-59	2.28462e-58	0.230573	0.129762	0.957822	-0.296781	0.0518262	0.334281	-0.480648	0.00417852	0.0248659	-0.0302159	0.856128	0.946393	2830.02	2686.88	419.682	670.892	3281.74	3191.36	561.68	506.014	2245.79	2245.38	408.153	373.131
ENSG00000204209.12	DAXX	0.828315	3.3215e-22	1.52629e-21	0.508971	2.95291e-09	7.69249e-09	0.673312	4.03971e-15	1.37082e-14	0.0267149	0.753474	1	-0.0738332	0.388081	0.821629	0.245511	0.00417567	0.0248608	0.191056	0.0270742	0.153984	1405.72	1348.4	1966.54	1952.84	1367.39	1437.99	2208.73	2265.82	1373.52	1240.54	2392.86	2253.05
ENSG00000188015.9	S100A3	1.27538	2.63983e-29	1.50838e-28	1.28071	2.02738e-31	1.15376e-30	1.34189	8.26353e-34	4.97089e-33	-0.0166162	0.88231	1	-0.306044	0.00756478	0.0980346	-0.311369	0.00417112	0.0248455	0.0445708	0.680598	0.865406	433.694	470.984	1188.04	1009.52	454.513	439.789	1153.21	1113.23	373.828	357.137	888.07	882.919
ENSG00000064012.21	CASP8	-1.09727	1.45775e-10	4.27573e-10	-1.62398	1.99222e-20	8.10644e-20	-1.23452	1.04808e-12	3.24782e-12	0.013415	0.93529	1	-0.00867248	0.958194	0.996258	0.518036	0.00415745	0.0247759	0.402879	0.0276485	0.155631	917.64	1005.1	316.98	306.802	919.812	1020.63	495.201	328.909	915.914	995.847	466.461	426.605
ENSG00000110721.11	CHKA	-2.2351	1.52262e-35	1.03314e-34	-1.56028	9.91404e-20	3.9375e-19	-1.64567	1.06174e-20	4.3581e-20	-0.0445711	0.769695	1	0.111341	0.463957	0.862513	-0.563472	0.00413786	0.024671	-0.129959	0.501591	0.761992	486.701	498.647	178.777	155.311	483.787	471.616	142.455	163.049	511.814	553.248	115.494	110.513
ENSG00000128965.12	CHAC1	2.02048	1.59051e-07	3.94759e-07	1.0698	0.00711356	0.0115505	0.913622	0.0232587	0.0362912	0.0689345	0.864055	1	0.0289818	0.943087		0.979661	0.00926968	0.045661	-0.0872418	0.826271		24.0941	29.7912	63.396	49.6485	23.1108	33.2735	48.8417	57.6293	29.5683	25.1885	130.071	92.6886
ENSG00000134256.12	CD101	0.826231	0.267793	0.342979	1.6805	0.023971	0.0362677	2.14481	0.00440889	0.00754062	-0.245167	0.750567	1	0.377511	0.617781		-0.476761	0.515559	0.701675	0.219141	0.762692		19.2753	5.67451	21.5546	58.5598	14.6369	6.51003	23.0641	70.2797	11.9681	20.6906	31.3964	26.1429
ENSG00000176927.15	EFCAB5	1.09038	0.0298544	0.0467654	1.1828	0.0236765	0.0358503	0.749309	0.182425	0.241804	-0.309809	0.569069	1	0.552305	0.289968		0.459883	0.360506	0.566665	-0.743296	0.169805		15.1449	18.4421	43.1093	33.099	19.259	7.95671	24.4209	21.0839	23.2323	26.0881	56.065	48.721
ENSG00000125912.10	NCLN	0.179393	4.32583e-05	9.14021e-05	0.320833	1.97404e-13	6.19571e-13	0.145877	0.00117533	0.0021281	-0.160666	0.000198092	0.020294	0.013973	0.745564	0.957552	-0.127467	0.00413054	0.0246391	-0.335622	1.46326e-13	4.22355e-11	4637.08	4582.16	5788.05	5727.4	4010.5	4235.86	4445.95	4680.63	4636.6	4673.37	5136.68	5406.84
ENSG00000120738.7	EGR1	1.08969	2.2147e-22	1.02418e-21	1.14392	4.50971e-25	2.14029e-24	1.78422	4.37656e-57	4.38728e-56	-0.505538	7.10143e-06	0.00129774	-0.262551	0.019251	0.182183	-0.31678	0.00411356	0.0245495	0.134765	0.220802	0.509234	1149.63	1139.87	2436.94	2622.46	799.635	813.031	2816.54	2738.1	1078.54	825.824	2044.13	2017.76
ENSG00000130158.13	DOCK6	0.699671	3.87046e-09	1.05443e-08	0.799215	8.20547e-12	2.40754e-11	0.726841	7.63717e-10	2.08666e-09	-0.0677525	0.563237	1	-0.238147	0.0436816	0.301792	-0.33769	0.00410819	0.0245293	-0.140127	0.234486	0.525837	894.923	775.28	1464.45	1442.35	854.331	739.974	1299.73	1338.12	643.463	775.447	1254.74	1044.53
ENSG00000112081.16	SRSF3	-2.47464	4.94253e-216	2.99916e-214	-2.65723	2.24297e-238	1.28701e-236	-2.8044	4.99259e-253	3.0411e-251	-0.0556377	0.44888	1	0.0630564	0.390688	0.822894	0.245638	0.00409571	0.0244664	-0.202817	0.0225902	0.137754	6766.31	6954.11	1106.89	1068.08	6643.6	6557.77	903.572	986.727	7414.61	6916.05	1345.56	1232.28
ENSG00000213889.10	PPM1N	0.992963	0.0857221	0.12439	1.20343	0.0228909	0.0347369	1.56269	0.00497184	0.0084555	-0.485752	0.384838	1	-0.587397	0.300944		-0.797867	0.139259	0.312556	-0.12649	0.810016		15.8333	15.6049	41.8414	30.5529	13.0961	9.40338	31.2044	35.1398	7.74409	13.4939	17.9408	23.7663
ENSG00000143889.15	HNRNPLL	-0.930636	5.97339e-22	2.72292e-21	-0.47654	5.90587e-07	1.34259e-06	-0.551949	1.08181e-08	2.79318e-08	0.0555701	0.533773	1	0.160207	0.0727633	0.399199	-0.29389	0.0040795	0.0243813	-0.0198386	0.846115	0.942537	969.271	964.666	683.409	706.537	972.966	1036.54	690.567	680.307	1088.4	1072.31	547.195	587.028
ENSG00000175073.7	VCPIP1	-0.502479	0.00449797	0.00785373	-0.988043	4.25328e-08	1.03802e-07	-0.949542	1.33394e-07	3.23482e-07	0.114687	0.50702	1	0.0424143	0.806566	0.970808	0.527979	0.00407334	0.0243561	0.153188	0.413171	0.694999	732.46	716.406	381.644	348.813	817.353	751.547	390.734	421.678	766.665	725.07	576.349	476.515
ENSG00000058453.16	CROCC	-1.01433	0.000498185	0.00096172	-0.512486	0.0736099	0.102782	-1.13364	0.000105522	0.00021024	-0.182693	0.518865	1	-0.342847	0.226983	0.677753	-0.844696	0.00405781	0.0242749	-0.803847	0.00652557	0.0608136	449.527	632.708	346.142	412.465	549.268	404.345	184.513	250.196	388.612	465.088	163.71	259.053
ENSG00000106804.7	C5	-0.376978	0.395274	0.478581	0.964163	0.021569	0.0328616	-0.29386	0.488109	0.566897	0.706617	0.0877321	0.850889	0.0752177	0.858782		-1.26592	0.00405058	0.0242433	-0.551406	0.199164		33.7317	50.3612	59.5922	104.389	66.2511	70.887	54.2686	57.6293	35.9044	53.0758	31.3964	36.8378
ENSG00000160058.18	BSDC1	0.843739	2.77246e-28	1.5422e-27	0.675342	2.07449e-18	7.81608e-18	0.853036	2.66478e-27	1.33775e-26	-0.220909	0.00442769	0.181165	0.0519538	0.499833	0.878326	0.220351	0.00404849	0.0242424	-0.0432148	0.581263	0.81025	1109.02	1037.02	1773.82	1653.68	924.434	917.191	1599.57	1727.47	1104.59	1120.89	2027.31	1965.47
ENSG00000019144.18	PHLDB1	-0.73368	8.37444e-12	2.59107e-11	-0.560994	9.62485e-08	2.29681e-07	-0.343374	0.000818288	0.00150537	0.273101	0.00563613	0.207652	-0.149746	0.134618	0.538517	-0.322432	0.00403992	0.0242027	0.49072	6.59357e-06	0.000277575	952.061	1014.32	645.371	687.441	1154	1221.72	917.139	955.803	921.546	849.213	510.192	556.132
ENSG00000188636.3	RTL6	-0.970284	3.42997e-20	1.47624e-19	-1.28499	2.43972e-32	1.42345e-31	-1.14662	4.30923e-26	2.09348e-25	0.00441921	0.964255	1	0.0146919	0.881812	0.98325	0.329393	0.00403963	0.0242027	0.142788	0.224739	0.514346	1208.15	1172.49	493.221	483.755	1202.53	1185.55	526.405	552.398	1221.45	1182.96	616.715	610.794
ENSG00000170515.13	PA2G4	0.978398	2.64748e-123	7.17337e-122	0.930751	2.78379e-111	5.74953e-110	1.00208	1.75282e-127	4.29037e-126	-0.0259271	0.534235	1	0.0709472	0.088996	0.440361	0.118594	0.00402703	0.0241486	0.0453972	0.274335	0.569023	6210.77	6105.06	11933.7	11543.9	5951.04	6144.75	11640.6	12589.9	6519.11	6415.88	12726.8	12762.5
ENSG00000112290.12	WASF1	-1.39609	2.81103e-14	9.69135e-14	-0.774351	1.42683e-05	2.95651e-05	-1.12519	9.77319e-10	2.65707e-09	0.00536372	0.974654	1	0.0680643	0.687053	0.944825	-0.553674	0.00398588	0.0239134	-0.345477	0.073329	0.277987	445.396	445.449	281.478	239.331	452.973	441.236	211.647	198.189	494.918	438.101	161.467	193.695
ENSG00000103423.13	DNAJA3	-0.197585	0.00472894	0.00823539	-0.308332	1.5112e-05	3.12497e-05	-0.1962	0.00632157	0.0106185	-0.0472655	0.484425	1	0.101357	0.133062	0.536327	0.212103	0.00395281	0.0237263	0.0648665	0.389017	0.675063	1652.17	1632.84	1256.51	1396.52	1620.07	1559.51	1340.43	1435.11	1783.25	1739.81	1526.09	1547.19
ENSG00000002549.12	LAP3	1.04588	1.25213e-54	1.29004e-53	1.12267	4.04097e-65	4.65139e-64	1.14685	1.32564e-67	1.59186e-66	0.0748926	0.262089	1	-0.111083	0.101658	0.474117	-0.18788	0.00395013	0.0237217	0.099072	0.128057	0.381054	1115.21	1065.39	2469.91	2278.74	1108.55	1187.72	2500.42	2586.29	1036.3	980.553	2082.26	2086.68
ENSG00000067840.12	PDZD4	0.711632	4.23283e-05	8.95199e-05	1.14742	9.67549e-12	2.82852e-11	0.934282	3.35346e-08	8.40682e-08	0.16442	0.33407	1	-0.0515453	0.766028	0.960821	-0.48733	0.0039452	0.0237035	-0.0487149	0.771081	0.909436	169.347	154.63	360.089	357.724	177.183	185.898	367.669	326.098	176.002	134.939	262.384	249.546
ENSG00000125868.15	DSTN	0.995294	2.04613e-132	6.12648e-131	1.18918	4.58266e-189	1.87521e-187	1.27619	6.53204e-216	3.20753e-214	-0.0144331	0.724355	1	0.0778378	0.0572402	0.351734	-0.116044	0.00394316	0.0237027	0.0725828	0.071754	0.274218	6677.5	6553.35	15463.6	14706.1	6507.24	6591.77	15808.4	15918.3	6728.2	7245.3	13794.2	14044.7
ENSG00000006652.13	IFRD1	-0.275375	0.0472581	0.0715281	-0.085878	0.55153	0.617427	-0.19367	0.184627	0.244561	0.047742	0.73057	1	0.610682	8.06651e-06	0.000514228	0.421185	0.00394048	0.023698	-0.0600496	0.691441	0.870874	412.353	412.82	404.466	373	429.091	423.875	306.617	439.951	632.903	627.014	513.556	527.612
ENSG00000164099.3	PRSS12	0.20581	0.160334	0.217879	0.179757	0.23312	0.291291	-0.0154423	0.924054	0.947262	-0.551394	0.000248909	0.023893	0.409998	0.00501067	0.0725272	0.436052	0.00393662	0.0236862	-0.746593	4.17514e-06	0.00019028	426.81	354.657	491.953	393.369	280.412	253.168	252.349	275.496	538.566	499.273	571.863	626.242
ENSG00000166848.5	TERF2IP	0.878129	9.40813e-40	7.13954e-39	1.10215	6.88302e-63	7.6017e-62	1.17489	1.35111e-69	1.6728e-68	-0.0456014	0.496726	1	0.0358433	0.593491	0.917709	-0.188178	0.00391913	0.0235923	0.0271361	0.678047	0.864268	1093.18	1146.96	2483.86	2324.57	1080.05	1090.07	2410.88	2489.31	1156.69	1138.88	2062.07	2159.17
ENSG00000001631.15	KRIT1	-2.83229	1.56752e-32	9.82949e-32	-2.22129	4.46375e-24	2.05832e-23	-2.25188	4.06557e-24	1.86551e-23	0.0429705	0.817916	1	-0.151078	0.421046	0.841392	-0.762073	0.00391671	0.0235891	0.0123842	0.96057	0.986512	388.947	422.751	86.2186	87.8397	414.454	421.705	75.976	99.7971	382.276	348.141	53.8224	48.721
ENSG00000143862.7	ARL8A	-0.0436151	0.751234	0.805817	-0.526691	0.00016945	0.00032333	-0.392668	0.0048013	0.00817672	0.102768	0.441701	1	-0.0702528	0.601239	0.918475	0.412823	0.00391225	0.0235736	0.236791	0.103547	0.338991	676.011	658.243	458.987	467.205	667.133	765.29	522.335	569.265	624.455	646.805	675.023	557.32
ENSG00000136051.14	WASHC4	-1.46982	5.6025e-18	2.21807e-17	-0.78165	3.47718e-06	7.51943e-06	-0.721114	1.85161e-05	3.91804e-05	0.0764579	0.64206	1	0.186253	0.257471	0.713655	-0.501913	0.00390886	0.0235646	0.136994	0.426478	0.707008	1124.85	1207.96	650.443	706.537	1226.42	1233.29	894.075	597.377	1302.41	1352.08	467.582	490.774
ENSG00000188419.13	CHM	-0.792991	3.58637e-12	1.12912e-11	-0.464716	3.31312e-05	6.67918e-05	-0.573855	6.32819e-07	1.47519e-06	-0.118164	0.267423	1	-0.0156525	0.883194	0.983695	-0.343928	0.00389144	0.0234709	-0.227303	0.0586845	0.244896	854.307	805.78	650.443	552.499	752.643	776.864	496.557	531.314	808.905	833.92	490.008	457.502
ENSG00000139116.18	KIF21A	-2.40569	1.19345e-56	1.28172e-55	-1.94762	2.91853e-40	2.069e-39	-2.1318	2.67731e-43	2.01829e-42	-0.203029	0.121475	0.934948	-0.0195685	0.881172	0.98324	-0.477645	0.0038876	0.0234591	-0.387217	0.0210915	0.132584	927.278	1023.54	229.494	276.25	824.287	870.174	189.94	196.783	964.491	959.863	190.621	172.306
ENSG00000173540.12	GMPPB	-0.0310362	0.761653	0.814108	-0.382119	0.000246539	0.000463072	-0.294123	0.00550433	0.00931336	-0.116412	0.239961	1	-0.0412384	0.677466	0.942374	0.309844	0.0038691	0.0233588	-0.0284163	0.797601	0.919477	837.097	838.408	677.069	608.513	811.191	734.91	632.229	628.3	844.106	782.644	819.671	773.594
ENSG00000176170.13	SPHK1	3.16672	4.95936e-120	1.29324e-118	2.97949	3.17144e-105	6.1273e-104	3.18308	2.47062e-107	4.90407e-106	-0.424953	0.00617767	0.221464	0.166356	0.264385	0.722193	0.353583	0.00385008	0.0232797	-0.221361	0.0757761	0.282827	176.919	148.246	1392.18	1173.74	116.325	125.861	1050.1	1151.18	186.562	178.119	1760.44	1517.48
ENSG00000131470.14	PSMC3IP	2.83123	0	0	2.94223	0	0	3.15762	0	0	-0.097501	0.150913	0.994913	0.264801	6.63434e-05	0.00284865	0.153798	0.00385372	0.0232797	0.117882	0.0279826	0.156833	694.598	708.604	5625.76	5158.35	671.755	640.153	5775.53	5927.39	869.45	813.23	6024.75	5972.48
ENSG00000168028.13	RPSA	1.63468	0	0	1.75023	0	0	1.7519	0	0	-0.0553964	0.207731	1	-0.00761645	0.862645	0.980323	-0.123169	0.00385414	0.0232797	-0.0537337	0.208462	0.493355	6473.05	6404.39	22361	20960.6	6065.83	6325.58	20949	20788.7	6384.65	6425.77	19921	19855.6
ENSG00000168970.22	JMJD7-PLA2G4B	-0.295611	0.431754	0.515668	0.904789	0.0143505	0.0224279	0.284795	0.447125	0.526384	-0.0175046	0.962297	1	0.115453	0.755103	0.958499	-1.08495	0.00385316	0.0232797	-0.637498	0.0881795	0.310181	199.637	90.0828	226.958	315.714	101.688	184.451	189.94	158.832	123.905	190.713	134.556	121.208
ENSG00000107819.13	SFXN3	0.106457	0.313472	0.393047	0.190518	0.0625701	0.0884266	-0.0698205	0.513588	0.591197	-0.0876308	0.377978	1	-0.225855	0.024875	0.213205	-0.309916	0.00382987	0.0231892	-0.34797	0.00149755	0.0213457	545.215	589.439	637.764	656.888	549.268	518.633	529.118	487.741	484.357	485.779	518.041	526.424
ENSG00000114126.17	TFDP2	-1.15125	2.83476e-14	9.77106e-14	-0.745868	6.04634e-07	1.3735e-06	-0.877463	5.42427e-09	1.42331e-08	0.0624439	0.667186	1	-0.0434196	0.765465	0.960736	-0.448797	0.00381983	0.0231397	-0.0691509	0.654538	0.85213	1165.47	1177.46	822.88	574.141	1186.36	1260.05	689.211	642.356	1149.64	1123.59	484.402	539.495
ENSG00000097046.12	CDC7	-0.931222	2.61858e-07	6.42242e-07	-1.36018	1.25115e-12	3.80633e-12	-1.17922	6.82564e-10	1.86941e-09	-0.011104	0.947809	1	0.155002	0.359956	0.804514	0.583958	0.00381587	0.0231367	0.169856	0.420472	0.702318	309.781	348.982	155.954	100.57	327.404	326.225	141.098	147.587	372.42	360.736	182.772	202.014
ENSG00000205269.5	TMEM170B	-1.94351	1.48238e-53	1.50205e-52	-1.5192	1.26822e-35	8.06532e-35	-1.43923	1.11076e-32	6.48138e-32	0.118673	0.260944	1	0.0202082	0.849039	0.978447	-0.404107	0.00381748	0.0231367	0.198643	0.142443	0.403194	800.612	849.048	303.033	272.43	901.323	889.704	305.261	355.615	837.065	835.719	220.896	213.897
ENSG00000073350.13	LLGL2	-0.454827	3.59255e-05	7.63327e-05	-0.165439	0.129296	0.172073	-0.167208	0.131123	0.179391	-0.211907	0.0482254	0.672668	-0.0347782	0.745457	0.957552	-0.324166	0.00378477	0.0229719	-0.213676	0.0575021	0.241905	1497.96	1510.13	1281.87	1400.34	1324.25	1273.07	1196.62	1116.04	1423.5	1514.01	956.47	1187.13
ENSG00000132275.10	RRP8	0.148138	0.443364	0.527325	-0.493501	0.0128541	0.0202122	-0.404487	0.040357	0.0606743	0.12125	0.519802	1	-0.057421	0.762161	0.959958	0.584217	0.00378196	0.022966	0.210264	0.309421	0.60279	278.803	314.935	252.316	169.314	328.944	316.822	226.571	261.44	276.675	294.166	293.781	338.67
ENSG00000164603.11	BMT2	-5.91089	2.781e-12	8.792e-12	-2.91651	6.30452e-08	1.52522e-07	-1.68724	0.000499645	0.000937546	0.160178	0.721916	1	0.397136	0.376863		-2.59725	0.00377413	0.0229296	1.38944	0.0144962		109.456	101.432	22.8226	5.09216	128.65	107.054	36.6313	36.5454	143.618	134.039	2.2426	2.37663
ENSG00000149313.10	AASDHPPT	0.669555	2.839e-11	8.60381e-11	0.544467	8.34267e-08	1.99803e-07	0.670127	3.8774e-11	1.11999e-10	0.0786259	0.435542	1	0.168521	0.0947465	0.457062	0.29361	0.00376619	0.0228925	0.204286	0.045513	0.210563	1130.36	1110.08	1626.74	1640.95	1279.57	1087.18	1898.04	1866.63	1248.21	1270.22	2110.29	1894.18
ENSG00000198242.13	RPL23A	1.303	1.14841e-237	8.1095e-236	1.42485	1.12786e-288	9.01287e-287	1.37754	2.99129e-267	1.96453e-265	0.0650908	0.105409	0.894256	0.010938	0.787144	0.965099	-0.110915	0.00376559	0.0228925	0.0177819	0.643868	0.847006	3294.69	3278.45	8822.19	8825.98	3464.32	3412.7	9064.21	8801.83	3288.42	3336.58	8235.95	8105.5
ENSG00000198689.11	SLC9A6	-0.960428	9.21262e-15	3.23985e-14	-1.27228	1.00253e-22	4.42881e-22	-1.35525	7.15216e-24	3.25932e-23	-0.0925307	0.419765	1	0.0886555	0.438256	0.848978	0.400505	0.0037487	0.0228177	-0.175508	0.234107	0.525752	621.627	670.301	294.157	240.604	603.193	608.326	238.782	234.734	686.408	687.287	358.816	346.988
ENSG00000111344.11	RASAL1	-1.67193	9.29383e-14	3.14838e-13	-1.00394	2.4844e-06	5.4318e-06	-0.92358	1.17428e-05	2.52158e-05	0.17895	0.360731	1	-0.0233335	0.905841	0.988446	-0.691318	0.00375024	0.0228177	0.259312	0.253297	0.547498	271.919	280.888	158.49	117.12	281.952	343.585	168.233	161.643	269.635	274.375	87.4615	83.1821
ENSG00000112406.4	HECA	-0.519206	0.000122743	0.000250301	-0.801224	7.63389e-09	1.94226e-08	-0.614317	9.41032e-06	2.03523e-05	-0.0216032	0.868986	1	0.132047	0.31279	0.765654	0.414065	0.00374507	0.0228168	0.165304	0.257518	0.550817	735.902	716.406	412.074	421.376	710.273	720.444	472.136	462.44	781.449	810.531	620.079	489.586
ENSG00000105514.7	RAB3D	-2.51743	4.0054e-86	6.87335e-85	-2.44648	3.84852e-89	6.15723e-88	-2.79031	1.19345e-96	2.08156e-95	-0.138674	0.167291	1	-0.349899	0.000545023	0.0148644	-0.420845	0.00374642	0.0228168	-0.482508	0.00137653	0.0200892	1267.35	1350.53	237.101	243.15	1188.67	1189.17	177.73	165.86	1040.52	1012.94	183.893	174.682
ENSG00000163900.10	TMEM41A	0.106937	0.456571	0.540615	-0.264111	0.0712944	0.0998227	-0.202834	0.167233	0.223486	0.0288762	0.837958	1	0.0596901	0.673011	0.940694	0.430738	0.00373786	0.0227869	0.090153	0.552844	0.791968	573.439	523.473	448.844	464.659	573.919	545.396	472.136	500.391	618.119	523.562	660.446	570.392
ENSG00000161654.9	LSM12	-1.18032	1.71775e-18	6.93489e-18	-1.49306	2.88903e-27	1.45481e-26	-1.58185	5.93271e-30	3.2095e-29	0.079486	0.536499	1	0.103285	0.422344	0.841501	0.416021	0.00373206	0.0227626	-0.00930474	0.949838	0.98239	1221.91	1149.09	413.342	429.014	1251.84	1253.54	409.728	427.3	1257.36	1290.01	560.65	563.262
ENSG00000083099.10	LYRM2	-0.96536	6.74073e-19	2.76401e-18	-1.02685	4.5329e-20	1.82067e-19	-1.20269	7.23298e-27	3.57926e-26	0.24028	0.0203197	0.442734	0.276733	0.00760453	0.0984043	0.338226	0.00372633	0.0227388	0.0644393	0.590803	0.8156	1080.1	1177.46	543.938	563.956	1331.18	1335.28	576.603	581.916	1362.96	1371.88	784.911	614.359
ENSG00000075151.20	EIF4G3	-1.46599	2.51719e-83	4.14569e-82	-1.14516	1.33508e-52	1.21583e-51	-1.25745	4.28898e-61	4.63738e-60	0.0488157	0.475077	1	0.08348	0.222675	0.674385	-0.237342	0.00370744	0.0226457	-0.0634709	0.44054	0.718323	2288.94	2249.23	985.174	1066.81	2318.02	2376.16	971.407	992.349	2416.16	2392.01	851.067	890.049
ENSG00000155508.13	CNOT8	-0.750457	2.11134e-10	6.13638e-10	-1.09866	7.5449e-20	3.00516e-19	-0.907116	4.7087e-14	1.53548e-13	-0.0146585	0.897481	1	0.0130782	0.908592	0.988446	0.361282	0.00370136	0.0226196	0.176887	0.16258	0.433589	1371.99	1234.21	632.692	584.325	1224.1	1355.53	717.702	657.818	1312.27	1317.9	833.126	729.626
ENSG00000163617.10	CCDC191	-1.86057	1.02835e-07	2.5902e-07	-1.15596	0.000332249	0.000617	-1.78222	1.46521e-07	3.54723e-07	0.0622417	0.835739	1	-0.357558	0.238738		-1.06216	0.00369734	0.0226061	-0.564014	0.115744		162.463	160.305	67.1998	77.6554	150.991	185.898	51.5551	46.3846	122.497	129.541	30.2751	39.2144
ENSG00000100599.15	RIN3	-1.28542	6.45752e-15	2.28403e-14	-0.851194	8.91717e-08	2.1326e-07	-1.0993	4.12376e-11	1.18878e-10	-0.125232	0.397945	1	-0.0729973	0.622696	0.925581	-0.507221	0.00369254	0.022598	-0.373342	0.034357	0.177942	452.28	455.379	240.905	262.246	421.388	410.855	172.303	216.461	433.669	429.105	183.893	169.929
ENSG00000061938.17	TNK2	0.433934	0.00630823	0.0108065	0.72368	4.09078e-06	8.82011e-06	0.467777	0.00307416	0.00533506	0.0612009	0.696395	1	-0.169773	0.281641	0.734382	-0.459519	0.0036942	0.022598	-0.194702	0.218607	0.506268	663.62	793.012	1148.74	1256.49	755.725	763.844	1003.97	1097.77	621.639	673.793	920.588	828.256
ENSG00000169727.12	GPS1	0.936358	9.05961e-73	1.29207e-71	1.04687	5.67922e-92	9.43221e-91	1.01224	6.18493e-84	9.2248e-83	-0.0809178	0.120116	0.928186	-0.0381445	0.464642	0.862513	-0.148656	0.00368896	0.0225881	-0.115551	0.0250046	0.14605	2969.77	2959.26	6198.86	6050.76	2805.66	2800.04	5506.9	5800.88	2841.38	2935.36	5358.7	5693.22
ENSG00000186184.17	POLR1D	0.284413	0.000206424	0.00041272	0.131938	0.0894764	0.122968	0.234939	0.00253676	0.00444246	0.0283277	0.70727	1	0.0762234	0.31317	0.76588	0.228698	0.00367504	0.0225139	0.131329	0.10073	0.334184	1317.6	1252.65	1422.61	1393.98	1257.23	1363.49	1467.96	1617.84	1351.7	1358.38	1692.04	1607.79
ENSG00000108064.10	TFAM	1.6515	1.388e-88	2.48889e-87	1.64639	1.25225e-86	1.93845e-85	1.84209	4.48934e-108	8.95566e-107	0.0444681	0.602685	1	0.23025	0.0068603	0.0917232	0.23536	0.0036673	0.0224775	0.240163	0.00317133	0.0360934	1005.76	985.236	3101.33	3131.68	998.388	1054.63	3505.75	3856.95	1093.32	1245.93	3840.45	3496.03
ENSG00000154760.13	SLFN13	0.373041	0.0118018	0.0195907	0.0705879	0.635844	0.695142	0.280918	0.0587787	0.0858626	0.1137	0.441574	1	0.131759	0.372857	0.812063	0.434212	0.00364775	0.0223687	0.32403	0.0307107	0.166206	1210.21	1549.85	1380.76	1517.46	1757.96	1228.95	1912.97	1714.82	1636.82	1385.37	2002.64	1913.19
ENSG00000104205.13	SGK3	-1.44339	2.2595e-07	5.55784e-07	-0.293564	0.275769	0.338241	-0.593965	0.0276879	0.042697	0.302233	0.243534	1	0.312447	0.228731	0.680086	-0.837377	0.00363629	0.0223314	0.00183208	0.994772	0.997941	182.427	185.131	134.4	165.495	192.59	260.401	126.174	174.294	232.323	223.998	99.7958	67.734
ENSG00000159479.16	MED8	-1.33576	1.92724e-21	8.63953e-21	-1.76669	9.53492e-33	5.62114e-32	-1.67829	8.70759e-29	4.55024e-28	-0.0875435	0.492786	1	0.0328894	0.79654	0.967548	0.46382	0.00363433	0.0223303	0.000848787	0.995982	0.998351	670.504	622.068	178.777	201.14	587.786	628.58	165.519	215.056	663.879	658.5	259.02	264.994
ENSG00000166780.10	C16orf45	-2.61104	5.96217e-24	2.91157e-23	-2.05404	1.08058e-16	3.81604e-16	-2.3506	6.54041e-21	2.70621e-20	0.188606	0.414323	1	-0.236289	0.308688	0.761543	-0.793283	0.00362534	0.022286	-0.107946	0.68479	0.868044	618.185	595.114	157.222	134.942	633.237	749.377	170.946	99.7971	453.381	577.537	80.7337	87.9354
ENSG00000186063.12	AIDA	0.900852	5.02863e-100	1.04223e-98	1.01552	7.94397e-124	1.89156e-122	0.991061	1.81163e-116	3.96052e-115	0.037642	0.384476	1	0.237598	3.52133e-08	4.57377e-06	0.122927	0.0036149	0.0222328	0.0131802	0.758265	0.903211	3161.14	3241.56	6550.07	6393.2	3252.47	3318.67	6613.98	6447.46	3791.79	3755.79	6890.39	7205.95
ENSG00000165271.16	NOL6	1.07607	1.04761e-88	1.88699e-87	1.00024	3.98509e-76	5.30754e-75	0.881724	7.31567e-58	7.45535e-57	-0.012592	0.818011	1	0.0793245	0.147276	0.562832	0.155159	0.00361221	0.0222272	-0.131105	0.0160275	0.110954	2011.51	2076.87	4217.1	3960.42	1989.07	2062.96	3721.47	3745.91	2175.38	2142.82	4526.69	4579.77
ENSG00000117868.15	ESYT2	0.387084	2.95337e-07	7.22674e-07	0.594635	2.08716e-15	7.03077e-15	0.344243	6.30358e-06	1.38015e-05	-0.0466718	0.531939	1	-0.0125899	0.866338	0.980323	-0.220142	0.00360714	0.022207	-0.297065	0.000102711	0.00271571	1915.14	1842.8	2885.79	2789.23	1771.06	1866.93	2440.73	2177.26	1879.7	1845.06	2379.4	2493.09
ENSG00000090061.17	CCNK	0.713049	1.47799e-11	4.53339e-11	0.290426	0.0062335	0.0101843	0.523998	8.17061e-07	1.89197e-06	-0.0392681	0.708015	1	-0.112654	0.284824	0.737505	0.309969	0.00360363	0.0221995	0.194303	0.0708842	0.273085	967.205	1044.11	1224.81	1234.85	952.937	1003.99	1442.19	1371.86	998.283	859.109	1578.79	1469.95
ENSG00000173327.7	MAP3K11	0.331665	1.64548e-05	3.58403e-05	0.00892717	0.908284	0.929097	0.173117	0.0262825	0.0406949	-0.0693181	0.359107	1	-0.0939751	0.215468	0.664174	0.228763	0.00360176	0.0221995	0.0948721	0.234247	0.525837	1729.96	1691.71	1719.3	1723.7	1644.72	1616.66	1729.81	1948.15	1499.54	1711.02	2025.07	2009.44
ENSG00000116717.12	GADD45A	5.52075	0	0	6.27492	0	0	6.61361	0	0	-0.230369	0.0186243	0.424482	0.541135	6.387e-09	9.44269e-07	-0.213033	0.00360194	0.0221995	0.108323	0.13874	0.398952	376.556	381.611	29909	28797.4	349.744	297.291	30371.4	32913.4	548.422	555.047	25673.3	24973.6
ENSG00000136840.18	ST6GALNAC4	-0.576385	2.87028e-05	6.14197e-05	-0.457006	0.000687352	0.00124037	-0.542914	6.37146e-05	0.000129219	0.0438426	0.734943	1	-0.292258	0.0254594	0.215606	-0.411636	0.00360414	0.0221995	-0.0420655	0.764923	0.905596	795.105	771.024	550.277	590.69	778.835	835.454	575.247	532.72	623.751	655.801	364.423	494.339
ENSG00000182400.14	TRAPPC6B	-0.205532	0.197313	0.262039	-0.606143	0.000209943	0.00039717	-0.556329	0.000694336	0.00128743	0.0358478	0.817682	1	0.08588	0.581186	0.912947	0.486491	0.00359681	0.0221981	0.0856617	0.617735	0.833189	456.411	524.183	325.855	318.26	477.624	527.313	284.91	399.189	522.374	518.164	497.858	404.027
ENSG00000139718.10	SETD1B	0.164034	0.175472	0.236197	-0.253431	0.038881	0.0570068	0.0200324	0.869566	0.902889	0.0219203	0.853366	1	-0.0545135	0.647186	0.933602	0.362952	0.00358255	0.022124	0.295383	0.0190454	0.12478	806.119	832.734	642.835	731.998	805.798	857.878	846.59	840.545	819.465	757.455	948.62	818.75
ENSG00000149474.13	KAT14	-0.376705	0.00235887	0.0042513	-0.713228	2.59259e-08	6.40511e-08	-0.517756	4.43521e-05	9.11077e-05	0.0657646	0.575977	1	0.0523934	0.65717	0.937847	0.388917	0.00357951	0.022124	0.261237	0.0558437	0.237719	552.787	549.009	348.678	323.352	570.838	582.286	379.88	425.895	541.382	602.726	420.488	459.878
ENSG00000125534.9	PPDPF	1.51294	3.25473e-233	2.23889e-231	1.7008	2.68455e-298	2.31493e-296	1.68052	5.05521e-282	3.75237e-280	-0.0777091	0.105537	0.894256	0.0582424	0.224099	0.675929	-0.129622	0.00358303	0.022124	-0.0979885	0.0288736	0.160014	2262.09	2274.06	7492.14	7253.78	2198.61	2100.57	6955.87	6821.34	2288.03	2440.59	6768.17	6710.42
ENSG00000159792.9	PSKH1	-0.156639	0.494388	0.576961	0.110781	0.624886	0.685519	-0.200312	0.383547	0.462698	-0.351862	0.119326	0.926931	-0.401366	0.076021	0.407847	-0.668786	0.00357829	0.022124	-0.662955	0.00403231	0.042974	786.844	734.849	1038.43	604.694	597.8	594.583	621.375	416.056	532.934	619.818	542.71	490.774
ENSG00000129197.14	RPAIN	-0.499701	0.00864542	0.014591	0.346359	0.0603093	0.0855087	-0.132728	0.488987	0.567751	0.111671	0.531197	1	0.273529	0.123789	0.518147	-0.572531	0.00357828	0.022124	-0.367416	0.0627773	0.254912	143.188	149.665	173.705	198.594	176.413	140.327	143.812	144.776	180.93	172.721	126.707	123.585
ENSG00000177700.5	POLR2L	1.6633	4.08194e-152	1.45735e-150	1.81118	1.63292e-183	6.47357e-182	1.71827	2.98837e-163	1.00827e-161	0.0262225	0.684251	1	-0.0301138	0.642504	0.931105	-0.177995	0.00356598	0.0220734	-0.0666871	0.276477	0.571727	1692.09	1707.32	6079.68	5849.62	1710.97	1750.48	5620.87	5769.96	1755.8	1567.99	5388.97	5154.91
ENSG00000135845.9	PIGC	-1.17868	2.96309e-11	8.96625e-11	-1.74149	2.54192e-20	1.02965e-19	-1.46733	2.54076e-15	8.69382e-15	0.0196581	0.903782	1	0.0231282	0.887181	0.984426	0.585942	0.00355591	0.022022	0.293818	0.158909	0.429113	396.52	406.437	116.649	123.485	405.98	407.962	132.958	161.643	400.581	415.611	199.592	160.423
ENSG00000134905.16	CARS2	0.390019	0.000838535	0.00158126	0.703256	1.03109e-09	2.75323e-09	0.336727	0.00398348	0.00683941	0.0844417	0.461542	1	-0.0266225	0.817604	0.972702	-0.33986	0.00354578	0.0219701	-0.282088	0.0163167	0.112134	691.156	631.998	1124.65	1029.89	680.229	722.614	919.852	851.79	627.271	672.894	791.638	911.438
ENSG00000138326.19	RPS24	1.50035	0	0	1.66631	0	0	1.6697	0	0	0.057494	0.128478	0.953586	0.0615206	0.105204	0.480414	-0.104444	0.00352702	0.0218647	0.0608815	0.0897687	0.313121	4480.12	4247.37	13887.5	13816.3	4479.65	4602.59	14512.8	14384.8	4551.41	4557.32	12874.8	12894.4
ENSG00000163399.15	ATP1A1	0.381078	1.6923e-29	9.72188e-29	0.275876	3.738e-16	1.29696e-15	0.196669	7.57047e-09	1.97059e-08	0.0534115	0.110028	0.905916	-0.00564965	0.866214	0.980323	0.0995526	0.00352235	0.0218466	-0.0257954	0.454275	0.728233	11632.6	11515.7	14413.7	13612.6	12008.4	12013.2	13586.1	13944.9	11747.8	11303.4	15331.5	14694.7
ENSG00000157881.13	PANK4	0.579238	9.64829e-08	2.43365e-07	0.190766	0.0823965	0.113977	0.379854	0.000596456	0.00111253	-0.0898496	0.40322	1	-0.0656025	0.542814	0.89499	0.322869	0.00351582	0.0218278	0.0992385	0.37946	0.665031	645.721	658.952	718.911	770.189	597.8	627.856	837.093	757.615	654.727	590.131	950.863	911.438
ENSG00000131374.14	TBC1D5	-0.0228952	0.848815	0.88665	0.496113	3.36609e-05	6.7815e-05	0.236433	0.0521899	0.0768924	-0.275684	0.0212031	0.452254	0.166588	0.161773	0.585913	-0.35242	0.00349158	0.0216989	-0.535364	1.0991e-05	0.000426146	1390.57	1514.38	2127.57	1969.39	1200.99	1198.57	1306.52	1520.85	1627.67	1632.76	1533.94	1675.53
ENSG00000013563.13	DNASE1L1	1.23261	2.75684e-48	2.49554e-47	0.996815	9.34769e-32	5.35562e-31	1.18992	4.9523e-44	3.80885e-43	-0.028706	0.739719	1	0.00553973	0.949091	0.994348	0.241334	0.0034851	0.0216694	0.164403	0.0505575	0.224122	556.918	527.729	1105.63	1059.17	537.712	525.866	1263.1	1162.43	551.238	537.055	1311.92	1246.54
ENSG00000102316.16	MAGED2	0.70635	5.77125e-19	2.37074e-18	0.920349	4.79862e-32	2.76696e-31	0.897407	8.43531e-30	4.5418e-29	-0.00308379	0.968771	1	-0.0149379	0.850513	0.978659	-0.228937	0.00343639	0.0213853	-0.026026	0.740203	0.893627	757.243	792.303	1441.63	1490.73	741.088	804.351	1451.68	1428.08	774.409	758.355	1295.1	1206.14
ENSG00000148498.15	PARD3	-2.18869	3.81863e-41	2.9888e-40	-1.68993	2.3594e-26	1.16467e-25	-2.24816	1.44217e-41	1.04759e-40	0.000148509	0.999203	1	-0.00534335	0.971371	0.996388	-0.504096	0.00343769	0.0213853	-0.558076	0.00150161	0.0213458	1098.69	1081.7	370.233	305.529	1060.79	1119.73	202.15	257.224	1106	1066.01	209.683	267.371
ENSG00000164649.19	CDCA7L	-0.818819	6.41931e-11	1.91095e-10	-0.158054	0.202078	0.25657	-0.575451	7.25679e-06	1.58298e-05	0.00251599	0.983194	1	0.280016	0.0184725	0.176911	-0.38075	0.0034322	0.0213725	-0.414881	0.00173276	0.0235361	662.243	626.324	552.813	602.148	619.371	671.257	468.066	397.783	752.584	813.23	478.795	407.592
ENSG00000170604.4	IRF2BP1	-0.108167	0.282181	0.359276	-0.448736	1.10908e-05	2.31984e-05	-0.399	0.000122914	0.000243403	-0.144035	0.141471	0.9747	-0.0342266	0.726722	0.954661	0.306343	0.00341861	0.0212984	-0.0942997	0.381782	0.667636	1204.7	1075.32	816.54	854.209	1100.08	964.208	755.69	809.622	1086.28	1141.58	1045.05	1020.76
ENSG00000115286.19	NDUFS7	0.185545	0.0408817	0.0626434	0.524527	4.50545e-09	1.16258e-08	0.178386	0.0530285	0.0780199	0.0556975	0.526496	1	0.0701515	0.427043	0.843032	-0.268831	0.00341792	0.0212984	-0.290444	0.00192355	0.0254619	639.526	648.312	888.812	963.691	685.622	653.173	757.046	757.615	650.503	703.48	752.393	785.477
ENSG00000147403.16	RPL10	1.49247	0	0	1.56563	0	0	1.59138	0	0	-0.0375806	0.303059	1	-0.0304268	0.405545	0.830184	-0.103581	0.00339003	0.0211415	-0.0118269	0.738654	0.893003	7900.11	7815.92	23622.6	22898.2	7510.25	7800.47	22806.4	23335.7	7679.32	7709.49	21579.4	21718.8
ENSG00000205937.11	RNPS1	0.21238	0.000960519	0.00179896	-0.0960385	0.13655	0.180484	0.0836191	0.195478	0.257587	-0.0382964	0.546247	1	-0.117435	0.0650294	0.37436	0.190983	0.00338527	0.0211224	0.141361	0.0312118	0.167849	4570.3	4667.99	4266.55	4376.71	4569.01	4427.55	4749.86	4783.23	4277.55	4237.97	5020.06	4845.95
ENSG00000119471.14	HSDL2	0.0368254	0.543301	0.62199	0.274697	5.11101e-06	1.09471e-05	0.20437	0.000780656	0.0014405	0.0173246	0.769607	1	0.05747	0.332135	0.782943	-0.180401	0.00337588	0.0210849	-0.0530024	0.391778	0.677224	2471.36	2537.92	3168.53	2891.07	2589.18	2481.05	2998.34	2842.11	2566.11	2648.39	2712.43	2634.5
ENSG00000187678.9	SPRY4	0.368628	0.0225093	0.0359658	-0.325848	0.0455326	0.0658983	-0.340972	0.0356599	0.0540093	0.222273	0.161807	1	-0.212608	0.184238	0.624992	0.481868	0.00337152	0.0210682	0.207148	0.212884	0.49934	800.612	712.151	587.047	619.97	900.553	864.388	689.211	704.202	667.4	637.81	911.617	773.594
ENSG00000108465.14	CDK5RAP3	1.15605	2.8594e-55	2.98451e-54	1.11766	1.68883e-54	1.60903e-53	1.14903	5.8331e-56	5.73924e-55	-0.0616887	0.399662	1	-0.247485	0.00087923	0.0216495	-0.209088	0.00336247	0.0210322	-0.030318	0.671751	0.860474	994.742	1060.42	2341.85	2117.06	999.159	969.995	2218.23	2147.75	891.274	837.519	1925.27	1932.2
ENSG00000079950.13	STX7	-0.787355	1.51452e-13	5.07139e-13	-0.481455	4.32177e-06	9.30369e-06	-0.803249	1.03743e-13	3.34607e-13	0.0186777	0.850822	1	-0.0207844	0.834885	0.976068	-0.326685	0.00334738	0.0209488	-0.303116	0.00733983	0.0658415	942.423	994.457	745.537	641.612	947.545	1014.12	542.686	581.916	1012.36	894.193	533.739	572.768
ENSG00000136143.15	SUCLA2	-0.0934205	0.247065	0.31973	0.215155	0.00707521	0.0114919	0.268124	0.000922673	0.00168883	-0.0637373	0.414394	1	0.0663308	0.395058	0.823673	-0.242245	0.00333666	0.0208922	-0.0107689	0.896347	0.961886	1200.57	1105.11	1351.6	1325.23	1073.88	1132.02	1310.59	1346.56	1260.88	1150.58	1121.3	1141.97
ENSG00000177485.6	ZBTB33	-0.281935	0.0181212	0.029357	-0.440887	0.000310144	0.000577144	-0.124716	0.301446	0.375823	0.0674156	0.562518	1	0.208416	0.0731097	0.399833	0.367368	0.00332088	0.0208038	0.383586	0.00239321	0.0298534	726.265	788.047	560.421	555.045	758.806	827.497	729.912	725.286	904.65	843.816	742.301	696.353
ENSG00000162819.11	BROX	0.359734	2.30639e-05	4.9693e-05	0.27518	0.00135669	0.00237821	0.44696	1.87708e-07	4.51899e-07	0.0360763	0.66999	1	0.168858	0.0459132	0.310804	0.253412	0.00331394	0.0207812	0.207856	0.0168807	0.114685	1508.98	1655.54	1923.43	1905.74	1572.31	1671.63	2253.5	2168.83	1810	1746.1	2168.6	2396.83
ENSG00000085721.12	RRN3	1.07527	1.30891e-60	1.51588e-59	0.889596	9.28485e-42	6.83291e-41	0.976101	5.35363e-50	4.70995e-49	0.0759416	0.248697	1	0.00482165	0.942041	0.992551	0.1905	0.00331152	0.0207765	0.162446	0.0131728	0.0977707	1435.32	1420.05	2691.79	2598.27	1456.75	1552.28	2907.44	3013.59	1448.85	1415.06	3043.21	2993.37
ENSG00000109320.11	NFKB1	-2.17611	3.51311e-61	4.10437e-60	-2.63157	1.27854e-75	1.69249e-74	-2.61022	5.98528e-67	7.08599e-66	-0.205158	0.0637816	0.763613	0.0152653	0.889934	0.985461	0.470724	0.00330443	0.0207425	-0.183802	0.296549	0.59164	899.742	879.549	143.275	143.853	795.783	747.93	116.677	136.343	911.69	886.097	205.198	192.507
ENSG00000091542.8	ALKBH5	0.09948	0.220173	0.289006	-0.190219	0.0208492	0.0318384	-0.215343	0.0104318	0.017054	-0.0759857	0.334028	1	-0.0412288	0.601088	0.918475	0.248471	0.00328029	0.020622	-0.101109	0.247962	0.542094	1219.85	1117.88	1043.5	1005.7	1091.6	1126.24	910.355	1000.78	1158.09	1112.79	1250.25	1183.56
ENSG00000277258.4	PCGF2	-0.586053	0.00015905	0.000321098	-0.625269	2.23391e-05	4.56013e-05	-0.559673	0.000134354	0.00026517	0.124927	0.360085	1	-0.514168	0.000253143	0.0082531	-0.474951	0.00327292	0.0205861	0.190523	0.224444	0.514075	426.121	426.297	290.354	262.246	462.217	467.276	331.038	299.391	295.683	301.363	213.047	184.189
ENSG00000135521.8	LTV1	-0.82202	3.37097e-13	1.1122e-12	-1.09515	4.99229e-21	2.08246e-20	-0.988052	1.38822e-17	5.16303e-17	0.0900247	0.398706	1	0.0856257	0.423299	0.841664	0.358757	0.00325606	0.0205007	0.197124	0.114107	0.356491	965.829	966.794	429.825	474.844	1029.2	1027.86	511.481	525.692	1001.8	1049.82	597.653	562.073
ENSG00000254470.2	AP5B1	-1.26216	1.79046e-26	9.46471e-26	-1.56166	3.61604e-37	2.39028e-36	-1.51501	4.65818e-34	2.81271e-33	-0.0832695	0.453527	1	0.081791	0.461011	0.861466	0.38129	0.00323751	0.0203942	-0.036618	0.786017	0.915022	1178.54	1112.91	376.572	399.734	1096.22	1066.92	369.026	387.944	1164.43	1262.13	496.736	514.541
ENSG00000115306.15	SPTBN1	-0.463115	2.51484e-20	1.08706e-19	-0.259561	2.17368e-07	5.06672e-07	-0.447055	6.43648e-19	2.51272e-18	0.0353658	0.474917	1	0.054318	0.272771	0.728943	-0.149236	0.00322602	0.0203321	-0.152128	0.00279295	0.0333197	14386.9	14458.6	12031.3	12064.6	14764.7	14796.6	10966.3	10717.6	15180.5	14769.5	10733.1	10995.5
ENSG00000174483.19	BBS1	1.17857	3.79038e-32	2.36015e-31	1.19216	5.94036e-35	3.71437e-34	1.23116	2.58587e-36	1.64545e-35	-0.039126	0.692031	1	-0.268586	0.0076394	0.0987326	-0.282175	0.00322322	0.0203247	-0.000124757	0.99896	0.999656	537.642	522.055	1217.2	1204.3	522.305	509.229	1229.18	1191.94	421.701	459.691	1000.2	991.055
ENSG00000129472.14	RAB2B	0.0650415	0.752827	0.807038	0.730679	0.00030406	0.000566236	0.436939	0.0385262	0.0580695	-0.340072	0.096156	0.8826	0.0571703	0.777522	0.962211	-0.608467	0.00321368	0.0202748	-0.633812	0.0024404	0.030369	223.042	215.631	366.429	361.543	135.584	210.491	245.565	223.489	228.803	227.596	269.112	207.955
ENSG00000139372.14	TDG	0.055519	0.61936	0.68996	-0.176218	0.121202	0.162444	-0.196344	0.085269	0.12123	0.0778113	0.478367	1	0.108505	0.323708	0.77593	0.340243	0.00321103	0.0202683	0.0576862	0.624636	0.837435	849.489	867.49	746.805	772.735	902.093	909.958	820.812	760.426	934.923	915.783	1055.14	867.471
ENSG00000100380.13	ST13	0.428485	1.17795e-16	4.44735e-16	0.562217	9.7054e-28	4.9543e-27	0.532908	7.79543e-25	3.65152e-24	-0.0171508	0.738249	1	-0.0190391	0.711183	0.951449	-0.152771	0.00318654	0.0201341	-0.0464597	0.371324	0.657807	5698.6	5910.71	8964.19	8176.73	5702.99	5768.61	8290.88	8307.06	5740.48	5716	7662.97	7756.14
ENSG00000130508.10	PXDN	-0.488696	1.84284e-10	5.37755e-10	-0.49569	3.19056e-10	8.70532e-10	-0.787024	3.85149e-22	1.67027e-21	0.0522217	0.476888	1	0.235006	0.00132556	0.0298314	0.242	0.00318313	0.0201227	-0.239112	0.0055667	0.0545165	1365.79	1346.28	961.083	962.418	1391.27	1420.63	861.513	767.454	1544.59	1649.85	1093.27	1182.37
ENSG00000165704.14	HPRT1	0.522148	1.83608e-14	6.39224e-14	0.831884	8.85025e-35	5.50678e-34	0.70523	4.59272e-25	2.17687e-24	0.0956642	0.156488	1	0.109243	0.107192	0.48472	-0.200493	0.00317689	0.0201037	-0.0309896	0.650053	0.849125	1037.42	1066.81	1890.47	1854.82	1080.05	1167.47	1836.99	1828.68	1119.37	1151.48	1664.01	1594.72
ENSG00000180992.6	MRPL14	-0.420945	0.000113775	0.000232667	-0.858012	2.2083e-14	7.17593e-14	-0.741269	2.40337e-11	7.01323e-11	0.131756	0.194622	1	-0.0884419	0.389378	0.821848	0.348624	0.00317077	0.0200751	0.248498	0.039845	0.193652	719.381	747.616	394.323	415.011	805.028	802.181	458.569	503.202	699.08	680.09	541.588	488.398
ENSG00000120802.13	TMPO	-0.515568	2.46541e-24	1.21926e-23	-0.537479	5.90978e-26	2.8699e-25	-0.441731	3.95118e-18	1.49886e-17	0.105443	0.0336181	0.566931	0.131456	0.00813615	0.103227	0.153367	0.00316469	0.0200468	0.20119	0.000117571	0.00304659	8426.73	8735.19	6031.5	5792.33	8690.45	9770.11	6793.07	6800.26	9289.38	9511.37	6486.72	6664.08
ENSG00000067177.14	PHKA1	-0.422201	0.000506607	0.000977268	-0.0357395	0.763861	0.807397	-0.244045	0.0447054	0.066709	0.0260936	0.819658	1	0.0165363	0.885576	0.984067	-0.369925	0.0031453	0.0199341	-0.182212	0.147597	0.411556	598.91	524.892	512.24	584.325	572.379	572.16	487.06	479.307	550.534	587.433	412.639	436.112
ENSG00000117597.17	UTP25	1.73719	3.10131e-52	3.05706e-51	1.54853	3.16368e-41	2.30049e-40	1.72535	3.02875e-51	2.73857e-50	0.115511	0.326087	1	0.140227	0.234564	0.687595	0.328888	0.00312993	0.0198467	0.292328	0.00907213	0.0757177	435.07	485.88	1336.39	1357.06	498.424	499.102	1607.71	1690.93	516.742	497.473	1780.63	1601.85
ENSG00000129071.9	MBD4	0.608115	2.50512e-06	5.76569e-06	0.357543	0.00629423	0.0102802	0.524613	5.91834e-05	0.000120289	0.0475241	0.712993	1	0.135986	0.292683	0.747058	0.386558	0.00312598	0.0198318	0.214594	0.104753	0.341326	634.019	653.987	871.061	779.1	638.63	692.233	964.624	950.181	760.329	653.103	1178.49	977.984
ENSG00000156802.12	ATAD2	-0.592396	1.46462e-40	1.13026e-39	-0.288267	8.32786e-11	2.33354e-10	-0.325232	3.07079e-13	9.70047e-13	0.0911298	0.0292923	0.528865	0.165744	7.47445e-05	0.00315396	-0.138385	0.00312343	0.0198257	0.0541649	0.249413	0.543551	4027.15	3950.17	3295.32	3237.34	4224.66	4272.75	3429.77	3352.34	4424.69	4526.74	2940.05	2995.74
ENSG00000078747.14	ITCH	-2.36267	2.598e-47	2.31758e-46	-1.95536	4.89925e-34	2.98393e-33	-2.08796	9.36936e-38	6.17874e-37	-0.00755947	0.960646	1	-0.0965186	0.529218	0.88939	-0.503824	0.00312036	0.0198162	-0.140153	0.408912	0.691908	1835.97	1825.06	453.915	490.12	1761.82	1879.95	356.816	500.391	1752.28	1671.44	333.026	332.728
ENSG00000144036.15	EXOC6B	-1.55974	1.07308e-41	8.53281e-41	-1.17508	3.03278e-25	1.44519e-24	-1.64691	5.05442e-44	3.88553e-43	0.0241851	0.817804	1	0.0221361	0.833338	0.975531	-0.362526	0.00311682	0.0198039	-0.447642	0.000368737	0.00747603	1243.25	1235.62	508.436	589.417	1254.92	1265.84	402.944	402	1222.86	1295.41	426.094	427.794
ENSG00000118898.15	PPL	-0.658228	2.64741e-05	5.67952e-05	-0.206617	0.17282	0.223066	-0.431769	0.00604349	0.0101814	-0.06998	0.628181	1	-0.030029	0.835756	0.976097	-0.48164	0.00310854	0.0197613	-0.295132	0.0715556	0.273962	356.592	322.028	319.516	268.611	317.389	329.118	227.928	251.601	321.732	343.644	208.562	212.709
ENSG00000169679.14	BUB1	-2.17232	1.04607e-114	2.56047e-113	-2.40636	4.77876e-128	1.18792e-126	-2.33086	1.59812e-121	3.69094e-120	0.0917719	0.2733	1	0.09083	0.279112	0.733427	0.324867	0.00308895	0.0196468	0.167265	0.140232	0.400318	2140.93	2081.83	410.806	385.731	2204.77	2295.15	459.926	434.328	2310.55	2185.1	474.31	524.047
ENSG00000105552.14	BCAT2	0.768366	7.02914e-20	2.99142e-19	0.781778	1.72025e-21	7.28733e-21	0.720226	1.34793e-17	5.01786e-17	-0.147658	0.0743154	0.798517	-0.23169	0.00552996	0.0779672	-0.245102	0.00307461	0.0195656	-0.20921	0.0124667	0.0943492	857.749	927.782	1578.56	1490.73	805.798	805.797	1332.29	1322.66	778.633	740.363	1200.91	1390.33
ENSG00000135763.9	URB2	-0.302964	0.0700938	0.103347	-0.688324	5.81428e-05	0.000115281	-0.553543	0.00110364	0.00200329	0.171555	0.293972	1	0.131245	0.423155	0.841664	0.516606	0.00306719	0.0195283	0.306336	0.083735	0.301833	556.229	555.392	352.482	337.355	613.208	638.707	435.505	417.461	621.639	595.529	533.739	452.748
ENSG00000173715.16	C11orf80	0.41475	0.0171963	0.0279637	0.73556	1.26115e-05	2.62391e-05	0.673208	0.000101151	0.000201835	-0.178688	0.29185	1	-0.189144	0.266923	0.725306	-0.509955	0.00306195	0.0195049	-0.24104	0.161353	0.432454	214.782	255.353	404.466	378.093	216.472	198.918	299.834	362.643	193.602	219.5	266.87	282.819
ENSG00000149657.19	LSM14B	0.602822	1.33593e-12	4.30014e-12	0.245812	0.00405962	0.00679855	0.35755	3.31347e-05	6.8782e-05	-0.0435654	0.603549	1	-0.101749	0.227862	0.679401	0.255261	0.00305588	0.0194861	0.0681726	0.437225	0.716204	1150.32	1093.05	1357.94	1302.32	1051.54	1124.79	1396.06	1392.94	1094.03	994.047	1591.13	1584.03
ENSG00000179304.16	FAM156B	-0.517298	0.238239	0.309639	0.876849	0.0423555	0.0617217	0.667557	0.124804	0.171703	-0.149097	0.730567	1	0.0959273	0.824421	0.972702	-1.29822	0.00304959	0.019456	-0.358389	0.408829	0.69188	148.007	176.619	235.833	360.27	125.569	167.091	200.794	264.252	142.21	205.107	163.71	78.4288
ENSG00000128185.9	DGCR6L	1.91288	6.69812e-267	6.1083e-265	1.99014	4.45802e-302	3.95598e-300	1.95302	2.79363e-283	2.12302e-281	0.0027961	0.961037	1	-0.0712298	0.219361	0.669816	-0.148481	0.00304082	0.0194099	-0.0343199	0.496105	0.756576	1088.36	1091.63	4440.26	4220.12	1080.82	1103.09	4334.7	4121.2	1032.08	1043.52	3834.85	3979.67
ENSG00000182199.10	SHMT2	1.22879	4.43578e-99	9.00645e-98	1.04174	1.15971e-71	1.45445e-70	0.888101	2.47515e-51	2.24055e-50	-0.00896038	0.87872	1	-0.0169262	0.773993	0.962211	0.170121	0.00303915	0.0194092	-0.162604	0.00536373	0.0531818	2294.45	2247.1	4871.35	4478.55	2189.37	2323.36	4174.61	4178.83	2269.02	2218.39	5384.49	5134.71
ENSG00000124688.13	MAD2L1BP	1.80304	9.84613e-48	8.86762e-47	1.4319	1.33657e-30	7.43983e-30	1.55463	8.61366e-36	5.4227e-35	0.0620068	0.625299	1	-0.0131555	0.918056	0.989308	0.357986	0.00303729	0.0194072	0.18474	0.12992	0.384288	432.317	394.378	1170.29	1060.44	444.499	418.812	1204.76	1331.1	420.997	397.619	1477.87	1380.82
ENSG00000060491.16	OGFR	0.974456	9.0587e-33	5.71866e-32	0.716877	2.38432e-18	8.96352e-18	0.796846	5.61561e-22	2.42412e-21	-0.0675098	0.410853	1	-0.0157866	0.847714	0.978447	0.241793	0.00303545	0.0194072	0.0124597	0.880169	0.956224	1432.57	1381.03	2265.77	2358.94	1368.16	1317.2	2260.29	2404.97	1389.71	1393.47	2724.76	2743.82
ENSG00000120756.12	PLS1	-0.196603	0.0373437	0.057626	0.0782237	0.40155	0.469789	-0.0439447	0.641051	0.708928	0.0452168	0.618534	1	-0.0108525	0.905311	0.988446	-0.285679	0.00303649	0.0194072	-0.0769515	0.425727	0.706776	1075.97	1146.96	1158.88	1187.75	1046.92	1245.59	1097.58	1127.29	1072.2	1135.28	925.073	1000.56
ENSG00000181773.6	GPR3	3.87217	0	0	3.90203	0	0	4.28437	0	0	-0.0953604	0.416571	1	0.275682	0.0158486	0.16098	0.245819	0.0030307	0.0193949	0.286976	0.000566039	0.0103007	210.651	195.061	3229.39	2837.6	194.131	185.898	3560.02	3842.89	245.699	245.588	3663.29	3530.49
ENSG00000073111.13	MCM2	1.47284	1.75662e-97	3.50423e-96	1.51332	4.9682e-102	9.2588e-101	1.57607	1.0237e-109	2.08382e-108	-0.0542737	0.446631	1	0.247354	0.00050214	0.0139886	0.206871	0.00302375	0.0193604	0.00847055	0.903773	0.965269	3015.89	3439.46	9732.55	8693.58	3198.54	3018.48	8727.74	9808.23	3850.92	3810.66	10700.6	10566.5
ENSG00000102878.16	HSF4	0.794966	7.08294e-05	0.000147221	1.56107	1.54638e-15	5.23103e-15	1.85537	2.10576e-20	8.58388e-20	-0.193283	0.352289	1	0.195555	0.336361	0.785245	-0.570553	0.00300953	0.0192792	0.101016	0.590964	0.8156	88.8039	92.92	264.995	271.157	79.3472	79.5671	261.846	313.447	111.937	95.3566	183.893	177.059
ENSG00000197903.7	HIST1H2BK	2.81889	1.4412e-71	2.00525e-70	2.50377	3.09516e-56	3.03999e-55	2.54813	1.10883e-56	1.10323e-55	-0.0153056	0.92992	1	0.102178	0.556319	0.902149	0.4173	0.00300425	0.0192553	0.0290544	0.839652	0.939645	99.13	114.199	651.711	557.591	100.147	110.671	632.229	601.594	104.193	125.943	838.733	775.97
ENSG00000160226.15	CFAP410	0.568735	0.000753152	0.00142733	0.855574	1.48925e-07	3.50833e-07	0.761025	5.18172e-06	1.14141e-05	-0.11371	0.489083	1	-0.205013	0.21678	0.665364	-0.491852	0.00299533	0.0192079	-0.208259	0.208218	0.493211	218.912	220.596	413.342	381.912	226.486	180.111	313.401	375.293	196.418	184.416	279.204	286.384
ENSG00000166228.8	PCBD1	0.900482	1.93151e-46	1.69554e-45	1.09496	1.26963e-69	1.55151e-68	1.07579	1.27562e-65	1.4784e-64	0.00484418	0.938932	1	0.0121536	0.848414	0.978447	-0.182321	0.00299021	0.019185	-0.0143189	0.816552	0.929636	1080.1	1078.87	2344.38	2267.28	1071.57	1094.41	2277.92	2288.31	1125.71	1048.02	2021.71	2042.71
ENSG00000130489.14	SCO2	1.33012	4.27841e-18	1.70315e-17	0.862839	2.57099e-08	6.35277e-08	1.05576	1.28956e-11	3.81608e-11	-0.0674495	0.665441	1	-0.015847	0.919239	0.989308	0.451438	0.00298403	0.0191554	0.12547	0.417997	0.699688	276.738	267.411	509.704	479.936	228.797	290.058	495.201	584.727	250.627	288.769	704.177	648.82
ENSG00000141965.4	FEM1A	1.15976	2.29104e-37	1.64475e-36	0.8204	1.83961e-19	7.23661e-19	0.938976	7.43017e-25	3.48145e-24	-0.0208789	0.818687	1	-0.0712034	0.436009	0.847441	0.268155	0.00298406	0.0191554	0.0976968	0.283304	0.577948	1448.4	1428.56	2585.29	2495.16	1425.94	1409.78	2701.22	2735.28	1380.56	1357.48	3157.58	2960.09
ENSG00000090905.18	TNRC6A	-1.25275	1.31949e-13	4.4332e-13	-1.63452	2.48172e-21	1.04492e-20	-1.48661	4.05208e-18	1.5364e-17	0.146998	0.372932	1	0.141813	0.390371	0.822621	0.523582	0.00297912	0.0191434	0.294914	0.0984024	0.330478	1478	1251.94	401.931	477.39	1604.66	1418.46	526.405	552.398	1498.13	1514.01	621.201	642.879
ENSG00000105193.8	RPS16	1.2279	7.37487e-179	3.36273e-177	1.30859	1.03891e-204	4.74758e-203	1.27461	5.23786e-193	2.15441e-191	0.0152316	0.724548	1	-0.0457034	0.291894	0.746826	-0.126386	0.0029789	0.0191434	-0.0187417	0.660322	0.855216	7750.72	7351.32	19046.7	18362.3	7548	7714.39	18199	18728.1	7438.55	7189.53	17025.8	17246
ENSG00000196262.13	PPIA	1.39252	0	0	1.48729	0	0	1.55001	0	0	-0.0148471	0.688187	1	-0.0125854	0.73427	0.955747	-0.107351	0.00297763	0.0191434	0.0478752	0.185939	0.465229	9317.53	9283.49	26476.7	25673.4	9063.3	9346.24	26713.7	27196.8	9088.04	9355.74	24351.3	24058.6
ENSG00000164109.13	MAD2L1	-0.10888	0.129919	0.180341	-0.0616271	0.402205	0.470483	-0.0606905	0.411568	0.491743	0.0632329	0.369351	1	0.270749	0.000114016	0.00443723	0.223496	0.00296539	0.0190846	0.0641695	0.40401	0.686969	1415.36	1408.7	1402.32	1303.59	1439.81	1510.33	1416.41	1412.62	1634.71	1775.79	1520.48	1639.88
ENSG00000172809.12	RPL38	1.52664	3.83544e-202	2.13274e-200	1.71405	6.17943e-257	4.06537e-255	1.78044	3.47859e-275	2.42423e-273	0.0138382	0.787001	1	0.0416981	0.416622	0.840061	-0.145711	0.00295683	0.0190394	0.0802207	0.10198	0.336725	3192.81	3085.51	10443.9	10155	3202.39	3137.11	10667.8	11109.8	3258.85	3202.54	9186.82	9434.04
ENSG00000167566.16	NCKAP5L	-2.10156	1.09027e-26	5.79987e-26	-1.6932	3.25889e-20	1.31589e-19	-1.85801	4.34653e-22	1.8824e-21	-0.0828544	0.604563	1	-0.232421	0.149204	0.565832	-0.640786	0.0029485	0.0189955	-0.247664	0.243918	0.536754	411.665	430.553	135.667	124.758	408.292	386.985	120.748	98.3915	356.228	360.736	94.1893	72.4873
ENSG00000006468.13	ETV1	-2.02019	2.88645e-06	6.60618e-06	-0.846035	0.0312791	0.0465497	-2.25249	5.18845e-08	1.28635e-07	0.663851	0.0716285	0.789386	-0.158311	0.672342		-1.33247	0.00293431	0.0189139	-0.742604	0.088191		99.13	104.269	30.4301	82.7475	134.043	188.068	35.2746	32.3286	95.7451	86.3607	24.6686	20.2014
ENSG00000108786.10	HSD17B1	1.53097	2.20554e-08	5.76171e-08	1.68854	8.52306e-12	2.49784e-11	1.92244	1.21037e-14	4.04868e-14	-0.0376191	0.885888	1	-0.564712	0.0419405	0.29526	-0.722283	0.00292632	0.0188745	0.196281	0.400503	0.683691	46.8114	55.3264	166.098	162.949	56.2364	43.4002	185.87	191.161	38.7204	29.6865	104.281	95.0653
ENSG00000100353.17	EIF3D	1.43453	2.58838e-225	1.67239e-223	1.35543	5.78036e-201	2.60253e-199	1.35688	1.0179e-199	4.41432e-198	0.0477924	0.295495	1	0.0508659	0.267473	0.725306	0.129968	0.00292669	0.0188745	0.0492445	0.264321	0.559039	3004.88	2952.16	7682.33	7560.58	3036.76	3120.48	7829.6	7943.01	3049.06	3124.28	8502.82	8175.61
ENSG00000140396.12	NCOA2	-4.09366	1.8613e-38	1.36887e-37	-3.32031	2.62175e-29	1.40161e-28	-4.06487	1.42503e-37	9.35504e-37	-0.0623648	0.817972	1	-0.228489	0.399694	0.827334	-1.00184	0.0029194	0.018847	-0.80692	0.0171092	0.11597	861.88	927.782	79.879	99.2971	846.627	867.281	39.3447	63.2517	794.121	733.166	60.5502	28.5196
ENSG00000204628.11	RACK1	0.2986	1.80068e-14	6.2731e-14	0.353732	8.32241e-20	3.31053e-19	0.212127	5.43428e-08	1.34521e-07	0.0512378	0.183775	1	-0.0613226	0.112765	0.49692	-0.116455	0.00291614	0.0188357	-0.0903664	0.0214896	0.133952	12699.6	12986.1	16841.8	15980.5	13042.2	13570.5	15387.9	15441.8	12508.1	12104	15152.1	15124.9
ENSG00000108468.14	CBX1	0.160414	0.0024534	0.00441219	0.0169852	0.74999	0.79632	0.013105	0.806921	0.85046	0.0188785	0.716817	1	0.0176039	0.735829	0.956014	0.161032	0.00289805	0.0187382	0.0149983	0.784478	0.914617	4180.67	3978.54	4309.66	3946.42	4012.81	4253.22	4063.36	4280.03	4095.92	4165.1	4653.4	4577.39
ENSG00000173812.10	EIF1	1.98631	0	0	2.03382	0	0	2.05751	0	0	-0.0130281	0.798893	1	-0.10162	0.0474671	0.318419	-0.149131	0.00289776	0.0187382	0.0106644	0.831433	0.93632	8017.13	8016.66	33960	31696.1	8017.92	7872.08	32710.4	33433.4	7599.06	7341.56	30294.2	28912.9
ENSG00000084754.11	HADHA	0.558087	7.51854e-31	4.52866e-30	0.639377	8.55685e-41	6.16635e-40	0.595929	3.80314e-35	2.36533e-34	0.0420167	0.376039	1	-0.0624422	0.19215	0.633448	-0.143732	0.002897	0.0187382	-0.00143112	0.976466	0.991364	2894.04	2881.23	4587.33	4408.53	2885	3059.72	4443.24	4544.28	2803.36	2724.86	4064.72	4078.3
ENSG00000095059.15	DHPS	0.834279	5.49478e-21	2.42844e-20	0.941206	3.35376e-27	1.68494e-26	0.969426	2.24704e-28	1.16392e-27	-0.00201191	0.981697	1	-0.153171	0.0839207	0.42788	-0.260097	0.00287918	0.0186549	0.0262082	0.763701	0.905573	837.786	961.12	1653.37	1800.08	900.553	895.491	1857.34	1658.6	806.089	811.431	1486.84	1396.27
ENSG00000177932.6	ZNF354C	0.653356	2.45193e-10	7.09269e-10	0.355304	0.000710974	0.00128042	0.776442	5.16073e-14	1.67979e-13	0.0421421	0.680387	1	0.015865	0.877522	0.981869	0.313917	0.00285031	0.0185019	0.46328	1.18736e-05	0.000455272	490.831	524.183	702.428	595.782	531.549	513.569	875.081	915.041	521.67	503.771	815.186	798.548
ENSG00000196793.13	ZNF239	0.903754	3.08994e-07	7.55167e-07	0.596896	0.00116444	0.00205538	0.881485	1.06032e-06	2.43829e-06	0.105464	0.559402	1	0.230421	0.201433	0.646392	0.537279	0.00285112	0.0185019	0.390053	0.033787	0.175495	130.796	135.479	219.35	183.318	141.747	144.667	252.349	275.496	163.33	148.432	306.115	278.066
ENSG00000160877.5	NACC1	-0.384863	8.29985e-07	1.9758e-06	-0.724662	3.05487e-20	1.23546e-19	-0.894641	2.07377e-29	1.10428e-28	0.00117355	0.987742	1	-0.100765	0.188195	0.631143	0.239035	0.00284489	0.0184807	-0.168806	0.0385963	0.190788	4100.12	4017.55	2622.06	2290.2	4201.55	3923.38	2041.85	2329.07	3764.33	3806.17	3044.33	2752.14
ENSG00000173442.12	EHBP1L1	0.830281	1.73778e-39	1.30817e-38	1.01139	3.05966e-58	3.1342e-57	0.945225	2.29627e-50	2.04385e-49	-0.0737818	0.243115	1	-0.00618997	0.92204	0.989308	-0.187299	0.00284109	0.0184656	-0.139947	0.0262973	0.15097	3746.97	3650.84	7706.42	7206.67	3675.39	3354.84	6528.51	7006.88	3679.85	3686.52	6259.1	6839.95
ENSG00000175756.13	AURKAIP1	0.507477	9.48761e-18	3.73398e-17	0.676015	7.55104e-31	4.23407e-30	0.706951	6.16447e-33	3.61953e-32	-0.0225813	0.69881	1	-0.00787071	0.893115	0.986222	-0.176409	0.00284067	0.0184656	0.00835504	0.88798	0.959081	1845.61	1813.71	2913.68	2933.08	1809.58	1793.15	2931.86	2948.93	1769.88	1872.95	2533.02	2641.63
ENSG00000154265.15	ABCA5	0.0122351	0.957728	0.9713	0.464159	0.033391	0.0494755	0.572908	0.00718767	0.0119849	0.297205	0.160942	1	-0.236103	0.28001	0.733979	-0.688027	0.00283429	0.0184502	0.405953	0.0641368	0.258299	133.55	111.362	157.222	180.772	142.517	158.411	206.221	241.762	116.161	90.8586	111.009	98.6302
ENSG00000104522.15	TSTA3	1.74052	1.69983e-164	6.71476e-163	2.04323	5.07247e-229	2.68823e-227	1.99238	5.53804e-218	2.77058e-216	0.121107	0.0725406	0.79302	0.127381	0.0606544	0.361803	-0.175332	0.00280927	0.0182969	0.0702562	0.231486	0.522866	693.221	739.814	2927.63	2977.64	788.08	770.354	3081.1	3119.01	814.537	746.66	2635.06	2594.09
ENSG00000137822.12	TUBGCP4	0.0880942	0.222165	0.291334	-0.0363771	0.618506	0.679497	-0.0306274	0.675024	0.738577	0.108107	0.126537	0.949062	0.0972728	0.170462	0.602676	0.221744	0.0028091	0.0182969	0.113856	0.130405	0.385346	1858	1988.21	1971.62	1778.44	1970.58	2173.63	1971.31	2087.31	2069.78	2043.87	2207.84	2165.11
ENSG00000262919.7	CCNQ	-0.526926	0.0012267	0.00227216	-1.15363	1.55752e-11	4.51089e-11	-0.949194	3.516e-08	8.80185e-08	-0.0956183	0.530399	1	-0.0882783	0.563724	0.905412	0.538422	0.00280531	0.0182902	0.108814	0.564599	0.799339	371.737	326.284	154.686	159.13	307.374	345.755	162.806	175.699	314.692	342.744	227.624	228.157
ENSG00000013441.15	CLK1	2.95663	5.03611e-203	2.82005e-201	3.09431	4.69793e-236	2.65572e-234	3.45484	3.57435e-288	2.82392e-286	-0.0478373	0.646508	1	-0.115618	0.273967	0.729196	-0.253298	0.00280317	0.0182858	0.312695	0.000203284	0.00467327	314.6	339.052	2802.1	2779.04	301.211	330.565	3619.71	3311.58	292.163	312.158	2314.36	2368.31
ENSG00000178057.14	NDUFAF3	0.937601	2.28065e-29	1.30689e-28	1.18298	6.38728e-47	5.24135e-46	1.1575	1.35151e-43	1.02708e-42	-0.0704721	0.401354	1	0.00183862	0.982553	0.998993	-0.243545	0.00279647	0.0182676	-0.095958	0.241064	0.533782	835.721	779.535	1830.88	1837	768.821	769.63	1790.86	1640.33	813.833	803.334	1521.61	1576.9
ENSG00000100401.19	RANGAP1	-0.517473	1.00675e-28	5.6773e-28	-0.71009	3.51132e-51	3.10685e-50	-0.90846	1.9848e-77	2.7236e-76	-0.0272234	0.532831	1	-0.0440172	0.315193	0.766324	0.1486	0.00279823	0.0182676	-0.225593	1.41574e-05	0.000527273	4305.27	4230.34	2628.4	2589.36	4211.57	4164.97	2231.79	2230.68	4140.27	4139.02	2869.41	2914.94
ENSG00000138160.5	KIF11	-3.21134	2.53544e-220	1.60568e-218	-3.60189	5.84334e-233	3.23141e-231	-3.49884	6.91479e-217	3.43779e-215	-0.0155337	0.840938	1	-0.00679692	0.930145	0.990254	0.383753	0.0027929	0.018257	0.0875134	0.521239	0.77661	2511.29	2393.93	197.796	206.232	2442.82	2410.16	226.571	202.405	2357.72	2526.95	271.355	255.488
ENSG00000177302.14	TOP3A	0.123245	0.460589	0.544606	-0.171575	0.317848	0.383321	0.00680142	0.968046	0.980167	0.156679	0.342376	1	0.224292	0.174429	0.609724	0.519111	0.00278253	0.0181987	0.335055	0.0574402	0.241888	341.448	355.366	332.195	286.434	332.796	443.406	379.88	400.594	401.285	412.912	458.612	427.794
ENSG00000089234.15	BRAP	-0.679441	2.90213e-11	8.78679e-11	-1.0252	3.05915e-22	1.3276e-21	-1.01439	2.04846e-21	8.63023e-21	0.0275147	0.771226	1	-0.0103892	0.912993	0.988982	0.335365	0.00277568	0.0181634	0.0383239	0.742577	0.894789	870.141	867.49	418.414	435.379	867.427	903.448	438.219	438.545	882.122	842.017	551.68	525.236
ENSG00000100568.10	VTI1B	0.574437	2.17163e-19	9.06779e-19	0.688041	6.48675e-28	3.34032e-27	0.680819	5.59663e-27	2.78332e-26	0.0332684	0.594432	1	-0.0764335	0.225962	0.676851	-0.190038	0.00276363	0.0180941	0.0260459	0.682315	0.866634	1418.8	1481.05	2335.51	2336.03	1482.95	1484.29	2431.23	2324.85	1363.66	1387.17	1991.43	2104.51
ENSG00000213639.9	PPP1CB	0.390602	1.44098e-32	9.04308e-32	0.49192	3.26221e-51	2.89147e-50	0.558426	7.10886e-65	8.12681e-64	0.0188324	0.559222	1	0.00212893	0.947618	0.993966	-0.099189	0.00276071	0.0180844	0.0853388	0.0102821	0.0827583	6258.95	6139.82	8757.52	8679.58	6309.26	6253.25	9326.05	9172.9	6091.78	6333.12	8052.06	8227.9
ENSG00000162688.16	AGL	-0.494397	6.72594e-07	1.60953e-06	-0.139921	0.15272	0.199739	-0.142049	0.149086	0.201376	0.0510595	0.584108	1	0.044717	0.633008	0.930091	-0.30976	0.00275225	0.018048	0.0489308	0.634075	0.84308	829.525	788.756	678.337	790.557	827.368	849.198	789.608	729.503	832.841	836.619	592.047	592.97
ENSG00000139625.12	MAP3K12	0.372576	0.346303	0.428157	0.870008	0.0197292	0.0302518	0.748198	0.0463258	0.0688759	0.0414158	0.911757	1	-0.657777	0.0861384		-1.15521	0.00275059	0.0180466	-0.0803943	0.830235		79.8547	73.7686	134.4	146.4	105.54	52.8036	162.806	102.608	55.6166	41.3812	56.065	70.1106
ENSG00000241360.1	PDXP	1.85016	4.26565e-66	5.37722e-65	1.48651	2.42912e-43	1.84824e-42	1.68386	1.75263e-54	1.68293e-53	-0.0718062	0.514582	1	-0.0496047	0.653477	0.937012	0.314046	0.00274618	0.0180271	0.125546	0.235364	0.526919	641.591	630.58	1814.39	1750.43	610.126	600.37	1917.04	1972.05	581.511	649.504	2416.4	2014.2
ENSG00000167792.12	NDUFV1	1.40523	3.35337e-150	1.17104e-148	1.47646	4.52709e-170	1.5921e-168	1.57215	3.62934e-188	1.45529e-186	-0.0885543	0.105369	0.894256	-0.0844595	0.124124	0.51818	-0.15569	0.00274423	0.0180238	0.0071311	0.891204	0.959837	2084.48	2060.56	5817.22	5717.22	1931.3	1966.75	5684.63	5907.71	1957.14	1952.11	5248.81	5105.01
ENSG00000108528.13	SLC25A11	0.0882277	0.323878	0.404473	0.348109	7.66064e-05	0.000150192	0.197982	0.0279319	0.043044	-0.0307332	0.721945	1	-0.0120535	0.889387	0.985403	-0.271935	0.00273021	0.0179506	-0.18086	0.0484679	0.218687	826.771	866.072	1110.7	1043.89	795.013	861.494	971.407	929.097	817.353	862.707	904.89	879.354
ENSG00000185420.18	SMYD3	-0.508045	0.00339429	0.00601416	0.137865	0.414523	0.483114	-0.00262617	0.987627	0.994231	0.174187	0.286286	1	0.11277	0.492349	0.874381	-0.53314	0.00272601	0.0179325	0.0336961	0.847103	0.943069	293.259	257.481	280.21	325.898	296.589	324.778	291.694	328.909	269.635	327.451	209.683	209.144
ENSG00000131370.15	SH3BP5	-0.814656	6.3571e-07	1.524e-06	-0.580216	0.000211894	0.000400562	-0.876289	3.58689e-08	8.97368e-08	0.187215	0.198605	1	-0.278302	0.0608814	0.362505	-0.512742	0.00271572	0.0178742	-0.108858	0.519891	0.775619	403.404	375.227	278.942	241.877	419.077	467.276	253.706	229.112	313.284	329.25	169.316	196.072
ENSG00000125319.14	C17orf53	0.612176	0.00163377	0.00299144	-0.130662	0.50793	0.57456	-0.0916437	0.6467	0.714185	-0.119805	0.533899	1	-0.147517	0.445169	0.852202	0.59532	0.00270398	0.0178063	-0.0807872	0.692855	0.871095	363.476	285.853	320.784	272.43	286.574	311.035	267.273	293.769	295.683	290.568	476.553	419.476
ENSG00000126882.12	FAM78A	-0.324263	0.359148	0.441405	-0.00547464	0.986698	0.991374	-0.0253667	0.938725	0.959127	0.0463275	0.884922	1	-0.739512	0.0246919		-1.0583	0.0027029	0.0178063	0.0264354	0.937663		115.652	98.5946	97.6298	115.847	90.9026	130.201	135.671	81.5244	49.9846	79.164	56.065	46.3443
ENSG00000144909.7	OSBPL11	-1.17324	6.44243e-66	8.07657e-65	-1.13292	1.71459e-57	1.72966e-56	-1.01597	7.75656e-45	6.07991e-44	-0.131171	0.0380395	0.605615	0.268726	1.76149e-05	0.0010283	0.22841	0.00267955	0.0176734	-0.0142234	0.85729	0.946722	1985.35	2004.52	907.831	911.496	1802.65	1840.17	921.209	879.901	2324.63	2485.57	1091.03	1039.78
ENSG00000165490.12	DDIAS	1.11988	8.22564e-33	5.20099e-32	0.928591	1.18879e-22	5.23351e-22	1.18107	2.28748e-36	1.45848e-35	0.128277	0.176623	1	0.0884953	0.354024	0.80006	0.279788	0.00267656	0.017663	0.380754	4.79225e-05	0.00148646	673.258	682.359	1319.9	1260.31	738.006	743.59	1671.47	1688.12	721.608	719.672	1667.37	1464.01
ENSG00000167447.12	SMG8	1.65913	2.23194e-67	2.88885e-66	1.446	4.32602e-51	3.81665e-50	1.44726	1.01748e-50	9.11734e-50	0.0483259	0.62406	1	0.0655239	0.508002	0.882274	0.278652	0.00266319	0.0175841	0.0495771	0.598467	0.819648	560.36	565.323	1543.06	1523.83	550.808	612.666	1543.94	1630.49	618.119	557.746	1923.03	1796.73
ENSG00000104774.12	MAN2B1	1.06738	1.80042e-56	1.92451e-55	1.14738	9.1554e-67	1.07491e-65	1.13612	1.58446e-64	1.79847e-63	-0.00235809	0.972057	1	-0.118197	0.0817023	0.421067	-0.1982	0.0026628	0.0175841	-0.013619	0.836833	0.938396	1626.01	1567.58	3747.97	3326.45	1542.26	1645.59	3519.32	3488.68	1498.83	1442.04	3075.73	3090.81
ENSG00000122203.14	KIAA1191	1.39735	1.162e-173	5.01199e-172	1.43049	1.56326e-178	5.90596e-177	1.46292	6.31442e-182	2.45187e-180	-0.0352736	0.497213	1	0.178264	0.000551789	0.0149314	0.145123	0.0026526	0.0175327	-0.00284614	0.953752	0.983689	1723.76	1699.51	4650.73	4576.58	1643.18	1696.95	4718.65	4489.47	1986.71	1882.84	5067.16	5137.09
ENSG00000149428.18	HYOU1	0.907	4.58521e-77	6.97572e-76	0.88701	1.13248e-75	1.50305e-74	0.664564	6.97336e-42	5.10729e-41	-0.0281338	0.561216	1	-0.164803	0.000739915	0.0190997	-0.144814	0.00263844	0.0174484	-0.25058	2.79282e-07	1.87227e-05	3413.1	3436.62	6501.89	6165.33	3302.54	3414.15	5291.18	5356.72	3194.08	2908.38	5656.96	5801.36
ENSG00000085872.14	CHERP	1.37606	1.71979e-88	3.07348e-87	1.19709	3.21664e-67	3.78824e-66	1.22523	1.70909e-69	2.10946e-68	-0.0367891	0.598481	1	0.0260076	0.709972	0.950685	0.204983	0.00263649	0.0174447	-0.00864681	0.899949	0.963527	2121.66	2081.83	4820.63	4817.18	2036.84	2060.79	4542.28	5039.05	2250.71	2024.98	5727.6	5380.69
ENSG00000127666.9	TICAM1	2.55979	4.4772e-101	9.36457e-100	2.22758	2.15804e-77	2.94354e-76	2.32314	1.11163e-84	1.67206e-83	0.124967	0.320049	1	0.00422884	0.973489	0.996781	0.336439	0.00262171	0.0173685	0.220525	0.0504557	0.223862	267.1	312.807	1366.82	1348.15	320.47	311.758	1531.73	1631.89	299.907	280.672	1736.89	1690.97
ENSG00000036054.12	TBC1D23	-1.31452	2.49644e-28	1.39109e-27	-1.60484	8.35926e-38	5.60577e-37	-1.65981	3.69363e-39	2.53752e-38	0.0421731	0.697859	1	0.112834	0.299325	0.754191	0.403155	0.00262357	0.0173685	-0.0127937	0.927675	0.973192	814.38	909.34	277.674	288.98	852.79	921.531	298.477	262.846	896.202	968.859	361.059	388.579
ENSG00000103150.5	MLYCD	-1.78852	8.39025e-15	2.9539e-14	-1.1859	3.05047e-08	7.50232e-08	-1.39614	4.26921e-10	1.17896e-09	-0.0588035	0.759344	1	-0.144574	0.454096	0.857687	-0.747195	0.00261827	0.017361	-0.269042	0.268017	0.562279	238.876	249.678	97.6298	117.12	243.434	225.681	84.1163	94.1748	218.946	223.098	69.5206	58.2275
ENSG00000204611.6	ZNF616	0.378501	0.0251664	0.0399315	-0.166808	0.334494	0.400862	-0.377158	0.0342519	0.0520399	-0.0999218	0.549849	1	-0.0194921	0.907189	0.988446	0.525817	0.00260623	0.0172903	-0.310272	0.0909461	0.31588	329.745	337.633	328.391	266.065	348.974	274.145	225.215	254.412	338.628	319.355	432.822	423.04
ENSG00000081320.10	STK17B	-0.998144	1.76748e-12	5.64369e-12	-1.30066	2.94053e-19	1.14903e-18	-1.05349	2.94172e-13	9.29457e-13	-0.01218	0.92909	1	0.147794	0.279854	0.733963	0.450309	0.00259551	0.0172323	0.234993	0.122319	0.371534	1086.3	1076.03	478.006	399.734	1030.74	1113.22	506.054	527.098	1194.7	1200.95	613.351	585.84
ENSG00000136485.14	DCAF7	-0.471948	7.81999e-10	2.20649e-09	-0.755429	3.69986e-22	1.60065e-21	-0.817646	4.41647e-25	2.0952e-24	0.0198004	0.786523	1	-0.0388838	0.596375	0.917709	0.244598	0.00259182	0.0172222	-0.042416	0.612011	0.829669	2024.59	1902.38	1114.5	1211.93	1925.9	2055	1124.72	1134.31	1950.1	1871.15	1412.84	1342.8
ENSG00000148248.13	SURF4	1.08383	5.43622e-192	2.80766e-190	0.976805	2.8285e-156	8.95671e-155	0.91119	1.84028e-133	4.78322e-132	-0.0101914	0.782727	1	0.0022238	0.952173	0.994773	0.109251	0.00259076	0.0172222	-0.0758067	0.039317	0.192618	5445.26	5303.54	10691.1	10464.4	5300.86	5372.22	9849.74	10224.3	5452.54	5309.38	11732.2	11084.6
ENSG00000124067.16	SLC12A4	1.40375	1.0657e-69	1.4316e-68	1.19633	1.04567e-50	9.15663e-50	1.13126	2.3216e-44	1.80294e-43	-0.01084	0.894161	1	0.0265166	0.745602	0.957552	0.233933	0.0025874	0.0172143	-0.0759066	0.338827	0.631595	822.641	773.861	1835.95	1822.99	809.65	775.417	1672.83	1799.16	849.034	774.547	2167.47	2135.4
ENSG00000011114.14	BTBD7	-1.59347	1.30651e-33	8.44496e-33	-1.75862	4.49059e-37	2.95813e-36	-1.82626	5.89669e-40	4.12742e-39	0.189008	0.120753	0.930983	0.278254	0.0223827	0.201192	0.443402	0.00258787	0.0172143	0.121362	0.42684	0.707165	885.974	889.479	264.995	259.7	1034.6	989.525	328.325	241.762	998.283	1156.87	375.636	337.482
ENSG00000159202.17	UBE2Z	0.33719	1.42439e-13	4.78064e-13	0.174307	0.000142172	0.000272952	0.199972	1.75647e-05	3.72858e-05	-0.122478	0.00650409	0.226105	-0.0230285	0.608889	0.920067	0.139854	0.00257895	0.0171733	-0.0968132	0.0409117	0.196448	4438.13	4426.82	5090.7	4912.66	4065.2	4078.17	4631.82	4722.79	4500.02	4218.18	5604.26	5416.34
ENSG00000101945.16	SUV39H1	0.621711	6.36323e-10	1.80407e-09	0.358637	0.000432271	0.000794431	0.508556	7.72014e-07	1.79026e-06	-0.0943603	0.347954	1	0.0446795	0.65624	0.937771	0.307753	0.00257594	0.0171624	0.0555581	0.594008	0.81711	762.75	699.383	1008	866.94	667.133	702.36	957.84	990.943	780.041	726.869	1199.79	1120.58
ENSG00000165525.17	NEMF	-1.345	2.42836e-24	1.20168e-23	-0.793783	1.08265e-09	2.88586e-09	-1.23438	1.93928e-20	7.91332e-20	0.116563	0.347818	1	0.13611	0.27359	0.728943	-0.415103	0.00256679	0.0171105	-0.324033	0.0196279	0.127139	1054.63	995.876	581.975	600.874	1107.01	1116.11	508.768	435.734	1169.36	1083.11	448.52	438.489
ENSG00000171295.12	ZNF440	-1.2268	1.92233e-15	6.96131e-15	-0.754627	4.54452e-07	1.03992e-06	-0.507589	0.000716138	0.00132585	-0.10057	0.472639	1	-0.0195931	0.888783	0.985383	-0.491762	0.00256002	0.0170746	0.146468	0.356911	0.645771	504.599	505.031	294.157	304.256	457.595	483.912	288.98	373.888	475.205	521.762	218.654	206.767
ENSG00000147533.16	GOLGA7	1.33912	1.16188e-117	2.93393e-116	1.20343	1.06984e-94	1.82447e-93	1.63759	1.29292e-171	4.6264e-170	-0.118684	0.0494892	0.677371	0.0336477	0.575951	0.909717	0.169334	0.00255496	0.0170499	0.315472	2.28255e-08	2.01e-06	1064.27	1067.52	2433.14	2476.06	972.196	990.972	3024.12	3085.28	1093.32	1088.5	2801.01	2718.87
ENSG00000118515.11	SGK1	6.13766	0	0	6.16385	0	0	6.43277	0	0	-0.245747	0.108155	0.901401	-0.155091	0.310154	0.763337	-0.181278	0.00254826	0.0170143	0.0231767	0.699996	0.873746	90.1807	72.35	5838.77	5830.52	66.2511	70.887	5953.26	5904.9	71.8088	74.666	5207.32	5083.62
ENSG00000122687.17	MRM2	1.53358	4.10666e-41	3.21108e-40	1.26937	2.72907e-28	1.41776e-27	1.50417	5.57369e-39	3.81434e-38	-0.00208468	0.985815	1	0.0736676	0.530222	0.890071	0.337879	0.00252071	0.0168402	0.232719	0.0393742	0.192716	435.759	472.403	1144.93	1043.89	457.595	449.192	1200.69	1371.86	457.605	499.273	1437.51	1328.54
ENSG00000163866.8	SMIM12	-1.211	8.02047e-21	3.51452e-20	-1.62743	2.61815e-34	1.60421e-33	-1.32887	6.32393e-24	2.88518e-23	0.0165548	0.892403	1	0.00504344	0.967186	0.996388	0.421479	0.0025192	0.0168402	0.315117	0.0263566	0.151143	1189.56	1200.87	398.127	375.547	1232.58	1185.55	473.493	489.146	1189.07	1209.95	569.621	465.82
ENSG00000278845.4	MRPL45	-0.747048	1.42391e-27	7.78228e-27	-0.899096	4.76046e-37	3.1305e-36	-1.01708	3.67202e-44	2.83511e-43	-0.0266355	0.674694	1	0.0757513	0.232525	0.685244	0.227799	0.00252084	0.0168402	-0.144623	0.0683428	0.267812	1723.76	1723.63	910.367	938.23	1691.71	1692.61	824.882	847.573	1866.33	1764.1	1077.57	1087.31
ENSG00000135473.14	PAN2	0.48585	0.000891596	0.00167755	0.670529	3.23566e-06	7.01902e-06	0.559499	0.000118294	0.000234516	-0.0630302	0.661479	1	-0.254734	0.0785735	0.414222	-0.439412	0.00251916	0.0168402	-0.17406	0.231351	0.52283	733.149	714.988	1058.71	1246.31	719.518	666.917	1036.53	1006.4	611.783	601.826	914.981	784.288
ENSG00000112208.11	BAG2	-0.727303	3.6164e-16	1.34626e-15	-0.789552	1.91134e-17	6.93104e-17	-0.795214	5.75563e-18	2.16688e-17	0.188246	0.0233558	0.476805	0.235017	0.00472082	0.0699772	0.297266	0.00250826	0.0167921	0.182583	0.0708349	0.273085	886.662	958.282	531.258	535.95	1036.14	1065.48	590.171	621.272	1054.6	1118.19	670.538	640.502
ENSG00000111364.15	DDX55	0.716407	9.64779e-10	2.70501e-09	0.25706	0.0298894	0.0446077	0.439361	0.000196991	0.00038264	0.0397807	0.730875	1	-0.10015	0.390847	0.822913	0.359197	0.00250037	0.0167494	0.222082	0.0657438	0.26144	523.874	576.672	633.96	681.076	581.623	549.736	771.97	761.832	559.686	464.189	796.124	891.237
ENSG00000126067.11	PSMB2	0.29267	1.00921e-13	3.41372e-13	0.468429	6.24328e-33	3.70063e-32	0.454443	4.73099e-30	2.56809e-29	-0.113468	0.00353916	0.154849	0.0556834	0.1513	0.569829	-0.120076	0.00250054	0.0167494	-0.127454	0.00151251	0.0214706	5275.23	5103.51	7417.33	6943.16	4871.77	4723.39	6656.04	6489.62	5348.35	5441.62	6552.88	6661.7
ENSG00000197892.12	KIF13B	-1.87753	3.25016e-52	3.2018e-51	-1.56959	3.98913e-38	2.69885e-37	-1.80729	2.49131e-47	2.06647e-46	-0.126862	0.269858	1	-0.0839671	0.465501	0.862829	-0.391904	0.00249232	0.0167303	-0.36456	0.00544823	0.0538142	1875.21	2058.43	628.888	696.352	1765.67	1836.55	544.042	484.93	1792.4	1919.73	523.647	486.021
ENSG00000117408.10	IPO13	0.80723	4.71468e-19	1.94272e-18	0.488112	8.27302e-08	1.98166e-07	0.650669	1.28511e-12	3.96387e-12	-0.0858673	0.342388	1	-0.0439126	0.627934	0.928409	0.275206	0.00247835	0.0166455	0.0766896	0.406031	0.688828	1125.54	1007.22	1532.92	1458.9	942.152	1066.92	1519.52	1636.11	1036.3	1032.73	1930.88	1688.6
ENSG00000138092.10	CENPO	0.339753	0.0381679	0.0587955	-0.123641	0.453465	0.52102	0.0746456	0.653128	0.71969	-0.307541	0.0604008	0.745256	0.0373563	0.819175	0.972702	0.50075	0.00246703	0.0165784	-0.109254	0.513567	0.77061	1223.98	1288.82	1369.35	936.957	980.67	1049.56	1086.73	1051.38	1290.45	1288.21	1646.07	1617.3
ENSG00000103485.17	QPRT	0.564054	3.48141e-19	1.44424e-18	0.678188	2.68889e-27	1.35627e-26	0.677076	5.98583e-27	2.97132e-26	-0.0425749	0.496537	1	-0.0764452	0.223219	0.674974	-0.19058	0.00244973	0.0164888	-0.0436875	0.488287	0.751895	4125.6	4323.26	6832.82	6686	4183.83	4019.58	6684.53	6430.59	4009.33	4003.18	5910.38	5935.64
ENSG00000166788.9	SAAL1	0.257427	0.0275288	0.0433737	0.0400013	0.739242	0.786844	0.24534	0.0400448	0.0602389	0.0371859	0.746826	1	0.151603	0.187802	0.631003	0.369028	0.00244831	0.0164881	0.242524	0.051045	0.225268	438.512	462.472	443.772	482.482	446.039	478.126	569.82	525.692	508.998	491.176	633.535	562.073
ENSG00000141198.15	TOM1L1	-0.063271	0.404852	0.488289	0.267234	0.000377528	0.000697774	0.249757	0.000946916	0.00173102	0.0727557	0.318249	1	0.0944921	0.19644	0.640277	-0.236013	0.00244775	0.0164881	0.0552785	0.477045	0.744173	1037.42	1105.82	1285.67	1293.41	1123.19	1130.58	1347.22	1332.5	1158.09	1128.99	1067.48	1122.96
ENSG00000232810.3	TNF	6.59818	1.98299e-79	3.10564e-78	7.19969	1.52492e-102	2.85581e-101	6.91929	2.16594e-57	2.18635e-56	-0.905402	0.0756817	0.803331	0.00229576	0.995855	0.999488	-0.599206	0.00244472	0.0164817	-1.1858	3.20659e-09	3.29898e-07	7.57243	12.0583	1379.5	1498.37	6.16289	4.34002	622.732	642.356	12.6721	6.29713	898.162	1001.75
ENSG00000153310.19	FAM49B	-1.01888	1.69014e-34	1.12247e-33	-1.0456	2.12259e-34	1.30476e-33	-1.11622	2.01531e-37	1.31597e-36	-0.0475495	0.54706	1	0.245146	0.00181719	0.0367362	0.271873	0.0024401	0.0164595	-0.118166	0.205115	0.48907	1785.72	1804.49	888.812	850.39	1748.72	1725.16	827.596	774.482	2174.68	2078.95	995.715	1105.13
ENSG00000111652.9	COPS7A	0.539161	6.8784e-09	1.84585e-08	0.648505	9.75308e-13	2.98559e-12	0.619182	2.33393e-11	6.81683e-11	-0.0786851	0.385835	1	-0.170721	0.0622935	0.365701	-0.280065	0.0024357	0.0164387	-0.108009	0.24452	0.537508	740.721	749.744	1196.92	1139.37	682.54	728.4	1136.93	1030.3	673.736	649.504	974.41	949.464
ENSG00000196405.12	EVL	0.367167	0.024269	0.0385881	0.63553	6.25348e-05	0.000123524	0.641109	6.89085e-05	0.00013938	-0.115691	0.465954	1	-0.222733	0.163434	0.589803	-0.491096	0.00242434	0.0163708	-0.110111	0.494459	0.7558	370.361	336.215	514.776	583.052	328.174	324.055	525.048	491.958	304.131	301.363	366.665	414.722
ENSG00000138777.19	PPA2	0.546441	1.7235e-11	5.2662e-11	0.849885	3.53814e-26	1.73475e-25	1.01945	2.77266e-36	1.7615e-35	-0.0733869	0.364402	1	0.0585196	0.468734	0.864046	-0.244925	0.00242234	0.0163662	0.0961731	0.231837	0.523192	900.43	803.652	1518.97	1553.11	829.679	790.607	1676.9	1606.59	860.298	916.683	1302.95	1289.32
ENSG00000094880.10	CDC23	0.114615	0.186837	0.249821	-0.0182164	0.836736	0.870085	0.0676195	0.444404	0.523722	0.0538417	0.528007	1	0.139657	0.101805	0.474162	0.272488	0.00241642	0.0163439	0.139678	0.126427	0.378697	1106.26	1101.56	1089.14	1090.99	1082.36	1208.7	1173.56	1228.49	1179.92	1254.03	1232.31	1402.21
ENSG00000094804.10	CDC6	0.55866	1.26804e-12	4.08821e-12	0.549167	4.89958e-12	1.44927e-11	0.602693	3.94779e-14	1.29157e-13	0.0289941	0.713617	1	0.231331	0.00333685	0.055566	0.240824	0.00241507	0.0163436	0.0825201	0.303381	0.596149	1804.3	1853.44	2821.12	2530.8	1849.64	1882.12	2721.57	2946.12	2201.43	2090.65	3182.25	3141.91
ENSG00000198040.10	ZNF84	0.422401	0.00033487	0.000656939	-0.192458	0.10563	0.143284	0.152617	0.202554	0.265771	-0.195923	0.0884233	0.854106	-0.247637	0.0322098	0.250852	0.367222	0.00241124	0.0163266	0.149152	0.22737	0.517207	638.149	707.895	568.028	609.786	554.66	619.9	656.65	649.384	542.086	592.83	717.632	802.113
ENSG00000110011.13	DNAJC4	1.47351	5.50951e-26	2.86872e-25	1.54581	1.72003e-30	9.55341e-30	1.76601	6.90334e-38	4.56949e-37	-0.205632	0.142505	0.975538	-0.329334	0.0203858	0.189302	-0.40164	0.00240395	0.0162896	0.0145635	0.911879	0.968227	277.426	305.714	904.027	798.196	263.464	242.318	841.163	878.496	248.515	214.103	649.233	639.314
ENSG00000107281.9	NPDC1	1.3069	8.31968e-36	5.68381e-35	1.56434	1.10275e-52	1.00606e-51	1.55528	9.89337e-51	8.87013e-50	-0.0277529	0.794516	1	-0.0448193	0.676194	0.941988	-0.302256	0.00240447	0.0162896	-0.0368119	0.71156	0.878266	398.585	396.506	1238.76	1112.64	378.247	401.452	1189.84	1101.99	361.86	411.113	986.745	919.756
ENSG00000143774.16	GUK1	2.07762	0	0	2.1868	0	0	2.21996	0	0	-0.0689163	0.20585	1	-0.0361882	0.508293	0.882337	-0.145369	0.00240203	0.0162896	-0.0357494	0.457554	0.730666	1405.72	1442.03	6612.2	6352.47	1348.13	1366.38	6322.29	6325.17	1394.64	1381.77	5735.45	5987.92
ENSG00000150712.10	MTMR12	-2.14129	6.44685e-31	3.89275e-30	-2.52063	5.73304e-40	4.04173e-39	-2.10768	3.61684e-29	1.91447e-28	0.0205901	0.908125	1	0.218524	0.22042	0.67124	0.597862	0.00240052	0.0162893	0.433543	0.0297731	0.16305	1409.16	1652.7	278.942	254.608	1499.12	1606.53	267.273	454.007	1687.51	1875.65	454.127	352.93
ENSG00000182774.12	RPS17	1.57032	1.52732e-252	1.21266e-250	1.74972	0	0	1.76635	0	0	0.029471	0.529955	1	0.0419011	0.372965	0.812081	-0.1375	0.00239774	0.0162793	0.0460975	0.309291	0.602746	4680.45	4653.1	15700.7	15687.7	4579.8	4944.73	16272.4	16134.8	4748.53	4862.29	14257.3	14277.6
ENSG00000127946.16	HIP1	-2.11618	2.19153e-12	6.96845e-12	-1.5419	9.15937e-08	2.1895e-07	-2.35291	2.82862e-14	9.29996e-14	-0.29012	0.294421	1	-0.373301	0.178159	0.615115	-0.947579	0.00237711	0.016148	-1.10113	0.000580325	0.0105055	398.585	463.891	96.3619	199.867	344.352	360.945	69.1924	68.8741	394.948	269.877	74.0058	79.6172
ENSG00000198718.12	TOGARAM1	-1.98055	2.53825e-14	8.76983e-14	-1.11901	8.63991e-06	1.82369e-05	-0.831915	0.000823674	0.0015151	0.150704	0.531931	1	0.0435703	0.856906	0.979981	-0.81797	0.0023728	0.0161364	0.437798	0.0907804	0.31559	468.802	375.936	133.132	255.881	418.306	519.356	236.068	290.958	423.813	447.096	104.281	116.455
ENSG00000158435.7	CNOT11	-1.58374	1.54995e-52	1.53447e-51	-1.82752	6.37204e-64	7.18821e-63	-1.60278	2.52601e-50	2.24208e-49	-0.0081101	0.931552	1	0.11066	0.24101	0.692691	0.354437	0.00236595	0.0160985	0.216631	0.0705471	0.272817	1398.83	1388.13	357.553	427.741	1391.27	1380.13	466.71	445.573	1531.22	1477.13	500.1	503.846
ENSG00000137075.17	RNF38	-0.410679	0.000417799	0.000812929	-0.842674	1.22261e-12	3.72097e-12	-0.712907	1.78728e-09	4.78576e-09	0.0324216	0.772395	1	-0.0601929	0.592761	0.917709	0.371803	0.00236331	0.0160893	0.162189	0.193433	0.474548	1080.79	1051.91	568.028	621.243	1137.05	1044.5	729.912	600.188	1005.32	1040.83	752.393	786.665
ENSG00000278259.4	MYO19	0.474382	9.9887e-19	4.06969e-18	0.460738	2.75323e-17	9.92736e-17	0.45538	9.5597e-17	3.45244e-16	0.0578118	0.279326	1	0.152831	0.00424076	0.0650897	0.166476	0.00235049	0.0160108	0.0524545	0.34734	0.639704	1873.14	1929.33	2710.81	2521.89	2002.94	1955.18	2756.84	2669.22	2110.62	2116.74	2940.05	2932.76
ENSG00000132694.18	ARHGEF11	-1.84277	6.59219e-59	7.36728e-58	-2.09774	6.69511e-68	7.96472e-67	-2.06332	3.06985e-65	3.53757e-64	0.0575634	0.567553	1	0.145905	0.14745	0.563032	0.400873	0.00232948	0.0158763	0.0919848	0.50464	0.764172	1119.34	1126.39	290.354	234.239	1147.07	1189.89	279.483	279.713	1206.67	1279.22	334.148	358.871
ENSG00000121749.15	TBC1D15	-0.750288	2.93725e-11	8.88974e-11	-0.395734	0.000352951	0.000654012	-0.660564	6.27835e-09	1.64122e-08	0.00972159	0.926565	1	-0.00315196	0.976239	0.996795	-0.357706	0.00232616	0.0158696	-0.255108	0.0315126	0.168442	832.967	861.816	680.873	607.24	849.709	856.431	554.896	524.286	780.745	913.084	465.34	540.684
ENSG00000164111.14	ANXA5	1.50311	3.16494e-289	3.38989e-287	1.65526	0	0	1.66003	0	0	0.134966	0.00125022	0.0775539	0.0289795	0.490884	0.873735	-0.123173	0.00231933	0.0158331	0.139734	0.000548689	0.0100377	5214.65	5321.98	17260.2	15927	5695.28	5873.5	18158.3	18404.8	5298.36	5455.12	15675.8	14793.3
ENSG00000110367.12	DDX6	-1.34745	4.19262e-37	2.98439e-36	-1.63435	1.6404e-51	1.46589e-50	-1.54384	2.19028e-46	1.77075e-45	0.0794314	0.430493	1	0.0569852	0.572262	0.909054	0.343887	0.00231648	0.0158223	0.169943	0.139395	0.399402	2074.16	2233.63	626.352	761.277	2253.31	2298.04	803.175	757.615	2246.49	2234.58	925.073	835.386
ENSG00000112029.9	FBXO5	1.74313	5.29551e-83	8.68561e-82	1.58818	1.33134e-68	1.61144e-67	1.88744	2.24689e-96	3.91038e-95	0.0232312	0.802205	1	0.113905	0.219495	0.669831	0.268858	0.00230748	0.0157906	0.3225	0.000270379	0.00590233	919.017	842.664	2758.99	2538.44	892.079	898.384	3275.11	3349.53	941.963	965.26	3285.41	3096.75
ENSG00000125875.13	TBC1D20	0.410226	0.000227385	0.000452642	-0.127788	0.253799	0.314248	0.0611952	0.586674	0.659301	-0.110829	0.312263	1	-0.193284	0.0792007	0.415224	0.34473	0.00230931	0.0157906	0.0781548	0.496021	0.756576	1125.54	1248.39	1081.54	1090.99	1075.42	1122.62	1143.71	1149.78	1047.56	1028.23	1400.5	1358.25
ENSG00000137656.11	BUD13	0.188371	0.206645	0.273019	-0.292575	0.055813	0.0796293	-0.0329014	0.829742	0.869458	-0.0642232	0.660237	1	-0.00617874	0.966313	0.996388	0.474767	0.0022974	0.0157351	0.19545	0.220688	0.509234	382.063	402.181	346.142	294.072	364.381	385.539	367.669	365.454	392.132	388.623	467.582	421.852
ENSG00000178177.15	LCORL	-1.07887	6.34186e-06	1.41949e-05	-0.419445	0.0712246	0.099734	-1.2172	3.74574e-07	8.84424e-07	0.165609	0.463452	1	-0.0849398	0.708352	0.950108	-0.744367	0.0022965	0.0157351	-0.632148	0.0101153	0.0817327	304.962	403.599	287.818	241.877	397.507	397.112	195.367	146.182	303.427	365.234	156.982	159.234
ENSG00000099812.8	MISP	0.426816	5.42562e-11	1.62088e-10	0.417993	1.80739e-10	4.99299e-10	0.453629	5.73072e-12	1.72429e-11	-0.0254634	0.695644	1	0.191454	0.00319985	0.0538021	0.200277	0.0022925	0.0157187	0.0101724	0.878111	0.955601	3353.21	3271.35	4530.28	4320.7	3169.27	3338.92	4329.27	4585.05	3767.15	3798.07	5144.53	5024.2
ENSG00000215182.8	MUC5AC	-0.165667	0.265653	0.340554	-0.061641	0.674267	0.729882	-0.0322886	0.826611	0.866975	-0.0575901	0.690853	1	-0.352944	0.0153755	0.158342	-0.45697	0.00228877	0.0157018	-0.0282378	0.84991	0.944123	1127.6	988.783	924.314	1103.72	1103.16	930.935	1113.86	874.279	906.058	749.359	705.298	772.405
ENSG00000186130.4	ZBTB6	1.04689	2.82393e-13	9.35003e-13	0.703966	1.32156e-06	2.93566e-06	0.964214	2.42817e-11	7.08301e-11	0.0878021	0.544104	1	0.0954149	0.511154	0.883761	0.438338	0.00228536	0.015687	0.34805	0.0165354	0.113262	351.085	330.54	536.33	574.141	362.07	362.392	721.772	691.552	363.972	364.334	773.697	730.814
ENSG00000129474.15	AJUBA	-0.511944	0.000967628	0.00181185	-0.552543	0.000483979	0.000886897	-0.657167	3.95914e-05	8.16119e-05	-0.00822397	0.957327	1	0.448804	0.00335238	0.0556499	0.489403	0.00228307	0.0156799	-0.112848	0.492382	0.754659	820.576	774.57	510.972	576.687	882.064	704.53	480.277	525.692	1110.92	1066.01	710.905	816.373
ENSG00000101220.17	C20orf27	0.959097	5.67361e-45	4.80091e-44	1.05209	1.73295e-56	1.7153e-55	0.899027	7.5145e-40	5.23685e-39	0.000632885	0.992538	1	-0.108022	0.115819	0.502913	-0.201011	0.00227989	0.0156673	-0.152426	0.0225371	0.137593	830.213	846.211	1776.36	1699.51	853.56	823.881	1560.22	1567.24	782.153	772.748	1521.61	1502.03
ENSG00000095397.13	WHRN	-0.551229	0.0148743	0.0243816	-0.0325115	0.879259	0.905726	-0.620811	0.00474956	0.00809551	0.263498	0.195472	1	-0.188608	0.364678	0.80806	-0.707326	0.00227998	0.0156673	-0.324802	0.15718	0.426885	155.579	166.689	167.365	147.673	184.887	201.811	113.964	137.748	137.282	145.734	88.5828	104.572
ENSG00000106588.10	PSMA2	0.520048	1.66554e-16	6.266e-16	0.757632	8.04223e-34	4.87098e-33	0.700123	8.05072e-29	4.21389e-28	0.0780794	0.209729	1	0.0454207	0.468278	0.864046	-0.192163	0.00227099	0.0156314	0.0205709	0.744412	0.89574	1445.65	1500.2	2502.87	2477.33	1515.3	1593.51	2484.14	2568.02	1496.02	1545.5	2207.84	2150.85
ENSG00000105613.9	MAST1	-0.147246	0.571863	0.648194	0.266828	0.270763	0.332554	0.163297	0.514929	0.592398	-0.145536	0.540316	1	-0.381946	0.114441		-0.79602	0.0022687	0.0156243	-0.249067	0.328973		114.275	102.141	134.4	126.031	102.458	93.3105	127.531	91.3636	81.6649	84.5615	75.1271	74.8639
ENSG00000138623.10	SEMA7A	2.55809	2.99613e-41	2.35427e-40	2.39724	1.2064e-34	7.47662e-34	2.4905	1.39424e-37	9.15666e-37	0.127422	0.538771	1	0.386321	0.0599499	0.360067	0.547169	0.00226421	0.0156088	0.220685	0.223997	0.513468	97.0647	92.92	556.617	444.291	107.08	100.544	548.112	618.461	108.417	141.236	762.484	699.918
ENSG00000125877.12	ITPA	0.616028	9.64922e-11	2.85487e-10	0.975751	3.3681e-25	1.60197e-24	0.868242	1.22675e-19	4.88711e-19	-0.0418319	0.660042	1	0.0719402	0.44904	0.854845	-0.287782	0.00225913	0.0155841	-0.149341	0.114994	0.358292	691.844	634.126	1345.26	1262.85	606.274	681.383	1164.06	1187.73	689.224	705.279	1024.87	1112.26
ENSG00000134758.13	RNF138	-0.624393	8.20751e-05	0.000169734	-0.756258	3.14303e-06	6.82586e-06	-0.33986	0.0347193	0.0527048	-0.0283209	0.85611	1	0.37259	0.0166039	0.165895	0.504454	0.00225024	0.0155314	0.388078	0.020011	0.128445	807.496	685.906	450.112	434.106	652.496	811.584	527.762	629.706	966.603	967.06	624.564	629.807
ENSG00000204520.12	MICA	1.56406	2.09491e-69	2.80005e-68	1.35727	6.2778e-52	5.63968e-51	1.51269	6.89177e-64	7.78384e-63	0.0316799	0.732521	1	0.0528025	0.570993	0.908607	0.25959	0.0022457	0.0155086	0.187094	0.0302632	0.164814	439.889	402.89	1090.41	1069.35	429.862	431.832	1238.68	1220.06	431.557	443.498	1324.26	1260.8
ENSG00000175970.10	UNC119B	1.82118	1.24395e-189	6.30227e-188	1.49978	4.53137e-132	1.16828e-130	1.54321	1.39739e-140	3.89877e-139	0.121512	0.0539456	0.703478	-0.141712	0.0278126	0.229047	0.179685	0.00224022	0.0154793	0.164942	0.0054608	0.0538872	1169.6	1138.45	3308	3219.52	1298.83	1213.04	3796.09	3521.01	1056.72	1034.53	3681.23	3712.3
ENSG00000112130.16	RNF8	0.963574	4.59328e-12	1.43649e-11	0.683195	1.24411e-06	2.77007e-06	0.642188	6.17714e-06	1.35339e-05	-0.0237568	0.865905	1	0.146863	0.295664	0.74968	0.427242	0.00223771	0.0154706	-0.064764	0.648996	0.848693	532.135	536.95	801.325	915.315	532.32	519.356	788.251	853.195	604.743	578.437	1187.46	1120.58
ENSG00000144580.13	CNOT9	-0.137574	0.105445	0.149528	-0.493765	1.11401e-08	2.81044e-08	-0.489007	1.62478e-08	4.15211e-08	0.0928395	0.251358	1	-0.0824856	0.312661	0.765519	0.273706	0.00223744	0.0154706	0.0975975	0.287426	0.581337	1257.02	1204.41	887.544	860.574	1261.85	1362.77	891.361	979.699	1145.42	1180.26	1124.66	987.49
ENSG00000182919.14	C11orf54	-0.31497	0.0671168	0.0992694	0.0797199	0.634854	0.69421	0.0670034	0.691437	0.752961	0.0265035	0.871845	1	-0.138438	0.402672	0.82907	-0.533128	0.00223336	0.0154576	0.013787	0.936219	0.977125	392.389	431.263	407.002	463.386	382.099	456.426	468.066	410.433	342.852	406.615	266.87	335.105
ENSG00000110955.8	ATP5F1B	1.30077	0	0	1.38866	0	0	1.44952	0	0	-0.0228753	0.489879	1	-0.0116325	0.725943	0.954563	-0.0995141	0.00222028	0.0153842	0.0379832	0.243687	0.5367	13246.2	13261.3	35401.6	34004.1	12829.6	13259.5	35294.9	35963.5	13353.6	12935.2	32773.4	32004.9
ENSG00000110958.15	PTGES3	-1.02168	1.06596e-161	4.0992e-160	-0.977556	9.68638e-145	2.74292e-143	-1.09099	2.05164e-175	7.59676e-174	0.0261574	0.468566	1	0.165622	4.38317e-06	0.000313608	0.121496	0.00221799	0.0153768	-0.0872812	0.0314805	0.168442	12076.6	11859.7	6049.25	6106.77	12200.2	12174.5	5763.32	5678.6	13243.8	13609	6432.9	6793.6
ENSG00000161267.11	BDH1	0.411716	0.212719	0.280282	0.554864	0.0663789	0.0934201	0.17927	0.5589	0.633801	0.144302	0.628503	1	-0.834503	0.007811		-0.977651	0.00221568	0.0153694	-0.231292	0.456479		76.4127	87.9549	114.113	127.304	97.0655	84.6304	105.824	99.7971	42.9445	49.4775	53.8224	68.9223
ENSG00000197747.8	S100A10	1.32315	4.46411e-124	1.21991e-122	1.47296	6.91233e-155	2.16638e-153	1.43686	2.05835e-147	6.14003e-146	0.112963	0.0441216	0.650127	-0.0184708	0.743318	0.957552	-0.168279	0.00221311	0.0153601	0.0768614	0.162293	0.433296	3740.78	3983.5	11020.8	10419.8	4018.98	4332.79	11291.9	11322.1	3878.38	3744.99	9685.8	9393.64
ENSG00000007384.15	RHBDF1	1.28112	1.07941e-24	5.38661e-24	1.1041	2.88074e-18	1.07846e-17	1.22042	1.18407e-21	5.04718e-21	-0.0551157	0.667914	1	0.202028	0.113601	0.499126	0.379046	0.00220817	0.0153429	0.0612045	0.626756	0.837753	440.578	397.925	910.367	892.4	448.35	359.498	927.992	952.992	497.03	466.887	1243.52	1100.38
ENSG00000162086.14	ZNF75A	1.01516	1.689e-23	8.12137e-23	0.771588	5.76367e-14	1.84464e-13	0.911323	7.29293e-19	2.84081e-18	0.03208	0.754496	1	0.0670281	0.51456	0.886131	0.310598	0.00220622	0.0153378	0.171816	0.094808	0.324811	670.504	606.463	1028.28	1152.1	657.118	648.833	1235.97	1220.06	673.736	663.898	1458.81	1244.17
ENSG00000149600.11	COMMD7	-0.96738	9.05281e-17	3.43576e-16	-0.639761	1.44629e-08	3.62236e-08	-0.951668	6.69225e-16	2.33958e-15	0.0119274	0.908398	1	-0.0521175	0.617438	0.923801	-0.379737	0.00220145	0.0153132	-0.29998	0.0172928	0.116909	645.721	646.894	413.342	416.284	649.415	653.897	332.395	341.559	621.639	625.215	333.026	304.209
ENSG00000259522.3	AL136295.4	4.16365	0.0124207	0.020556	3.71503	0.0222565	0.0338347	5.09545	0.00262863	0.00459636	-1.79821	0.293874	1	-1.15489	0.493083		-0.706271	0.659898	0.804029	-0.417797	0.794607		0	17.7328	74.8073	157.857	0	5.06336	42.0581	132.126	0	8.09631	79.6124	62.9807
ENSG00000176845.12	METRNL	-1.46604	1.86979e-46	1.64226e-45	-1.53429	1.01021e-46	8.26308e-46	-1.44883	8.70377e-40	6.05244e-39	-0.177837	0.0611101	0.74649	0.281698	0.00276443	0.0482775	0.349949	0.00219766	0.0153025	-0.0923736	0.442285	0.719327	1238.44	1212.22	437.432	408.646	1079.28	1087.18	412.441	380.916	1421.39	1559.89	551.68	526.424
ENSG00000196502.11	SULT1A1	1.07846	0.0187476	0.0303011	1.05684	0.0220263	0.0335114	1.05782	0.0153429	0.024557	0.671348	0.138564	0.973063	0.0900961	0.847804		0.111717	0.804233	0.89578	0.672328	0.130769		22.0289	17.0235	45.6451	35.6451	37.7477	24.5935	73.2626	56.2237	17.6002	24.2889	40.3668	47.5326
ENSG00000125462.16	C1orf61	6.745	1.44206e-13	4.83586e-13	4.29476	4.44175e-12	1.31691e-11	6.10749	2.93383e-11	8.53151e-11	-1.48623	0.148213	0.989358	-1.39847	0.173305		1.05177	0.00910769	0.0450593	0.326496	0.430919		4.81882	1.41863	73.5394	49.6485	1.54072	0.723337	82.7596	71.6853	0.704008	1.79918	142.405	112.89
ENSG00000104964.14	AES	1.41517	1.28587e-200	7.05198e-199	1.53938	5.77605e-240	3.37777e-238	1.50521	1.14043e-227	6.06671e-226	0.0300747	0.524991	1	-0.0161391	0.734104	0.955747	-0.140347	0.00219868	0.0153025	-0.00409058	0.929048	0.973748	4279.11	4122.53	12307.7	12114.2	4364.87	4214.88	12099.2	12254	4181.81	4125.52	10971.9	11186.8
ENSG00000182944.17	EWSR1	0.426038	4.34368e-24	2.1336e-23	0.585721	1.64058e-44	1.28148e-43	0.49877	6.22952e-32	3.56206e-31	-0.00816448	0.844257	1	0.0302107	0.468298	0.864046	-0.129472	0.00219385	0.0152944	-0.0951153	0.0258866	0.149604	4231.61	4049.47	6235.63	6193.34	4012.81	4220.67	5846.08	5789.64	4286.7	4166.9	5725.36	5636.18
ENSG00000034693.14	PEX3	-1.34431	7.65502e-17	2.91776e-16	-0.741449	1.74095e-06	3.83824e-06	-0.880702	2.59724e-08	6.55637e-08	0.0468092	0.742094	1	0.074816	0.599789	0.91788	-0.528044	0.00219113	0.015284	-0.0924441	0.586229	0.813846	371.049	393.669	229.494	227.874	389.803	400.005	236.068	192.566	364.676	442.598	162.589	154.481
ENSG00000261915.6	AC026954.2	9.19151	6.51609e-06	1.45767e-05	3.40267	0.0212041	0.0323444	5.35984	0.00135681	0.00244311	-2.68839	0.112521	0.912009	-5.59665	0.00659486		0.192195	0.894284	0.948242	-0.731217	0.614662		0	14.1863	97.6298	52.1946	0	2.17001	70.5491	19.6783	0	0	58.3076	112.89
ENSG00000125755.18	SYMPK	0.0336869	0.528902	0.609265	0.166264	0.00169753	0.00294694	0.193405	0.000314102	0.000599612	-0.0489981	0.342613	1	-0.0348424	0.501217	0.878999	-0.167419	0.00218018	0.0152161	-0.0218568	0.690897	0.870781	2701.98	2625.88	2968.2	3010.74	2539.88	2609.8	2991.55	2896.93	2663.97	2533.25	2604.78	2720.06
ENSG00000115290.9	GRB14	-1.84306	1.06774e-08	2.83576e-08	-0.70577	0.0193351	0.0296774	-1.24435	2.30559e-05	4.83953e-05	0.928712	0.000970389	0.0640125	0.105801	0.711302	0.951465	-1.03149	0.00216744	0.0151357	0.390137	0.21316	0.499425	141.811	154.63	69.7356	112.027	336.648	227.851	145.168	92.7692	171.074	147.533	42.6094	46.3443
ENSG00000169607.12	CKAP2L	0.0191337	0.877521	0.908725	-0.173683	0.165254	0.214443	-0.137832	0.272413	0.344079	-0.0288074	0.815705	1	0.193152	0.117687	0.50722	0.385969	0.00216409	0.0151208	0.0070441	0.955812	0.984423	1823.58	1756.97	1709.16	1465.27	1807.27	1702.74	1446.26	1744.34	2038.1	2055.56	2071.04	2077.18
ENSG00000196757.7	ZNF700	0.978758	4.485e-12	1.40428e-11	0.682238	2.393e-06	5.23872e-06	0.839601	4.68084e-09	1.2325e-08	0.122889	0.390759	1	0.140119	0.329585	0.780157	0.436638	0.00215915	0.0150947	0.280252	0.0528816	0.230202	256.774	273.795	412.074	439.199	276.56	300.908	531.832	501.797	278.787	306.76	613.351	538.307
ENSG00000076242.14	MLH1	0.589051	0.337685	0.41893	1.44393	0.0208868	0.0318891	1.8282	0.00409784	0.00702821	-0.29152	0.653009	1	0.696785	0.266038		-0.158091	0.796474	0.891133	0.0927523	0.879751		22.7173	8.51176	50.7168	34.3721	16.948	8.68004	58.3387	32.3286	24.6403	26.0881	35.8816	40.4027
ENSG00000096060.14	FKBP5	0.0232255	0.819719	0.864062	0.0181279	0.865479	0.894671	-0.0934685	0.390204	0.469628	0.0785493	0.433246	1	0.330625	0.000870041	0.0215252	0.335723	0.00215614	0.0150821	-0.0330471	0.773933	0.910641	414.418	397.215	414.61	407.373	425.24	431.832	413.798	389.349	504.07	517.264	516.92	520.482
ENSG00000174837.14	ADGRE1	0.967705	0.0351977	0.0545095	1.12146	0.0204089	0.0312032	1.24305	0.0115895	0.0188424	-0.101303	0.83842	1	0.627657	0.19055		0.473896	0.306893	0.514253	0.0202838	0.966234		11.7028	23.4073	27.8942	48.3755	12.3258	20.2534	37.988	39.3566	24.6403	29.6865	58.3076	47.5326
ENSG00000133773.11	CCDC59	0.380469	1.25835e-05	2.76268e-05	0.354695	7.51171e-05	0.000147329	0.570761	2.26602e-10	6.32008e-10	-0.0532566	0.543366	1	0.250412	0.00387155	0.0621781	0.276186	0.0021478	0.0150322	0.16281	0.0764442	0.284572	656.736	661.789	815.273	870.759	620.141	650.28	884.578	1003.59	785.673	782.644	1034.96	1006.5
ENSG00000065882.15	TBC1D1	-0.906341	1.34228e-09	3.73783e-09	-0.330644	0.0255669	0.0385105	-0.785339	1.88797e-07	4.54383e-07	-0.00961212	0.947296	1	0.108527	0.455377	0.858621	-0.46717	0.00213548	0.0149543	-0.464307	0.00245879	0.0305249	1027.78	1213.64	969.959	812.199	1150.92	1075.6	713.632	577.699	1303.82	1110.99	660.446	628.619
ENSG00000139832.4	RAB20	-1.29767	0.000296552	0.000584713	-2.66418	3.73594e-10	1.01734e-09	-1.95352	6.62333e-07	1.54174e-06	-0.0692562	0.825925	1	-0.174197	0.582661		1.19232	0.00910287	0.0450593	0.641409	0.186784		90.1807	95.048	15.215	14.0034	97.0655	79.5671	21.7074	23.8951	78.8489	85.4611	38.1242	28.5196
ENSG00000127920.5	GNG11	0.943562	7.5114e-45	6.33921e-44	1.12673	1.69095e-64	1.92031e-63	1.26234	6.37847e-80	9.0163e-79	-0.00505286	0.940152	1	-0.0194553	0.773524	0.962211	-0.20262	0.00213289	0.0149446	0.130559	0.0472938	0.215589	1505.54	1535.66	3359.99	3280.62	1449.05	1580.49	3725.54	3543.5	1456.59	1546.4	2832.41	2938.71
ENSG00000164404.8	GDF9	2.47399	6.33168e-05	0.000132243	1.5089	0.0198997	0.0304804	2.04591	0.00107706	0.00195816	0.224142	0.736864	1	0.23179	0.729729		1.19688	0.0437845	0.141808	0.76115	0.208702		8.26083	7.80245	27.8942	17.8225	12.3258	6.51003	32.5611	44.979	4.92806	14.3934	56.065	48.721
ENSG00000142192.20	APP	0.61337	5.2809e-81	8.42779e-80	0.648268	5.78329e-91	9.47106e-90	0.671976	6.20147e-97	1.08519e-95	0.00222969	0.944415	1	-0.0638542	0.0465385	0.314014	-0.0987514	0.00212932	0.0149354	0.0259379	0.421005	0.702645	14608.6	14943.1	23504.7	22810.3	14604.5	14991.2	23281.2	23875.4	14356.1	13909.5	21924.8	21324.3
ENSG00000205639.10	MFSD2B	0.932074	0.0431106	0.0657495	1.0943	0.0197379	0.0302622	1.11125	0.0164695	0.0262574	0.227057	0.63029	1	0.301321	0.523461		0.139094	0.761292	0.86979	0.244009	0.59656		23.4057	17.0235	45.6451	40.7373	14.6369	32.5502	46.1283	56.2237	28.8643	20.6906	35.8816	59.4158
ENSG00000278053.4	DDX52	-0.816668	1.62938e-24	8.08812e-24	-0.966805	3.18786e-32	1.85146e-31	-0.732421	4.074e-19	1.60101e-18	-0.0866292	0.254103	1	0.11303	0.135765	0.540611	0.263166	0.00212697	0.0149354	0.147755	0.0910113	0.31588	1984.66	1824.35	938.261	1010.79	1766.44	1820.64	1031.1	1128.69	2086.68	2032.17	1137	1202.58
ENSG00000084207.16	GSTP1	1.46377	1.9326e-199	1.0455e-197	1.56658	5.40145e-231	2.92349e-229	1.50012	5.90969e-210	2.7986e-208	0.0097407	0.842478	1	-0.0435063	0.376642	0.814722	-0.146323	0.0021284	0.0149354	-0.0567262	0.234983	0.526275	4513.17	4538.19	13930.6	12879.3	4522.02	4590.3	12895.6	12880.9	4452.15	4327.93	12207.6	12016.3
ENSG00000205323.8	SARNP	0.0942118	0.240576	0.312142	0.417086	1.45173e-07	3.42258e-07	0.222341	0.00582205	0.0098249	0.0705128	0.363555	1	0.0722357	0.354102	0.80006	-0.250638	0.00213039	0.0149354	-0.124232	0.131052	0.386315	932.097	932.747	1297.08	1192.84	989.144	969.271	1105.72	1179.29	936.331	1027.33	1050.66	1042.15
ENSG00000085382.11	HACE1	-0.4029	0.00671824	0.0114817	-0.0937074	0.515641	0.582178	-0.339289	0.0210651	0.0330526	0.0515825	0.709951	1	-0.158982	0.256772	0.713042	-0.468174	0.00212388	0.0149233	-0.193999	0.202547	0.485404	446.773	409.983	391.787	411.192	418.306	469.446	328.325	373.888	389.316	377.828	318.449	261.429
ENSG00000161547.16	SRSF2	0.354271	3.03753e-22	1.39821e-21	0.444709	1.25909e-34	7.79296e-34	0.390239	1.59195e-26	7.8124e-26	0.0343606	0.334567	1	-0.0229227	0.522691	0.887109	-0.113361	0.00212036	0.014907	-0.0201099	0.589006	0.815221	4778.89	4690.69	6462.59	6426.3	4901.81	4797.17	6315.5	6395.45	4560.56	4766.93	5835.25	6081.8
ENSG00000130653.15	PNPLA7	0.296471	0.577833	0.652952	1.16023	0.0184498	0.0284042	1.12147	0.0232562	0.0362907	0.0884514	0.859604	1	-0.196124	0.701679		-1.05988	0.0391463	0.130862	0.0496887	0.918635		15.1449	21.2794	30.4301	50.9216	16.948	21.7001	43.4148	40.7622	14.7842	17.0922	25.7899	13.0715
ENSG00000184702.19	SEPT5	0.842839	0.0511925	0.0771777	1.01147	0.0184088	0.0283439	0.757435	0.0730564	0.105179	0.482987	0.257023	1	0.0104333	0.980824		-0.158199	0.711173	0.837792	0.228951	0.590569		45.4346	33.3377	59.5922	99.2971	63.94	46.2936	52.9118	133.531	45.7605	33.2848	61.6715	80.8055
ENSG00000116062.14	MSH6	-0.869917	1.8104e-17	7.05719e-17	-1.21398	1.85676e-31	1.05745e-30	-1.24313	1.12842e-32	6.58206e-32	0.0786712	0.423766	1	-0.0134496	0.891517	0.986222	0.330615	0.00210611	0.0148236	0.0495207	0.652006	0.850793	1904.12	2142.84	846.971	897.493	2120.03	2153.37	926.636	878.496	2138.78	1867.55	1091.03	1102.76
ENSG00000128268.11	MGAT3	-2.36047	2.22834e-34	1.47255e-33	-2.15882	1.45044e-32	8.50155e-32	-2.16126	2.68527e-32	1.54932e-31	0.0669055	0.674774	1	-0.445501	0.00572933	0.0801258	-0.647145	0.00210104	0.0147962	0.0644647	0.750058	0.898841	754.489	607.172	128.06	176.952	738.006	688.617	161.449	157.426	503.366	496.574	106.524	87.9354
ENSG00000154781.15	CCDC174	0.948418	0.000124189	0.000253089	0.788411	0.00196559	0.00338878	0.763517	0.00218777	0.00385627	0.487756	0.0522336	0.693865	0.496547	0.0486571	0.321831	0.656555	0.00864436	0.0432357	0.462861	0.067002	0.264219	137.68	104.978	205.403	213.871	159.465	180.834	264.559	313.447	146.434	197.01	335.269	325.599
ENSG00000184887.13	BTBD6	1.2778	1.83369e-31	1.12424e-30	0.901181	2.90156e-16	1.00926e-15	1.21994	8.68541e-28	4.42987e-27	-0.177324	0.113235	0.913101	-0.044516	0.690331	0.944825	0.332102	0.00209297	0.0147542	0.141435	0.198106	0.48096	441.266	434.1	891.348	743.455	379.788	394.219	899.501	903.797	421.701	427.305	1037.2	1020.76
ENSG00000175274.18	TP53I11	0.870588	7.80823e-12	2.42011e-11	0.786992	1.16641e-10	3.2493e-10	0.944741	3.70056e-14	1.21242e-13	-0.224823	0.0685797	0.783989	-0.464554	0.000217351	0.00738068	-0.380958	0.00208896	0.0147406	-0.0670746	0.586997	0.814252	492.896	385.157	756.948	758.731	366.692	384.815	729.912	716.853	323.14	313.057	588.683	575.145
ENSG00000102054.17	RBBP7	0.262544	9.50902e-15	3.34114e-14	0.367408	1.07343e-27	5.47404e-27	0.392132	2.28332e-31	1.28083e-30	0.104966	0.00142302	0.0851485	-0.000938536	0.977441	0.997014	-0.105802	0.0020896	0.0147406	0.12969	0.000164854	0.00402113	5774.32	5841.9	7575.82	7409.09	6288.46	6204.78	8039.89	8356.25	5751.04	5860.83	6968.88	6956.4
ENSG00000137076.20	TLN1	1.00834	4.27121e-109	9.85032e-108	1.25618	1.82255e-168	6.30785e-167	1.07702	1.3418e-123	3.14909e-122	-0.0157558	0.729583	1	0.108464	0.0173047	0.169955	-0.139368	0.00208285	0.0147096	-0.19491	1.74436e-05	0.000638227	14497.8	15000.6	34559.7	35899.7	15305.5	13874.3	30087.8	31468.4	15828.9	15973.1	31425.6	32546.8
ENSG00000214022.11	REPIN1	-0.419497	5.35902e-09	1.44687e-08	-0.124081	0.0817038	0.11309	-0.223959	0.00208197	0.00368442	-0.0602092	0.381698	1	0.0666152	0.33269	0.78317	-0.2288	0.00207073	0.0146323	-0.160086	0.032973	0.1731	1803.61	1876.84	1669.85	1707.15	1779.53	1750.48	1515.45	1506.8	1928.98	1925.12	1398.26	1484.21
ENSG00000137574.10	TGS1	-1.67947	5.02206e-15	1.78462e-14	-2.2424	2.79396e-23	1.25794e-22	-2.06034	1.07772e-20	4.42255e-20	0.200397	0.316962	1	0.0639897	0.750016	0.958022	0.626916	0.0084159	0.0423646	0.382452	0.117147	0.362664	497.027	536.95	115.381	103.116	584.704	603.263	124.818	160.238	532.23	548.75	183.893	153.293
ENSG00000133142.17	TCEAL4	0.565656	2.02048e-19	8.44769e-19	0.715934	5.22303e-31	2.93625e-30	0.683139	5.54281e-28	2.84521e-27	0.0538336	0.381307	1	-0.0422168	0.496792	0.876772	-0.192495	0.00206053	0.0145684	0.0210385	0.736918	0.892565	1342.38	1371.81	2267.04	2190.9	1424.4	1393.15	2252.15	2271.44	1336.21	1298.11	1949.94	1951.21
ENSG00000127561.14	SYNGR3	1.62261	0.00268805	0.00481844	1.21197	0.0177256	0.0273721	1.25666	0.0159542	0.0254716	-0.124695	0.812257	1	-0.635139	0.245106		-0.224503	0.656563	0.801753	-0.0800108	0.874714		21.3405	17.0235	50.7168	38.1912	20.7998	14.4667	46.1283	37.951	5.63206	19.791	39.2455	36.8378
ENSG00000214367.7	HAUS3	1.19958	3.02514e-22	1.39291e-21	1.04615	1.09243e-16	3.85609e-16	1.43522	1.18453e-30	6.54113e-30	0.0710231	0.576846	1	0.225097	0.0762136	0.408491	0.378526	0.0020578	0.0145574	0.460094	0.000195517	0.00453485	342.824	337.633	685.945	719.267	342.04	372.519	917.139	1016.24	389.316	406.615	956.47	869.847
ENSG00000135074.15	ADAM19	-2.03579	2.84453e-07	6.96577e-07	-1.2774	0.000173813	0.000331323	-1.84045	4.34473e-08	1.08222e-07	0.70552	0.0187475	0.425374	-0.535177	0.0856517		-1.29357	0.00205161	0.0145219	0.142468	0.701983		101.195	111.362	36.7697	50.9216	180.265	166.367	42.0581	54.8181	74.6248	71.9672	17.9408	17.8247
ENSG00000105254.11	TBCB	1.25389	2.57634e-67	3.32383e-66	1.34914	1.00926e-79	1.41454e-78	1.43434	1.49065e-88	2.35538e-87	-0.0552803	0.447101	1	-0.122132	0.0950668	0.457969	-0.217388	0.00204757	0.0145015	0.0299201	0.671391	0.860299	1504.16	1453.38	3816.44	3718.55	1395.12	1451.01	3770.31	3923.01	1336.21	1382.67	3172.16	3309.46
ENSG00000142396.10	ERVK3-1	1.30629	1.07466e-82	1.75363e-81	1.09697	1.56048e-58	1.61256e-57	1.19207	3.13556e-68	3.79957e-67	0.0258242	0.708853	1	-0.00558591	0.936132	0.990474	0.203737	0.00204109	0.0144638	0.120917	0.0716407	0.274086	885.974	948.352	2022.33	1900.65	924.434	942.508	2149.03	2116.82	908.874	918.482	2345.76	2171.05
ENSG00000174567.7	GOLT1A	0.659408	0.190549	0.253859	1.16021	0.0172628	0.0267115	1.44137	0.00457052	0.0078045	-0.43412	0.393566	1	-0.0676595	0.892466		-0.56846	0.246598	0.450688	-0.152959	0.753298		19.9637	22.698	36.7697	58.5598	21.5701	10.1267	37.988	47.7902	22.5283	17.9918	40.3668	23.7663
ENSG00000168092.13	PAFAH1B2	-1.73667	1.30271e-56	1.39811e-55	-2.02103	6.69889e-73	8.57762e-72	-2.04653	6.46366e-74	8.51805e-73	0.0501872	0.630837	1	0.0754278	0.470442	0.864144	0.359783	0.0020356	0.0144331	0.0246788	0.836378	0.938396	2888.54	2819.52	715.107	691.26	3083.76	2826.8	706.848	723.881	3137.76	2875.09	974.41	829.444
ENSG00000182551.13	ADI1	1.00275	1.09516e-59	1.24131e-58	1.29992	2.7009e-100	4.94884e-99	1.26655	1.6911e-92	2.79672e-91	-0.0314595	0.616742	1	0.11215	0.0736194	0.401564	-0.185023	0.00203344	0.014426	-0.0648278	0.282752	0.577339	1226.04	1193.77	3039.2	2919.08	1174.8	1192.78	2914.22	2781.67	1324.24	1290.01	2610.39	2630.93
ENSG00000143554.13	SLC27A3	0.992332	0.155275	0.211689	1.72961	0.0169852	0.0263086	1.08034	0.114899	0.159339	1.14559	0.111934	0.911041	0.825389	0.25842		0.0881138	0.898712	0.950426	0.496317	0.471537		4.13041	12.7676	25.3584	30.5529	18.4887	18.8068	33.9178	44.979	19.7122	9.89549	41.4881	17.8247
ENSG00000086065.13	CHMP5	1.32995	9.81702e-184	4.7048e-182	1.55346	9.78946e-253	6.17424e-251	1.59149	9.70369e-259	6.07299e-257	-0.0500699	0.290812	1	0.0863885	0.0677807	0.381326	-0.137117	0.00202009	0.0143476	-0.0120341	0.787418	0.915805	2319.92	2283.99	6820.14	6693.64	2210.94	2235.83	6789	6611.91	2387.99	2504.46	6114.45	6174.49
ENSG00000163694.14	RBM47	-2.62777	8.03405e-142	2.60601e-140	-2.4017	1.5581e-126	3.82335e-125	-2.41628	3.15889e-119	7.10039e-118	-0.131781	0.116753	0.922984	-0.135643	0.107188	0.48472	-0.361717	0.00201915	0.0143476	-0.146359	0.213607	0.500127	2008.07	2060.56	368.965	401.007	1856.57	1856.81	362.243	333.126	1812.82	1891.84	285.932	313.715
ENSG00000187699.10	C2orf88	-1.20701	9.28894e-13	3.00816e-12	-0.838612	3.39558e-07	7.82644e-07	-0.891784	2.95794e-08	7.44102e-08	0.550123	0.00040082	0.0340899	-0.173676	0.27008	0.728557	-0.542074	0.00201403	0.0143208	0.496951	0.00338436	0.0378546	576.881	695.836	315.712	395.915	872.049	990.972	535.902	468.063	577.287	550.549	228.745	260.241
ENSG00000119392.14	GLE1	0.375839	7.73018e-15	2.72692e-14	0.28821	3.96367e-09	1.02643e-08	0.347103	2.80125e-12	8.52825e-12	-0.0436035	0.360213	1	0.0658554	0.166698	0.595078	0.153484	0.00200725	0.0142807	0.0152893	0.764048	0.905581	2251.08	2197.45	2738.71	2693.75	2194.76	2122.27	2716.14	2774.64	2335.9	2320.04	3029.75	3012.38
ENSG00000170759.10	KIF5B	-0.45886	2.45616e-36	1.70426e-35	-0.260992	7.30351e-13	2.24835e-12	-0.331636	2.05537e-19	8.12726e-19	0.0272572	0.433396	1	0.0806393	0.0206441	0.190678	-0.117229	0.0019954	0.0142046	-0.043387	0.257433	0.550817	7266.09	7271.17	6146.88	5984.56	7431.68	7383.1	5939.69	5831.81	7553.3	7825.54	5577.35	5607.66
ENSG00000116497.17	S100PBP	1.08241	3.95392e-12	1.24043e-11	0.656575	3.00495e-05	6.07557e-05	0.875588	2.80814e-08	7.07199e-08	-0.0562723	0.720281	1	0.0570766	0.716376	0.952351	0.482912	0.00199425	0.0142045	0.162741	0.302593	0.595827	562.425	483.752	750.609	898.766	499.194	507.059	959.197	886.929	532.934	555.947	1093.27	1212.08
ENSG00000116288.12	PARK7	1.11316	1.13148e-101	2.37284e-100	1.1657	5.20151e-113	1.09959e-111	1.21012	2.13921e-121	4.93347e-120	0.0621804	0.231316	1	-0.106092	0.0424589	0.297499	-0.15863	0.0019885	0.0141716	0.106604	0.0376961	0.188499	4327.3	4231.76	9591.81	9610.17	4346.38	4588.85	9998.98	10676.9	4103.66	3843.95	8511.79	8691.34
ENSG00000005961.18	ITGA2B	1.04737	0.0441728	0.0672344	1.24711	0.0164443	0.0255045	1.47918	0.00381976	0.00657316	0.188974	0.719812	1	0.125099	0.813827		-0.0746348	0.88339	0.942448	0.421045	0.403667		15.8333	18.4421	34.2338	47.1025	25.4219	13.7434	61.0521	47.7902	21.8242	15.293	40.3668	36.8378
ENSG00000239305.6	RNF103	0.847674	1.83794e-09	5.09141e-09	0.313285	0.0270458	0.0405861	0.427668	0.00255909	0.0044791	0.0249514	0.859128	1	-0.0962899	0.494844	0.876564	0.438099	0.00198305	0.0141408	0.139335	0.329523	0.622907	985.104	916.433	1253.97	1108.82	892.079	1042.33	1309.23	1293.15	875.082	904.088	1742.5	1458.06
ENSG00000179958.8	DCTPP1	0.333263	2.49134e-06	5.73561e-06	0.120492	0.093145	0.127561	0.200017	0.00530868	0.00900044	0.0631368	0.360581	1	0.0130257	0.851378	0.978939	0.225797	0.0019739	0.0140836	0.142662	0.0550339	0.236012	1244.63	1236.33	1392.18	1304.87	1311.93	1280.31	1402.84	1575.67	1249.61	1254.03	1590	1563.82
ENSG00000168496.3	FEN1	1.27023	1.14277e-80	1.81829e-79	1.14475	1.27735e-65	1.48035e-64	1.24819	1.28447e-77	1.76563e-76	0.0497548	0.459145	1	0.0800499	0.234172	0.687173	0.205522	0.00196694	0.014042	0.153195	0.0214877	0.133952	3771.07	3762.91	8720.75	7937.4	3873.38	3924.83	8779.3	9746.38	4022.7	3940.21	10095.1	9112.01
ENSG00000100519.11	PSMC6	-0.974293	3.80767e-31	2.31404e-30	-1.05655	1.01925e-34	6.33423e-34	-1.22889	1.2699e-44	9.91016e-44	0.0244302	0.760053	1	0.195615	0.0143266	0.151135	0.277875	0.00196203	0.014015	-0.147906	0.112396	0.35382	2060.39	1945.65	935.725	990.424	1985.99	2088.27	803.175	936.125	2266.91	2321.84	1197.55	1137.22
ENSG00000074695.5	LMAN1	0.517455	6.36514e-25	3.20344e-24	0.797063	4.0389e-57	4.045e-56	0.753213	2.81136e-50	2.49258e-49	-0.00246401	0.960773	1	0.124081	0.0131682	0.142088	-0.155527	0.00194037	0.0138682	-0.0463137	0.35869	0.647186	3024.84	3030.19	5214.95	5306.03	3031.37	3013.42	5235.56	4951.91	3215.2	3387.86	4614.15	4832.88
ENSG00000069345.11	DNAJA2	-1.35459	1.06603e-42	8.67558e-42	-1.63637	1.6761e-58	1.73088e-57	-1.50214	1.53426e-49	1.33872e-48	-0.00219008	0.981245	1	0.0489398	0.599638	0.91788	0.330723	0.00193916	0.0138675	0.132045	0.226567	0.516706	2054.88	2064.1	729.054	595.782	2085.37	2027.51	693.281	759.02	2117.66	2143.72	829.763	836.574
ENSG00000151725.11	CENPU	0.875969	8.23461e-22	3.73872e-21	0.90292	2.79996e-22	1.21685e-21	1.03704	6.60121e-29	3.46314e-28	0.0516525	0.579932	1	0.310764	0.000806008	0.0204773	0.283814	0.00193386	0.0138375	0.185771	0.0449217	0.208385	728.33	746.198	1347.8	1409.25	783.458	745.037	1557.51	1578.48	840.585	992.248	1727.92	1627.99
ENSG00000168724.16	DNAJC21	-1.00725	3.43218e-34	2.25686e-33	-1.1303	6.9026e-41	4.98365e-40	-1.23838	1.01042e-46	8.223e-46	-0.0639582	0.417583	1	0.149992	0.0567658	0.35027	0.273046	0.00192787	0.0138026	-0.172031	0.0596579	0.247581	2229.74	2395.35	1086.61	1026.07	2236.36	2188.09	868.297	1007.81	2559.77	2571.93	1235.67	1317.84
ENSG00000258311.5	BLOC1S1-RDH5	3.08902	1.77457e-10	5.18214e-10	1.07361	0.0149257	0.0232626	1.37629	0.00204992	0.00362972	-0.327964	0.463106	1	-2.0401	2.74562e-05		-0.0246912	0.9551	0.979218	-0.0252826	0.954231		61.2678	70.9313	147.079	131.123	82.4287	23.1468	137.028	136.343	17.6002	14.3934	158.103	115.267
ENSG00000159882.12	ZNF230	-0.424504	0.144098	0.198161	-1.01019	0.00163855	0.0028494	-1.49984	8.18278e-06	1.77672e-05	0.219771	0.426778	1	0.291194	0.292857		0.876876	0.00841145	0.0423593	-0.269886	0.469948		72.9707	78.0245	38.0376	36.9181	82.4287	93.3105	28.491	33.7342	88.705	96.2562	59.4289	78.4288
ENSG00000213741.10	RPS29	1.15972	4.08547e-84	6.79876e-83	1.25986	5.50901e-102	1.02417e-100	1.38835	7.54662e-122	1.75563e-120	-0.0245631	0.682612	1	-0.0794014	0.189703	0.632186	-0.179544	0.00191742	0.0137513	0.103919	0.072246	0.27559	1508.98	1547.01	3666.82	3651.08	1461.38	1542.15	3986.03	3878.03	1452.37	1439.34	3254.01	3207.26
ENSG00000134698.10	AGO4	-3.16383	1.02562e-15	3.75497e-15	-1.64584	1.47883e-05	3.06053e-05	-1.85651	1.03735e-06	2.38787e-06	0.28406	0.441556	1	0.263607	0.475343	0.866148	-1.25439	0.00191806	0.0137513	0.0733865	0.850973	0.944143	472.932	390.122	105.237	170.587	495.342	555.523	137.028	153.21	585.031	450.695	52.7011	62.9807
ENSG00000158555.14	GDPD5	-1.00198	1.14401e-10	3.37348e-10	-0.807901	1.08463e-07	2.57661e-07	-0.994702	8.50446e-11	2.42232e-10	0.113553	0.437728	1	-0.301923	0.0406069	0.290797	-0.496	0.00191385	0.0137416	-0.0732483	0.644507	0.847079	896.3	958.992	483.078	576.687	979.9	1027.14	477.563	529.909	712.456	793.439	317.328	434.924
ENSG00000124767.6	GLO1	1.44604	0	0	1.49667	0	0	1.60774	0	0	0.0224305	0.572522	1	0.166811	2.59664e-05	0.00138368	0.116183	0.00190722	0.0137019	0.133496	0.000398052	0.00789399	3558.35	3488.4	10144.6	9741.3	3612.22	3545.8	10764.2	11050.8	3924.14	3988.78	10892.3	10660.4
ENSG00000100344.10	PNPLA3	2.26675	1.78822e-14	6.23104e-14	1.20999	3.83828e-05	7.70229e-05	1.02679	0.000414566	0.000783523	0.285993	0.334459	1	-0.322086	0.299695		0.734683	0.00826342	0.0417656	0.102801	0.721469		44.0578	48.2333	102.702	110.754	52.3846	60.037	113.964	115.259	34.4964	39.582	181.651	173.494
ENSG00000124222.22	STX16	0.483906	1.91548e-07	4.72914e-07	0.618369	1.76975e-11	5.10038e-11	0.539628	5.94321e-09	1.5559e-08	-0.0485967	0.596453	1	-0.153558	0.0957438	0.460399	-0.288021	0.00189306	0.0136158	-0.127338	0.170624	0.442574	1630.83	1673.27	2420.46	2651.74	1606.2	1588.45	2357.97	2285.49	1530.51	1438.44	1932	2223.34
ENSG00000079616.12	KIF22	0.765842	1.8173e-41	1.43292e-40	0.499894	1.48486e-18	5.62508e-18	0.615077	3.72666e-27	1.86438e-26	0.014542	0.79614	1	-0.0889528	0.116629	0.504746	0.176995	0.00188419	0.0135645	0.129725	0.0242122	0.143437	2568.43	2508.84	3805.03	3374.83	2581.48	2547.59	4003.66	3851.33	2395.74	2377.62	4107.32	4009.38
ENSG00000170852.10	KBTBD2	-0.548316	3.43514e-06	7.83162e-06	-0.901462	2.82802e-13	8.82702e-13	-0.789119	1.07773e-10	3.05389e-10	0.103051	0.347234	1	0.0523339	0.635131	0.93021	0.40548	0.00188484	0.0135645	0.215393	0.109986	0.350249	536.265	548.299	296.693	283.888	585.475	579.393	321.541	352.804	567.43	556.846	401.426	367.19
ENSG00000096717.11	SIRT1	0.100501	0.486354	0.569142	-0.224853	0.12595	0.168068	-0.168808	0.251149	0.320904	0.0542684	0.703891	1	0.136043	0.340868	0.788153	0.461398	0.00188067	0.0135502	0.110314	0.465452	0.736151	676.7	647.603	579.439	553.772	674.837	700.19	564.393	659.223	718.792	736.765	843.218	716.554
ENSG00000247077.6	PGAM5	0.146145	0.00768631	0.0130537	-0.029471	0.595066	0.658009	-0.0462612	0.411723	0.491839	-0.034414	0.518358	1	0.000990372	0.985209	0.999476	0.176606	0.00187658	0.0135285	-0.0512042	0.380669	0.666027	2370.17	2332.93	2261.97	2346.21	2281.81	2310.34	2279.28	2167.42	2380.25	2324.54	2665.33	2541.81
ENSG00000136169.16	SETDB2	-0.550814	0.0356415	0.0551701	-1.2494	1.32048e-05	2.74285e-05	-1.25818	1.12128e-05	2.41167e-05	0.130371	0.593167	1	0.0975094	0.690997		0.796091	0.00824319	0.0416802	0.121586	0.707155		108.768	105.688	41.8414	48.3755	111.702	122.967	42.0581	56.2237	112.641	116.947	86.3402	70.1106
ENSG00000105974.11	CAV1	-0.322308	2.66968e-06	6.13029e-06	-0.191331	0.00505191	0.00835127	-0.342704	6.964e-07	1.61891e-06	-0.0650769	0.331716	1	-0.0857564	0.201688	0.646464	-0.216734	0.00187538	0.0135277	-0.21645	0.00205443	0.0268524	4295.63	4297.73	3835.46	3690.54	4049.79	4164.25	3266.97	3210.38	3972.72	4126.42	3126.19	3351.05
ENSG00000118894.14	EEF2KMT	0.702391	2.11098e-06	4.88957e-06	0.310951	0.0409145	0.0597701	0.285246	0.0616959	0.0899165	0.0906489	0.539518	1	0.0804578	0.587913	0.916953	0.471898	0.00187015	0.0134978	0.0649435	0.678893	0.864295	282.245	232.655	343.606	295.345	260.382	287.888	328.325	340.154	283.011	260.881	414.881	471.761
ENSG00000125995.15	ROMO1	1.87976	3.23969e-114	7.89348e-113	2.07034	1.91552e-143	5.35469e-142	2.13199	3.01864e-149	9.17608e-148	-0.0141699	0.86894	1	-0.049233	0.569647	0.90855	-0.23982	0.00186363	0.0134654	0.0474816	0.53753	0.784697	574.816	624.905	2463.57	2574.09	610.897	577.223	2573.69	2632.68	571.654	588.332	2051.98	2215.02
ENSG00000136877.14	FPGS	0.428326	2.0737e-14	7.19439e-14	0.391917	1.02413e-12	3.13064e-12	0.22708	6.32186e-05	0.000128262	-0.125274	0.0211601	0.452254	-0.211241	0.000116059	0.00445265	-0.174832	0.00186459	0.0134654	-0.290111	4.2801e-07	2.7285e-05	2290.31	2266.97	3077.24	2902.53	2091.53	2086.83	2501.78	2388.1	1943.06	1995.29	2673.18	2623.8
ENSG00000109919.9	MTCH2	-0.914272	2.17901e-35	1.47539e-34	-0.605774	1.07572e-16	3.79974e-16	-1.18564	6.86018e-54	6.50515e-53	0.00667545	0.923244	1	0.0684919	0.323322	0.775554	-0.240007	0.00185539	0.01343	-0.573195	8.3024e-13	2.05405e-10	2321.29	2340.02	1565.88	1497.09	2361.16	2321.91	1025.68	1033.11	2439.39	2448.68	1245.77	1348.74
ENSG00000144224.16	UBXN4	-0.103572	0.162366	0.220283	0.142526	0.0533951	0.0764297	0.237878	0.00127747	0.00230546	0.0252225	0.729481	1	0.0130711	0.858004	0.980113	-0.233027	0.00184899	0.0133915	0.120575	0.106446	0.34468	3505.35	3487.69	3560.32	4159.02	3558.3	3558.09	4194.96	4197.1	3486.25	3571.37	3074.61	3494.84
ENSG00000198824.6	CHAMP1	1.75073	5.61554e-91	1.04694e-89	1.3958	3.70294e-59	3.85788e-58	1.75188	7.30749e-91	1.18879e-89	-0.0896435	0.318312	1	-0.0999779	0.26944	0.727207	0.254949	0.00184395	0.0133627	0.266436	0.00128318	0.0192126	489.454	488.717	1308.49	1265.4	460.676	458.596	1531.73	1564.43	475.205	435.402	1537.3	1534.12
ENSG00000085832.16	EPS15	-1.99071	9.52653e-55	9.82766e-54	-2.23536	3.08441e-62	3.36748e-61	-2.45211	4.96177e-71	6.26958e-70	0.0997187	0.391301	1	0.20517	0.0777429	0.411736	0.449825	0.00182328	0.0132207	-0.117028	0.444557	0.721548	1252.89	1193.77	266.263	253.335	1324.25	1297.67	238.782	240.356	1438.29	1381.77	382.364	326.787
ENSG00000197714.8	ZNF460	1.09453	0.0104243	0.01742	1.05423	0.0131968	0.0207204	0.600251	0.151821	0.204793	0.593721	0.159232	1	-0.0369761	0.931738		0.00332586	0.993696	0.997613	0.139743	0.740803		48.1882	31.9191	77.3431	89.1127	76.2658	44.8469	100.397	82.93	39.4244	38.6824	93.068	73.6756
ENSG00000074370.17	ATP2A3	0.857582	0.0681058	0.10063	1.03298	0.0131876	0.0207081	0.480816	0.253774	0.323714	0.30861	0.457897	1	-0.705183	0.119499		-0.880585	0.043088	0.140134	-0.243558	0.564124		22.7173	21.9887	40.5734	50.9216	31.5848	23.8701	40.7014	36.5454	15.4882	11.6947	22.426	27.3313
ENSG00000007944.14	MYLIP	2.46443	8.89386e-237	6.25274e-235	2.30369	9.16381e-209	4.30361e-207	2.38094	9.50171e-225	4.97173e-223	0.110575	0.175394	1	0.0449565	0.587162	0.916334	0.205696	0.00181988	0.0132037	0.187818	0.00490775	0.0498014	420.614	418.495	2102.21	2040.68	434.484	470.892	2372.89	2345.94	432.965	432.703	2368.19	2409.9
ENSG00000167680.15	SEMA6B	-0.0653048	0.62393	0.693936	-0.271318	0.03364	0.0498154	-0.292102	0.0245377	0.0381711	-0.0785741	0.522336	1	-0.627357	6.10001e-07	5.71038e-05	-0.421343	0.0018069	0.0131171	-0.0993585	0.46022	0.732988	621.627	641.929	514.776	532.13	593.949	602.54	558.966	417.461	394.244	424.607	375.636	406.404
ENSG00000187186.14	AL162231.1	0.876738	0.0809948	0.118175	1.15424	0.0128559	0.0202122	1.12238	0.0135515	0.0218364	0.276858	0.553457	1	-0.361815	0.464992		-0.639314	0.175309	0.361781	0.244999	0.587199		18.5869	12.7676	39.3055	30.5529	18.4887	19.5301	43.4148	39.3566	12.6721	11.6947	26.9112	17.8247
ENSG00000178814.16	OPLAH	1.54506	0.0027263	0.00488153	1.25503	0.0128358	0.0201909	0.877308	0.0786109	0.112566	0.431444	0.39325	1	-0.305965	0.559968		-0.0159335	0.974301	0.987479	0.0537228	0.914061		22.0289	22.698	45.6451	61.1059	27.733	32.5502	43.4148	67.4685	9.85611	26.9877	65.0354	40.4027
ENSG00000214530.9	STARD10	-0.136896	0.555231	0.633059	0.335041	0.134564	0.178116	0.324475	0.156282	0.210331	-0.228888	0.303537	1	-0.25418	0.25505	0.711056	-0.726116	0.00179882	0.0130661	-0.239454	0.298411	0.593081	211.34	215.631	301.765	236.785	186.427	177.941	257.776	198.189	162.626	196.111	158.103	167.553
ENSG00000153922.10	CHD1	-2.08527	3.77506e-16	1.40336e-15	-2.70975	3.17364e-25	1.51042e-24	-2.60157	1.55965e-23	7.04714e-23	0.128351	0.607938	1	0.0815584	0.744541	0.957552	0.706036	0.00809341	0.0411563	0.236526	0.382368	0.6681	1477.31	1356.92	215.546	217.69	1526.86	1571.09	362.243	147.587	1522.77	1476.23	341.997	364.813
ENSG00000115380.19	EFEMP1	0.633396	0.120521	0.168712	1.00327	0.0127451	0.0200607	1.16735	0.00350487	0.00604956	0.101488	0.802445	1	0.0938801	0.818027		-0.275996	0.493138	0.682626	0.265564	0.50346		34.4201	21.2794	64.6639	47.1025	33.1255	26.7635	50.1984	84.3356	28.1603	31.4857	45.9733	46.3443
ENSG00000183011.13	NAA38	1.15232	8.1262e-17	3.09144e-16	1.2216	2.96912e-20	1.2011e-19	1.37352	5.73689e-24	2.62185e-23	-0.229297	0.0943073	0.877036	-0.342786	0.0135799	0.145473	-0.412059	0.00178827	0.012997	-0.077371	0.556137	0.793754	262.281	297.912	655.515	650.523	226.486	250.998	591.527	646.573	230.211	210.504	472.068	509.788
ENSG00000096070.19	BRPF3	0.622708	1.50406e-13	5.03848e-13	0.50917	2.94524e-09	7.67382e-09	0.607125	1.69911e-12	5.22066e-12	0.0267943	0.751462	1	0.153956	0.0684214	0.38327	0.267494	0.00178102	0.0129518	0.12475	0.152564	0.420167	797.17	835.571	1209.6	1113.91	834.301	828.944	1164.06	1370.45	905.354	911.285	1398.26	1398.65
ENSG00000007968.6	E2F2	2.30391	5.30036e-58	5.82164e-57	2.01095	4.9975e-44	3.86799e-43	2.24418	9.60221e-55	9.25931e-54	0.0866395	0.562154	1	0.138461	0.355182	0.801168	0.431428	0.00177123	0.0128882	0.319875	0.0212391	0.133109	265.035	287.272	1151.27	1074.45	308.145	278.485	1339.08	1439.33	318.212	288.769	1601.22	1399.84
ENSG00000092199.17	HNRNPC	0.421992	6.26003e-28	3.44853e-27	0.593038	8.2187e-54	7.70055e-53	0.609272	3.08782e-56	3.05508e-55	0.0222378	0.560416	1	0.050215	0.189428	0.632186	-0.120832	0.00177046	0.0128882	0.0384716	0.320948	0.614562	7112.57	7171.16	10859.7	10685.9	7134.32	7370.08	10905.3	11223.7	7462.48	7324.46	9958.27	9855.89
ENSG00000229676.2	ZNF492	-1.32843	5.63815e-07	1.35613e-06	-2.53439	8.39733e-18	3.09063e-17	-2.02921	1.4536e-12	4.47838e-12	-0.152035	0.51516	1	-0.357681	0.129077		0.848276	0.00788387	0.0403374	0.353142	0.296801		196.195	223.434	31.698	40.7373	190.279	187.344	46.1283	46.3846	165.442	161.926	65.0354	65.3574
ENSG00000253710.3	ALG11	-2.16689	5.75449e-20	2.45551e-19	-1.19488	5.65723e-08	1.37188e-07	-1.51493	2.05684e-11	6.02295e-11	0.159465	0.415882	1	0.169353	0.388745	0.821684	-0.802662	0.00177119	0.0128882	-0.160582	0.51597	0.772829	231.992	233.364	101.434	101.843	254.219	265.465	112.607	68.8741	271.043	251.885	58.3076	58.2275
ENSG00000092295.11	TGM1	-0.0647329	0.884983	0.9143	1.12524	0.0122535	0.0193267	0.569804	0.207463	0.271497	0.310823	0.489753	1	0.698229	0.117211		-0.491744	0.27559	0.481395	-0.244613	0.587768		22.7173	36.175	50.7168	77.6554	33.8959	39.0602	29.8477	78.7132	44.3525	51.2767	42.6094	48.721
ENSG00000171861.10	MRM3	1.30395	8.667e-14	2.93978e-13	0.759545	1.8085e-05	3.7176e-05	0.976775	4.91241e-08	1.22038e-07	-0.14292	0.422305	1	0.000167357	0.999249	0.999792	0.544572	0.00176733	0.0128823	0.0743099	0.676565	0.863919	225.796	231.236	390.519	383.185	218.783	195.301	358.172	456.818	221.762	235.693	562.893	565.638
ENSG00000100441.9	KHNYN	0.299725	0.00470302	0.00819382	-0.0528954	0.622619	0.683229	0.517405	1.3368e-06	3.05732e-06	-0.176413	0.0925293	0.872576	-0.0121877	0.907297	0.988446	0.340432	0.00175689	0.0128137	0.393887	0.000325339	0.00679559	911.445	868.909	877.401	838.933	782.687	792.777	1260.39	993.755	916.618	847.414	1125.79	1046.91
ENSG00000177370.4	TIMM22	-0.599202	0.000161559	0.00032608	-0.968517	7.32391e-09	1.86526e-08	-0.935337	4.78754e-08	1.1901e-07	-0.0952693	0.529361	1	0.178059	0.236936	0.690659	0.547373	0.00175492	0.0128137	-0.0620889	0.738025	0.892743	328.368	360.331	185.116	166.768	306.604	337.798	158.736	178.51	384.388	394.92	265.748	248.358
ENSG00000081154.11	PCNP	0.267859	3.07259e-05	6.55993e-05	0.6262	1.52599e-22	6.69288e-22	0.470605	3.24429e-13	1.02364e-12	0.0396001	0.534896	1	0.15632	0.0142633	0.150773	-0.20202	0.00175658	0.0128137	-0.115995	0.0738492	0.278814	2793.54	2729.44	4266.55	4258.32	2859.58	2817.4	4156.97	3707.96	3053.28	3102.69	3544.43	3867.97
ENSG00000164398.12	ACSL6	1.5076	0.00810695	0.0137286	1.39795	0.0119126	0.018832	1.18851	0.0363069	0.0549215	-0.00720107	0.989983	1	-0.203228	0.728		-0.093579	0.86247	0.931761	-0.216639	0.693589		13.0796	14.8956	32.9659	40.7373	19.259	8.68004	35.2746	28.1119	13.3762	10.7951	38.1242	30.8962
ENSG00000143436.10	MRPL9	0.699678	1.35535e-15	4.93947e-15	0.558905	3.19832e-10	8.72493e-10	0.720525	7.88258e-16	2.75149e-15	-0.0528969	0.548981	1	0.136218	0.121372	0.513535	0.276991	0.00175206	0.0128009	0.108722	0.227231	0.517207	825.395	878.13	1219.74	1289.59	801.946	839.794	1267.17	1439.33	923.658	949.068	1468.9	1572.14
ENSG00000181826.9	RELL1	-0.773433	0.00746203	0.0126877	-1.37363	1.28014e-05	2.66123e-05	-0.82909	0.00620786	0.010434	0.00330646	0.990416	1	0.272658	0.319452		0.872853	0.0078108	0.040095	0.547844	0.106391		110.144	117.037	41.8414	45.8294	101.688	125.861	75.976	52.007	139.394	134.939	76.2484	84.3704
ENSG00000167522.15	ANKRD11	-1.64584	2.55977e-42	2.06008e-41	-1.26016	4.50818e-26	2.20257e-25	-1.26426	6.96017e-26	3.37006e-25	-0.033541	0.769682	1	-0.00625614	0.95648	0.995272	-0.39194	0.00174174	0.012733	-0.0376414	0.762801	0.905411	2149.88	2107.37	883.74	893.674	2216.33	1943.61	759.76	972.671	2141.59	2096.95	652.597	702.295
ENSG00000159873.9	CCDC117	-0.352786	0.0121845	0.0201903	-0.754485	1.42985e-07	3.37203e-07	-0.492321	0.000574766	0.00107371	-0.0259984	0.850252	1	0.0566596	0.680827	0.943406	0.458359	0.00172691	0.012632	0.236165	0.111696	0.352775	937.604	860.397	561.689	504.124	947.545	818.817	615.948	639.545	922.25	948.168	704.177	760.522
ENSG00000120685.19	PROSER1	-0.198721	0.103726	0.147432	-0.481335	0.000106037	0.000205386	-0.458926	0.000216665	0.000419325	0.11153	0.351795	1	0.113045	0.346107	0.793209	0.395659	0.00172521	0.0126269	0.133939	0.296582	0.59164	1020.9	1082.41	820.344	686.168	1103.16	1168.91	910.355	742.153	1034.89	1242.33	903.768	1078.99
ENSG00000095752.6	IL11	3.94324	3.08068e-13	1.0179e-12	4.25649	5.57993e-22	2.39501e-21	6.16248	6.63616e-23	2.95004e-22	-1.48926	0.0320332	0.549031	-0.744594	0.223217		-1.05784	0.00172159	0.0126078	0.416734	0.195733		5.50722	9.22107	143.275	137.488	3.85181	1.44667	166.876	208.028	2.81603	6.29713	70.6419	64.1691
ENSG00000167123.18	CERCAM	1.36246	3.07311e-21	1.36956e-20	1.24031	2.10703e-19	8.26723e-19	1.2949	4.28863e-20	1.73184e-19	-0.240537	0.0889396	0.856036	-0.552403	0.00013107	0.00490023	-0.430256	0.0017204	0.0126065	-0.185955	0.175704	0.449579	332.498	359.622	869.793	765.097	278.1	307.418	771.97	664.846	220.354	252.785	642.505	570.392
ENSG00000165392.9	WRN	-0.744057	6.95672e-08	1.769e-07	-0.393794	0.00313697	0.00531111	-0.49948	0.000187207	0.000364391	0.160295	0.198296	1	-0.102542	0.416853	0.840061	-0.452805	0.00171764	0.0125937	0.054608	0.700264	0.873942	483.947	444.03	347.41	358.997	519.994	517.186	344.605	389.349	422.405	442.598	247.807	268.559
ENSG00000140297.12	GCNT3	-2.85581	2.79969e-39	2.09865e-38	-3.12867	3.27813e-39	2.26604e-38	-2.56805	2.28216e-29	1.21444e-28	-0.0501225	0.794621	1	0.421409	0.0279017	0.229367	0.694272	0.0076398	0.0394444	0.510502	0.0572033	0.241649	519.744	558.23	57.0564	66.198	499.965	541.056	75.976	99.7971	750.472	692.685	105.402	93.877
ENSG00000203667.9	COX20	1.67716	6.55268e-71	8.9995e-70	1.7683	6.24164e-85	9.43229e-84	1.8931	4.94038e-98	8.81918e-97	0.101044	0.289983	1	-0.178111	0.070537	0.39109	-0.269245	0.00171435	0.0125796	0.225853	0.00776112	0.0686243	375.868	355.366	1241.29	1250.12	399.818	384.815	1444.9	1468.85	332.996	312.158	1043.93	1023.14
ENSG00000166025.17	AMOTL1	-1.1836	2.21875e-18	8.92813e-18	-1.49263	2.2052e-26	1.08996e-25	-1.81882	2.17064e-36	1.38565e-35	0.104879	0.41179	1	0.152668	0.232629	0.685355	0.461702	0.00171472	0.0125796	-0.221307	0.15518	0.423444	888.039	878.13	304.301	323.352	905.945	993.142	274.056	264.252	1022.22	940.072	374.514	490.774
ENSG00000164045.11	CDC25A	1.49056	4.24784e-19	1.75443e-18	1.0168	1.49918e-09	3.96707e-09	1.05579	2.52809e-10	7.03748e-10	0.265614	0.114222	0.914793	0.0458185	0.786875	0.965099	0.519579	0.00170876	0.0125507	0.304605	0.0681125	0.267678	381.375	346.854	760.752	712.902	457.595	418.089	944.273	875.685	365.38	386.824	1123.54	988.679
ENSG00000105357.16	MYH14	0.656476	3.70499e-30	2.17542e-29	0.96522	9.82006e-64	1.10371e-62	0.926026	4.22111e-57	4.23411e-56	-0.0430965	0.456589	1	0.129447	0.0248291	0.213205	-0.179296	0.00169445	0.0124529	-0.08229	0.15262	0.420211	1716.19	1747.75	3419.58	3343	1711.74	1650.65	3176.07	3211.78	1864.92	1926.02	3037.6	2933.95
ENSG00000114786.16	ABHD14A-ACY1	-0.430319	0.581151	0.656004	1.96236	0.0104825	0.0166835	-0.986458	0.21352	0.278306	0.644439	0.402669	1	0.534486	0.488572		-1.85819	0.0165003	0.0701413	-2.30438	0.00352405		21.3405	39.7215	43.1093	194.775	46.2217	49.1869	29.8477	18.2727	75.3288	12.5943	35.8816	29.7079
ENSG00000061676.14	NCKAP1	-0.0795259	0.153182	0.209212	0.023669	0.669518	0.725635	0.115616	0.0374833	0.0565937	-0.0150506	0.783736	1	-0.0732977	0.182228	0.621788	-0.176493	0.00167923	0.0123483	0.0768962	0.171088	0.44321	7536.63	7605.26	7913.09	7479.11	7514.88	7469.9	8673.47	7559.28	7121.74	7271.39	6608.95	7012.25
ENSG00000099875.14	MKNK2	-0.350104	8.70042e-08	2.20047e-07	-0.818448	2.30871e-35	1.45913e-34	-0.72068	2.52247e-27	1.26831e-26	-0.0831483	0.18353	1	-0.253566	5.56893e-05	0.00248355	0.214777	0.00167411	0.012318	0.0146199	0.834065	0.937252	3368.35	3474.22	1952.6	1927.38	3340.29	3119.75	1974.02	1945.34	2853.34	2886.79	2393.98	2106.88
ENSG00000120697.8	ALG5	0.664449	3.57522e-10	1.02657e-09	0.495253	5.16819e-06	1.10665e-05	0.579756	9.61425e-08	2.34968e-07	0.0594257	0.577251	1	0.170914	0.108624	0.488103	0.34011	0.0016521	0.0121632	0.143928	0.193557	0.474548	414.418	458.216	635.228	594.509	462.987	446.299	672.93	685.93	493.51	488.478	746.786	810.431
ENSG00000131437.15	KIF3A	-1.23269	1.77337e-21	7.9677e-21	-0.680826	6.79014e-08	1.63777e-07	-0.58945	4.14956e-06	9.18486e-06	-0.093679	0.425019	1	0.118056	0.312924	0.765802	-0.433803	0.00165042	0.0121632	-0.00230309	0.986497	0.994762	625.758	588.021	368.965	388.277	578.541	559.139	407.014	348.587	670.92	645.906	251.171	310.15
ENSG00000159685.10	CHCHD6	-0.0254536	0.884232	0.913658	0.318269	0.0573628	0.0816495	0.184056	0.27273	0.344425	0.170067	0.295814	1	-0.210157	0.206031	0.650591	-0.55388	0.00165141	0.0121632	0.035853	0.835313	0.937945	225.108	242.585	323.32	259.7	250.367	275.591	303.904	293.769	194.306	210.504	191.742	205.579
ENSG00000160785.13	SLC25A44	-0.593663	3.4524e-06	7.86985e-06	-0.901282	1.01484e-11	2.96278e-11	-0.558597	2.00567e-05	4.23113e-05	-0.0260021	0.831665	1	0.126067	0.302024	0.755874	0.433686	0.00164489	0.0121316	0.316682	0.024201	0.143437	649.852	650.44	360.089	336.082	661.74	615.56	434.148	432.923	707.528	711.576	498.979	440.865
ENSG00000197780.9	TAF13	1.28725	2.24702e-80	3.56109e-79	1.39372	4.64332e-90	7.52346e-89	1.4232	4.52234e-92	7.44809e-91	0.0045405	0.949408	1	0.315392	8.06337e-06	0.000514228	0.208922	0.00163707	0.012081	0.0340231	0.614629	0.831303	875.648	799.396	2169.41	2232.91	815.042	865.111	2227.72	2279.87	1067.98	1014.74	2598.05	2489.52
ENSG00000160710.16	ADAR	0.144691	0.000350582	0.00068658	0.0752972	0.0645792	0.0910635	0.074839	0.0682861	0.0987654	-0.00423423	0.915368	1	0.0607538	0.127653	0.525116	0.130147	0.00163643	0.012081	-0.00469241	0.910877	0.96818	6486.82	6659.74	6978.63	6871.87	6540.37	6567.18	6912.46	6893.03	6985.87	6720.84	7575.51	7582.64
ENSG00000162433.14	AK4	-0.524151	2.31371e-13	7.6894e-13	-0.287075	4.97538e-05	9.91632e-05	-0.623377	6.08746e-18	2.28803e-17	0.116675	0.0840032	0.834821	0.00338128	0.960308	0.996388	-0.233694	0.00163558	0.012081	-0.219627	0.00352224	0.0391439	2083.79	1916.56	1719.3	1559.47	2152.39	2185.2	1383.85	1432.3	1978.26	2033.07	1344.44	1444.99
ENSG00000142937.11	RPS8	1.0601	2.49888e-167	1.01475e-165	1.16806	7.65306e-205	3.50777e-203	1.30599	5.89007e-255	3.61537e-253	0.021339	0.5803	1	-0.011659	0.763408	0.960459	-0.119622	0.00162576	0.0120188	0.159264	2.70063e-05	0.000923101	6707.1	6687.41	15032.5	15066.4	6727.57	6865.91	16640.1	16972.5	6581.07	6708.25	13621.6	14083.9
ENSG00000151892.14	GFRA1	0.438023	0.0719757	0.105858	0.777651	0.00330246	0.00558055	0.886971	0.000984764	0.00179815	-0.081345	0.75998	1	1.02114	5.47909e-05	0.00246059	0.681509	0.00763119	0.0394162	0.027975	0.916751	0.96994	64.0214	56.7451	98.8978	108.208	57.7771	56.4203	109.894	101.203	116.865	128.641	143.526	188.942
ENSG00000131263.12	RLIM	-1.53604	6.01904e-36	4.12797e-35	-1.90609	7.25358e-51	6.37004e-50	-1.97188	1.60513e-53	1.50861e-52	0.0896419	0.433999	1	0.0532511	0.642762	0.931105	0.423298	0.00161648	0.0119573	0.0238465	0.864096	0.950087	1430.5	1369.68	329.659	417.557	1525.32	1454.63	370.383	389.349	1465.04	1440.24	519.162	482.456
ENSG00000159884.11	CCDC107	-0.21042	0.132946	0.184158	-0.71175	1.08961e-06	2.43388e-06	-0.747955	4.99929e-07	1.17054e-06	-0.00465709	0.972003	1	-0.0215624	0.871536	0.980632	0.479768	0.00161437	0.0119488	-0.0408623	0.799393	0.920216	367.607	379.483	213.011	243.15	372.855	371.795	211.647	231.923	381.572	353.539	309.479	326.787
ENSG00000124786.11	SLC35B3	-0.809888	1.37854e-07	3.43858e-07	-1.06294	3.59529e-11	1.02226e-10	-1.23333	6.67128e-14	2.16484e-13	0.00898026	0.951435	1	0.27326	0.0628116	0.366877	0.526316	0.00161011	0.0119244	-0.161402	0.36027	0.648509	457.099	527.729	244.709	226.601	467.609	522.973	195.367	226.301	574.47	616.219	330.784	348.177
ENSG00000012223.12	LTF	-1.1197	0.000556035	0.00106836	-1.77159	7.84808e-07	1.77092e-06	-1.7211	1.13963e-05	2.44947e-05	-0.530632	0.0890502	0.856491	0.352162	0.248292		1.00405	0.00745708	0.038677	-0.480137	0.264374		97.0647	119.874	31.698	31.826	78.5769	71.6104	24.4209	21.0839	136.578	140.336	51.5798	76.0522
ENSG00000260428.2	SCX	1.92871	0.000302533	0.000595771	1.30655	0.0100345	0.0160138	1.44336	0.00569874	0.00962394	-0.194287	0.71375	1	-0.557972	0.309943		0.0641956	0.895848	0.949071	-0.05747	0.908414		11.7028	19.1515	40.5734	35.6451	15.4072	11.5734	33.9178	39.3566	13.3762	7.19672	38.1242	41.5911
ENSG00000101413.11	RPRD1B	0.720776	6.29541e-07	1.51012e-06	0.108318	0.456905	0.524302	0.58845	4.80816e-05	9.83635e-05	-0.0199838	0.88943	1	-0.152002	0.292258	0.746826	0.460456	0.00160507	0.0118941	0.460149	0.00169777	0.0232738	710.431	923.526	827.952	933.138	903.634	708.147	1139.64	1283.31	737.096	733.166	1231.19	1191.88
ENSG00000119681.11	LTBP2	0.0909898	0.747775	0.80265	0.2807	0.282278	0.345182	-0.317352	0.238535	0.306825	0.155188	0.54178	1	-0.690506	0.00924851	0.112006	-0.880216	0.00160442	0.0118941	-0.442864	0.108068	0.347325	102.572	123.421	125.524	148.946	114.013	137.434	86.8297	115.259	59.8407	80.9631	67.278	81.9938
ENSG00000141040.14	ZNF287	0.71638	0.126408	0.175987	1.19239	0.00998025	0.0159323	1.56252	0.000957415	0.00174921	-0.450468	0.342547	1	0.0161702	0.972485		-0.459839	0.320303	0.52676	-0.0803326	0.861737		45.4346	41.8495	92.5582	106.935	26.1923	37.6135	109.894	78.7132	18.3042	71.0676	56.065	89.1237
ENSG00000125538.11	IL1B	1.57703	4.51767e-23	2.14066e-22	2.11034	4.9237e-34	2.99763e-33	2.13188	6.93637e-24	3.16188e-23	-1.10085	2.11822e-07	6.3655e-05	1.02565	6.45204e-09	9.44269e-07	0.492338	0.00158754	0.0117852	-1.07931	4.16689e-10	5.21665e-08	87.4271	95.048	395.591	392.096	42.3699	42.6769	187.227	185.538	180.226	191.613	546.073	562.073
ENSG00000189046.10	ALKBH2	1.04131	2.02741e-10	5.90104e-10	0.679353	5.87992e-05	0.000116552	0.875506	1.59178e-07	3.84607e-07	0.115012	0.491282	1	0.160268	0.338875	0.786696	0.522222	0.00158195	0.0117569	0.311165	0.0656283	0.261381	157.644	165.27	266.263	250.789	186.427	163.474	341.892	299.391	176.706	184.416	382.364	360.06
ENSG00000166888.11	STAT6	0.109582	0.133857	0.185283	0.308361	2.1355e-05	4.36978e-05	0.300398	4.5928e-05	9.42841e-05	-0.187715	0.00917027	0.282436	-0.0340183	0.636356	0.93037	-0.232797	0.00158278	0.0117569	-0.195678	0.00836686	0.0714761	2485.13	2468.41	3020.19	3113.85	2094.61	2253.92	2720.21	2635.49	2521.05	2313.75	2515.08	2705.8
ENSG00000160678.11	S100A1	1.56913	7.05141e-25	3.54436e-24	1.85983	4.55407e-37	2.99865e-36	1.93915	3.61312e-41	2.59972e-40	0.193176	0.207156	1	-0.151072	0.339693	0.787487	-0.441766	0.00158007	0.0117507	0.272505	0.0465661	0.213131	158.333	145.409	556.617	546.134	164.857	182.281	679.714	652.195	128.833	145.734	416.003	395.709
ENSG00000102879.15	CORO1A	1.14838	0.0277305	0.0436742	1.07241	0.0353074	0.0521127	0.413437	0.403567	0.483523	0.720138	0.149459	0.99124	-0.180459	0.732802		-0.104488	0.835245	0.915907	0.0611651	0.903592		17.2101	14.1863	35.5018	30.5529	31.5848	20.2534	39.3447	29.5175	13.3762	14.3934	23.5473	38.0261
ENSG00000120784.16	ZFP30	-0.952875	2.36713e-05	5.09812e-05	-1.53625	4.27124e-11	1.21242e-10	-1.29695	1.74235e-08	4.44463e-08	0.114273	0.599002	1	0.0592526	0.785527	0.964185	0.642631	0.00745343	0.0386742	0.353581	0.148897	0.412896	464.672	419.914	121.72	183.318	483.787	473.786	181.8	208.028	461.125	460.59	270.233	205.579
ENSG00000164088.17	PPM1M	1.75907	0.000145433	0.000294539	1.16134	0.00984077	0.0157187	1.2848	0.00525483	0.008912	-0.179528	0.698199	1	-0.441571	0.351453		0.156161	0.721724	0.84464	-0.0560661	0.90022		20.6521	27.6632	51.9847	56.0137	23.8812	18.8068	39.3447	64.6573	12.6721	23.3893	52.7011	67.734
ENSG00000164163.10	ABCE1	-0.20856	0.0309148	0.0483174	-0.205882	0.0353438	0.0521512	-0.367577	0.000179888	0.000350699	0.151353	0.113774	0.914448	0.314944	0.000989657	0.0235321	0.312266	0.00157836	0.0117507	-0.0103417	0.917805	0.97015	2041.11	1963.38	1794.11	1677.87	2146.23	2300.93	1645.69	1801.97	2623.13	2356.03	2194.39	2116.39
ENSG00000116016.13	EPAS1	0.509728	1.63916e-15	5.95749e-15	0.407027	2.84895e-10	7.79415e-10	0.170387	0.00943516	0.0155073	0.00075412	0.990568	1	0.101842	0.110352	0.492556	0.204543	0.00157995	0.0117507	-0.235887	0.00037885	0.00758504	2260.03	2333.64	3016.38	3074.39	2252.54	2342.89	2642.88	2528.66	2438.68	2491.87	3657.68	3359.37
ENSG00000275700.4	AATF	-0.213073	0.000163932	0.00033066	0.026533	0.636727	0.696009	-0.167837	0.00338	0.00584223	0.0072816	0.893779	1	0.0561513	0.303939	0.75863	-0.183455	0.00157387	0.0117326	-0.187089	0.00147338	0.0211462	2873.39	2885.49	2946.65	2919.08	2829.54	2957.72	2541.13	2611.59	3074.4	2909.28	2619.36	2545.37
ENSG00000047849.21	MAP4	-0.376286	9.7645e-11	2.88791e-10	-0.22228	0.000119054	0.000229899	-0.482146	3.1299e-16	1.10852e-15	-0.0383283	0.494704	1	-0.0344818	0.539885	0.893466	-0.188488	0.00156893	0.0117043	-0.298194	8.56318e-07	4.88901e-05	4031.97	3967.19	3332.09	3525.05	3979.69	3810.54	2792.12	2784.48	4029.74	3776.48	2881.74	3137.15
ENSG00000124659.6	TBCC	1.58522	3.26447e-39	2.44017e-38	1.2218	1.01612e-23	4.63924e-23	1.38274	2.01598e-29	1.07423e-28	-0.0842215	0.497437	1	0.0112559	0.927751	0.989972	0.374681	0.00156715	0.0117035	0.0767192	0.52371	0.777716	391.701	468.147	977.566	1027.34	385.951	424.599	991.758	1123.07	409.029	458.791	1371.35	1227.53
ENSG00000188157.14	AGRN	0.319476	5.74389e-20	2.45164e-19	0.436329	5.6266e-36	3.60987e-35	0.300708	8.38816e-18	3.14093e-17	0.0572361	0.0984491	0.885779	0.00599369	0.862912	0.980323	-0.110859	0.00156209	0.0116866	-0.0783852	0.025931	0.149633	16073.5	16085.8	22375	21141.4	17040.4	16421.9	20714.3	20500.6	15981.7	16315	20013	20285.7
ENSG00000079215.13	SLC1A3	-0.857083	0.0518347	0.0780995	0.466292	0.245547	0.30507	-0.447431	0.267167	0.338524	0.649061	0.094862	0.877036	-0.0774105	0.846296		-1.40079	0.00155801	0.0116631	-0.264663	0.524375		44.7462	45.3961	53.2526	71.2902	77.0361	64.377	47.485	56.2237	33.7924	52.1762	28.0325	19.0131
ENSG00000154040.20	CABYR	1.21192	7.04045e-11	2.09312e-10	0.699491	0.000225111	0.000424338	1.00602	1.56784e-07	3.78879e-07	-0.186794	0.327083	1	0.0769112	0.684446	0.944533	0.589345	0.00155529	0.0116527	0.11974	0.53038	0.780746	186.557	186.549	341.07	264.792	153.302	174.324	339.178	319.07	199.938	193.412	501.221	409.969
ENSG00000117000.8	RLF	-1.6787	2.11952e-33	1.359e-32	-2.1242	1.09694e-47	9.07947e-47	-2.01492	4.53566e-43	3.40153e-42	0.0193062	0.879963	1	0.0497241	0.697656	0.946009	0.495226	0.00155322	0.0116527	0.128583	0.429991	0.710313	973.401	987.364	223.154	226.601	998.388	988.802	238.782	253.007	988.427	1041.73	334.148	299.456
ENSG00000026103.21	FAS	-1.20301	1.86258e-07	4.60422e-07	-1.71282	1.04405e-11	3.04573e-11	-1.107	4.75793e-06	1.04936e-05	-0.0904471	0.670299	1	0.209396	0.321287	0.774054	0.719203	0.00740944	0.0385138	0.515373	0.0630135	0.255571	182.427	200.736	63.396	53.4676	198.753	161.304	84.1163	82.93	206.978	236.592	104.281	87.9354
ENSG00000265190.6	ANXA8	1.03014	0.0215525	0.0345477	1.16839	0.00909731	0.0145822	0.670308	0.124685	0.171568	0.600523	0.176027	1	0.102423	0.822981		-0.0358293	0.934824	0.970097	0.102442	0.81621		19.2753	21.9887	57.0564	35.6451	28.5034	33.9968	44.7716	54.8181	21.8242	22.4898	34.7603	55.8508
ENSG00000213199.7	ASIC3	1.22248	0.0161197	0.0263042	1.33161	0.00901181	0.0144482	1.90942	0.000126523	0.000250207	0.131908	0.800033	1	0.138524	0.791263		0.029391	0.95257	0.977801	0.709722	0.144833		17.2101	15.6049	31.698	50.9216	21.5701	14.4667	74.6193	60.4405	23.9363	11.6947	40.3668	43.9677
ENSG00000089094.18	KDM2B	-1.30343	1.30216e-32	8.17832e-32	-1.51783	2.20757e-40	1.57082e-39	-1.38479	5.1737e-33	3.04901e-32	-0.122481	0.230161	1	0.169285	0.0957236	0.460399	0.383689	0.00155569	0.0116527	0.0105577	0.93345	0.976224	1133.11	1129.94	375.304	415.011	1043.07	1035.82	358.172	438.545	1284.11	1260.33	497.858	533.554
ENSG00000129084.17	PSMA1	0.858612	1.11212e-66	1.41421e-65	1.1307	6.28999e-115	1.35408e-113	1.16834	3.33177e-121	7.6506e-120	-0.0047068	0.925262	1	0.116209	0.0204598	0.18982	-0.155876	0.0015523	0.0116527	0.0329339	0.50455	0.764172	3241	3130.2	6901.29	7050.09	3128.44	3221.74	7337.11	6935.2	3346.85	3564.18	6121.18	6402.65
ENSG00000181785.2	OR5AS1	1.11722	0.0274933	0.0433263	0.699868	0.162313	0.211039	1.33448	0.00928774	0.015287	-0.400095	0.43432	1	-0.259319	0.611199		0.158038	0.75074	0.863295	0.23452	0.640477		24.0941	14.1863	30.4301	31.826	13.0961	15.9134	33.9178	39.3566	18.3042	13.4939	29.1538	40.4027
ENSG00000204397.7	CARD16	1.21222	0.0441477	0.0672026	1.59056	0.00898813	0.0144118	2.00668	0.00137281	0.00247026	-0.29705	0.647318	1	0.312461	0.618336		-0.0658776	0.910058	0.956285	0.11907	0.838716		11.0144	9.22107	34.2338	26.7338	10.0147	6.51003	35.2746	30.9231	13.3762	11.6947	42.6094	15.4481
ENSG00000168118.11	RAB4A	0.147121	0.167303	0.22633	0.14727	0.175531	0.226182	-0.0476603	0.665119	0.730332	0.0475123	0.655147	1	0.346264	0.00107213	0.0250912	0.346116	0.00155316	0.0116527	-0.147418	0.189526	0.469735	788.221	973.178	952.208	998.063	843.546	975.782	865.584	895.363	1074.32	1165.87	1274.92	1203.76
ENSG00000149308.16	NPAT	-1.12809	2.01326e-07	4.96364e-07	-1.88767	7.98474e-17	2.83619e-16	-1.65015	3.20337e-13	1.01133e-12	-0.0840129	0.681945	1	-0.123165	0.548887	0.897621	0.636409	0.00727025	0.0379604	0.153499	0.532954	0.782303	429.563	444.739	133.132	103.116	392.884	431.832	111.251	151.804	435.781	366.133	149.133	218.65
ENSG00000124702.17	KLHDC3	-0.218362	0.0267873	0.0422931	-0.730497	2.72878e-13	8.52423e-13	-0.522225	2.53838e-07	6.05712e-07	-0.216101	0.0233222	0.476805	-0.186238	0.0510227	0.330947	0.325897	0.00155408	0.0116527	-0.00782858	0.940978	0.97884	1368.54	1449.84	877.401	821.11	1210.24	1215.93	815.385	874.279	1227.79	1249.53	1161.67	966.101
ENSG00000174010.9	KLHL15	0.632729	2.20288e-06	5.09651e-06	0.403995	0.00300195	0.00508984	0.621985	4.28556e-06	9.4793e-06	0.0832332	0.534916	1	0.200858	0.134073	0.538113	0.429593	0.0015519	0.0116527	0.301223	0.0282282	0.157783	501.157	480.205	602.262	696.352	526.927	512.846	805.888	794.16	548.422	580.236	879.1	869.847
ENSG00000204525.16	HLA-C	1.70366	0	0	1.7736	0	0	1.86069	0	0	-0.0710501	0.0455588	0.655522	-0.0389738	0.273489	0.728943	-0.108915	0.00154897	0.0116513	0.0160436	0.641546	0.846236	9953.61	9797.04	34453.2	33076.1	9425.37	9376.62	33481	34805.3	9646.32	9577.04	31535.5	31082.8
ENSG00000155111.14	CDK19	-1.80749	9.47159e-40	7.18427e-39	-1.55998	1.71143e-31	9.75779e-31	-1.84845	1.84578e-41	1.3353e-40	0.0244187	0.84442	1	-0.211085	0.0913814	0.446802	-0.458594	0.00154711	0.0116444	-0.264054	0.0694356	0.269621	1354.78	1289.53	483.078	413.738	1341.2	1348.3	378.523	368.265	1272.14	1009.34	337.512	314.904
ENSG00000131873.6	CHSY1	-1.03688	2.81998e-19	1.1729e-18	-1.53344	3.27207e-38	2.21962e-37	-1.71768	1.75842e-45	1.39407e-44	0.0130069	0.904967	1	-0.102844	0.346988	0.794399	0.393721	0.00154465	0.0116329	-0.171227	0.188248	0.468636	1423.62	1345.57	483.078	473.571	1413.61	1380.85	404.301	445.573	1304.53	1273.82	648.112	608.418
ENSG00000180398.12	MCFD2	0.458486	2.29602e-14	7.94843e-14	0.275563	5.25883e-06	1.12527e-05	0.512618	1.93353e-17	7.14452e-17	0.0140288	0.813193	1	0.0102678	0.863145	0.980323	0.19319	0.0015398	0.0116034	0.251083	4.38638e-05	0.00138538	2416.29	2300.3	2809.71	2899.98	2436.65	2326.97	3227.62	3568.8	2381.66	2368.62	3326.9	3200.13
ENSG00000114491.13	UMPS	-0.233307	0.10487	0.148831	-0.465199	0.00140967	0.002466	-0.871973	3.262e-09	8.64467e-09	0.121988	0.392008	1	0.234527	0.0997943	0.469311	0.466419	0.00151473	0.0114213	-0.284786	0.0583557	0.244014	1035.36	1376.78	827.952	919.134	1321.94	1302.73	639.012	795.566	1420.69	1416.85	1140.36	1273.87
ENSG00000151292.17	CSNK1G3	-1.06084	2.6495e-11	8.03713e-11	-1.52751	1.34138e-20	5.50658e-20	-1.06809	2.95714e-11	8.59775e-11	0.0845717	0.579575	1	0.0729083	0.633446	0.930091	0.539585	0.00150627	0.0113646	0.54399	0.00152574	0.0215995	863.945	824.931	238.369	347.54	912.108	878.854	394.804	459.629	846.218	931.076	400.304	451.56
ENSG00000179604.9	CDC42EP4	-2.05744	2.21377e-129	6.4119e-128	-2.38563	6.80075e-158	2.19915e-156	-2.47851	6.49304e-160	2.13655e-158	-0.0199596	0.786591	1	-0.0154537	0.834295	0.975766	0.312731	0.00150629	0.0113646	-0.112844	0.281221	0.57682	2443.14	2443.58	434.897	500.304	2391.2	2428.24	402.944	462.44	2425.31	2409.1	594.289	566.827
ENSG00000089737.16	DDX24	0.924348	1.78361e-47	1.59734e-46	0.684394	1.03829e-26	5.17718e-26	0.796013	1.61976e-35	1.01292e-34	0.0408639	0.521934	1	-0.0374243	0.559014	0.903622	0.20253	0.00149837	0.0113185	0.152483	0.0174668	0.11755	3338.06	3250.07	5460.93	5126.53	3293.3	3483.59	5664.28	6104.49	3321.51	3094.59	6181.73	6001
ENSG00000113716.12	HMGXB3	-0.222247	0.0561162	0.084019	-0.478429	5.49242e-05	0.00010914	-0.422993	0.00040531	0.000766573	-0.0520702	0.64815	1	0.128196	0.260424	0.716854	0.384378	0.00148366	0.011221	0.00336613	0.978327	0.991785	1045.68	931.328	697.356	721.813	927.515	979.398	698.708	723.881	1063.05	1098.4	939.65	912.627
ENSG00000167182.14	SP2	-0.595235	1.07645e-07	2.70664e-07	-1.01831	2.57222e-18	9.658e-18	-0.820168	4.31467e-12	1.30536e-11	-0.150388	0.149269	0.990951	-0.0298929	0.774173	0.962211	0.393182	0.0014821	0.011216	0.0477541	0.712189	0.878485	678.076	649.731	323.32	332.263	591.638	604.71	355.459	321.881	643.463	657.601	424.973	436.112
ENSG00000171161.12	ZNF672	0.528971	0.000199792	0.000400111	0.119495	0.407235	0.475637	0.325548	0.0245331	0.0381676	-0.0887371	0.531746	1	0.0502811	0.72284	0.954563	0.459757	0.00147862	0.0112006	0.117315	0.42487	0.705919	618.874	577.381	666.926	632.7	573.149	551.906	704.135	705.608	581.511	658.5	891.434	895.99
ENSG00000064666.14	CNN2	-0.24249	0.0180907	0.0293135	-0.491227	2.62697e-06	5.73119e-06	-0.718475	1.37902e-11	4.07249e-11	0.0652034	0.513592	1	0.0915677	0.359748	0.804323	0.340304	0.00147881	0.0112006	-0.162045	0.143431	0.405109	1131.73	1168.24	877.401	758.731	1231.04	1175.42	667.503	795.566	1308.05	1139.78	1003.56	1068.3
ENSG00000137309.19	HMGA1	1.01052	1.22786e-107	2.7795e-106	1.20565	6.58139e-153	2.00503e-151	1.14547	3.26247e-137	8.86981e-136	-0.0437334	0.341739	1	0.05011	0.276037	0.730426	-0.145012	0.00147918	0.0112006	-0.103905	0.023029	0.139044	11152.1	10614.2	25705.8	24497.1	10439.2	10677.2	23631.2	23082.7	11473.9	11058.7	22033.6	23370.6
ENSG00000049618.23	ARID1B	-3.22689	6.57577e-23	3.10023e-22	-2.24817	3.67203e-12	1.09252e-11	-2.74405	3.76625e-17	1.37604e-16	-0.00637783	0.984082	1	-0.0744797	0.815805	0.972702	-1.05319	0.00147091	0.0111583	-0.502259	0.127634	0.380448	2189.12	2255.62	335.999	599.601	2235.59	2189.54	440.932	219.273	2064.86	2156.32	187.257	263.806
ENSG00000163848.19	ZNF148	-2.83715	7.00514e-30	4.08458e-29	-3.47462	1.60618e-41	1.17635e-40	-2.91627	8.61431e-31	4.77015e-30	0.0262449	0.913252	1	0.0775589	0.747538	0.958022	0.715026	0.00713771	0.0374407	0.584589	0.0294949	0.162245	1599.16	1790.31	155.954	148.946	1836.54	1615.21	221.144	236.14	1883.22	1693.03	186.136	314.904
ENSG00000079999.13	KEAP1	-0.101983	0.366901	0.449305	-0.47664	2.86578e-05	5.80188e-05	-0.423895	0.000223684	0.00043249	-0.158536	0.156519	1	-0.00856703	0.938936	0.991504	0.36609	0.00146928	0.0111527	-0.10579	0.365226	0.652746	2128.54	2109.5	1423.87	1621.85	1848.87	1947.95	1374.35	1456.19	2066.26	2147.32	1961.15	1964.29
ENSG00000204540.10	PSORS1C1	0.896047	0.160465	0.217988	1.67075	0.00886747	0.0142243	0.414345	0.521942	0.599036	0.352623	0.583882	1	0.37044	0.565622		-0.404268	0.522371	0.706953	-0.903786	0.158992		30.9781	24.826	131.864	45.8294	29.2737	41.9535	56.982	37.951	52.8006	18.8914	80.7337	53.4742
ENSG00000198553.8	KCNRG	1.30476	0.0267554	0.042247	1.23958	0.0377093	0.055406	1.28423	0.02981	0.0457265	0.172982	0.775236	1	0.152442	0.802637		0.217623	0.705156	0.834366	0.217629	0.70825		7.57243	15.6049	26.6263	28.0069	12.3258	13.7434	31.2044	32.3286	19.7122	5.39754	30.2751	33.2728
ENSG00000177383.4	MAGEF1	-1.01521	4.53779e-22	2.0776e-21	-1.40809	1.36706e-37	9.11949e-37	-1.29961	3.03607e-32	1.74982e-31	0.0228654	0.810279	1	-0.0169273	0.859584	0.980323	0.375951	0.00146751	0.0111461	0.131345	0.284964	0.579599	956.879	870.327	343.606	344.994	905.175	951.188	356.816	397.783	904.65	901.39	465.34	427.794
ENSG00000141002.19	TCF25	0.236232	0.00328205	0.00582498	0.391718	8.64117e-07	1.94242e-06	0.29054	0.000294533	0.000564213	-0.00267636	0.972953	1	-0.10132	0.201228	0.646207	-0.256806	0.00145809	0.0110836	-0.103855	0.199359	0.482482	2101	2178.3	2846.48	2767.59	2104.63	2166.39	2675.44	2548.34	2023.32	1964.71	2344.64	2354.05
ENSG00000100410.7	PHF5A	1.65759	6.1319e-72	8.62194e-71	1.53678	1.06834e-60	1.14028e-59	1.49825	5.61395e-56	5.53043e-55	-0.0473019	0.626321	1	0.163421	0.0904086	0.444836	0.284228	0.00145272	0.011054	-0.0858391	0.347249	0.63965	525.251	474.531	1526.58	1374.88	485.328	482.466	1415.05	1318.45	578.695	539.754	1832.21	1700.48
ENSG00000158863.21	FAM160B2	1.01795	1.88382e-15	6.82957e-15	1.0751	9.64003e-18	3.53862e-17	1.29187	1.03039e-24	4.80957e-24	-0.0818601	0.517606	1	-0.34244	0.0074259	0.0971821	-0.399587	0.00145055	0.0110442	0.134912	0.279223	0.574764	671.881	634.126	1404.86	1346.88	644.793	589.52	1406.91	1615.03	565.318	462.389	1114.57	970.854
ENSG00000148484.17	RSU1	1.12252	2.58876e-60	2.9839e-59	1.35689	2.61132e-89	4.18222e-88	1.15486	1.31836e-64	1.50283e-63	0.140284	0.0420697	0.639942	0.0227895	0.743931	0.957552	-0.211581	0.00144915	0.0110437	-0.0617525	0.354789	0.64452	1091.81	1048.37	2719.69	2762.5	1157.08	1201.46	2465.15	2788.7	1087.69	1086.71	2363.7	2370.69
ENSG00000177600.8	RPLP2	1.81549	0	0	1.99313	0	0	2.02459	0	0	-0.0100123	0.836255	1	0.0285058	0.556749	0.902187	-0.149133	0.00144961	0.0110437	0.0214518	0.647179	0.847983	5496.21	5478.03	22008.6	21679.9	5367.11	5530.63	22719.5	21622.2	5520.13	5675.52	19779.7	19617.9
ENSG00000187266.13	EPOR	0.753358	0.00196575	0.00357265	-0.0560744	0.823529	0.859396	0.0121906	0.961124	0.975613	0.116106	0.626387	1	-0.129226	0.593873	0.917709	0.680207	0.00705028	0.0370132	0.184371	0.482409	0.747636	110.833	96.4666	106.505	92.9319	115.554	109.224	104.467	122.287	85.889	104.352	160.346	159.234
ENSG00000138942.15	RNF185	-1.14867	7.20334e-15	2.54332e-14	-1.67317	6.0259e-27	3.01255e-26	-1.78345	1.57626e-28	8.18331e-28	-0.0550783	0.68574	1	0.00391849	0.977057	0.996819	0.52842	0.00142856	0.0109033	-0.165363	0.352361	0.643131	578.258	617.103	183.848	190.956	575.46	575.053	162.806	171.482	582.919	616.219	254.535	286.384
ENSG00000179674.3	ARL14	0.989911	0.0226327	0.0361376	1.16076	0.00861148	0.0138282	1.78312	7.77804e-05	0.000156631	-0.363544	0.428702	1	0.324675	0.465623		0.153828	0.721173	0.84447	0.258815	0.550434		25.4709	26.2446	57.0564	58.5598	17.7183	22.4234	59.6954	78.7132	28.1603	36.8832	77.3697	51.0976
ENSG00000176393.10	RNPEP	0.85303	2.29862e-82	3.72422e-81	0.904926	3.53871e-95	6.08922e-94	0.976553	5.787e-108	1.15299e-106	-0.0476336	0.280378	1	-0.0872582	0.0496761	0.325844	-0.139154	0.00142604	0.0108908	0.0239931	0.58414	0.812543	2651.73	2754.26	5141.42	4980.13	2626.93	2603.29	5166.37	5124.79	2489.37	2603.41	4634.34	4556
ENSG00000181555.20	SETD2	-2.18089	2.49397e-59	2.81281e-58	-2.6524	1.55945e-77	2.13088e-76	-2.64268	7.53208e-74	9.90152e-73	-0.0604581	0.614381	1	0.0213672	0.858712	0.980213	0.492881	0.00142194	0.0108662	-0.0507392	0.75741	0.903211	1261.84	1302.3	199.063	208.778	1197.91	1260.78	183.156	210.839	1298.89	1303.51	306.115	267.371
ENSG00000136870.10	ZNF189	-0.690522	0.00168649	0.0030823	-1.20495	1.46625e-07	3.45574e-07	-1.21093	1.14545e-07	2.78705e-07	0.163748	0.437828	1	0.126108	0.551212	0.899301	0.640537	0.00684776	0.036209	0.157768	0.520084	0.775684	282.245	306.423	138.203	117.12	339.729	319.715	124.818	160.238	327.364	314.857	199.592	198.449
ENSG00000002587.9	HS3ST1	-2.39179	8.05185e-05	0.000166558	-4.86393	2.1569e-12	6.48045e-12	-4.85267	4.0728e-11	1.17452e-10	-0.378249	0.513244	1	-0.535585	0.35513		1.93655	0.00680279	0.0360476	-0.36699	0.657508		233.368	284.435	11.4113	6.3652	222.634	175.771	8.14028	5.62237	184.45	172.721	58.3076	9.50653
ENSG00000178498.15	DTX3	1.34726	0.0254076	0.0402741	0.580168	0.311042	0.375975	0.759887	0.204316	0.267828	-0.405877	0.483874	1	-0.78456	0.190075		-0.0174724	0.975839	0.988006	-0.226159	0.702354		15.1449	20.5701	25.3584	28.0069	15.4072	11.5734	20.3507	25.3007	9.1521	11.6947	34.7603	17.8247
ENSG00000129167.9	TPH1	2.24973	0.000129516	0.000263575	1.46694	0.00854549	0.013728	2.65134	6.79158e-06	1.48353e-05	-0.708492	0.248004	1	-0.586927	0.337232		0.195861	0.71256	0.838765	0.475901	0.370297		17.2101	7.09313	34.2338	33.099	6.93325	7.95671	55.6253	37.951	4.92806	11.6947	42.6094	34.4612
ENSG00000109917.10	ZPR1	1.04714	4.79497e-37	3.40556e-36	1.04376	1.6573e-35	1.05135e-34	1.0749	1.57035e-37	1.02921e-36	0.0891127	0.29258	1	0.257984	0.00223103	0.0415459	0.261363	0.00141421	0.0108145	0.120258	0.148374	0.412234	735.902	688.743	1431.48	1506.01	764.199	751.547	1522.23	1671.25	868.746	833.92	1649.43	1872.79
ENSG00000196967.10	ZNF585A	-0.883503	0.000162265	0.000327339	-1.37571	1.85421e-08	4.61676e-08	-0.64981	0.0068593	0.0114686	-0.22396	0.323455	1	0.192439	0.393473	0.823454	0.684649	0.0067316	0.0358377	0.501944	0.0509568	0.225268	265.035	338.342	122.988	109.481	248.827	267.635	141.098	188.35	363.268	325.652	140.163	234.098
ENSG00000175931.12	UBE2O	-1.65438	8.74855e-14	2.96681e-13	-2.49105	9.44732e-28	4.82578e-27	-1.97617	1.3699e-18	5.27692e-18	-0.0203727	0.923876	1	-0.194699	0.362016	0.805907	0.641971	0.00649338	0.034822	0.494507	0.0383829	0.190265	1011.26	1002.97	174.973	183.318	941.382	1044.5	223.858	281.119	913.098	846.515	337.512	221.027
ENSG00000164309.14	CMYA5	1.53159	0.00629569	0.0107861	1.42506	0.00854226	0.0137243	2.05501	0.000202431	0.000392778	-0.495713	0.376252	1	-0.557722	0.322778		-0.451193	0.401923	0.604815	0.134236	0.801672		48.1882	11.349	71.0035	89.1127	16.1776	26.0401	75.976	99.7971	23.2323	17.0922	47.0946	70.1106
ENSG00000177483.11	RBM44	1.21372	0.0241741	0.038445	1.07416	0.0365148	0.0537699	2.01098	0.000239922	0.000462708	-0.861931	0.117887	0.922984	-0.468792	0.384331		-0.329232	0.521146	0.706123	0.0748962	0.883184		15.1449	24.1167	39.3055	43.2833	9.24434	12.2967	43.4148	43.5734	19.7122	8.09631	33.639	32.0845
ENSG00000106723.16	SPIN1	-1.88768	1.16867e-84	1.96738e-83	-2.13362	1.10478e-104	2.11306e-103	-2.2506	2.98637e-114	6.37158e-113	0.0207743	0.824309	1	0.0772861	0.408962	0.834016	0.323226	0.00141432	0.0108145	-0.0962059	0.352348	0.643131	5885.15	5483.7	1191.84	1399.07	5690.66	5843.12	1341.79	1080.9	5995.33	5999.37	1474.51	1768.21
ENSG00000173068.17	BNC2	-3.55759	2.76303e-21	1.23274e-20	-2.15268	7.04818e-11	1.98224e-10	-3.2932	4.48764e-19	1.76139e-18	0.222366	0.448168	1	0.112659	0.701542	0.946419	-1.29225	0.00140339	0.0107441	-0.918153	0.0214017	0.133665	231.303	220.596	53.2526	48.3755	258.841	268.358	31.2044	22.4895	245.699	242.889	22.426	19.0131
ENSG00000196914.8	ARHGEF12	-0.715645	2.20958e-41	1.73965e-40	-0.596565	1.46858e-29	7.92049e-29	-0.756424	5.50787e-45	4.3321e-44	-0.0711711	0.163863	1	-0.0557231	0.276394	0.73071	-0.174803	0.00139462	0.0106836	-0.231031	3.02681e-05	0.000998463	6660.29	6583.85	4342.63	4416.17	6298.48	6308.22	3735.03	3727.63	6572.62	6164.89	3785.51	3974.92
ENSG00000164251.4	F2RL1	0.110552	0.245188	0.31761	0.047001	0.627819	0.687996	0.150679	0.119005	0.164575	0.0902347	0.338299	1	0.249532	0.00799909	0.101986	0.313082	0.00139345	0.0106811	0.193912	0.0508434	0.225198	1104.2	1015.74	1079	1111.36	1086.21	1170.36	1222.4	1283.31	1293.97	1225.24	1448.72	1271.5
ENSG00000166181.12	API5	0.572806	4.46851e-37	3.17936e-36	0.553244	2.82542e-34	1.72913e-33	0.60087	1.58348e-39	1.09635e-38	-0.0455513	0.312338	1	0.125379	0.00532653	0.0757155	0.14494	0.00139345	0.0106811	0.00207495	0.963947	0.987808	4705.23	4676.5	6938.06	6828.58	4552.07	4538.22	6893.46	6893.03	5158.27	5073.69	7536.26	7686.03
ENSG00000147601.13	TERF1	-0.768184	9.92332e-17	3.76078e-16	-0.416158	5.25077e-06	1.1237e-05	-0.44005	1.48352e-06	3.3798e-06	0.122856	0.159503	1	0.0451998	0.606278	0.919827	-0.306826	0.0013896	0.0106647	0.0989648	0.298993	0.593814	1431.19	1479.63	1110.7	1070.63	1516.07	1652.82	1272.6	1062.63	1496.72	1506.81	900.404	862.717
ENSG00000136002.18	ARHGEF4	-1.45586	6.35657e-21	2.7977e-20	-0.869513	9.96869e-09	2.51949e-08	-0.967876	5.0814e-10	1.39914e-09	-0.180242	0.213387	1	0.0687097	0.634334	0.930091	-0.517636	0.00138942	0.0106647	-0.278605	0.0856558	0.305754	736.591	772.442	377.84	448.11	651.726	679.937	389.377	290.958	792.713	789.84	260.142	317.28
ENSG00000103496.14	STX4	-0.481437	1.45832e-05	3.18768e-05	-0.123259	0.256026	0.316491	-0.288263	0.010659	0.017404	-0.139371	0.181262	1	-0.0102007	0.921951	0.989308	-0.368379	0.00138522	0.0106442	-0.304375	0.00918204	0.0763896	647.098	639.801	592.119	589.417	600.112	568.543	480.277	476.496	660.359	616.219	449.642	465.82
ENSG00000186635.14	ARAP1	-0.193984	0.0805365	0.117549	-0.014913	0.890696	0.91516	-0.191092	0.0883325	0.125073	-0.163673	0.122005	0.936167	-0.183109	0.0848817	0.429823	-0.36218	0.00137083	0.0105401	-0.339852	0.00303622	0.0352114	830.213	790.884	831.756	772.735	721.058	726.23	622.732	645.167	726.536	700.781	599.896	648.82
ENSG00000134709.10	HOOK1	-0.461196	6.56773e-05	0.000136976	-0.186588	0.102163	0.138914	-0.115808	0.309476	0.384742	0.108079	0.332925	1	-0.101378	0.366186	0.809496	-0.375986	0.00136986	0.0105392	0.17886	0.124496	0.375059	1403.65	1334.93	1162.68	1243.76	1412.84	1538.54	1504.6	1218.65	1258.77	1294.51	900.404	954.218
ENSG00000276600.4	RAB7B	-0.242565	0.664383	0.729774	1.26814	0.0095297	0.0152409	-0.118966	0.819956	0.861257	0.303996	0.53803	1	-0.213388	0.676748		-1.7241	0.00136349	0.0105023	-1.08311	0.0366959		15.1449	21.2794	45.6451	42.0103	26.1923	18.8068	23.0641	18.2727	11.9681	19.791	13.4556	13.0715
ENSG00000103966.10	EHD4	-1.14236	1.30907e-49	1.22315e-48	-1.30255	5.90486e-59	6.13101e-58	-1.62896	1.31326e-81	1.90012e-80	0.0197135	0.776201	1	0.119244	0.0855015	0.431714	0.279443	0.00136423	0.0105023	-0.30669	0.00115881	0.0179184	1484.88	1514.38	583.243	632.7	1506.06	1534.2	493.844	489.146	1619.92	1638.15	737.816	737.944
ENSG00000167578.17	RAB4B	0.15488	0.478019	0.561141	0.649334	0.00200987	0.00346159	0.562573	0.00806864	0.0133729	0.0142231	0.945809	1	-0.200231	0.344236	0.791362	-0.694684	0.00135881	0.0104735	-0.0725384	0.733814	0.890886	176.919	184.421	258.656	308.075	168.709	196.024	303.904	234.734	144.322	170.922	162.589	187.754
ENSG00000065357.19	DGKA	-0.497958	0.000367393	0.000718092	0.385669	0.00532416	0.00877377	0.172223	0.22204	0.288256	0.024303	0.858178	1	0.424055	0.00162947	0.0339996	-0.459572	0.0013557	0.010456	-0.189143	0.187001	0.467046	390.324	365.296	447.576	539.769	385.181	383.369	421.938	444.168	492.806	521.762	352.088	366.001
ENSG00000143367.15	TUFT1	1.85023	1.20548e-45	1.0416e-44	1.8697	1.05379e-44	8.26943e-44	2.16583	1.14553e-58	1.1825e-57	-0.0744169	0.592041	1	0.427109	0.00174769	0.0358898	0.407643	0.00134677	0.0103999	0.221717	0.0840199	0.302438	308.404	292.237	1119.57	1075.72	295.819	274.868	1230.54	1329.69	393.54	414.711	1503.66	1408.15
ENSG00000165494.11	PCF11	1.08027	7.57542e-44	6.2738e-43	1.25215	1.98044e-60	2.10351e-59	1.5097	6.06729e-84	9.0578e-83	-0.193144	0.0143765	0.367627	-0.0696435	0.37669	0.814722	-0.241527	0.00134607	0.0103999	0.0644019	0.391673	0.677224	852.931	832.025	1912.02	2101.79	727.221	746.484	2063.56	2133.69	822.281	781.744	1661.77	1733.75
ENSG00000197969.12	VPS13A	0.0652124	0.577151	0.652412	0.440966	0.000147125	0.000282143	0.619657	1.01844e-07	2.48636e-07	-0.0585991	0.612536	1	-0.000497685	0.99657	0.999488	-0.376251	0.00134552	0.0103999	0.120091	0.304136	0.59673	1478	1569	2192.23	1943.93	1606.97	1319.37	2173.46	2322.04	1567.83	1477.13	1664.01	1522.23
ENSG00000277161.1	PIGW	2.06087	3.2132e-164	1.26304e-162	1.76739	7.42163e-123	1.7454e-121	2.10908	1.72027e-173	6.22535e-172	-0.0261214	0.739315	1	-0.0655933	0.407307	0.832604	0.227893	0.00134201	0.0103825	0.315569	9.94162e-06	0.000389824	740.033	750.454	2624.59	2449.33	709.503	753.717	3090.59	3224.43	668.104	760.154	3089.18	2851.96
ENSG00000133030.20	MPRIP	0.0751966	0.377854	0.460599	0.383284	6.51343e-06	1.38518e-05	0.196822	0.0211727	0.0332116	0.0112951	0.893862	1	0.0337179	0.690638	0.944825	-0.274369	0.00134113	0.0103821	-0.175167	0.0410424	0.196984	4003.75	4275.03	5723.39	5074.33	4045.17	4298.07	4939.8	4623	4418.35	4053.55	4175.72	4753.26
ENSG00000197702.12	PARVA	-0.0172002	0.844286	0.883248	0.297446	0.000643781	0.0011656	-0.0408033	0.642954	0.710573	0.0180756	0.834547	1	0.0321235	0.710794	0.951295	-0.282522	0.00134109	0.0103821	-0.320173	0.000303528	0.00641049	2847.92	2821.65	3706.13	3261.53	2802.57	2938.19	3010.55	2569.42	2893.47	2903.88	2602.54	3127.65
ENSG00000100065.14	CARD10	-1.44325	3.4658e-52	3.41003e-51	-1.30711	2.65986e-45	2.11666e-44	-1.31365	6.8584e-45	5.38118e-44	0.0313557	0.706182	1	-0.193356	0.021226	0.194657	-0.329498	0.00132563	0.0102749	0.0248162	0.80753	0.925058	1499.34	1553.4	604.798	628.881	1549.97	1569.64	628.159	626.895	1323.53	1346.69	495.615	486.021
ENSG00000140943.16	MBTPS1	-0.335226	4.72193e-12	1.47528e-11	-0.254684	1.1085e-07	2.63249e-07	-0.412447	3.50782e-17	1.2828e-16	0.0248842	0.58535	1	-0.0813683	0.0766316	0.409423	-0.16191	0.00131917	0.0102311	-0.132879	0.00938675	0.0774228	3767.63	3563.59	3067.1	3078.21	3754.74	3704.93	2854.53	2749.34	3451.75	3478.72	2729.25	2764.02
ENSG00000196924.15	FLNA	1.41797	1.15624e-298	1.32751e-296	1.67141	0	0	1.49699	0	0	-0.0763909	0.0469978	0.664107	0.130327	0.000699659	0.0182209	-0.123111	0.001316	0.0102129	-0.25081	6.12815e-11	8.96867e-09	69841.2	68716.2	228846	212494	66205.6	65206.7	186863	184050	74772	76888.9	204706	200534
ENSG00000100304.12	TTLL12	-0.924128	2.47318e-37	1.77311e-36	-0.667242	1.367e-20	5.60724e-20	-0.745621	1.17101e-24	5.45161e-24	-0.0164504	0.809572	1	0.0140523	0.837154	0.976264	-0.242833	0.00130908	0.0101655	-0.0948285	0.212078	0.498462	2719.19	2706.03	1701.55	1714.78	2653.9	2709.62	1549.37	1650.17	2718.17	2760.84	1383.69	1504.41
ENSG00000196547.14	MAN2A2	0.440227	8.55387e-09	2.2828e-08	0.619087	2.16273e-16	7.56062e-16	0.870422	1.40559e-29	7.51483e-29	-0.29417	0.000105355	0.0117745	-0.0667535	0.376195	0.81443	-0.245614	0.00130797	0.0101632	-0.0428356	0.576023	0.806774	1283.18	1271.09	1979.22	1943.93	1057.71	1025.69	1994.37	1813.22	1258.06	1178.46	1579.91	1730.19
ENSG00000139289.13	PHLDA1	-0.412935	2.80568e-06	6.42592e-06	-0.342306	9.70144e-05	0.000188676	-0.262405	0.00276661	0.00482856	0.160605	0.0650096	0.767351	-0.214555	0.013936	0.148345	-0.285185	0.00130422	0.0101404	0.240506	0.00655028	0.0609892	7250.94	7186.05	5596.6	5791.06	8157.36	7979.85	6612.62	6841.02	6194.57	6247.66	4690.4	4654.63
ENSG00000132254.12	ARFIP2	0.531956	8.3198e-10	2.34296e-09	0.248994	0.00454469	0.00756028	0.195075	0.0279345	0.043044	0.0196058	0.818885	1	0.00117244	0.989125	0.999488	0.284135	0.00130304	0.0101375	-0.0343132	0.705486	0.875791	976.155	902.956	1160.15	1073.17	942.152	962.761	1060.95	1120.26	951.819	928.377	1438.63	1279.82
ENSG00000004897.11	CDC27	-1.53033	2.65983e-42	2.13845e-41	-1.87616	8.31066e-61	8.88275e-60	-1.97338	1.89629e-66	2.21869e-65	0.0946799	0.383427	1	0.0318279	0.769766	0.961999	0.377656	0.00129866	0.0101098	-0.00254189	0.983065	0.993355	3265.78	3570.68	1009.26	852.936	3872.61	3427.89	910.355	948.776	3574.95	3413.05	1071.96	1348.74
ENSG00000167306.19	MYO5B	-0.329397	0.0003068	0.000603652	-0.275224	0.00337653	0.00569711	-0.395506	3.46575e-05	7.17937e-05	0.010935	0.902805	1	0.363535	4.3049e-05	0.00206139	0.309362	0.00129391	0.0100854	-0.109347	0.272319	0.566954	1044.31	1032.76	879.936	836.387	1062.33	1030.76	774.684	816.65	1308.75	1364.68	976.653	1151.48
ENSG00000273841.4	TAF9	0.952251	1.32445e-45	1.14253e-44	0.905	3.63066e-40	2.57026e-39	0.8976	5.67833e-39	3.88429e-38	0.0410579	0.549345	1	0.168246	0.013984	0.148424	0.215497	0.00128488	0.0100275	0.0336575	0.622577	0.836354	1018.15	1000.84	1938.65	1842.09	1043.07	1034.37	1940.1	1929.88	1091.92	1180.26	2125.99	2264.93
ENSG00000277203.1	F8A1	0.271066	0.0234028	0.0372702	-0.0195375	0.872528	0.90025	0.176558	0.150433	0.203058	-0.128714	0.278788	1	0.105414	0.373239	0.812081	0.396017	0.00127533	0.00995922	0.0673813	0.591665	0.8156	722.134	672.429	691.016	684.895	619.371	656.067	712.275	729.503	687.816	815.029	926.194	884.107
ENSG00000115756.12	HPCAL1	-0.821664	1.60342e-07	3.9784e-07	-0.495318	0.00120173	0.00211898	-0.778689	7.8279e-07	1.81472e-06	-0.132395	0.370563	1	-0.192791	0.193805	0.635863	-0.519137	0.00127435	0.00995778	-0.415765	0.0104755	0.083663	666.374	655.406	443.772	493.939	579.312	626.41	401.587	300.797	581.511	574.838	325.177	329.163
ENSG00000212719.11	C17orf51	0.815927	0.0028469	0.00509232	0.101559	0.713045	0.763572	0.518166	0.0621834	0.0905543	-0.34761	0.205879	1	0.039269	0.885958	0.984072	0.753637	0.00628418	0.0340025	0.0689973	0.804795	0.923641	363.476	290.109	344.874	356.451	250.367	263.295	288.98	446.979	430.853	239.291	511.313	671.398
ENSG00000014138.8	POLA2	-0.204857	0.0655122	0.09704	-0.674843	2.31598e-09	6.07055e-09	-0.605213	1.0946e-07	2.66658e-07	-0.0702544	0.515652	1	-0.0971369	0.370035	0.811362	0.372849	0.0012728	0.00995678	-0.000624829	0.995797	0.998351	1248.07	1146.96	777.235	723.086	1055.4	1225.33	740.766	759.02	1207.37	1029.13	976.653	966.101
ENSG00000087086.14	FTL	2.30395	0	0	2.46916	0	0	2.40219	0	0	0.00256038	0.954798	1	0.0227303	0.615137	0.922945	-0.14248	0.00127342	0.00995678	-0.0644096	0.145525	0.408432	12169.6	12004.4	68452.5	65404.9	12068.5	12148.4	62989.5	65024.2	12213.1	12346	63143.8	58122.9
ENSG00000105568.17	PPP2R1A	0.981681	4.01198e-151	1.41653e-149	0.982754	9.54449e-154	2.93705e-152	0.807907	2.6171e-101	4.84527e-100	-0.133115	0.000387975	0.0334178	-0.118479	0.00162866	0.0339996	-0.119552	0.00126825	0.00992878	-0.307962	2.1689e-16	9.01481e-14	7860.18	7923.03	16051.9	15139	7088.87	7302.09	12683.9	12511.2	7222.42	7318.17	14677.8	14030.4
ENSG00000204311.13	PJVK	1.90552	0.000188667	0.000378734	1.28531	0.008278	0.0133278	1.38023	0.00496287	0.00844196	-0.0192107	0.969411	1	-0.547941	0.296302		0.0722744	0.878127	0.939134	0.0757118	0.873833		17.8985	17.0235	40.5734	44.5564	20.7998	13.7434	46.1283	43.5734	10.5601	13.4939	56.065	33.2728
ENSG00000214193.10	SH3D21	1.43511	0.000600986	0.00115043	1.05364	0.00810068	0.0130519	2.22711	8.89461e-08	2.17813e-07	-0.766649	0.070654	0.78703	-0.57101	0.174762		-0.189545	0.631554	0.784352	0.406818	0.296577		28.9129	34.7564	72.2714	59.8328	21.5701	15.9134	94.97	80.1188	25.3443	17.0922	74.0058	41.5911
ENSG00000184923.12	NUTM2A	1.58602	2.07597e-05	4.48921e-05	1.01891	0.00803025	0.0129494	1.67607	1.36191e-05	2.91271e-05	-0.190163	0.630432	1	0.117611	0.762772		0.684727	0.0621466	0.182649	0.466999	0.211971		28.2245	26.9539	46.913	64.925	20.7998	27.4868	80.0461	74.4964	26.0483	34.1844	95.3106	84.3704
ENSG00000115526.10	CHST10	-0.604045	2.83585e-05	6.07074e-05	-1.17162	9.10427e-15	2.99609e-14	-1.07956	9.47499e-13	2.93797e-12	0.03682	0.784251	1	-0.0542506	0.688513	0.944825	0.513328	0.00126473	0.00990743	0.128879	0.438185	0.716673	459.853	473.112	219.35	194.775	459.906	496.932	227.928	224.895	459.013	439	285.932	305.397
ENSG00000126249.7	PDCD2L	-1.2121	3.56163e-06	8.11345e-06	-1.74184	7.97373e-10	2.1404e-09	-1.9055	5.36379e-11	1.54208e-10	0.0661502	0.787455	1	0.287082	0.240682	0.692691	0.816826	0.0061354	0.033332	-0.0975033	0.762943	0.905411	182.427	183.003	55.7885	53.4676	187.968	194.578	54.2686	47.7902	199.234	247.387	72.8845	120.02
ENSG00000228474.5	OST4	1.62817	1.57954e-94	3.04443e-93	1.68639	2.23918e-107	4.41559e-106	1.73162	4.85738e-112	1.01068e-110	0.0406902	0.610584	1	-0.179603	0.0277465	0.228821	-0.237827	0.00126318	0.00990743	0.0859163	0.242849	0.535876	679.453	658.952	2207.45	2100.51	657.118	718.997	2307.77	2264.41	625.863	552.348	1795.2	1858.53
ENSG00000167705.11	RILP	0.191799	0.711953	0.771198	1.38564	0.00778219	0.0125693	1.1608	0.0251443	0.039028	0.240782	0.650363	1	0.630121	0.228099		-0.563716	0.275814	0.481652	0.015948	0.974934		14.4565	12.7676	31.698	39.4642	18.4887	13.7434	29.8477	42.1678	23.9363	17.9918	32.5177	15.4481
ENSG00000167840.13	ZNF232	-0.731306	0.00495792	0.00860787	-1.31416	3.14692e-06	6.83332e-06	-1.7522	9.21445e-09	2.38878e-08	-0.0593311	0.810538	1	0.22498	0.360491		0.807834	0.00607947	0.0331291	-0.497371	0.135966		141.811	129.804	62.1281	47.1025	121.717	138.881	33.9178	43.5734	178.114	138.537	103.16	87.9354
ENSG00000130768.14	SMPDL3B	1.24396	0.0240309	0.0382362	0.897644	0.107948	0.146169	0.714366	0.188116	0.248893	0.466995	0.394878	1	0.0125219	0.982337		0.35884	0.509383	0.696841	0.283717	0.607523		13.0796	14.8956	21.5546	30.5529	16.1776	22.4234	35.2746	28.1119	15.4882	12.5943	35.8816	30.8962
ENSG00000117519.15	CNN3	-0.0570431	0.29422	0.372418	-0.106957	0.0523832	0.0750375	-0.126631	0.0227764	0.0355838	0.0211441	0.690719	1	0.131754	0.0131316	0.14184	0.181668	0.00126419	0.00990743	0.00146999	0.97961	0.992127	3071.65	3033.02	2939.04	2729.4	3082.22	3112.52	2910.15	2763.4	3394.73	3291.6	3265.23	3163.3
ENSG00000284431.1	AL022238.4	2.92414	5.87499e-05	0.000122946	1.92838	0.00767508	0.0124041	1.81933	0.0111965	0.0182313	0.403243	0.581385	1	-0.286608	0.700629		0.70915	0.314537	0.521679	0.294198	0.678203		26.8477	14.1863	74.8073	81.4745	50.8439	3.61668	104.467	87.1468	18.3042	15.293	118.858	136.656
ENSG00000139998.15	RAB15	-0.255966	0.159079	0.216358	0.0169388	0.920932	0.939334	-0.185477	0.278206	0.350426	0.226034	0.160843	1	-0.324644	0.0515948	0.333824	-0.597549	0.00126281	0.00990743	0.023618	0.895601	0.961284	207.898	201.445	195.26	218.963	251.138	227.851	214.361	206.622	168.962	157.428	127.828	146.163
ENSG00000149932.16	TMEM219	1.02995	2.05944e-27	1.11982e-26	1.08487	4.23692e-32	2.45141e-31	1.04075	3.65355e-29	1.93262e-28	0.0321057	0.73061	1	-0.240867	0.011435	0.129247	-0.295787	0.00125666	0.00986991	-0.01202	0.895582	0.961284	572.751	604.335	1229.88	1266.67	617.83	585.903	1230.54	1245.36	493.51	502.871	973.289	1061.17
ENSG00000083817.8	ZNF416	1.22046	1.87865e-11	5.73147e-11	0.681952	0.000240309	0.000451927	0.72642	8.67512e-05	0.000174081	0.12236	0.505963	1	0.0488163	0.792288	0.966364	0.587326	0.00125677	0.00986991	0.166828	0.371822	0.658109	175.543	168.107	282.746	268.611	193.361	180.834	294.407	324.692	177.41	178.119	439.55	388.579
ENSG00000123104.11	ITPR2	0.311838	0.0518578	0.0781269	-0.213684	0.192818	0.245966	-0.308925	0.0665189	0.0963492	-0.14078	0.375205	1	0.00968326	0.95129	0.994773	0.535205	0.00125408	0.00986735	-0.236021	0.173451	0.446674	421.302	365.296	344.874	333.536	348.203	365.285	276.77	299.391	378.052	414.711	514.677	468.196
ENSG00000125484.11	GTF3C4	0.481815	5.63674e-07	1.356e-06	0.216415	0.0253957	0.0382716	0.398718	3.75965e-05	7.76099e-05	0.0295708	0.757954	1	0.0477281	0.619288	0.924388	0.313128	0.00125399	0.00986735	0.211874	0.0299217	0.16364	2288.94	2257.74	2658.83	2623.73	2347.29	2293.7	3051.25	3067	2315.48	2384.81	3496.22	3065.85
ENSG00000138829.11	FBN2	-0.732298	3.36681e-06	7.67913e-06	-1.33404	2.73571e-16	9.52879e-16	-1.32915	6.2593e-15	2.11055e-14	-0.367535	0.0152788	0.383331	-0.0555569	0.712592	0.951816	0.546185	0.00125292	0.00986735	-0.362645	0.0447811	0.207918	653.294	637.673	226.958	285.161	530.009	470.892	169.589	229.112	625.863	616.219	346.482	401.651
ENSG00000157827.19	FMNL2	-1.19839	4.11318e-25	2.08124e-24	-0.773695	1.58722e-11	4.59169e-11	-0.683406	2.41455e-09	6.4298e-09	0.114406	0.305941	1	0.0421443	0.706534	0.948894	-0.382548	0.00125015	0.00986735	0.204695	0.0815033	0.297681	2264.16	2203.84	1286.94	1326.51	2464.39	2372.55	1580.57	1430.89	2292.25	2308.35	920.588	1084.93
ENSG00000154229.11	PRKCA	-0.764449	8.17411e-06	1.81737e-05	-0.245549	0.143613	0.188946	-0.474526	0.00555772	0.0094017	-0.0736235	0.653352	1	-0.0457545	0.780456	0.963977	-0.564655	0.00125012	0.00986735	-0.3026	0.0836791	0.301833	580.323	558.23	507.168	453.202	489.18	592.413	340.535	438.545	585.735	516.365	330.784	318.469
ENSG00000196739.14	COL27A1	0.278069	0.376509	0.459236	0.381515	0.202725	0.257335	0.279748	0.348035	0.425512	0.300576	0.309758	1	-0.895868	0.00325094	0.0545728	-0.999314	0.0012515	0.00986735	0.198809	0.50987	0.768615	146.63	213.503	171.169	297.891	251.908	191.684	274.056	264.252	108.417	84.5615	108.766	125.961
ENSG00000100387.8	RBX1	0.583619	4.02017e-12	1.26097e-11	0.896364	2.57289e-27	1.29947e-26	0.900884	1.38888e-26	6.82425e-26	-0.0613469	0.463727	1	0.043935	0.599528	0.91788	-0.26881	0.00124442	0.00983477	-0.0568275	0.496133	0.756576	640.214	653.278	1204.52	1203.02	627.074	612.666	1196.62	1117.45	665.992	667.496	1003.56	994.62
ENSG00000005249.12	PRKAR2B	-0.0729782	0.716633	0.77511	0.364546	0.058035	0.0825525	0.445357	0.0226172	0.035342	-0.114899	0.545069	1	-0.214405	0.262882	0.719404	-0.65193	0.00123898	0.00979798	-0.0340886	0.863132	0.949582	209.963	183.712	242.173	264.792	187.198	176.494	269.986	224.895	154.178	186.215	172.68	149.728
ENSG00000100299.17	ARSA	0.805769	3.12848e-21	1.39345e-20	0.983716	3.4175e-32	1.98181e-31	0.995295	5.11778e-32	2.93266e-31	-0.0372277	0.65916	1	-0.0912966	0.28363	0.735812	-0.269244	0.00123339	0.00975995	-0.0256488	0.758422	0.903211	671.192	705.057	1378.23	1343.06	694.866	646.663	1325.51	1347.96	611.079	683.689	1158.3	1099.19
ENSG00000175643.9	RMI2	1.13679	2.39327e-11	7.27233e-11	0.793931	5.77198e-06	1.23231e-05	1.0163	5.21101e-09	1.36848e-08	0.0630847	0.718145	1	0.209761	0.228994	0.680435	0.552617	0.00122366	0.00969252	0.285449	0.101527	0.335629	164.528	188.677	358.821	253.335	174.872	193.854	351.389	394.972	204.162	204.207	467.582	430.17
ENSG00000172845.14	SP3	-0.909993	4.0758e-13	1.34004e-12	-1.38254	1.34163e-27	6.8144e-27	-1.40917	1.50185e-28	7.80463e-28	0.108777	0.374992	1	-0.0537498	0.661729	0.939476	0.418802	0.00122409	0.00969252	0.0821557	0.531734	0.781357	2453.47	2525.16	963.619	945.868	2675.47	2692.98	1056.88	964.237	2349.27	2447.79	1336.59	1215.65
ENSG00000145781.8	COMMD10	0.422475	0.000673932	0.00128437	0.879407	5.52504e-13	1.70983e-12	0.824388	1.38706e-11	4.09549e-11	0.133699	0.272443	1	0.0578867	0.637389	0.93037	-0.399046	0.00122176	0.00968635	0.0786799	0.519251	0.775167	390.324	358.203	674.533	702.718	392.114	428.939	706.848	747.776	395.652	383.225	516.92	527.612
ENSG00000100201.20	DDX17	-0.650057	1.74658e-16	6.56467e-16	-0.951653	8.1381e-33	4.80882e-32	-0.626948	4.51612e-15	1.52988e-14	-0.184824	0.0161461	0.391586	-0.036993	0.629945	0.929543	0.264603	0.00121926	0.00967268	0.139882	0.091107	0.31588	3649.91	3643.74	1778.89	1992.31	3093.77	3322.29	2012.01	2143.53	3679.15	3427.44	2353.61	2175.81
ENSG00000185298.12	CCDC137	1.82203	1.62556e-160	6.22119e-159	1.64468	4.96345e-131	1.26473e-129	1.61142	1.28321e-125	3.07951e-124	0.102616	0.138304	0.973063	0.0336282	0.629615	0.92944	0.210973	0.00121573	0.00965644	0.0693559	0.292166	0.587465	1314.16	1259.74	3967.32	4081.36	1387.42	1376.51	4112.2	4333.44	1251.02	1388.07	4748.71	4566.7
ENSG00000140575.12	IQGAP1	0.306091	3.58912e-06	8.17335e-06	0.500975	2.85496e-14	9.24969e-14	0.487709	1.73787e-13	5.54141e-13	-0.12366	0.0601351	0.744013	-0.019111	0.771418	0.961999	-0.213995	0.00121644	0.00965644	-0.136927	0.0388672	0.19119	7004.49	7281.1	9982.33	10234	6917.08	6196.1	9106.26	9279.73	6879.57	7220.11	8829.12	8599.84
ENSG00000160703.15	NLRX1	0.940862	1.22631e-23	5.9269e-23	0.649022	7.74625e-12	2.27542e-11	0.850725	1.21724e-18	4.7002e-18	-0.189676	0.046254	0.657755	0.012448	0.895419	0.986369	0.304289	0.00121192	0.00963286	0.0120273	0.900513	0.963571	691.156	700.802	1089.14	1093.54	622.452	598.2	1043.31	1158.21	661.767	744.861	1351.17	1343.99
ENSG00000163466.15	ARPC2	1.01175	3.87483e-131	1.14304e-129	1.10791	6.13406e-159	1.992e-157	1.10889	7.99827e-159	2.61032e-157	0.0820718	0.0480503	0.672668	-0.0364775	0.382621	0.818724	-0.132633	0.00121101	0.00963172	0.0830497	0.0429306	0.202861	5391.57	5404.26	11697.8	11570.7	5734.57	5693.38	12232.1	12415.6	5268.8	5257.21	10293.5	10933.7
ENSG00000090520.11	DNAJB11	1.0935	1.23499e-70	1.68888e-69	1.13707	3.49541e-74	4.55597e-73	1.1636	8.46869e-77	1.15317e-75	0.0335118	0.596567	1	0.240899	0.0001311	0.00490023	0.197327	0.00120343	0.00958364	0.060043	0.331433	0.624675	1408.47	1369.68	3226.86	2883.43	1442.12	1401.83	3102.8	3268	1664.27	1617.46	3552.28	3453.25
ENSG00000157214.13	STEAP2	-1.12884	0.0168008	0.0273541	-0.109369	0.793492	0.833295	-0.264448	0.527593	0.604224	0.189771	0.637041	1	-0.522921	0.205467		-1.54239	0.00120261	0.00958322	0.0346917	0.936237		65.3982	51.0706	51.9847	56.0137	67.7918	65.1003	48.8417	61.8461	33.7924	47.6783	13.4556	23.7663
ENSG00000104907.12	TRMT1	1.59431	4.12902e-117	1.03608e-115	1.86816	1.97013e-163	6.63798e-162	1.82356	1.24023e-152	3.84328e-151	0.00876364	0.903028	1	0.0613842	0.394656	0.823634	-0.212471	0.00120155	0.00958089	-0.0358379	0.586007	0.813761	837.786	901.537	3174.87	3173.69	874.36	875.238	3037.68	3155.56	896.202	919.381	2797.65	2680.84
ENSG00000198680.4	TUSC1	0.220314	0.126334	0.175928	-0.0760816	0.612084	0.673703	0.133662	0.369876	0.448408	0.0342006	0.8102	1	0.196155	0.16714	0.595799	0.492551	0.00119733	0.00955337	0.243944	0.118735	0.365719	297.39	271.667	284.014	255.881	309.685	273.421	314.758	324.692	332.292	319.355	398.062	361.248
ENSG00000204574.12	ABCF1	-0.896413	3.32125e-42	2.66524e-41	-1.11005	3.2332e-61	3.47035e-60	-0.920262	1.24105e-42	9.19924e-42	-0.0342257	0.579785	1	0.0161816	0.793735	0.966907	0.229822	0.0011899	0.00950019	0.155566	0.0313507	0.16818	2916.76	2955	1308.49	1411.8	2884.23	2849.95	1486.96	1543.34	3119.46	2813.02	1604.58	1585.21
ENSG00000176595.3	KBTBD11	-1.30703	2.16415e-10	6.2853e-10	-0.92309	1.44984e-06	3.21127e-06	-0.98499	2.51814e-07	6.00972e-07	0.189495	0.27346	1	-0.324796	0.0662702	0.377529	-0.708736	0.00118958	0.00950019	0.127595	0.539554	0.785666	289.129	250.388	143.275	141.307	304.293	311.035	143.812	167.266	192.898	239.291	90.8254	83.1821
ENSG00000198598.6	MMP17	-0.225967	0.626879	0.696537	1.01659	0.0164869	0.025568	0.412526	0.32041	0.396297	0.717765	0.085695	0.843529	-0.231323	0.594784		-1.47388	0.0011866	0.00949418	0.113703	0.787346		35.1085	33.3377	67.1998	71.2902	54.6957	57.867	48.8417	101.203	21.1202	37.7828	17.9408	32.0845
ENSG00000248710.1	AC079594.2	3.66365	0.148964	0.204061	7.76144	0.00745269	0.0120639	7.36487	0.0111909	0.0182241	0	1	1	5.49958	0.0593804		1.40179	0.577965	0.748523	-0.30157	0.905079		0	0	55.7885	0	0	0	31.2044	14.0559	0	11.6947	78.4911	68.9223
ENSG00000123575.8	FAM199X	-0.42711	2.20482e-10	6.39759e-10	-0.276708	2.93515e-05	5.93838e-05	-0.277665	2.83228e-05	5.9039e-05	0.0989134	0.11261	0.912009	-0.0774889	0.218942	0.669048	-0.227891	0.00118763	0.00949418	0.0979564	0.161589	0.432863	1780.21	1733.56	1390.91	1509.82	1895.09	1868.38	1588.71	1515.23	1648.08	1683.13	1187.46	1290.51
ENSG00000175221.14	MED16	-1.163	4.72695e-26	2.46608e-25	-1.1283	9.52956e-26	4.60284e-25	-1.1647	8.78419e-26	4.24423e-25	-0.237087	0.0190962	0.428255	-0.340249	0.000813456	0.0206161	-0.374951	0.00118749	0.00949418	-0.273486	0.0192038	0.125308	1373.36	1587.44	688.481	665.799	1318.09	1194.23	591.527	528.503	1141.2	1198.25	519.162	525.236
ENSG00000172932.14	ANKRD13D	-0.402871	0.0103185	0.0172576	0.0305637	0.840405	0.873186	-0.0754289	0.624849	0.694621	0.00872685	0.952526	1	-0.0882994	0.549977	0.898144	-0.521734	0.00118413	0.00948442	-0.0972658	0.541211	0.786676	309.781	364.587	329.659	358.997	355.907	322.608	307.974	335.937	292.867	342.744	248.929	230.533
ENSG00000163961.4	RNF168	0.425466	0.0102372	0.017127	0.0295992	0.859759	0.889722	0.187165	0.262262	0.333132	0.12031	0.466541	1	0.148701	0.368576	0.811218	0.544568	0.00117651	0.00942949	0.277876	0.100581	0.334184	788.221	731.302	822.88	728.178	759.576	891.874	940.203	940.342	877.898	806.033	1179.61	1082.56
ENSG00000111666.10	CHPT1	1.211	1.34009e-41	1.06295e-40	1.54075	2.58507e-68	3.11413e-67	1.46322	7.54593e-60	7.96465e-59	-0.00711194	0.938416	1	0.0524637	0.569642	0.90855	-0.277289	0.00117338	0.00941039	-0.0846426	0.323505	0.616118	473.621	469.565	1370.62	1373.61	468.38	470.169	1333.65	1253.79	507.59	468.687	1119.06	1145.54
ENSG00000130749.9	ZC3H4	-2.26274	7.80624e-52	7.63356e-51	-2.96583	2.90393e-77	3.95385e-76	-2.84632	4.53475e-71	5.7391e-70	-0.00675037	0.959407	1	-0.14075	0.290116	0.744521	0.562338	0.00117236	0.00941039	0.112766	0.536726	0.783744	1299.7	1141.99	150.882	161.676	1221.79	1208.7	187.227	150.398	1051.08	1164.97	230.988	230.533
ENSG00000077152.10	UBE2T	0.93171	4.96493e-25	2.50428e-24	0.802053	2.50244e-18	9.40293e-18	1.07931	7.55572e-32	4.30649e-31	-0.0329019	0.72117	1	0.163655	0.0743078	0.402992	0.293313	0.00116424	0.00935512	0.244351	0.00761498	0.0679806	579.635	601.498	1103.09	956.052	563.905	590.243	1237.32	1201.78	639.943	684.588	1234.55	1289.32
ENSG00000198728.10	LDB1	0.186616	0.162185	0.220057	-0.379651	0.0055646	0.00915319	-0.182339	0.181074	0.240193	0.020405	0.874143	1	-0.110502	0.395207	0.823673	0.455765	0.00116061	0.00933198	0.217717	0.130631	0.38573	425.433	458.926	356.286	323.352	479.165	418.089	369.026	421.678	409.733	409.314	496.736	434.924
ENSG00000176340.3	COX8A	1.89305	1.82689e-270	1.72517e-268	1.93548	1.87841e-291	1.53317e-289	1.91016	7.12469e-279	5.12175e-277	-0.0262449	0.633328	1	-0.124365	0.0250634	0.213997	-0.166802	0.00115719	0.0093105	-0.0515704	0.316711	0.609999	2087.24	2105.24	8288.39	7747.72	2006.79	2109.25	7620.66	7853.05	1973.33	1869.35	7194.27	7090.68
ENSG00000169131.12	ZNF354A	0.58835	3.71633e-05	7.88893e-05	0.341077	0.019743	0.030267	0.510377	0.000457688	0.000861553	0.0701467	0.624653	1	0.226805	0.11294	0.497272	0.474078	0.00115535	0.00930172	0.239446	0.106949	0.34577	366.23	346.854	441.236	462.113	365.922	382.645	565.75	500.391	411.141	423.707	640.263	614.359
ENSG00000167608.11	TMC4	0.536874	0.323073	0.403753	1.45371	0.00726842	0.0117869	2.6243	2.16756e-06	4.89071e-06	-0.537041	0.348097	1	0.414348	0.449966		-0.50249	0.348817	0.555845	0.633543	0.224957		25.4709	12.0583	43.1093	59.8328	7.70361	18.0834	50.1984	109.636	27.4563	22.4898	37.0029	35.6495
ENSG00000273274.1	ZBTB8B	1.09492	0.0120601	0.0199966	1.13874	0.00715235	0.0116073	1.15055	0.00802245	0.0133018	-0.0980955	0.82191	1	-0.169753	0.700379		-0.21357	0.609554	0.768967	-0.0862829	0.837802		24.0941	19.1515	49.4489	45.8294	23.8812	16.6367	44.7716	44.979	15.4882	23.3893	34.7603	47.5326
ENSG00000196136.17	SERPINA3	1.62634	4.41394e-11	1.32509e-10	1.39951	4.58516e-11	1.2996e-10	1.17558	1.77426e-09	4.7525e-09	0.913478	1.29721e-05	0.0021657	-0.919866	0.000190653	0.00671551	-0.693045	0.00113159	0.00911625	0.689539	0.000518987	0.00969926	66.775	69.5127	197.796	161.676	128.65	128.031	294.407	285.335	34.4964	37.7828	121.1	101.007
ENSG00000182831.11	C16orf72	-0.698321	7.46048e-12	2.31503e-11	-1.06017	9.54714e-25	4.48916e-24	-0.990392	7.86565e-22	3.37986e-21	0.0766363	0.440546	1	-0.0180271	0.856331	0.979756	0.343818	0.00112241	0.00904813	0.14641	0.170691	0.442639	2576.69	2591.83	1238.76	1239.94	2690.1	2760.25	1325.51	1418.24	2554.84	2549.44	1611.31	1534.12
ENSG00000183258.11	DDX41	1.699	9.30244e-105	2.02534e-103	1.71645	1.29538e-111	2.68998e-110	1.72912	4.31826e-110	8.83527e-109	-0.110438	0.162934	1	-0.225562	0.00478414	0.0705135	-0.243015	0.00112135	0.00904545	-0.0977631	0.191293	0.472465	961.01	1122.84	3508.33	3337.91	972.196	957.698	3216.77	3180.86	918.026	861.808	2923.23	2861.46
ENSG00000156983.15	BRPF1	1.24332	5.82466e-31	3.52105e-30	0.800441	1.08925e-13	3.45638e-13	0.897206	1.50231e-16	5.40229e-16	-0.111362	0.303103	1	-0.09468	0.382364	0.818698	0.348204	0.00111323	0.00898578	-0.0145961	0.892759	0.960688	879.09	971.759	1617.87	1605.3	816.583	896.214	1553.44	1637.52	835.657	898.691	2140.56	1961.91
ENSG00000180185.11	FAHD1	-0.307085	0.0152507	0.0249498	-0.386094	0.0033027	0.00558055	-0.453043	0.000646245	0.00120175	0.0530145	0.669021	1	0.359739	0.00350846	0.0576843	0.438748	0.00110995	0.00896509	-0.0139347	0.920565	0.970777	498.403	537.66	420.949	371.727	514.601	559.863	416.511	368.265	718.088	609.023	558.408	515.729
ENSG00000059573.8	ALDH18A1	-0.118272	0.0132656	0.0218727	-0.0878918	0.0633731	0.0895048	-0.212591	9.48124e-06	2.04945e-05	-0.00884603	0.84765	1	-0.128724	0.00544669	0.0770021	-0.159104	0.00110058	0.0089009	-0.133545	0.00669425	0.0618861	5145.81	5151.74	4753.43	4935.57	5176.83	5058.3	4317.06	4516.17	4773.17	4642.79	4330.46	4346.86
ENSG00000204899.5	MZT1	1.09265	3.29995e-68	4.29558e-67	1.04066	2.53772e-60	2.69168e-59	1.3114	7.90323e-95	1.34036e-93	-0.00856661	0.89453	1	0.149633	0.0200665	0.18751	0.201626	0.00109384	0.00886225	0.26218	2.61777e-05	0.000901975	976.843	1000.13	2064.17	2002.49	979.9	985.185	2420.38	2456.98	1070.8	1124.49	2306.52	2370.69
ENSG00000140350.15	ANP32A	-0.920016	6.96002e-27	3.72485e-26	-0.655698	9.98562e-15	3.284e-14	-0.950165	4.14481e-28	2.1324e-27	0.0505343	0.532316	1	-0.026396	0.745149	0.957552	-0.290714	0.00109438	0.00886225	-0.243933	0.00672254	0.0620372	2127.85	2107.37	1317.37	1371.06	2163.95	2222.09	1123.36	1146.96	2203.54	1951.21	1078.69	1119.39
ENSG00000169750.8	RAC3	0.446829	0.00561019	0.00967192	0.75637	1.0749e-06	2.40244e-06	0.509127	0.00121737	0.0022021	0.0873729	0.571417	1	-0.209707	0.18295	0.622676	-0.519248	0.00109113	0.00884746	-0.15987	0.311851	0.605465	230.615	244.713	432.361	370.454	248.827	256.061	332.395	386.538	195.01	216.801	265.748	294.702
ENSG00000178234.12	GALNT11	-0.753993	1.48778e-07	3.70299e-07	-0.304704	0.0288979	0.0431912	-0.55534	8.9195e-05	0.000178827	0.108612	0.413276	1	-0.0370457	0.781801	0.964185	-0.486335	0.00108508	0.00880413	-0.142025	0.337346	0.630689	512.171	487.298	427.289	381.912	516.142	561.309	358.172	375.293	442.821	533.457	269.112	308.962
ENSG00000117616.17	RSRP1	3.48612	2.48647e-235	1.73282e-233	3.76651	1.51381e-279	1.16693e-277	3.75288	1.09189e-276	7.71039e-275	0.0586168	0.593273	1	-0.0501339	0.65004	0.935147	-0.330527	0.00108417	0.0088024	0.0449845	0.656316	0.852318	673.258	722.081	9362.32	9625.45	734.154	718.997	9689.65	9899.59	681.48	665.697	7678.67	7421.03
ENSG00000068028.17	RASSF1	2.84493	9.45477e-217	5.78118e-215	2.66326	2.01256e-190	8.25743e-189	2.91013	1.23529e-221	6.25842e-220	-0.0605691	0.540788	1	0.0849912	0.388898	0.821684	0.266658	0.00107852	0.00876226	0.186302	0.023513	0.141112	377.933	364.587	2486.39	2217.63	342.811	368.902	2600.82	2752.15	376.644	412.912	2906.41	2752.14
ENSG00000138018.17	SELENOI	-0.564854	1.89519e-10	5.52427e-10	-0.667663	1.85297e-13	5.82172e-13	-0.726253	2.92704e-15	9.98561e-15	-0.0126736	0.882627	1	0.203367	0.0175245	0.171269	0.306175	0.00107524	0.00874135	-0.0712635	0.460572	0.733031	1566.12	1485.3	929.385	991.698	1543.03	1482.12	898.145	930.503	1752.28	1761.4	1121.3	1254.86
ENSG00000162722.8	TRIM58	0.392969	4.59555e-05	9.68446e-05	0.250779	0.0113776	0.0180179	0.387142	0.000111567	0.000221814	-0.0678044	0.482147	1	0.1841	0.0544553	0.343352	0.32629	0.00107331	0.00873209	0.0685585	0.50448	0.764172	587.207	572.416	645.371	734.544	552.349	554.076	723.129	723.881	671.624	645.006	882.464	847.269
ENSG00000170421.12	KRT8	1.25437	1.10651e-289	1.20128e-287	1.46553	0	0	1.36532	0	0	-0.0918485	0.00838427	0.266991	0.0995136	0.0042234	0.0649191	-0.111645	0.00107341	0.00873209	-0.192052	2.11775e-08	1.88082e-06	12587.4	12362.6	35142.9	33761	11586.2	11824.4	30101.4	30214.6	13110.7	13627.9	31984	31788.6
ENSG00000113811.10	SELENOK	1.65851	1.98736e-58	2.20558e-57	1.91548	1.93337e-81	2.77862e-80	2.12083	4.21467e-95	7.17844e-94	-0.149425	0.165671	1	-0.0539895	0.616408	0.923371	-0.310953	0.00105917	0.00863315	0.0559247	0.553994	0.792601	349.02	299.33	1218.47	1228.48	288.886	295.845	1257.67	1286.12	295.683	331.049	1025.99	945.899
ENSG00000137486.16	ARRB1	-2.42991	8.56742e-86	1.46233e-84	-2.31648	1.26963e-84	1.90731e-83	-2.66927	3.43813e-96	5.97052e-95	-0.150914	0.141198	0.9747	-0.335628	0.00113809	0.0263384	-0.449057	0.00105851	0.00863315	-0.503705	0.000375163	0.00755488	1628.07	1549.14	277.674	360.27	1438.26	1423.53	240.138	209.433	1303.82	1212.65	235.473	231.722
ENSG00000011304.19	PTBP1	-0.549734	2.75694e-37	1.97123e-36	-0.609627	8.91585e-45	7.01457e-44	-0.530219	9.15629e-34	5.5017e-33	-0.103589	0.0138358	0.357399	0.085734	0.0413504	0.294342	0.145627	0.00105111	0.00857867	-0.0241809	0.59156	0.8156	10476.1	10192.8	6726.32	6819.67	9675.74	9561.79	6379.27	6943.63	11156.4	10774.4	7282.85	7703.85
ENSG00000131845.14	ZNF304	0.592045	6.53363e-05	0.000136319	0.163821	0.279162	0.34188	0.400563	0.00871892	0.0144058	-0.145117	0.328714	1	0.0689909	0.641093	0.930718	0.497214	0.00104366	0.00852344	0.0916241	0.555569	0.793746	385.505	378.773	460.255	395.915	335.878	355.158	468.066	444.168	420.293	380.527	618.958	589.405
ENSG00000145494.11	NDUFS6	1.36043	5.74535e-87	1.00317e-85	1.53333	3.98726e-113	8.44071e-112	1.46812	2.07374e-102	3.88893e-101	0.040139	0.564842	1	-0.0443455	0.528484	0.888708	-0.217241	0.00104087	0.00850621	-0.0250686	0.705756	0.875884	1142.06	1156.18	3339.7	3312.45	1150.92	1211.59	3128.58	3409.97	1116.56	1111.89	2804.37	2918.5
ENSG00000103024.7	NME3	0.78426	1.88214e-13	6.28261e-13	1.08702	2.94528e-25	1.40393e-24	1.25924	4.99903e-32	2.86564e-31	-0.222961	0.0374126	0.600155	-0.0403545	0.705239	0.948135	-0.343118	0.00103722	0.00848198	-0.0507417	0.627131	0.837753	547.968	551.846	1180.43	1155.92	470.691	471.616	1094.87	1161.02	496.326	575.738	939.65	901.932
ENSG00000198218.10	QRICH1	-1.0724	1.1395e-20	4.97001e-20	-1.55142	3.29234e-39	2.27483e-38	-1.55392	9.52757e-38	6.28048e-37	-0.12191	0.261545	1	-0.07109	0.513041	0.885254	0.407929	0.00103022	0.00843025	-0.124404	0.338261	0.631377	1318.29	1392.38	512.24	412.465	1226.42	1264.39	396.16	452.601	1241.17	1340.39	657.082	569.203
ENSG00000117602.11	RCAN3	-0.725804	6.50263e-10	1.8426e-09	-1.04458	1.09205e-17	4.00384e-17	-1.05934	2.45904e-18	9.39297e-18	0.181461	0.100675	0.889635	0.100876	0.363776	0.807347	0.419658	0.00102865	0.00842288	0.166703	0.205929	0.48983	766.88	768.896	363.893	380.639	860.494	881.024	400.231	435.734	803.977	843.816	552.801	442.054
ENSG00000276043.4	UHRF1	-0.697902	3.94594e-12	1.23841e-11	-0.871786	2.18046e-17	7.89006e-17	-1.05544	9.76839e-24	4.43762e-23	-0.0460673	0.63654	1	0.173925	0.0737791	0.401802	0.347809	0.0010211	0.0083666	-0.22972	0.0367478	0.185904	1546.84	1517.22	852.042	822.383	1466.77	1500.92	644.439	784.321	1809.3	1645.35	1069.72	1061.17
ENSG00000138772.12	ANXA3	0.664102	6.92661e-20	2.94857e-19	0.896133	2.32904e-33	1.38968e-32	0.86646	2.56326e-29	1.36175e-28	-0.277497	0.000250892	0.023893	0.473165	1.45329e-10	3.08186e-08	0.241134	0.00101976	0.00836656	-0.307169	5.03909e-05	0.00154003	1156.52	1159.73	2170.68	2139.98	925.974	984.462	1778.65	1704.98	1577.68	1639.05	2533.02	2562.01
ENSG00000134852.14	CLOCK	-1.17497	4.67053e-12	1.45979e-11	-1.42205	2.96878e-16	1.03217e-15	-1.97688	8.73994e-28	4.45625e-27	-0.0954497	0.566158	1	0.337146	0.0421086	0.296213	0.584224	0.00101708	0.0083501	-0.650279	0.000540453	0.00998928	1120.72	979.562	409.538	374.274	1044.61	921.531	265.916	233.328	1204.56	1450.14	599.896	575.145
ENSG00000010256.10	UQCRC1	0.934906	1.24808e-67	1.61936e-66	1.04977	4.19988e-86	6.44249e-85	1.05849	2.50149e-86	3.81656e-85	-0.0350265	0.515057	1	-0.0598957	0.267329	0.725306	-0.174762	0.00101613	0.00834776	-0.0263092	0.621746	0.835669	3633.39	3267.1	7337.45	6949.52	3408.08	3328.07	7034.56	6994.23	3234.21	3389.66	6497.94	6157.85
ENSG00000167645.16	YIF1B	0.999814	1.68822e-29	9.70197e-29	1.15489	2.05264e-40	1.46194e-39	1.16679	2.61523e-40	1.8378e-39	-0.0350106	0.69186	1	-0.128392	0.149991	0.567367	-0.283468	0.00101065	0.00830822	-0.0231074	0.78869	0.916784	765.504	714.279	1706.62	1588.75	706.421	737.804	1630.77	1612.22	680.776	672.894	1338.83	1368.94
ENSG00000119013.8	NDUFB3	1.08662	4.2274e-29	2.40004e-28	1.56429	2.67356e-59	2.79497e-58	1.47983	1.42318e-53	1.33918e-52	0.172334	0.0813304	0.824461	0.168827	0.089358	0.441321	-0.308843	0.00100778	0.00829011	0.0878749	0.346876	0.639076	494.961	482.333	1442.89	1447.45	519.224	581.563	1594.14	1477.28	531.526	568.541	1134.76	1199.01
ENSG00000089157.15	RPLP0	1.65459	3.69707e-293	4.15504e-291	1.79139	0	0	1.79638	0	0	0.0031083	0.945426	1	-0.0108694	0.811004	0.971049	-0.147675	0.00100454	0.00826892	0.00809338	0.857004	0.946722	16172	15612.7	56516.3	53507.1	15763.9	16089.2	56128.6	54513.1	15967.6	15576.4	50209.6	49108.3
ENSG00000120539.14	MASTL	0.464105	3.30365e-07	8.05914e-07	0.334295	0.000323905	0.000602164	0.656792	1.26351e-12	3.89875e-12	-0.0237869	0.793783	1	0.177137	0.0504958	0.328144	0.306948	0.00100284	0.00826035	0.29871	0.00156856	0.0220554	712.497	707.185	966.155	823.656	709.503	687.17	1069.09	1132.91	789.193	816.828	1132.51	1081.37
ENSG00000140688.16	C16orf58	1.10917	4.86918e-75	7.18181e-74	1.2348	9.17885e-96	1.5866e-94	1.10546	5.11853e-73	6.65201e-72	-0.107003	0.0804548	0.819367	-0.0669912	0.27538	0.729808	-0.192627	0.000999342	0.00823698	-0.23635	6.95751e-05	0.0020138	1276.3	1337.76	3112.74	3038.74	1191.75	1234.74	2607.6	2614.4	1252.43	1242.33	2691.12	2691.54
ENSG00000127540.11	UQCR11	1.96523	7.5833e-108	1.72396e-106	2.12889	4.80485e-130	1.21821e-128	2.25275	6.99147e-145	2.03607e-143	0.0352189	0.697778	1	-0.116457	0.203609	0.648789	-0.280116	0.000997546	0.00822761	0.15908	0.0607934	0.250577	837.786	893.026	3778.4	3791.11	824.287	948.295	4166.47	4285.65	760.329	838.418	2949.02	3285.69
ENSG00000113387.11	SUB1	0.511824	1.7496e-21	7.86975e-21	0.526955	3.91468e-22	1.69071e-21	0.511198	7.67726e-21	3.16511e-20	0.0920508	0.0867439	0.846771	0.194572	0.000293388	0.00923817	0.179441	0.000995221	0.00821386	0.0762937	0.167805	0.439378	2460.35	2292.5	3441.13	3407.93	2497.51	2568.57	3668.55	3551.93	2636.51	2807.62	3800.09	3957.09
ENSG00000156599.10	ZDHHC5	-1.00254	8.06442e-36	5.51414e-35	-1.37533	3.68466e-64	4.16893e-63	-1.57394	1.76264e-80	2.50713e-79	-0.026704	0.729186	1	-0.0957852	0.215261	0.663928	0.277003	0.000992969	0.0082007	-0.225314	0.00940623	0.07751	3919.76	4026.06	1634.35	1428.35	3814.06	3985.59	1227.83	1392.94	3862.19	3570.47	1725.68	1986.86
ENSG00000099795.6	NDUFB7	1.16536	1.18979e-48	1.08627e-47	1.32577	1.53846e-64	1.74974e-63	1.28947	6.23631e-60	6.59544e-59	-0.0136646	0.864121	1	-0.0936286	0.244871	0.696231	-0.254045	0.000986099	0.00814935	-0.0499635	0.517833	0.774105	983.039	937.712	2407.78	2407.32	908.256	993.865	2341.69	2309.39	903.946	895.992	2035.16	2002.31
ENSG00000173120.14	KDM2A	0.358507	1.14504e-06	2.6996e-06	0.104607	0.158384	0.206316	0.363065	1.05428e-06	2.42509e-06	-0.106456	0.145401	0.983777	-0.00768607	0.916283	0.989308	0.246214	0.000984776	0.00814842	0.152001	0.0438264	0.205413	2589.77	2519.48	2727.3	2766.31	2385.04	2360.97	3058.03	3045.92	2533.02	2549.44	3299.99	3215.58
ENSG00000151718.15	WWC2	-1.55385	9.95242e-30	5.76937e-29	-0.972287	4.28197e-13	1.32972e-12	-1.11104	3.36843e-16	1.19089e-15	0.0309687	0.806216	1	0.105505	0.403535	0.82907	-0.476061	0.000985333	0.00814842	-0.107786	0.452749	0.727015	831.59	943.387	439.968	464.659	858.183	954.805	419.225	420.272	917.322	993.148	275.84	375.508
ENSG00000121579.12	NAA50	0.222568	3.11515e-08	8.05486e-08	0.319744	3.62475e-15	1.2106e-14	0.30415	1.04135e-13	3.35668e-13	0.0230391	0.564736	1	0.232169	5.87428e-09	8.99941e-07	0.134993	0.000981377	0.00813188	0.00744507	0.857701	0.946722	5949.17	5616.34	7342.52	7093.37	5743.81	6007.31	7229.93	7280.97	6759.18	6827.89	8058.79	7791.79
ENSG00000196437.10	ZNF569	-0.591231	0.000147923	0.000299391	-1.00915	5.98077e-10	1.61337e-09	-0.69198	1.49394e-05	3.18612e-05	0.0734287	0.621518	1	0.140383	0.345659	0.793048	0.558298	0.000979899	0.00812502	0.390595	0.0241117	0.143168	406.157	458.216	224.422	204.959	494.572	415.195	299.834	262.846	491.398	460.59	316.207	316.092
ENSG00000115568.15	ZNF142	0.710194	2.46673e-08	6.42404e-08	0.326376	0.0113647	0.0179993	0.248733	0.0531103	0.0781186	0.202017	0.110672	0.906493	0.0409919	0.747744	0.958022	0.42481	0.000978091	0.00811543	0.124374	0.341924	0.633095	693.221	598.66	739.197	880.943	716.436	769.63	930.706	834.922	694.856	633.312	1137	1037.4
ENSG00000181472.4	ZBTB2	-1.00151	3.18256e-14	1.09462e-13	-1.24482	9.05255e-20	3.59722e-19	-1.17851	6.05466e-18	2.27677e-17	0.0845171	0.501957	1	0.226563	0.0716612	0.39503	0.469875	0.000974398	0.00809016	0.150831	0.303748	0.596644	837.097	836.99	347.41	358.997	875.901	899.108	392.09	392.161	940.555	1019.24	518.041	459.878
ENSG00000100522.9	GNPNAT1	-0.130731	0.230238	0.300709	-0.230787	0.0371132	0.0545827	-0.201625	0.067236	0.0973614	0.194202	0.0711523	0.788073	0.2696	0.0122763	0.135705	0.369656	0.000963215	0.00800681	0.223364	0.0484685	0.218687	1328.62	1253.36	1127.18	1073.17	1482.18	1471.99	1119.29	1450.57	1483.34	1630.96	1514.88	1327.35
ENSG00000186684.12	CYP27C1	-0.290389	0.150615	0.206163	0.0438357	0.817755	0.854316	-0.210318	0.286796	0.359947	-0.0683536	0.710049	1	-0.342703	0.0670522	0.379514	-0.676928	0.000954261	0.00793882	-0.322507	0.112842	0.354521	197.571	194.352	196.528	207.505	202.605	171.431	161.449	161.643	157.698	151.131	125.586	127.15
ENSG00000048991.16	R3HDM1	-1.06354	5.25488e-28	2.90082e-27	-1.20342	1.90702e-33	1.13921e-32	-1.66447	3.68112e-59	3.82717e-58	0.206406	0.0244007	0.485439	0.205626	0.0252222	0.214647	0.345507	0.000948771	0.0078984	-0.25464	0.0205821	0.130623	1517.93	1518.64	713.839	604.694	1723.3	1780.13	586.1	518.664	1764.24	1737.11	836.49	838.951
ENSG00000168000.14	BSCL2	2.13868	3.15798e-102	6.64885e-101	2.22288	1.85406e-118	4.11914e-117	2.49643	1.15113e-146	3.40202e-145	-0.0458265	0.655895	1	-0.214476	0.040794	0.291134	-0.298677	0.000945553	0.00787687	0.227721	0.0110026	0.0864159	382.752	386.576	1890.47	1700.78	369.773	375.412	2159.89	2045.14	323.844	340.045	1572.06	1346.36
ENSG00000146676.8	PURB	-0.617428	8.13992e-13	2.64357e-12	-0.731456	1.3171e-16	4.63201e-16	-0.455349	2.12754e-07	5.10116e-07	-0.000403942	0.996115	1	0.189159	0.0222892	0.2007	0.303186	0.000944237	0.00787116	0.275703	0.00301839	0.0350436	1519.99	1505.16	838.095	984.059	1546.89	1477.78	1128.79	1076.68	1670.61	1780.29	1166.15	1081.37
ENSG00000180667.10	YOD1	1.51706	9.36041e-18	3.68573e-17	1.23014	6.0679e-12	1.78827e-11	1.75544	9.92299e-23	4.38552e-22	-0.1083	0.54945	1	0.295299	0.100371	0.470435	0.582221	0.000932568	0.00777909	0.416999	0.01834	0.121615	356.592	377.355	811.469	910.223	361.3	319.715	1155.92	1142.75	431.557	469.586	1353.41	1223.97
ENSG00000187134.13	AKR1C1	0.511636	1.19449e-32	7.51396e-32	0.698799	5.52363e-60	5.82634e-59	0.697477	5.70807e-59	5.91142e-58	0.00954685	0.822935	1	0.0447606	0.295158	0.748878	-0.142403	0.00093216	0.00777909	0.00822436	0.848971	0.944099	4324.54	4369.37	6995.11	7116.29	4354.08	4397.17	7110.54	7081.38	4458.48	4510.55	6331.99	6453.74
ENSG00000122490.18	PQLC1	0.116015	0.110571	0.156118	0.246067	0.000550174	0.00100242	0.119442	0.102826	0.143935	-0.0601436	0.386267	1	-0.114667	0.101157	0.472628	-0.244719	0.000932434	0.00777909	-0.186768	0.0126819	0.0953532	1204.7	1200.16	1464.45	1387.61	1147.07	1159.51	1199.34	1307.2	1119.37	1101.1	1197.55	1209.71
ENSG00000163938.16	GNL3	-0.440966	7.53066e-06	1.67828e-05	-0.743477	1.64844e-13	5.18764e-13	-0.555865	3.05426e-08	7.67727e-08	0.0278163	0.768488	1	0.0430667	0.649294	0.934774	0.345578	0.000928468	0.00776045	0.215428	0.0427721	0.202388	1163.4	1189.52	622.549	782.919	1170.18	1228.23	828.952	802.594	1241.87	1181.16	848.825	937.581
ENSG00000156642.16	NPTN	0.525545	8.86458e-19	3.62371e-18	0.674943	1.91832e-30	1.0647e-29	0.719527	4.16201e-34	2.51979e-33	0.0187437	0.749316	1	-0.0469874	0.425474	0.842234	-0.196386	0.000925715	0.00774263	0.0633278	0.28547	0.580152	2567.05	2683.33	4379.4	4002.44	2611.53	2706.73	4563.99	4192.88	2553.44	2527.85	3708.14	3606.54
ENSG00000186193.8	SAPCD2	-0.772185	1.43598e-33	9.27428e-33	-0.958194	8.11079e-49	6.88132e-48	-1.11718	1.65085e-61	1.79958e-60	-0.100058	0.0983838	0.885779	0.0411552	0.496157	0.876571	0.227165	0.000910225	0.00762329	-0.259048	0.000306686	0.00645095	2972.52	2884.78	1502.49	1512.37	2727.85	2737.11	1283.45	1235.52	2967.39	3061.31	1666.25	1864.47
ENSG00000152763.16	WDR78	-1.91372	9.32217e-05	0.000192064	0.251722	0.594812	0.657823	-0.805103	0.0949337	0.133649	0.209519	0.655317	1	0.524825	0.262656	0.719179	-1.64062	0.000902662	0.00756502	-0.847306	0.0812101	0.296923	124.601	113.49	95.094	188.41	100.147	175.048	73.2626	84.3356	152.066	190.713	50.4585	40.4027
ENSG00000167657.13	DAPK3	0.77259	1.54981e-18	6.27275e-18	0.579944	6.66116e-11	1.87547e-10	0.57713	1.63572e-10	4.59263e-10	-0.129805	0.143203	0.977554	0.101122	0.252089	0.707243	0.293768	0.000899703	0.00755121	-0.13262	0.142611	0.40356	1178.54	1075.32	1640.69	1728.79	1003.78	1056.07	1485.6	1588.32	1182.03	1236.94	2072.16	2058.16
ENSG00000100216.5	TOMM22	0.392811	1.78962e-06	4.16578e-06	0.149488	0.0727401	0.101632	0.104832	0.215545	0.280669	-0.0555455	0.495048	1	0.0359103	0.65921	0.938459	0.279233	0.000900408	0.00755121	-0.100202	0.246548	0.54014	1237.06	1224.27	1418.8	1311.23	1144.76	1223.16	1294.31	1252.38	1290.45	1231.54	1722.32	1589.97
ENSG00000175115.11	PACS1	0.111216	0.0906337	0.130756	0.247877	0.000135473	0.00026055	-0.0456502	0.49822	0.576542	-0.171552	0.00744738	0.248056	-0.0842208	0.189078	0.63209	-0.220882	0.000900407	0.00755121	-0.46508	9.1975e-12	1.76984e-09	2170.53	2181.85	2600.5	2567.72	1952.87	1911.78	1948.24	1794.94	2010.65	2096.95	2208.96	2225.72
ENSG00000145715.14	RASA1	-2.3139	2.31983e-58	2.56386e-57	-1.71513	4.15717e-36	2.67387e-35	-1.9588	1.82244e-45	1.44339e-44	0.233959	0.0450886	0.655522	0.0684418	0.560363	0.904151	-0.530324	0.000899669	0.00755121	-0.00970587	0.950265	0.98239	762.75	692.999	204.135	239.331	854.331	857.878	219.788	220.678	726.536	801.535	149.133	158.046
ENSG00000137804.12	NUSAP1	-1.72537	1.07411e-142	3.51265e-141	-2.05965	1.07044e-191	4.45182e-190	-2.05373	4.87994e-184	1.92294e-182	-0.0553165	0.36879	1	-0.0843043	0.171752	0.603544	0.249974	0.000891709	0.00749841	-0.0493955	0.527588	0.779714	4409.22	4340.29	1058.71	1040.07	4129.14	4290.83	1020.25	1007.81	4078.32	4175.9	1152.7	1345.17
ENSG00000111371.15	SLC38A1	-1.94431	1.16844e-130	3.42777e-129	-2.09474	7.95768e-146	2.27024e-144	-2.12766	2.26527e-147	6.74467e-146	-0.0202703	0.789815	1	0.132506	0.0813051	0.420139	0.28294	0.000889463	0.00748962	-0.053184	0.542505	0.786676	5809.43	5588.68	1182.97	1485.64	5666.78	5572.59	1302.45	1269.25	6373.38	6119.91	1629.25	1617.3
ENSG00000115738.9	ID2	2.95198	2.30031e-151	8.13983e-150	3.27862	3.96389e-191	1.63959e-189	3.48175	1.76089e-212	8.51578e-211	-0.0423094	0.72007	1	-0.0223857	0.850166	0.97852	-0.349031	0.000878843	0.00740518	0.160813	0.12431	0.374623	430.94	410.692	4002.82	4165.38	368.233	448.469	4546.35	4585.05	382.98	447.996	3186.74	3226.28
ENSG00000154370.15	TRIM11	1.06646	3.77371e-18	1.50449e-17	0.705198	1.25831e-08	3.16089e-08	0.818988	3.24109e-11	9.40616e-11	0.121699	0.32362	1	0.0475999	0.700767	0.946419	0.408866	0.000871878	0.00735643	0.235489	0.0576209	0.242118	662.243	631.998	1072.66	1037.53	751.873	656.79	1227.83	1256.6	677.96	659.4	1466.66	1334.48
ENSG00000275993.2	SIK1B	2.37845	8.21809e-59	9.1587e-58	2.06245	2.3059e-44	1.79383e-43	2.50956	5.36901e-64	6.06827e-63	-0.248411	0.0996948	0.888662	0.165853	0.268607	0.72628	0.481854	0.000871036	0.0073543	0.198706	0.171328	0.44321	631.953	608.591	2704.47	2477.33	518.453	525.866	2925.08	3022.03	667.4	725.07	3848.3	3387.89
ENSG00000021762.19	OSBPL5	-1.0849	1.28419e-08	3.39704e-08	-0.74798	3.22437e-05	6.50715e-05	-1.11768	3.56848e-09	9.43808e-09	-0.0647218	0.699094	1	-0.329009	0.0523344	0.335002	-0.665928	0.00086994	0.00735002	-0.434418	0.0302378	0.164762	313.223	335.505	185.116	201.14	285.034	334.905	142.455	143.371	230.915	286.969	122.222	121.208
ENSG00000106351.12	AGFG2	-1.63671	3.85495e-15	1.37755e-14	-1.12544	1.1583e-08	2.91639e-08	-1.43001	3.77206e-12	1.1438e-11	-0.0902827	0.622072	1	-0.22087	0.230433	0.682564	-0.732144	0.000869762	0.00735002	-0.394854	0.0707665	0.273085	358.658	409.274	164.83	187.137	397.507	324.055	142.455	125.098	325.252	333.748	84.0976	128.338
ENSG00000107874.10	CUEDC2	1.14009	2.60709e-58	2.87646e-57	1.30777	3.29898e-79	4.60259e-78	1.32571	3.40664e-79	4.769e-78	-0.0275363	0.700265	1	-0.0589451	0.413725	0.837361	-0.226621	0.000867906	0.00734277	-0.00959959	0.888049	0.959081	856.373	861.816	2159.27	2094.15	829.679	855.708	2048.64	2177.26	784.265	869.004	1804.17	1831.19
ENSG00000107362.13	ABHD17B	-2.01269	5.94792e-24	2.9055e-23	-2.66792	1.07052e-34	6.6474e-34	-2.73475	3.10921e-35	1.93601e-34	0.0672588	0.700848	1	-0.0053839	0.975548	0.996795	0.64985	0.00605993	0.0330515	0.000432482	0.998649	0.999616	439.201	489.426	69.7356	76.3824	485.328	487.529	86.8297	59.0349	432.965	492.976	125.586	103.383
ENSG00000107331.16	ABCA2	0.727051	7.12822e-26	3.69348e-25	0.987889	7.5199e-47	6.16414e-46	0.826602	7.10899e-33	4.16951e-32	0.0302788	0.660855	1	0.0321049	0.642573	0.931105	-0.228734	0.000866249	0.00733373	-0.131009	0.0573503	0.241755	2441.76	2325.84	4785.13	4670.78	2541.42	2328.42	4496.15	4138.07	2544.99	2326.34	3929.04	4141.28
ENSG00000167625.10	ZNF526	-0.178065	0.490058	0.572746	-0.971697	0.000250781	0.00047075	-1.07023	7.45861e-05	0.000150445	-0.0811068	0.74828	1	-0.0519905	0.837214	0.976264	0.741641	0.00603573	0.0329891	-0.179636	0.524183	0.777716	275.361	265.283	140.739	134.942	229.568	281.378	105.824	137.748	252.739	268.978	218.654	242.416
ENSG00000188211.8	NCR3LG1	0.576454	0.188264	0.251338	-0.10075	0.834982	0.868953	0.296502	0.536333	0.612518	-0.0683621	0.881583	1	0.628753	0.159655		1.30596	0.00600608	0.0328584	0.328889	0.513371		22.7173	29.0818	22.8226	25.4608	27.733	21.7001	35.2746	25.3007	50.6886	28.7869	48.2159	71.299
ENSG00000158402.19	CDC25C	-2.19287	1.0266e-27	5.63586e-27	-2.88959	4.93747e-40	3.48407e-39	-2.44776	8.04592e-31	4.4616e-30	-0.0722348	0.683729	1	-0.0432494	0.807523	0.970808	0.653479	0.00596892	0.0327029	0.369599	0.134975	0.392426	528.693	582.346	74.8073	75.1093	532.32	524.419	74.6193	119.475	556.87	520.863	105.402	130.715
ENSG00000166415.14	WDR72	-2.74132	2.11705e-35	1.43404e-34	-2.29149	7.85859e-30	4.27614e-29	-2.27821	3.08221e-29	1.63473e-28	0.0646881	0.708312	1	-0.359743	0.0394603	0.285538	-0.809576	0.00086123	0.00729619	0.0779658	0.732659	0.890104	486.012	565.323	98.8978	115.847	543.875	555.523	101.754	125.098	409.029	410.213	52.7011	70.1106
ENSG00000180113.15	TDRD6	3.60202	2.0122e-11	6.13307e-11	0.686553	0.165633	0.214861	2.29618	1.49336e-05	3.18532e-05	-1.27424	0.0164031	0.393994	-1.59316	0.00382703		1.3223	0.00586907	0.0322644	0.335385	0.497653		43.3694	14.1863	35.5018	57.2868	10.7851	13.0201	69.1924	47.7902	8.4481	10.7951	114.373	117.643
ENSG00000158270.11	COLEC12	1.43462	0.00807597	0.0136805	1.44826	0.00670575	0.0109127	1.81021	0.000612672	0.00114198	0.0544765	0.921925	1	-0.0309023	0.956282		-0.0445441	0.93051	0.967814	0.416426	0.410123		11.7028	10.6397	29.1622	31.826	13.8665	9.40338	43.4148	37.951	12.6721	8.9959	22.426	36.8378
ENSG00000204427.11	ABHD16A	0.63624	9.22543e-10	2.59069e-09	0.9188	1.35086e-19	5.3415e-19	0.973613	2.8432e-21	1.19031e-20	-0.0489902	0.632764	1	-0.058236	0.572325	0.909054	-0.340796	0.000859313	0.0072867	0.00582313	0.954368	0.984106	460.541	497.938	892.616	919.134	437.565	488.252	938.846	879.901	435.781	486.678	749.029	680.905
ENSG00000183060.15	LYSMD4	1.3621	5.81231e-05	0.000121651	0.599846	0.0838865	0.115901	0.679691	0.0508243	0.0749842	0.0157033	0.963712	1	0.181238	0.598863	0.91788	0.943497	0.00570682	0.0315392	0.0955489	0.784783	0.914617	99.8184	61.0009	142.007	101.843	81.6583	81.0137	143.812	116.664	72.5128	110.65	267.991	200.825
ENSG00000103196.11	CRISPLD2	1.12782	0.025402	0.0402693	1.44682	0.00656231	0.0106918	1.8405	0.00105461	0.00192086	-0.594646	0.295165	1	0.960474	0.0695113		0.641471	0.206509	0.402535	-0.200959	0.702263		15.8333	19.1515	32.9659	62.3789	12.3258	10.8501	37.988	44.979	37.3124	30.5861	99.7958	48.721
ENSG00000197930.12	ERO1A	0.533636	8.18264e-15	2.88271e-14	0.799548	8.3446e-32	4.7881e-31	0.82257	5.18886e-33	3.05681e-32	-0.0266644	0.696127	1	0.0376193	0.582097	0.913409	-0.228292	0.000859526	0.0072867	-0.00364255	0.957643	0.98504	1650.79	1583.19	2880.71	2748.49	1637.79	1537.81	2720.21	2895.52	1624.85	1696.63	2385.01	2420.6
ENSG00000175224.16	ATG13	0.680328	3.54494e-13	1.16791e-12	0.19687	0.0360611	0.0531531	0.376195	6.54624e-05	0.000132578	-0.0644347	0.487017	1	-0.168915	0.0697585	0.388059	0.314543	0.00085388	0.00724869	0.114891	0.228595	0.519014	1551.66	1461.89	1752.27	1702.05	1438.26	1443.78	1953.67	1786.51	1389.01	1290.01	2054.22	2242.35
ENSG00000168710.17	AHCYL1	0.729294	2.4649e-86	4.2481e-85	0.809115	3.06327e-107	6.01733e-106	0.847659	1.35147e-116	2.96265e-115	0.0207623	0.572686	1	-0.0430124	0.244943	0.696231	-0.122833	0.000850505	0.00722495	0.0593065	0.10806	0.347325	6527.43	6707.98	11746	11443.3	6652.84	6773.33	12129	12033.3	6486.73	6356.51	10853.1	10441.7
ENSG00000103343.12	ZNF174	-1.50638	4.14319e-10	1.18624e-09	-2.29766	6.36451e-18	2.35153e-17	-1.82611	8.07118e-13	2.50843e-12	0.00700996	0.974069	1	0.00840546	0.968986	0.996388	0.799692	0.0053201	0.0299187	0.478567	0.109662	0.349968	245.76	222.724	41.8414	53.4676	235.731	235.084	52.9118	80.1188	229.507	241.99	90.8254	74.8639
ENSG00000072518.20	MARK2	-1.90951	3.97856e-80	6.28029e-79	-2.26361	1.17806e-99	2.12789e-98	-2.31978	1.99511e-97	3.52211e-96	-0.0689243	0.431546	1	0.0390525	0.655777	0.937771	0.393151	0.000848014	0.00721003	-0.125092	0.322647	0.615594	1488.33	1476.79	286.55	330.99	1423.63	1403.27	275.413	290.958	1538.26	1507.71	412.639	398.086
ENSG00000171490.12	RSL1D1	0.229768	0.000544769	0.00104721	0.195665	0.00344078	0.00580042	0.226913	0.000714617	0.00132319	0.0174764	0.791843	1	0.190046	0.00406897	0.0639648	0.224149	0.00084817	0.00721003	0.0487249	0.471801	0.740221	4522.8	4184.24	5273.28	4698.79	4299.39	4513.62	5177.22	5137.44	5175.16	4754.34	5553.8	6096.06
ENSG00000137033.11	IL33	1.47772	0.000530126	0.00102029	1.18222	0.00612152	0.010011	1.00579	0.0175443	0.0278596	0.319673	0.461356	1	0.023832	0.957459		0.319336	0.436279	0.636154	0.14325	0.733482		22.0289	12.0583	38.0376	39.4642	23.8812	18.8068	43.4148	42.1678	17.6002	17.0922	53.8224	42.7794
ENSG00000099910.16	KLHL22	0.574566	6.4668e-07	1.54984e-06	0.268769	0.0238185	0.036055	0.297219	0.0119895	0.0194491	0.135483	0.235533	1	0.0923975	0.422077	0.841482	0.398195	0.00084203	0.00716759	0.163934	0.182067	0.459596	347.643	363.168	434.897	421.376	379.788	400.729	492.487	466.657	377.348	380.527	564.014	564.45
ENSG00000114942.13	EEF1B2	1.56727	0	0	1.73109	0	0	1.78607	0	0	0.116827	0.00167748	0.0929695	0.0490982	0.190888	0.632424	-0.114728	0.000834984	0.00711247	0.171805	5.49809e-07	3.32317e-05	3247.88	3184.82	10802.7	10553.5	3458.15	3516.86	11901.1	12157	3345.45	3308.69	9760.92	9964.03
ENSG00000168071.21	CCDC88B	-0.46733	0.222432	0.291588	0.33055	0.342869	0.40958	-0.00514013	0.988679	0.995102	-0.13164	0.702095	1	-0.475028	0.175595		-1.27291	0.000834716	0.00711247	-0.46733	0.20212		68.8402	64.5475	68.4677	99.2971	63.94	57.867	67.8357	53.4125	41.5365	54.875	29.1538	40.4027
ENSG00000198898.13	CAPZA2	0.262897	0.000143607	0.000291025	0.401919	3.63715e-09	9.43792e-09	0.483779	1.30092e-12	4.01185e-12	0.049896	0.456304	1	-0.093755	0.165513	0.592844	-0.232777	0.000832045	0.00709712	0.131756	0.057332	0.241755	1588.14	1648.44	2227.74	2048.32	1635.48	1714.31	2332.19	2352.96	1555.15	1475.33	1770.53	1869.22
ENSG00000128607.13	KLHDC10	-1.16345	5.24003e-18	2.07817e-17	-1.62203	8.18114e-31	4.58402e-30	-2.16681	6.18704e-46	4.94932e-45	-0.0790529	0.529607	1	0.0378137	0.763571	0.960459	0.496395	0.00082864	0.00707292	-0.623827	0.000152308	0.0037503	823.329	827.059	254.852	281.342	849.709	713.21	173.659	174.294	832.841	861.808	420.488	335.105
ENSG00000070761.7	CFAP20	2.44289	5.32372e-270	4.96849e-268	2.20841	2.59426e-224	1.32873e-222	2.43969	2.39345e-266	1.56546e-264	-0.085387	0.249718	1	-0.0207392	0.780261	0.963977	0.213731	0.000827485	0.00706789	0.145885	0.023772	0.142064	735.902	734.139	3519.75	3274.26	674.066	711.04	3697.05	3820.4	706.12	744.861	4114.05	3763.4
ENSG00000182718.16	ANXA2	0.964282	4.08969e-91	7.64254e-90	1.13582	5.88823e-126	1.43108e-124	1.08949	9.33688e-116	2.03562e-114	0.00724641	0.879174	1	0.012642	0.790971	0.966348	-0.158892	0.000825988	0.00705993	-0.0390758	0.41119	0.693503	19945.1	19866.4	45501.8	41981	19657.3	20354	42600.8	42544.5	20391.6	19767.6	39704.1	38654.7
ENSG00000124214.19	STAU1	-1.37543	2.55938e-126	7.1035e-125	-1.51445	3.32107e-144	9.33507e-143	-1.66668	7.82547e-167	2.70318e-165	0.0650988	0.211266	1	0.0750344	0.150552	0.568451	0.214057	0.000820976	0.00702672	-0.0871318	0.192073	0.47322	3855.05	3767.16	1303.42	1364.7	3941.94	4031.88	1246.82	1265.03	4017.07	4012.17	1475.63	1620.86
ENSG00000063601.16	MTMR1	-0.677871	4.68518e-08	1.20249e-07	-1.12111	2.73588e-18	1.02523e-17	-0.944992	6.61353e-13	2.06264e-12	-0.241192	0.0412523	0.631057	0.00655204	0.955598	0.995007	0.449796	0.000820267	0.00702547	-0.0650695	0.644151	0.847079	714.562	816.42	387.984	315.714	644.793	650.28	321.541	351.398	724.424	815.029	478.795	482.456
ENSG00000135447.16	PPP1R1A	0.802599	0.00014771	0.000298998	0.76337	9.34635e-05	0.000182095	0.469398	0.013513	0.0217788	0.602491	0.00159025	0.0892321	-0.716334	0.000477021	0.0133966	-0.677105	0.000808692	0.00693109	0.308519	0.112962	0.354618	159.021	142.572	240.905	271.157	241.893	216.278	354.102	279.713	84.481	99.8545	173.802	146.163
ENSG00000100644.16	HIF1A	-0.541551	1.67263e-27	9.126e-27	-0.309106	5.43424e-10	1.46932e-09	-0.279825	1.99282e-08	5.06424e-08	-0.00444396	0.928539	1	0.0643887	0.193848	0.635863	-0.168056	0.000792957	0.0068009	0.0248375	0.620137	0.834154	34616.3	32993	26642.8	27927.9	33117.8	34283.3	28100.3	27417.5	34779.4	35918.8	23799.6	24771.6
ENSG00000137496.17	IL18BP	1.70198	0.000304138	0.000598783	1.25784	0.00609169	0.00996436	0.759803	0.0938517	0.132278	0.517726	0.258556	1	-0.455431	0.341418		-0.0112916	0.980016	0.989852	0.0196903	0.965395		31.6665	30.5005	65.9318	82.7475	63.1696	26.0401	67.8357	82.93	25.3443	19.791	77.3697	70.1106
ENSG00000162222.13	TTC9C	-0.647201	9.95207e-09	2.64753e-08	-1.16127	7.10037e-23	3.15312e-22	-1.12234	9.16717e-21	3.76962e-20	-0.0471943	0.649086	1	-0.0924477	0.375443	0.813944	0.421622	0.000789915	0.00678413	-0.00825853	0.950328	0.98239	709.055	657.533	306.837	304.256	659.429	663.3	298.477	309.231	637.127	645.006	429.458	388.579
ENSG00000125457.14	MIF4GD	-0.141261	0.239406	0.310877	-0.0302398	0.794305	0.833796	-0.0467794	0.696322	0.757227	-0.214334	0.0572029	0.723575	-0.299938	0.0082851	0.104733	-0.41096	0.000780757	0.0067101	-0.230874	0.0604058	0.249474	603.041	592.986	632.692	538.496	511.52	519.356	508.768	489.146	494.214	476.783	426.094	455.125
ENSG00000156256.14	USP16	-1.35236	1.57088e-39	1.1842e-38	-1.43055	5.89665e-41	4.26543e-40	-1.60598	7.51799e-49	6.44358e-48	0.028894	0.764843	1	0.300452	0.00180257	0.0366546	0.378648	0.00077688	0.00668138	-0.146537	0.215808	0.503084	1356.84	1359.04	472.934	534.676	1354.3	1416.29	506.054	403.405	1627.67	1718.22	617.837	692.788
ENSG00000151414.14	NEK7	-0.0728494	0.428698	0.512632	-0.0414643	0.657331	0.714768	-0.0689848	0.46057	0.539309	0.126717	0.165482	1	0.348387	0.000133004	0.00493588	0.317002	0.000776677	0.00668138	0.0991967	0.299158	0.593898	1793.98	1544.88	1667.31	1577.3	1841.93	1804	1774.58	1700.77	2138.78	2112.24	1835.57	2207.89
ENSG00000144218.18	AFF3	-2.06418	1.4165e-07	3.52886e-07	-0.609699	0.106248	0.144072	-0.649123	0.0903433	0.127682	-0.321647	0.386622	1	0.113443	0.75938	0.959958	-1.34104	0.000774124	0.00666687	-0.361071	0.353349	0.643811	266.412	204.282	220.618	87.8397	161.006	215.554	122.104	118.07	204.866	304.961	47.0946	74.8639
ENSG00000177728.16	TMEM94	-0.50494	0.00880819	0.0148578	-0.123858	0.515587	0.582178	-0.360742	0.0617075	0.0899187	-0.280743	0.137926	0.973063	-0.271065	0.152367	0.571327	-0.652147	0.00076809	0.00661947	-0.517626	0.00772616	0.0685589	824.706	1239.17	1059.98	833.841	971.426	727.677	700.064	622.678	817.353	893.293	636.899	568.015
ENSG00000099282.9	TSPAN15	-1.22354	2.68638e-23	1.2832e-22	-0.938044	6.85478e-15	2.26902e-14	-1.16518	1.7834e-21	7.52546e-21	0.0577925	0.61283	1	-0.146215	0.202923	0.647836	-0.43171	0.000766839	0.00661325	-0.169342	0.186825	0.466882	1193	1241.3	618.745	651.796	1213.32	1320.09	605.094	524.286	1089.8	1110.09	460.855	481.268
ENSG00000166477.12	LEO1	-1.97337	1.48009e-22	6.88854e-22	-2.62195	3.11961e-34	1.90687e-33	-2.65418	5.2797e-35	3.26838e-34	0.143382	0.436815	1	-0.00341678	0.985263	0.999476	0.64516	0.00496929	0.0283807	0.111148	0.645636	0.84752	607.171	612.847	101.434	96.751	674.066	673.427	104.467	109.636	598.407	618.918	165.953	143.786
ENSG00000175449.13	RFESD	-0.928347	0.0912778	0.131543	-2.1004	0.00184907	0.00319764	-1.75388	0.00306804	0.00532553	0.780403	0.140955	0.9747	0.780601	0.141618		1.95265	0.00461969	0.0268098	1.12692	0.119884		36.4853	23.4073	7.60752	6.3652	50.8439	52.0803	8.14028	22.4895	39.4244	63.8709	30.2751	23.7663
ENSG00000067829.18	IDH3G	1.18755	1.84009e-41	1.45017e-40	1.51441	4.00642e-68	4.79984e-67	1.33933	6.41458e-52	5.86649e-51	-0.00681985	0.939452	1	0.0413873	0.645705	0.932784	-0.285473	0.000758743	0.00655249	-0.181898	0.0330433	0.173269	601.664	616.393	1820.73	1658.77	619.371	593.136	1503.24	1564.43	636.423	616.219	1420.69	1434.3
ENSG00000139722.6	VPS37B	0.901344	4.06068e-23	1.92813e-22	0.509892	2.51533e-08	6.21926e-08	0.751757	2.11218e-16	7.54268e-16	-0.0217314	0.810788	1	-0.0839816	0.35745	0.80291	0.30747	0.000754782	0.00653066	0.220133	0.017001	0.115387	1025.72	1057.59	1534.18	1432.17	1031.51	1020.63	1602.28	1853.98	1005.32	958.963	1916.3	1753.95
ENSG00000146109.4	ABT1	1.21529	6.52683e-36	4.47238e-35	0.869362	6.21755e-19	2.3922e-18	0.969155	1.56344e-22	6.84523e-22	-0.104889	0.288041	1	-0.0220573	0.823325	0.972702	0.323871	0.000755481	0.00653066	-0.00509621	0.958662	0.985711	604.417	642.638	1147.47	1130.46	563.905	595.306	1082.66	1187.73	611.079	617.119	1520.48	1329.73
ENSG00000103356.15	EARS2	-0.55496	7.40271e-06	1.65046e-05	-0.176294	0.144605	0.190104	-0.352427	0.00392939	0.00675309	0.101025	0.382983	1	-0.0515703	0.658609	0.93813	-0.430236	0.000755691	0.00653066	-0.0751079	0.554252	0.792627	641.591	647.603	569.296	571.595	665.592	716.827	519.621	563.643	599.111	645.906	458.612	387.391
ENSG00000171914.16	TLN2	-1.62521	2.07951e-11	6.33338e-11	-1.09264	2.38241e-06	5.21629e-06	-1.47206	5.18917e-10	1.42807e-09	0.064837	0.768427	1	-0.314677	0.156071	0.577585	-0.847244	0.000754981	0.00653066	-0.314576	0.203793	0.487031	384.817	422.751	173.705	204.959	436.025	408.685	179.086	125.098	317.508	331.949	93.068	117.643
ENSG00000099995.18	SF3A1	0.158516	0.0522307	0.0786367	-0.171114	0.0369181	0.0543114	0.125882	0.125069	0.172007	-0.110542	0.172601	1	-0.051367	0.526412	0.887114	0.278263	0.000751521	0.00651266	0.186454	0.024698	0.145121	4548.96	3796.25	3585.68	3826.76	4089.08	3642	4254.66	4180.23	3943.15	4112.03	4478.48	4510.85
ENSG00000106052.13	TAX1BP1	-0.120835	0.0485622	0.0734114	0.142761	0.0188107	0.028916	0.0582546	0.338034	0.41488	0.15697	0.00772912	0.252466	0.0524099	0.37697	0.814722	-0.211186	0.000751439	0.00651266	0.0724646	0.246946	0.540669	2236.62	2313.78	2504.14	2519.34	2544.5	2528.79	2656.45	2625.65	2364.06	2354.23	2146.17	2193.63
ENSG00000124588.19	NQO2	0.151726	0.0474413	0.0717986	0.251371	0.000814597	0.00145878	0.22578	0.00296563	0.00515786	-0.0129676	0.859912	1	-0.161228	0.0297857	0.238263	-0.260873	0.000750398	0.00651197	-0.0385587	0.619015	0.834154	1394.7	1338.47	1654.64	1598.94	1349.67	1359.15	1567	1600.97	1203.15	1242.33	1291.74	1424.79
ENSG00000158457.5	TSPAN33	0.181425	0.34494	0.42667	0.456267	0.0121417	0.0191583	-0.0193529	0.917566	0.942618	0.11807	0.508157	1	-0.368141	0.0447538	0.30655	-0.642983	0.000745027	0.00646986	-0.357551	0.0602882	0.249186	190.687	202.864	291.622	248.243	204.146	222.788	199.437	222.084	156.994	147.533	183.893	161.611
ENSG00000242498.7	ARPIN	-0.572308	0.000435445	0.000845616	-0.238014	0.13117	0.174318	-0.742113	5.22829e-06	1.15119e-05	0.0380651	0.802674	1	-0.226998	0.13995	0.549906	-0.561292	0.000741602	0.0064446	-0.466033	0.00551447	0.0542622	448.15	519.927	410.806	409.919	496.883	496.932	278.126	316.259	401.989	425.506	304.994	250.735
ENSG00000103994.17	ZNF106	-0.336712	0.00130848	0.0024169	-0.749	2.44679e-12	7.32837e-12	-0.90584	3.18729e-17	1.16692e-16	0.182596	0.0694834	0.785723	-0.0405444	0.689019	0.944825	0.371744	0.000740564	0.00644007	0.0257554	0.820132	0.931155	1210.21	1136.32	679.605	716.721	1352.75	1310.69	682.427	739.342	1220.05	1058.82	856.674	950.653
ENSG00000101224.17	CDC25B	-1.71675	6.7489e-239	4.91807e-237	-1.70355	6.01762e-238	3.43996e-236	-1.73697	4.49787e-243	2.62936e-241	-0.0011372	0.981356	1	-0.17157	0.000439241	0.0124704	-0.184769	0.000739528	0.00643555	-0.0345602	0.52998	0.780746	11405.5	11607.9	3319.41	3746.55	11510	11485.1	3539.67	3357.96	10376.4	10053.8	3039.85	3177.56
ENSG00000213347.10	MXD3	-0.0570266	0.678321	0.741461	-0.656173	3.42989e-06	7.42032e-06	0.108326	0.440367	0.519924	-0.340864	0.0108476	0.314166	-0.108235	0.416406	0.840061	0.490911	0.000733935	0.00639133	0.423635	0.00409724	0.0435524	519.055	544.043	360.089	314.441	419.077	420.259	435.505	469.468	451.973	536.156	431.701	516.917
ENSG00000146457.15	WTAP	-0.164944	0.083523	0.12142	-0.421884	1.20948e-05	2.51979e-05	-0.260682	0.00688398	0.0115014	-0.0112452	0.904613	1	0.0734522	0.433887	0.846813	0.330393	0.000731509	0.00637465	0.149957	0.129719	0.384081	1988.11	2049.21	1498.68	1514.92	1964.42	2041.26	1638.91	1704.98	2109.21	2139.23	2032.92	1755.14
ENSG00000143641.9	GALNT2	-1.0465	1.61601e-45	1.38581e-44	-0.807099	2.49875e-28	1.29988e-27	-0.927769	5.40599e-36	3.41951e-35	0.0321203	0.642689	1	-0.0219108	0.7524	0.958022	-0.261314	0.000730357	0.00636906	-0.0885496	0.25452	0.548523	2817.63	2799.66	1612.79	1597.66	2822.6	2920.83	1577.86	1440.73	2746.33	2786.93	1298.47	1380.82
ENSG00000087074.7	PPP1R15A	3.11498	3.87142e-205	2.22245e-203	2.9785	1.60734e-185	6.43906e-184	3.08668	1.40762e-188	5.67279e-187	-0.177721	0.117909	0.922984	0.174423	0.117742	0.50722	0.310901	0.000729304	0.00636432	-0.0695471	0.455916	0.729733	289.129	302.167	2414.12	2245.64	273.478	249.551	2216.87	2223.65	350.596	314.857	3072.36	2706.98
ENSG00000119927.13	GPAM	-0.186882	0.188405	0.251489	-0.557534	0.00018437	0.000350093	-0.73742	9.75525e-07	2.24944e-06	0.167019	0.219765	1	0.149728	0.273467	0.728943	0.520381	0.00072844	0.00636123	-0.0128671	0.936863	0.977309	346.266	330.54	234.565	225.328	357.448	402.175	218.431	237.545	360.452	391.322	338.633	320.845
ENSG00000118855.18	MFSD1	0.690654	1.05578e-13	3.56293e-13	1.10431	1.64284e-33	9.83708e-33	0.975399	2.85004e-26	1.39052e-25	0.126708	0.171366	1	0.105546	0.257971	0.714168	-0.308113	0.000722802	0.00631642	-0.00220506	0.980643	0.992583	455.034	504.322	1015.6	1046.44	513.831	533.099	1020.25	1038.73	518.854	512.767	819.671	846.081
ENSG00000164976.8	MYORG	-0.188048	0.0190774	0.0307935	-0.785126	3.88616e-22	1.67935e-21	-0.768593	1.6666e-21	7.04562e-21	0.167943	0.0263084	0.506793	-0.311743	4.95219e-05	0.00232843	0.285334	0.000721216	0.00630698	0.184475	0.0318166	0.169195	1762.31	1876.84	1004.19	1107.54	2034.52	2053.55	1199.34	1200.38	1474.9	1456.44	1304.07	1269.12
ENSG00000145833.15	DDX46	-0.828626	6.90763e-38	5.01086e-37	-0.49533	9.84203e-15	3.23748e-14	-0.6542	5.7957e-24	2.64797e-23	0.0591679	0.332851	1	0.10645	0.081829	0.421067	-0.226845	0.000720045	0.00630115	-0.0997019	0.139838	0.399739	3084.04	3108.92	2213.79	2179.44	3209.33	3242.72	2139.54	1959.4	3330.66	3336.58	1807.54	1947.65
ENSG00000167005.13	NUDT21	0.00633544	0.893914	0.920543	-0.251434	1.36745e-07	3.22787e-07	-0.157089	0.00108751	0.00197559	-0.098758	0.033997	0.568987	-0.0935629	0.0449822	0.307507	0.164206	0.000716518	0.00627469	-0.0044136	0.928496	0.973498	7174.53	6712.94	5795.66	5871.26	6344.7	6623.6	5862.36	5768.56	6675.4	6335.81	6388.05	6686.65
ENSG00000105875.13	WDR91	-1.01137	2.64686e-07	6.49067e-07	-0.275338	0.155591	0.203112	-0.342737	0.0788963	0.112924	-0.0433891	0.820501	1	0.0623732	0.74428	0.957552	-0.673654	0.000715746	0.00627233	-0.110787	0.575165	0.806441	779.96	775.989	671.998	613.605	788.08	721.89	759.76	430.112	819.465	805.133	367.787	438.489
ENSG00000034713.7	GABARAPL2	0.867538	5.71226e-36	3.92432e-35	1.1257	1.40199e-60	1.49431e-59	1.24151	4.66696e-73	6.07009e-72	0.034101	0.623285	1	0.0277301	0.690908	0.944825	-0.230436	0.000714847	0.00626885	0.149907	0.0270339	0.153838	1290.75	1281.02	2741.24	2870.7	1338.89	1294.77	3136.72	3089.49	1348.18	1271.12	2349.13	2434.86
ENSG00000170275.14	CRTAP	1.05438	8.91352e-93	1.68944e-91	1.19068	4.711e-120	1.06524e-118	1.12109	2.21625e-105	4.3451e-104	0.0456109	0.377974	1	-0.0349747	0.501934	0.879446	-0.171283	0.000714765	0.00626885	-0.0239799	0.636836	0.844446	2629.01	2763.48	6249.58	6058.39	2768.68	2796.42	6087.58	6017.35	2541.47	2726.66	5562.77	5366.43
ENSG00000142065.13	ZFP14	-3.74015	9.21304e-14	3.12168e-13	-2.22218	5.1226e-08	1.24481e-07	-3.62502	2.17063e-13	6.89925e-13	-0.0621129	0.864744	1	-0.285701	0.435524		-1.80367	0.000714774	0.00626885	-1.46495	0.00542202		179.673	140.444	30.4301	38.1912	127.88	178.664	12.2104	12.6503	133.057	129.541	7.84911	11.8832
ENSG00000165905.17	LARGE2	1.59689	0.0271273	0.0427929	1.88398	0.00584526	0.00958284	1.18073	0.0817348	0.116704	0.484365	0.486905	1	-0.455503	0.535008		-0.742594	0.268483	0.474157	-0.218879	0.74196		9.63763	12.0583	39.3055	40.7373	10.0147	20.2534	43.4148	25.3007	12.6721	2.69877	12.3343	35.6495
ENSG00000160886.13	LY6K	0.858039	0.00413428	0.00725523	1.03206	0.0012559	0.00221068	1.7425	4.62819e-07	1.08524e-06	-0.893039	0.00935599	0.285601	1.04586	0.000812177		0.871833	0.0045315	0.0264617	-0.182602	0.570775		54.3838	46.8147	129.328	77.6554	28.5034	26.0401	85.473	96.9859	117.569	90.8586	205.198	173.494
ENSG00000138443.15	ABI2	-1.54738	1.07669e-37	7.78563e-37	-1.08298	5.1039e-20	2.04357e-19	-1.42147	5.33889e-32	3.05827e-31	0.109701	0.322966	1	0.034519	0.756502	0.959319	-0.429887	0.000709403	0.00623425	-0.228788	0.0725174	0.276154	1217.1	1299.46	593.387	594.509	1321.17	1393.87	496.557	517.258	1270.73	1307.1	404.79	477.703
ENSG00000166819.11	PLIN1	2.21785	0.000890348	0.0016754	1.70331	0.00583494	0.00957004	1.66772	0.00704421	0.011758	0.101455	0.874759	1	-0.691862	0.31657		-0.17733	0.764355	0.871597	0.0658621	0.911407		12.3912	7.09313	25.3584	38.1912	11.5554	9.40338	24.4209	42.1678	4.22405	8.09631	35.8816	20.2014
ENSG00000145536.15	ADAMTS16	-0.382301	0.616264	0.687488	-2.24685	0.00692878	0.0112684	-1.41631	0.0775179	0.111101	-0.0129855	0.986379	1	0.519855	0.492748		2.3844	0.00437161	0.0257448	0.817553	0.347561		45.4346	51.0706	8.87544	11.4574	50.0735	45.5702	20.3507	15.4615	105.601	32.3853	10.0917	96.2536
ENSG00000115257.15	PCSK4	1.26551	0.0103419	0.0172914	1.32252	0.00580135	0.00951698	1.3563	0.00559579	0.00946309	-0.160496	0.745115	1	-0.258765	0.60397		-0.315777	0.505125	0.692662	-0.126717	0.789684		30.2897	18.4421	53.2526	68.7441	30.0441	13.7434	59.6954	52.007	17.6002	23.3893	50.4585	47.5326
ENSG00000225190.10	PLEKHM1	-0.406738	0.0120741	0.0200177	-0.947733	1.58029e-08	3.94891e-08	-0.6311	0.000162973	0.000318775	-0.105378	0.502311	1	0.0430877	0.783612	0.964185	0.584083	0.000708669	0.00623219	0.211255	0.233589	0.525259	481.193	516.38	232.029	285.161	446.81	480.296	264.559	334.531	476.613	552.348	390.213	385.014
ENSG00000135124.14	P2RX4	1.02864	2.54903e-09	7.00775e-09	1.51491	2.87026e-19	1.12272e-18	0.91022	7.56946e-08	1.86048e-07	0.329388	0.0536943	0.703478	-0.0816828	0.638542	0.930412	-0.567949	0.000698644	0.00615985	-0.275298	0.0999592	0.333414	234.745	245.422	680.873	691.26	237.271	365.285	560.323	573.482	221.058	232.994	482.159	443.242
ENSG00000166822.12	TMEM170A	0.374652	0.0168676	0.0274543	-0.125762	0.431671	0.499931	0.0813743	0.612684	0.682903	-0.101044	0.516624	1	0.0455944	0.769524	0.961999	0.546008	0.000699456	0.00615985	0.106092	0.519608	0.775503	462.606	470.275	439.968	415.011	473.002	397.112	435.505	484.93	522.374	439	626.807	621.489
ENSG00000108950.11	FAM20A	-1.44728	0.00612057	0.0105075	-0.744708	0.0925331	0.126769	-1.70803	0.000401105	0.00075907	-0.0262469	0.950115	1	-1.10627	0.0111536		-1.80884	0.000699051	0.00615985	-0.989566	0.04908		70.217	72.35	57.0564	28.0069	78.5769	61.4836	18.994	23.8951	33.7924	32.3853	10.0917	14.2598
ENSG00000132740.8	IGHMBP2	-0.460343	0.00330905	0.00586973	-1.00585	4.2784e-10	1.16174e-09	-0.929007	1.44389e-08	3.70349e-08	-0.181005	0.235398	1	0.0150924	0.921043	0.989308	0.560602	0.000696155	0.00614379	-0.104159	0.54455	0.787423	720.069	601.498	299.229	358.997	604.734	561.309	278.126	334.531	632.199	704.379	428.337	543.06
ENSG00000182963.9	GJC1	-0.465079	0.00602878	0.0103578	-1.10289	1.08859e-10	3.03807e-10	-0.554199	0.00112986	0.00204925	-0.117707	0.482892	1	-0.0530567	0.751843	0.958022	0.584756	0.00069509	0.00613873	0.430987	0.0128798	0.0964918	1877.96	1892.45	977.566	777.827	1780.31	1694.78	1139.64	1227.08	1876.89	1756.9	1427.42	1204.95
ENSG00000092853.13	CLSPN	0.384709	3.41553e-07	8.32445e-07	0.391318	3.49721e-07	8.05096e-07	0.189038	0.0143356	0.0230278	0.166747	0.0267427	0.509354	0.268009	0.000369726	0.010822	0.2614	0.000685767	0.00606069	-0.0355328	0.651632	0.850748	1358.22	1338.47	1758.61	1778.44	1502.98	1524.07	1809.86	1640.33	1626.96	1620.16	2208.96	2029.64
ENSG00000151131.10	C12orf45	-0.219111	0.110628	0.156172	-0.835946	4.32291e-09	1.11699e-08	-0.433767	0.00233933	0.00411206	-0.193208	0.140651	0.9747	-0.11378	0.38591	0.820879	0.503055	0.000678193	0.005998	0.208971	0.171817	0.443895	485.324	471.693	261.192	274.976	387.492	449.192	320.185	299.391	463.237	420.109	364.423	395.709
ENSG00000204272.12	NBDY	1.01271	6.58859e-24	3.21257e-23	1.23165	1.89478e-36	1.22907e-35	1.2821	1.97376e-38	1.32796e-37	-0.0321981	0.748105	1	-0.109821	0.278623	0.732955	-0.32876	0.000676435	0.00598669	0.0182455	0.849708	0.944123	435.759	471.693	1056.18	1074.45	446.81	440.512	1092.15	1065.44	423.109	417.41	840.976	855.587
ENSG00000214026.10	MRPL23	0.985401	1.31436e-27	7.19336e-27	1.28412	3.32936e-47	2.74088e-46	1.3881	4.64325e-54	4.4187e-53	-0.0197908	0.8282	1	-6.78347e-05	0.999409	0.999792	-0.298782	0.00067408	0.00597627	0.0841923	0.335472	0.628828	644.345	584.474	1507.56	1485.64	603.963	608.326	1630.77	1541.94	623.751	604.525	1167.27	1266.74
ENSG00000105939.12	ZC3HAV1	0.169227	0.0392941	0.060402	0.245571	0.00364525	0.00612747	0.160191	0.0586982	0.0857529	0.130063	0.112097	0.911041	0.365702	7.10423e-06	0.000464277	0.289358	0.0006743	0.00597627	0.0446834	0.608586	0.827509	956.191	913.596	1128.45	1088.45	1018.42	1027.86	1135.57	1151.18	1215.12	1193.76	1379.2	1329.73
ENSG00000198034.10	RPS4X	1.10855	1.27211e-173	5.47214e-172	1.21874	4.91201e-211	2.34287e-209	1.21787	9.21265e-210	4.34984e-208	0.0303852	0.442459	1	-0.0227488	0.566362	0.906929	-0.132942	0.000673604	0.00597627	0.0295164	0.450895	0.725786	9844.15	9623.96	23333.5	21977.7	9910.7	9971.92	22463.1	23786.9	9521	9644.51	20825.9	20496.1
ENSG00000075218.18	GTSE1	-1.3485	5.69062e-37	4.0345e-36	-1.80185	4.87187e-61	5.22554e-60	-1.70026	2.34754e-53	2.2012e-52	-0.104036	0.296552	1	-0.0615927	0.536952	0.892573	0.391763	0.000671064	0.00596454	-0.00244699	0.983642	0.993683	1904.12	1838.54	579.439	493.939	1732.54	1749.75	527.762	543.965	1735.38	1852.26	688.479	720.119
ENSG00000108262.15	GIT1	-0.263912	0.00351733	0.00621698	-0.769642	4.55128e-17	1.63181e-16	-0.734309	1.60019e-15	5.50613e-15	0.0110232	0.899152	1	-0.184569	0.0350062	0.265123	0.321161	0.000669199	0.00595219	0.046356	0.631192	0.840969	1723.76	1832.87	1056.18	1029.89	1861.96	1722.27	1066.38	1087.93	1576.27	1552.69	1309.68	1296.45
ENSG00000198763.3	MT-ND2	1.28374	3.90704e-112	9.34819e-111	1.0069	9.65757e-70	1.18301e-68	1.29041	1.46187e-113	3.09007e-112	0.123318	0.0306933	0.54257	-0.0830845	0.145958	0.561111	0.193759	0.000667284	0.0059394	0.406828	9.09949e-13	2.1989e-10	17995.5	19594.8	38414.2	37125.6	20106.4	20837.2	50735.7	49412.2	18735.1	16744.1	44151.2	42245.8
ENSG00000083937.8	CHMP2B	0.0872285	0.258369	0.332445	0.508267	3.39321e-11	9.65522e-11	0.57499	1.16442e-13	3.74658e-13	-0.0700149	0.357821	1	0.155522	0.0402376	0.288949	-0.265517	0.000666548	0.00593708	-0.00329215	0.966339	0.988699	1391.95	1378.91	1925.97	2015.22	1377.41	1262.95	1919.75	2012.81	1584.72	1499.62	1625.89	1652.95
ENSG00000076003.4	MCM6	0.153652	0.120649	0.168853	0.632261	1.44922e-10	4.02317e-10	0.420569	2.05371e-05	4.32733e-05	0.182373	0.063351	0.762409	0.140866	0.152244	0.571327	-0.337743	0.000665002	0.00592755	-0.0293191	0.767458	0.907345	2093.43	2135.03	3717.54	2836.33	2385.81	2412.33	3283.25	3138.69	2343.64	2318.24	2688.88	2496.65
ENSG00000100867.14	DHRS2	0.455758	4.77569e-21	2.11474e-20	0.4737	3.84618e-22	1.66254e-21	0.464277	4.3924e-21	1.83024e-20	0.0306085	0.526844	1	0.18509	0.000126138	0.0047489	0.167147	0.000662533	0.00590976	0.021185	0.670879	0.859993	3282.99	3347.25	4663.41	4543.48	3367.25	3404.75	4524.64	4819.78	3796.71	3739.6	5179.29	5158.48
ENSG00000171421.12	MRPL36	-0.11531	0.37672	0.459358	-0.547378	4.51165e-05	9.0109e-05	-0.464215	0.000567542	0.00106096	0.0104165	0.934419	1	0.0363554	0.774432	0.962211	0.468424	0.000661876	0.00590812	0.0935802	0.509405	0.768248	570.686	602.916	379.108	423.922	594.719	587.35	396.16	461.035	587.847	616.219	584.198	526.424
ENSG00000166268.10	MYRFL	1.42212	0.0033004	0.00585625	1.30606	0.0056113	0.00922305	1.83163	0.000169497	0.000331171	-0.493878	0.316503	1	-0.30732	0.531004		-0.191257	0.680675	0.818397	0.0316922	0.945695		19.9637	34.047	58.3243	75.1093	25.4219	13.0201	78.6894	57.6293	25.3443	17.9918	51.5798	65.3574
ENSG00000123395.14	ATG101	1.40159	1.39026e-46	1.22311e-45	1.00615	9.58815e-25	4.50705e-24	1.15117	1.11686e-31	6.3318e-31	-0.0365533	0.710772	1	-0.065543	0.507502	0.882076	0.329902	0.0006589	0.00588576	0.108474	0.266816	0.561184	1161.33	1160.44	2483.86	2179.44	1145.53	1118.28	2326.76	2701.55	1128.52	1089.4	3082.46	2778.28
ENSG00000197062.11	ZSCAN26	-0.994266	1.00414e-06	2.37444e-06	-1.81904	6.34997e-17	2.26342e-16	-1.6068	1.16898e-13	3.75974e-13	-0.0274678	0.882046	1	-0.161411	0.386484	0.821075	0.663363	0.00429033	0.0253379	0.184768	0.450593	0.725786	271.231	320.61	83.6827	84.0206	278.1	302.355	90.8998	99.7971	276.675	251.885	126.707	139.033
ENSG00000080839.11	RBL1	-1.63368	2.93946e-15	1.05536e-14	-2.11675	5.61567e-23	2.504e-22	-1.46907	1.58154e-12	4.86691e-12	0.117717	0.552512	1	0.153218	0.439703	0.850201	0.636288	0.00424173	0.0251103	0.7654	0.000614058	0.0109258	783.402	710.023	155.954	188.41	771.132	849.198	246.922	338.748	818.057	842.916	197.349	338.67
ENSG00000168404.12	MLKL	-0.402886	0.00539553	0.00931998	-0.553691	0.00026757	0.000501155	-0.537367	0.000467974	0.000879567	-0.00151942	0.991437	1	0.38098	0.00661356	0.0893648	0.531785	0.000656752	0.00587078	0.0148042	0.927712	0.973192	383.44	383.029	256.12	266.065	385.951	379.752	257.776	269.874	458.309	541.553	370.029	385.014
ENSG00000169188.4	APEX2	1.27515	3.21654e-22	1.47933e-21	0.699839	1.20638e-07	2.85872e-07	1.02046	1.30123e-14	4.34169e-14	-0.076734	0.56184	1	-0.129635	0.329616	0.780157	0.445673	0.000655973	0.00587061	0.243887	0.0654405	0.260933	460.541	515.671	822.88	762.55	425.24	499.826	949.7	927.692	428.037	465.088	1161.67	996.997
ENSG00000008517.16	IL32	1.92559	1.3634e-12	4.38679e-12	2.08375	1.05193e-12	3.21368e-12	2.30213	3.6405e-11	1.05366e-10	-1.13786	0.00119494	0.0748111	0.925187	0.00192265	0.0384197	0.767021	0.00384622	0.0232769	-0.919481	0.00143802	0.0207246	39.9273	34.047	180.045	133.669	19.259	14.4667	74.6193	91.3636	66.1767	74.666	227.624	306.585
ENSG00000074527.11	NTN4	-0.504664	4.96269e-13	1.62561e-12	-0.537024	7.74107e-14	2.46664e-13	-0.421997	1.06878e-08	2.76087e-08	-0.20418	0.00245593	0.119679	0.222734	0.000823928	0.0207299	0.255093	0.000655516	0.00587061	-0.0891531	0.252148	0.546074	1654.92	1661.21	1203.26	1082.08	1408.22	1469.82	1070.45	1078.09	1938.13	1931.42	1398.26	1328.54
ENSG00000171695.10	LKAAEAR1	1.22717	0.0296488	0.0464662	1.51336	0.00555101	0.00913182	1.13766	0.0350454	0.0531493	0.370067	0.505234	1	-0.117331	0.838553		-0.403519	0.449403	0.64765	-0.00562863	0.991522		15.1449	10.6397	40.5734	33.099	11.5554	21.7001	28.491	44.979	11.2641	12.5943	20.1834	35.6495
ENSG00000164125.15	FAM198B	-1.02597	0.00739491	0.0125776	-0.152439	0.646105	0.704695	-1.0733	0.00179599	0.00319676	0.494601	0.10968	0.904944	-0.454811	0.16032		-1.32834	0.000656263	0.00587061	-0.426265	0.242106		66.775	58.873	55.7885	57.2868	78.5769	98.3738	46.1283	37.951	40.8325	51.2767	21.3047	23.7663
ENSG00000092140.15	G2E3	-2.29835	1.31618e-55	1.38464e-54	-2.71163	2.40499e-67	2.83893e-66	-2.41136	7.37019e-56	7.22931e-55	0.0246156	0.851535	1	0.163104	0.214692	0.663749	0.576378	0.000651781	0.00584309	0.32488	0.0633412	0.2566	1081.48	1124.26	148.347	188.41	1149.38	1094.41	177.73	244.573	1263.69	1205.45	246.686	255.488
ENSG00000022277.12	RTF2	0.211192	0.0047349	0.00824488	0.492332	3.19796e-11	9.11322e-11	0.336568	7.84824e-06	1.70664e-05	-0.058895	0.424376	1	0.0248032	0.736652	0.956014	-0.256337	0.000651294	0.00584309	-0.214659	0.00460076	0.0474407	1913.07	1974.02	2813.51	2654.29	1897.4	1834.38	2372.89	2338.91	1990.93	1962.91	2230.27	2348.11
ENSG00000116032.5	GRIN3B	0.624708	0.155536	0.212009	1.1262	0.00532852	0.00878001	0.972809	0.0282151	0.0434429	-0.582693	0.17354	1	-0.434897	0.307744		-0.936389	0.0252053	0.0950837	-0.736083	0.0798253		29.6013	26.2446	71.0035	50.9216	18.4887	18.8068	35.2746	37.951	19.0082	22.4898	24.6686	39.2144
ENSG00000165733.7	BMS1	-0.792796	3.94267e-31	2.39517e-30	-0.56292	5.02969e-17	1.8008e-16	-1.00365	1.45285e-46	1.17935e-45	0.127173	0.0381593	0.605615	-0.019083	0.758158	0.959827	-0.248959	0.000651426	0.00584309	-0.313562	3.02224e-05	0.000998463	1668	1674.69	1114.5	1148.28	1794.17	1856.08	936.133	884.118	1626.96	1673.24	943.014	961.348
ENSG00000143319.16	ISG20L2	0.160822	0.457234	0.54124	-0.436794	0.0450813	0.0653381	0.11075	0.610978	0.681346	-0.196994	0.361131	1	0.0357166	0.868375	0.980323	0.633333	0.00379256	0.0230079	0.35055	0.111001	0.351756	884.597	951.899	715.107	641.612	717.207	884.641	827.596	902.391	990.539	891.494	1012.53	1092.06
ENSG00000255154.7	HTD2	0.441947	0.103829	0.147552	-0.479275	0.0924562	0.126686	-0.104949	0.706488	0.765694	0.0689512	0.79497	1	-0.0843294	0.752936	0.958268	0.836893	0.00371208	0.0226629	0.443277	0.135992	0.394132	102.572	102.85	81.1469	66.198	104.769	110.671	93.6133	106.825	91.521	102.553	154.739	108.137
ENSG00000186522.14	SEPT10	0.306151	1.35285e-07	3.37926e-07	0.212402	0.000303144	0.000564599	0.177796	0.00281556	0.00490828	-0.0145553	0.8001	1	0.108987	0.0577344	0.353934	0.202735	0.000645836	0.00580648	-0.0491611	0.418678	0.70011	2273.1	2391.8	2753.92	2650.47	2340.36	2277.79	2661.87	2560.99	2571.04	2456.78	3196.83	3021.89
[truncated: 16,819 more rows]
