# Supplementary material for: Therapy-induced secretion of spliceosomal components mediates pro-survival crosstalk between ovarian cancer cells
Source: Nat Commun. 2024 Jun 19;15:5237. doi: 10.1038/s41467-024-49512-6 (PMC11187153; doi:10.1038/s41467-024-49512-6)
Supplement: Supplementary file 10 — Supplementary Data 7 [file 41467_2024_49512_MOESM10_ESM.xlsx]

## Sheet: Sheet 1
Therapy-induced Secretion of Spliceosomal Components Mediates Pro-Survival Crosstalk Between Ovarian Cancer Cells
Corresponding author: Victoria Shender, victoria.shender@gmail.com
Supplementary Data 7. Effect of extracellular spliceosomal snRNAs on the transcriptome and proteome of ovarian cancer cells
Analysis of differentially expressed genes in SKOV3 cells transfected with snRNAs
GeneID - Ensembl gene identifier
Gene_name - gene name
Log2FC - log2 fold change (SKOV3 cells transfected with U12 snRNA, U6atac snRNA or GFP mRNA fragment vs control SKOV3 cells (K-Lt))
pvalue - p-value. The Wald test via DESeq2 was used for counting p-value
U12_1, 2, 3 - TPM in SKOV3 cells transfected with U12 snRNA in three replicates
U6atac_1, 2, 3 - TPM in SKOV3 cells transfected with U6atac snRNA in three replicates
K_Lt_1, 2, 3 - TPM in control SKOV3 cells treated with empty Lipofectamin in three replicates
GFP_1, 2, 3 - TPM in SKOV3 cells transfected with GFP mRNA fragment in three replicates
GeneID	Gene_name	pvalue_U12	Log2FC_U12	pvalue_U6	Log2FC_U6atac	pvalue_GFP	Log2FC_GFP	U12_1	U12_2	U12_3	U6atac_1	U6atac_2	U6atac_3	K_lt_1	K_lt_2	K_lt_3	GFP_1	GFP_2	GFP_3
ENSG00000000003.10	TSPAN6	0.865828	-0.0229509	0.672723	0.063849	0.686088	0.0499553	51.826	58.9916	44.253	62.4614	55.5953	46.7968	53.0218	51.3807	53.3141	56.558	49.7471	54.8315
ENSG00000000419.8	DPM1	0.465852	0.110672	0.755371	0.0556203	0.68701	0.0614251	32.3796	33.8221	28.7404	33.1676	30.0426	28.2691	29.3557	29.1673	29.4966	31.6961	27.2407	31.7149
ENSG00000000457.9	SCYL3	0.0303455	0.841228	0.0362295	0.879538	0.182088	0.493057	1.4422	2.10251	0.793668	2.24784	1.23601	0.976259	1.10693	0.566779	0.75055	1.13008	1.08861	1.14515
ENSG00000000460.12	C1orf112	0.812458	0.0594544	0.678111	0.121791	0.925002	-0.0231442	5.62921	5.11476	4.44935	6.98266	4.31343	4.58417	5.11401	4.75222	4.72847	4.97775	4.22787	4.9688
ENSG00000000938.8	FGR	0.10789	2.80907	0.0117383	3.70195	0.0549753	3.11069	0	0.141515	0.168354	0.167393	0.302697	0.106115	0.0442771	0	0	0.0807202	0.101266	0.194094
ENSG00000000971.11	CFH	0.00604521	1.24562	0.00697935	1.28453	0.0680482	0.850286	0.58153	1.43537	1.01012	1.36305	0.857641	0.891367	0.132831	0.719373	0.425312	0.780295	0.683548	0.815194
ENSG00000001036.9	FUCA2	0.244563	-0.128622	0.433049	-0.0997856	0.759897	0.0298173	156.92	159.508	162.63	160.529	151.802	176.894	182.953	169.532	171.776	172.58	175.647	179.964
ENSG00000001084.6	GCLC	0.537581	0.12646	0.365754	0.221813	0.797392	0.0548086	12.8867	11.018	7.28731	15.0892	10.6953	7.57662	13.3938	6.25637	8.95657	11.5968	6.45573	11.238
ENSG00000001167.10	NFYA	0.57964	0.109325	0.423541	0.18844	0.864791	-0.0356299	13.1891	11.7458	10.943	17.7675	10.771	9.4018	12.4197	9.59164	11.2833	13.5341	7.29118	11.2186
ENSG00000001460.13	STPG1	0.368369	0.139029	0.456708	-0.138335	0.606714	-0.0821305	29.0998	26.7261	34.8973	24.3676	23.2067	27.3565	27.2083	27.2926	27.9705	22.5747	29.2407	25.0769
ENSG00000001461.12	NIPAL3	0.474264	0.105581	0.788572	-0.0467603	0.0490787	-0.300858	33.1472	33.2156	40.91	34.172	28.8319	33.6173	32.4108	31.8922	35.501	25.4	27.4179	27.1343
ENSG00000001497.12	LAS1L	0.584446	-0.0609712	0.45492	-0.0955253	0.879342	0.0148978	145.894	150.249	158.229	140.849	150.062	153.145	152.712	164.802	156.94	150.22	164.811	158.187
ENSG00000001561.6	ENPP4	0.209297	2.90935	0.970864	0.210564	0.956878	0.31196	0.0232612	0.0202164	0.120253	0	0.0252247	0	0	0.0217992	0	0.0269067	0	0
ENSG00000001617.7	SEMA3F	0.513199	-0.0759068	0.698888	-0.0507769	0.306619	-0.104201	103.21	100.819	124.534	99.5508	108.794	126.319	115.829	122.795	108.029	103.672	123.191	91.5153
ENSG00000001629.5	ANKIB1	0.00362961	0.682536	0.00963958	0.719103	0.268281	0.261444	8.02512	8.67285	6.78225	12.0762	6.28096	5.75144	4.91476	4.07645	5.65415	4.73559	5.67092	6.90974
ENSG00000001630.11	CYP51A1	0.623061	0.134754	0.419918	0.25441	0.69477	-0.104056	5.51291	3.17398	2.62151	5.81091	4.11163	2.37698	3.58645	2.7467	3.97792	3.68622	2.12659	3.64897
ENSG00000001631.10	KRIT1	0.121202	0.554672	0.0643377	0.715536	0.340438	0.303539	2.11677	1.53645	1.49113	3.22829	1.36214	1.16727	0.885542	0.719373	1.90139	1.37224	1.41773	1.47511
ENSG00000002016.12	RAD52	0.393383	0.201383	0.878753	0.0430099	0.938482	-0.0172652	6.69923	6.67143	6.49365	6.16961	5.32242	6.32446	5.62319	6.19097	5.47902	6.59215	4.78484	5.49286
ENSG00000002079.8	MYH16	0.227301	1.23518	0.0471393	1.78429	0.98914	0.00697358	0.162829	0.181948	0.240505	0.215219	0.302697	0.339568	0.177108	0.0217992	0.0500367	0.0538135	0.0759498	0.116456
ENSG00000002330.9	BAD	0.725759	-0.0424544	0.784269	0.0371343	0.805696	0.0266621	81.2514	85.6166	89.444	68.4875	102.513	100.109	82.931	97.8784	83.4112	87.5814	97.8993	80.2772
ENSG00000002549.8	LAP3	0.303108	0.153062	0.670973	0.0740497	0.381603	0.128937	39.2882	34.0041	31.8429	36.7785	34.4822	28.3752	33.0086	28.1428	33.4996	39.0417	27.4938	35.5774
ENSG00000002586.13	CD99	0.741903	0.825166	0.724645	0.892622	0.351543	#NAME?	0	0.0202164	0.0240505	0	0.0252247	0.021223	0	0	0.0250183	0	0	0
ENSG00000002587.5	HS3ST1	0.00348677	0.991092	0.987296	0.0132703	0.561303	-0.188097	1.53524	2.22381	3.77594	0.836963	1.86663	1.12482	0.619879	2.39791	0.775569	0.645762	1.79748	0.854013
ENSG00000002745.8	WNT16	0.414873	0.471488	0.704025	-0.242492	0.10679	0.872858	0.604792	0.444762	0.288607	0.406525	0.176573	0.233453	0.398494	0.392385	0.175128	0.538135	0.607598	0.601691
ENSG00000002746.10	HECW1	0.292392	-0.248799	0.586471	-0.150769	0.75604	-0.0728971	5.88509	6.50969	4.64176	5.71526	5.85214	6.68525	6.90723	6.80135	6.55481	6.16164	5.92409	6.92915
ENSG00000002822.11	MAD1L1	0.363833	-0.102177	0.508032	-0.0848932	0.954313	-0.00539726	122.098	145.134	148.921	121.934	148.927	150.726	152.203	154.207	140.728	145.727	161.419	132.586
ENSG00000002834.13	LASP1	0.205486	-0.12753	0.500123	-0.0895742	0.764725	-0.0310137	521.168	498.537	559.704	524.537	498.995	599.656	628.491	531.857	566.816	542.709	538.889	586.377
ENSG00000002919.10	SNX11	0.0684815	-0.238436	0.10216	-0.241833	0.894734	-0.0153584	58.595	51.9158	49.3036	49.3091	55.2169	55.0737	68.6959	62.0623	57.9675	59.6253	64.4561	60.2079
ENSG00000003056.3	M6PR	0.262666	-0.141236	0.60961	-0.0721699	0.593064	-0.0606753	73.5054	62.1453	63.3732	70.6636	64.6257	73.7076	78.1269	69.8882	71.7026	65.9215	65.2662	76.7059
ENSG00000003096.9	KLHL13	0.232237	0.310767	0.276804	0.331496	0.969413	-0.012928	5.62921	5.05411	3.43923	6.98266	4.3891	2.97122	3.71928	2.55051	5.12876	4.73559	2.22786	4.17302
ENSG00000003137.4	CYP26B1	0.448984	0.206857	0.517515	0.203458	0.129634	-0.394501	4.34985	3.1942	4.64176	4.20873	4.2882	3.67158	2.74518	4.12005	3.70272	2.58305	2.91141	2.44558
ENSG00000003147.13	ICA1	0.452736	-0.211145	0.918018	0.0293345	0.904293	-0.0320013	3.23331	4.0635	2.78986	4.1609	3.48101	4.28705	2.76732	3.11728	5.80426	3.84766	4.05066	3.37723
ENSG00000003249.9	DBNDD1	0.619925	-0.0613344	0.930806	-0.0121614	0.966006	0.00510891	72.4122	75.4073	78.982	66.8614	77.2886	90.7496	80.0973	79.9594	76.8313	76.5497	89.2917	68.8063
ENSG00000003393.10	ALS2	0.00775787	0.59425	0.0185455	0.625855	0.750268	0.0714227	11.0723	8.95588	7.19111	13.5349	7.97101	6.34568	5.66747	5.10101	7.28034	7.07647	3.84812	7.78316
ENSG00000003400.10	CASP10	0.0759244	0.472084	0.294913	0.327505	0.939252	0.0199327	5.35008	5.39779	3.41518	4.01742	4.01073	4.7964	2.90015	3.96745	3.35246	2.58305	4.50636	3.14432
ENSG00000003402.15	CFLAR	0.71697	-0.0640161	0.780957	-0.0583697	0.512123	0.118249	18.074	18.6598	14.8151	21.2589	13.2934	17.2543	22.05	14.7581	17.1376	21.0411	17.3419	19.3706
ENSG00000003436.10	TFPI	0.139129	0.407775	0.00608825	0.842655	0.0733558	0.452788	4.1405	4.4274	3.67973	7.79571	4.49	4.28705	2.87801	3.16088	3.20235	4.25126	3.59496	4.63884
ENSG00000003509.11	NDUFAF7	0.617047	0.0953455	0.931776	0.0199024	0.307111	-0.212295	14.7244	13.3833	11.881	13.2958	13.4448	11.2482	11.025	12.8833	13.5599	10.8703	8.96208	12.092
ENSG00000003756.12	RBM5	0.24433	-0.213857	0.863871	0.0360649	0.778015	-0.0545231	16.8644	16.1125	9.40376	19.4175	13.2682	17.7637	17.1131	14.4529	17.6379	15.014	13.3672	18.3613
ENSG00000003987.9	MTMR7	0.0194292	Inf	0.0192196	Inf	0.135157	Inf	0.139567	0.0606493	0.0481011	0.119566	0.0252247	0.106115	0	0	0	0.0538135	0.0253166	0
ENSG00000004059.6	ARF5	0.893663	-0.0140311	0.741411	-0.0419217	0.802599	0.0245956	245.708	290.652	310.781	220.145	314.451	297.122	261.589	318.225	276.428	281.444	321.268	257.291
ENSG00000004139.9	SARM1	0.121293	Inf	0.341589	Inf	0.357934	Inf	0	0.0808658	0	0.0239132	0	0	0	0	0	0	0	0.0194094
ENSG00000004142.7	POLDIP2	0.269643	2.61097	0.319915	2.43236	0.248254	2.6408	0.0465224	0.0404329	0.0481011	0.0478265	0.0504494	0.021223	0.0221386	0	0	0.0269067	0.0506332	0.0582282
ENSG00000004399.8	PLXND1	0.0721396	-0.194107	0.689515	-0.0506131	0.220153	-0.119168	199.744	189.408	197.407	190.015	208.911	249.625	232.831	223.093	215.783	199.137	211.115	200.15
ENSG00000004455.12	AK2	0.218083	-0.12776	0.154464	-0.18232	0.786474	0.0268898	336.194	314.305	321.532	313.933	312.03	310.938	375.581	350.531	336.997	345.294	369.774	353.911
ENSG00000004468.8	CD38	0.897416	-0.188742	0.984548	0.0276484	0.557625	-1.0043	0.18609	0	0	0.0478265	0.126124	0.042446	0	0.0871968	0.125092	0.0269067	0	0.0776376
ENSG00000004478.5	FKBP4	0.475081	-0.0743787	0.0768994	-0.225508	0.464816	-0.0719012	325.145	273.973	325.524	263.811	270.232	299.478	348.284	323.413	302.847	278.189	332.989	303.912
ENSG00000004487.11	KDM1A	0.988174	0.00151951	0.898821	-0.0161387	0.791204	0.0256424	257.385	250.34	236.778	266.178	233.203	236.828	251.516	225.578	267.396	239.147	244.406	264.181
ENSG00000004534.10	RBM6	0.775439	0.0630302	0.27316	0.284121	0.954271	-0.0143385	9.51384	7.70246	6.37339	11.9088	8.39983	7.21583	7.79277	7.28093	7.53052	8.42181	4.91142	8.75363
ENSG00000004660.10	CAMKK1	0.700265	0.0565395	0.361543	-0.157966	0.493571	-0.0999537	31.3096	33.1145	44.0125	25.9219	35.7687	31.8558	29.9977	37.1458	37.2273	27.8754	40.861	27.4061
ENSG00000004700.11	RECQL	1.42085e-05	1.77294	0.00174467	1.41486	0.23666	0.529833	1.34915	2.56749	1.01012	2.84567	0.302697	0.70036	0.487048	0.130795	0.825605	0.726482	0.354432	0.970469
ENSG00000004766.11	CCDC132	0.341578	0.380484	0.266485	0.476527	0.456022	0.265507	0.976971	1.3545	1.05822	2.3435	0.731517	0.551799	0.996235	0.784771	0.825605	1.31843	0.278483	1.49452
ENSG00000004776.7	HSPB6	0.98871	0.0202429	0.725718	0.180651	0.154116	0.618648	0.232612	0.444762	0.913921	0.478265	0.580169	0.721583	0.597741	0.697574	0.275202	0.511228	0.784815	1.08693
ENSG00000004777.14	ARHGAP33	0.324511	0.202192	0.748287	-0.0815478	0.717011	-0.0800992	10.3512	9.76454	12.4822	7.91528	8.29893	10.5903	8.85542	9.70064	9.80719	7.9913	8.88613	9.60765
ENSG00000004779.5	NDUFAB1	0.543411	-0.0661908	0.390914	-0.108766	0.567115	0.0557282	167.737	191.086	203.828	151.825	203.664	191.347	187.137	196.869	205.651	199.944	214.33	190.639
ENSG00000004799.7	PDK4	0.169782	0.665905	0.816457	0.12395	0.400947	-0.491094	0.837404	0.444762	0.913921	0.980442	0.126124	0.403237	0.487048	0.523181	0.375275	0.349788	0.177216	0.446416
ENSG00000004809.9	SLC22A16	0.142112	2.14806	0.846948	-0.416263	0.870034	-0.314043	0.0465224	0.0808658	0.264556	0.0239132	0	0.042446	0.0885542	0	0	0	0.0506332	0.0194094
ENSG00000004838.9	ZMYND10	0.655888	0.165243	0.607983	0.209072	0.982498	-0.0179626	1.27937	1.4758	1.25063	1.48262	1.58916	1.06115	0.686295	1.61314	1.27594	1.07627	0.860765	1.55275
ENSG00000004848.6	ARX	0.299786	0.360862	0.646407	0.173464	0.773897	-0.0889612	1.39567	1.77905	2.3329	1.41088	1.16034	2.27086	1.77108	1.04636	1.47608	1.47987	1.31646	1.18397
ENSG00000004864.9	SLC25A13	0.371153	-0.153376	0.655979	0.0880515	0.976316	-0.00615704	24.8662	18.8619	11.7367	29.3894	17.2789	18.9734	25.6364	14.4529	21.6659	22.8169	13.7216	24.0871
ENSG00000004866.14	ST7	0.476478	-0.141712	0.974233	-0.00805095	0.588242	0.108369	12.1191	10.8158	9.62022	14.0849	10.0394	11.6302	13.4602	8.95947	13.5349	12.5385	10.6583	15.0229
ENSG00000004897.7	CDC27	0.106987	0.308724	0.0590979	0.42912	0.395678	0.171451	16.9807	15.4049	9.95693	22.1676	11.1746	12.7338	10.9807	10.0058	13.2347	11.1663	11.114	15.741
ENSG00000004939.9	SLC4A1	0.902132	0.215393	0.835332	0.418096	0.774093	0.4678	0	0.0808658	0.0240505	0.0239132	0.0756742	0.021223	0	0.0653976	0.0250183	0.0269067	0	0.0970469
ENSG00000004961.10	HCCS	0.598137	-0.0690939	0.790053	-0.0392724	0.470552	0.0853101	63.0379	58.9916	47.6201	59.3526	56.0998	57.9176	64.5339	56.5035	57.1169	62.3429	59.5193	64.6527
ENSG00000004975.7	DVL2	0.242676	-0.132957	0.322045	-0.127995	0.608481	-0.051116	122.54	127.849	126.674	109.475	124.333	144.932	143.613	141.019	129.245	121.888	136.203	136.215
ENSG00000005001.5	PRSS22	0.474004	0.882844	0.743143	0.446086	0.864852	-0.232736	0.0697837	0.202164	0.0962022	0.119566	0.0252247	0.127338	0.0221386	0.152594	0.0250183	0.0538135	0.0759498	0.0388188
ENSG00000005007.8	UPF1	0.184443	-0.13833	0.271657	-0.140378	0.666787	-0.0424299	326.843	269.546	303.734	284.759	273.94	341.075	392.782	309.156	289.787	297.319	323.318	329.591
ENSG00000005020.8	SKAP2	0.0407341	0.429461	0.00460275	0.695716	0.729831	0.0771694	9.93254	12.5342	9.40376	17.1936	11.4772	9.69892	7.48283	7.15014	9.05664	10.4129	5.89877	8.34604
ENSG00000005022.5	SLC25A5	0.923111	-0.00948848	0.497746	-0.0931538	0.988018	0.00163561	767.853	802.269	944.272	705.201	852.192	817.659	815.186	896.579	821.703	816.323	885.549	802.054
ENSG00000005059.11	CCDC109B	0.572587	0.072019	0.669676	-0.0617829	0.67528	-0.0486917	65.0384	65.4608	72.6086	58.1091	67.1734	60.0187	62.4307	66.5311	64.4473	64.038	63.5953	56.9471
ENSG00000005073.5	HOXA11	0.417129	-0.205825	0.635558	-0.139734	0.998602	-0.00121371	5.699	5.21584	2.83796	4.06525	4.8936	5.45432	6.17666	4.09825	5.60411	5.65041	4.07597	5.91986
ENSG00000005075.11	POLR2J	0.787119	-0.0333605	0.338085	-0.134058	0.479323	0.0778038	69.5743	75.0839	84.5858	58.8265	78.2219	76.9547	78.0605	78.4989	78.2824	79.2403	93.7727	71.6206
ENSG00000005100.8	DHX33	0.688473	-0.0691667	0.793812	0.0531391	0.870755	-0.030038	23.7264	17.0627	14.0215	25.8263	16.2195	17.6788	24.2639	15.2376	18.0632	19.0769	14.3798	22.1461
ENSG00000005102.8	MEOX1	0.708774	0.632385	0.929157	-0.115849	0.0857284	#NAME?	0	0.121299	0.0481011	0	0.100899	0	0.0221386	0.0871968	0	0	0	0
ENSG00000005108.11	THSD7A	1	NA	0.337697	Inf	1	NA	0	0	0	0	0.0252247	0	0	0	0	0	0	0
ENSG00000005156.7	LIG3	0.892886	-0.0195145	0.509254	-0.112311	0.53859	-0.0889632	35.9153	33.8019	38.1923	32.6416	31.9093	36.737	34.8018	37.0586	37.6276	33.176	30.8356	37.596
ENSG00000005175.5	RPAP3	0.541522	0.160151	0.514876	0.201487	0.992909	-0.00276357	3.79158	5.15519	3.19872	6.76744	2.77472	2.97122	3.9628	1.76573	5.15378	2.93283	3.92407	3.84306
ENSG00000005187.7	ACSM3	0.535893	-0.452749	0.856033	-0.107388	0.246817	-0.998786	0.325657	0.0606493	0.168354	0.334785	0.327921	0.042446	0.15497	0.479582	0.125092	0.215254	0.0253166	0.135866
ENSG00000005189.15	AC004381.6	0.81713	-0.039724	0.789653	0.0533021	0.936068	0.0133774	19.0277	19.8323	19.6012	21.3784	21.2392	19.8011	18.9949	18.9435	22.2163	18.6195	19.9242	21.3697
ENSG00000005194.10	CIAPIN1	0.0435169	-0.221797	0.156953	-0.179695	0.911512	0.0108839	167.853	171.395	151.615	157.397	167.82	180.693	204.604	187.604	180.808	185.118	197.875	186.815
ENSG00000005206.12	SPPL2B	0.819554	-0.0281265	0.682002	0.0560421	0.472037	-0.078735	74.0172	86.3242	80.2567	68.607	90.4054	96.2888	73.2786	87.4584	84.8372	73.1056	85.8486	70.6114
ENSG00000005238.15	FAM214B	0.000882603	0.491521	0.286064	0.188656	0.399219	-0.132724	25.9595	34.8936	60.5593	21.3067	44.118	33.0867	19.9468	35.6417	30.8476	22.0904	32.4812	23.3107
ENSG00000005243.5	COPZ2	0.576783	0.947103	0.880067	-0.289773	0.0855572	#NAME?	0.116306	0	0.0962022	0.0478265	0	0.042446	0.0885542	0.0217992	0	0	0	0
ENSG00000005249.8	PRKAR2B	0.0730946	0.392984	0.0278411	0.568434	0.593654	0.121421	10.3745	9.62303	6.97466	15.6632	8.52596	6.30324	6.70798	5.79859	8.05591	9.44426	4.75952	7.8608
ENSG00000005302.13	MSL3	0.726763	-0.0668677	0.997895	0.000688905	0.66693	0.0845312	16.2596	13.1003	9.35566	16.7871	12.1331	11.6939	14.7886	11.946	13.8602	15.579	12.0001	14.887
ENSG00000005339.8	CREBBP	0.113221	-0.213939	0.845371	0.0292261	0.863571	-0.0221038	61.8516	46.7404	31.2657	73.031	40.8388	51.8478	71.8617	39.1949	51.3376	54.6207	37.0129	66.0502
ENSG00000005379.11	BZRAP1	0.796503	-0.286491	0.53241	-0.829907	0.688443	0.450506	0.0232612	0.0202164	0.240505	0	0.0252247	0.169784	0.0221386	0.174394	0.15011	0.215254	0.253166	0
ENSG00000005421.4	PON1	0.108174	Inf	1	NA	0.357934	Inf	0	0	0.0962022	0	0	0	0	0	0	0	0	0.0194094
ENSG00000005436.9	GCFC2	0.749781	-0.063383	0.694339	-0.0952477	0.339612	-0.203183	10.6071	9.25913	11.9772	10.8566	9.03045	11.2906	9.96235	12.3601	10.9831	9.87477	8.73423	9.95702
ENSG00000005448.12	WDR54	0.299429	0.111252	0.601834	0.0660365	0.699146	-0.0374174	191.649	230.002	282.955	167.273	269.804	246.42	171.95	261.656	219.311	195.074	248.508	184.816
ENSG00000005469.7	CROT	0.790791	0.0806443	0.736561	0.115256	0.545157	-0.172244	2.93091	2.50684	2.1405	3.39568	1.89185	2.48309	2.67876	1.91833	2.57689	2.12563	1.74685	2.40676
ENSG00000005471.11	ABCB4	0.121293	Inf	0.337697	Inf	1	NA	0	0.0808658	0	0	0.0252247	0	0	0	0	0	0	0
ENSG00000005483.15	KMT2E	0.058539	0.527004	0.21786	0.400479	0.44947	0.195712	4.90812	3.78047	3.82404	6.6957	2.82517	1.95252	3.23223	3.00829	2.4518	2.31398	4.00002	3.5131
ENSG00000005486.12	RHBDD2	0.720921	0.945004	0.975735	-0.237356	0.351543	#NAME?	0	0	0.0481011	0	0	0.021223	0	0	0.0250183	0	0	0
ENSG00000005513.9	SOX8	0.111828	#NAME?	0.389823	1.46369	0.114069	#NAME?	0	0	0	0	0.201798	0.042446	0.0885542	0	0	0	0	0
ENSG00000005700.10	IBTK	0.00371455	0.781353	0.0186838	0.738246	0.041814	0.515975	4.83833	5.98407	4.20885	8.51311	2.79994	3.28957	2.4131	3.31348	3.02722	3.55169	3.89876	4.91058
ENSG00000005801.12	ZNF195	0.339167	0.26205	0.939483	0.0244981	0.974296	0.00376681	3.88462	3.84112	4.281	3.85003	3.20354	3.14101	3.63072	2.96469	3.42751	2.93283	2.88609	4.09538
ENSG00000005810.13	MYCBP2	0.0102589	0.89237	0.00889821	0.999674	0.266494	0.353662	1.9772	3.59853	0.745567	4.71091	0.832416	1.27338	1.21762	0.915566	1.27594	1.10318	1.29115	1.90212
ENSG00000005812.6	FBXL3	0.636159	0.134025	0.505005	0.218067	0.582798	0.140131	4.23354	3.74004	1.70759	5.73917	2.09365	2.44065	3.89639	1.98373	2.95216	3.71313	2.00001	3.88188
ENSG00000005844.13	ITGAL	0.365488	0.33455	0.471577	0.289914	0.946516	-0.0302905	1.41893	1.51623	1.37088	1.17175	1.56393	1.44317	0.752711	1.26435	1.40103	0.861015	1.24051	1.20338
ENSG00000005882.7	PDK2	0.932278	-0.0105727	0.94983	0.00888922	0.475694	-0.0812181	58.7346	68.6146	82.325	55.4787	78.8273	78.4191	63.2277	79.2401	68.9506	64.1726	72.3549	60.8096
ENSG00000005884.13	ITGA3	0.817651	-0.0226165	0.991772	-0.00144545	0.226473	-0.130752	830.193	781.547	1034.29	771.752	861.601	1054.44	877.661	939.24	873.591	762.456	862.689	800.696
ENSG00000005889.11	ZFX	0.357492	0.283305	0.252356	0.397295	0.191487	0.354129	3.16353	2.97182	1.51518	4.20873	2.0432	2.03741	2.52379	1.06816	2.70198	2.50233	2.53166	2.892
ENSG00000005893.11	LAMP2	0.655216	0.0588852	0.356448	0.137255	0.909638	0.0134869	61.7353	58.0212	48.7745	76.8571	51.7359	49.5345	59.2428	45.9527	56.7666	57.4459	43.5952	60.2273
ENSG00000005955.8	GGNBP2	0.501718	-0.31989	0.21734	-0.648571	0.246962	-0.619265	0.372179	0.363896	0.769617	0.573917	0.201798	0.42446	0.664157	0.566779	0.650477	0	0.354432	0.854013
ENSG00000005961.13	ITGA2B	0.975542	-0.00713346	0.758695	0.0741665	0.803654	-0.0541765	8.79274	10.8967	10.3417	8.41746	10.4178	12.9673	7.48283	11.1176	11.6085	8.85232	10.152	9.7241
ENSG00000006007.7	GDE1	0.763004	-0.0357761	0.952729	-0.00787549	0.662201	-0.045694	108.839	98.8786	88.5301	108.925	97.8719	95.546	105.844	95.3279	102.825	100.9	89.4182	100.308
ENSG00000006015.13	C19orf60	0.937963	0.00921642	0.764206	-0.0396264	0.272982	0.112423	101.419	106.662	116.14	85.8485	115.025	112.864	109.077	112.724	100.674	109.537	129.089	105.509
ENSG00000006016.6	CRLF1	0.215614	0.178563	0.090356	0.278462	0.564424	-0.0825605	30.8444	42.4545	47.4517	32.2589	50.9539	46.3086	24.5074	47.4786	34.8005	30.4853	43.1648	26.0086
ENSG00000006025.7	OSBPL7	0.345279	0.241257	0.411633	0.246157	0.342845	0.231552	4.48941	5.23606	5.43542	4.54351	6.20528	4.47806	3.60858	4.92662	4.30316	3.82076	6.32915	4.73589
ENSG00000006042.7	TMEM98	0.208322	-0.358074	0.426414	-0.256789	0.19056	-0.344545	2.44243	2.85052	3.24682	2.05654	4.03596	3.07734	2.96657	3.83666	4.15305	3.28262	1.39241	3.84306
ENSG00000006047.8	YBX2	0.24892	0.253027	0.443127	0.202809	0.244899	-0.269898	5.3966	10.7349	9.28351	5.97831	9.88809	8.70144	4.36129	8.82867	8.15598	5.65041	6.73422	5.10467
ENSG00000006062.9	MAP3K14	0.746899	-0.0502436	0.676318	-0.0767366	0.771394	-0.0469746	28.7276	26.6857	25.3252	25.8741	23.9383	29.5424	36.0416	22.7802	24.8682	23.0591	23.671	33.1706
ENSG00000006071.7	ABCC8	0.829782	0.061384	0.345121	0.296045	0.991924	-0.000606586	2.95417	3.3155	4.30505	3.27611	3.80893	5.36942	3.29864	3.79306	3.05224	2.20635	3.92407	3.88188
ENSG00000006114.11	SYNRG	0.801855	0.0573962	0.186135	0.359047	0.906426	0.0242532	6.93184	6.46926	5.36327	10.2349	5.85214	7.06727	6.42018	3.90206	7.73067	6.16164	4.7342	7.20088
ENSG00000006118.10	TMEM132A	0.817845	0.0268824	0.791737	0.0346715	0.888262	0.0147178	106.816	115.052	112.34	92.2094	117.068	127.062	100.088	121.661	106.603	102.595	128.229	96.717
ENSG00000006125.12	AP2B1	0.345566	0.135544	0.200142	0.210801	0.924764	-0.0143948	51.1514	38.0069	30.472	60.9548	32.893	32.3227	39.2517	30.3881	39.3789	40.9251	22.5318	43.0112
ENSG00000006194.6	ZNF263	0.840693	-0.0250785	0.41238	-0.116184	0.986995	-0.00187795	73.1565	70.6565	72.0073	66.4788	61.4222	74.9173	78.7911	71.6103	69.4259	67.0247	75.8485	73.7945
ENSG00000006210.6	CX3CL1	0.00288936	4.75715	0.0616216	3.74755	0.476454	1.89065	0.162829	0.242597	0.192404	0.119566	0.0504494	0.127338	0.0221386	0	0	0.0807202	0	0
ENSG00000006282.15	SPATA20	0.693751	-0.0420702	0.990491	-0.00151744	0.718686	-0.0349503	207.583	227.354	250.486	194.271	255.88	255.504	224.33	249.797	232.27	223.245	242.356	215.075
ENSG00000006283.13	CACNA1G	0.0399947	0.904864	0.238716	0.555546	0.70771	-0.196022	1.07002	0.950173	0.962022	0.932616	0.327921	1.08237	0.199247	0.719373	0.675495	0.295974	0.632915	0.446416
ENSG00000006327.9	TNFRSF12A	8.17806e-05	-0.41089	0.000483945	-0.446432	0.359644	0.0912488	401.698	230.346	191.466	284.711	227.25	292.368	534.026	312.622	249.383	372.389	343.749	435.644
ENSG00000006377.9	DLX6	0.292502	2.36786	0.216944	2.72966	0.233112	2.6455	0	0.0808658	0.0481011	0.0478265	0.0756742	0.042446	0	0	0.0250183	0.134534	0	0.0194094
ENSG00000006432.11	MAP3K9	0.780626	-0.0462516	0.833568	0.0401615	0.22143	-0.21407	22.6797	19.0237	23.305	25.9937	19.3726	23.7273	20.766	19.3359	27.0949	17.5701	17.6457	21.9326
ENSG00000006451.3	RALA	0.399898	0.143073	0.900986	0.0253669	0.514337	0.115012	24.3312	18.6193	19.5531	21.8089	18.9438	16.9147	19.1498	16.1968	21.3156	21.3909	17.6963	21.4474
ENSG00000006453.9	BAIAP2L1	0.467291	0.10638	0.437741	0.131375	0.787387	0.0386163	37.753	38.5325	32.5885	39.0025	35.2137	36.6734	31.7688	32.0666	37.4024	31.1311	34.7597	36.7226
ENSG00000006459.6	JHDM1D	0.979162	0.00462414	0.407059	0.388338	0.0388777	-1.11973	0.511747	0.929956	0.408859	1.29131	0.403596	0.721583	0.420632	0.850169	0.575422	0.215254	0.430382	0.194094
ENSG00000006468.9	ETV1	0.544503	0.964261	0.547617	0.940967	0.855731	0.310652	0.116306	0.0606493	0.0481011	0.0478265	0.0252247	0.148561	0	0.0653976	0.0500367	0.0269067	0.0759498	0.0388188
ENSG00000006530.11	AGK	0.643107	-0.101707	0.999912	6.96747e-05	0.650939	0.0991501	10.3512	7.03532	5.74808	9.23051	8.29893	7.32194	8.5012	7.54252	8.80646	9.12138	7.41776	9.7241
ENSG00000006534.11	ALDH3B1	0.989075	0.00158347	0.30228	0.13555	0.972609	-0.00334516	81.3212	114.506	122.874	84.318	133.514	132.219	97.2104	115.797	105.652	103.376	113.14	97.3769
ENSG00000006576.12	PHTF2	0.219096	0.307065	0.322368	0.291825	0.987507	0.0012532	5.2803	6.10537	5.33922	8.58485	4.2882	3.69281	4.78193	4.44704	4.30316	4.22436	3.74686	5.39581
ENSG00000006607.9	FARP2	0.627837	-0.0727295	0.856732	-0.0317024	0.424304	-0.121326	34.8453	25.8568	31.8429	36.8025	26.3346	32.1741	32.1009	31.478	33.8498	27.6332	26.5824	34.1799
ENSG00000006611.11	USH1C	0.211345	2.88077	0.973525	0.188278	0.699055	1.03884	0.162829	0	0	0	0.0252247	0	0.0221386	0	0	0	0.0253166	0.0194094
ENSG00000006625.13	GGCT	0.6766	-0.0602682	0.775697	-0.0473036	0.916745	-0.0148619	37.1016	36.4502	36.653	39.0264	37.8623	34.4237	38.7425	37.2766	39.0036	38.0999	34.7344	39.5175
ENSG00000006634.3	DBF4	0.030833	0.747098	0.235962	0.464391	0.752603	-0.122018	1.93068	2.60792	1.73164	2.77393	1.26124	1.12482	1.46114	1.00276	1.27594	0.834109	0.886081	1.66921
ENSG00000006638.7	TBXA2R	0.765685	0.0673633	0.770326	0.0778885	0.691874	-0.0884284	5.72226	7.09597	10.2455	5.52396	9.68629	8.04352	5.66747	9.13386	7.2303	6.8074	8.48106	5.18231
ENSG00000006652.9	IFRD1	0.54591	0.106694	0.8467	0.0412304	0.833245	0.0387451	25.7967	15.506	13.1075	23.4589	15.0087	13.5827	19.2827	15.5646	15.7365	16.0633	16.9621	18.2448
ENSG00000006695.6	COX10	0.911401	0.0192439	0.555545	-0.123902	0.871715	-0.0297058	20.3768	17.2446	18.0139	17.9827	14.9835	17.4665	18.9506	16.2404	19.7645	16.5745	18.7596	17.779
ENSG00000006704.6	GTF2IRD1	0.912167	-0.305536	0.890933	0.22309	0.612443	0.861501	0	0.0808658	0	0.0239132	0.0504494	0.042446	0	0	0.100073	0.0269067	0.1519	0
ENSG00000006712.10	PAF1	0.845906	-0.0217998	0.682234	-0.0526477	0.697193	0.0384892	140.87	128.496	153.803	129.538	139.19	145.908	148.439	139.929	141.679	146.077	141.469	148.346
ENSG00000006715.11	VPS41	0.0385028	0.5014	0.258658	0.328026	0.434403	0.184509	7.69946	5.94363	6.32529	7.74789	5.37287	4.6054	5.24684	3.94565	4.92861	4.92393	3.89876	7.00679
ENSG00000006740.12	ARHGAP44	0.670637	0.0675801	0.688974	-0.0763493	0.134082	-0.251923	22.5401	25.2099	31.0012	20.2067	23.2067	27.9295	20.5003	27.0746	27.6453	17.8123	24.6584	19.8946
ENSG00000006744.14	ELAC2	0.361077	-0.09894	0.326465	-0.124278	0.598374	-0.0512263	208.676	180.25	191.394	186.978	181.668	202.149	225.193	203.059	193.892	186.087	206.33	200.169
ENSG00000006747.10	SCIN	0.386081	0.917612	0.0818078	1.60906	0.503564	0.731516	0.0465224	0.222381	0.216455	0.358698	0.277472	0.148561	0.0885542	0.0435984	0.125092	0.0807202	0.126583	0.213503
ENSG00000006756.11	ARSD	0.0489052	-0.317778	0.59635	-0.0985221	0.934081	0.0130801	23.866	22.4605	18.7354	25.4437	23.3581	27.0169	28.9794	25.1781	27.0198	28.2521	25.1141	27.4643
ENSG00000006757.7	PNPLA4	0.731117	0.0500174	0.764222	0.0501506	0.71971	0.0511201	34.7523	35.6618	43.0264	31.3263	42.2262	40.0054	31.7245	42.3776	35.5761	35.3554	43.6965	33.1706
ENSG00000006831.9	ADIPOR2	0.684207	-0.0493336	0.955397	-0.00762909	0.768745	-0.0317086	87.1365	90.3877	81.3149	97.829	81.7786	87.0993	95.3065	81.5726	91.2419	88.7384	77.4182	92.641
ENSG00000006837.7	CDKL3	0.545183	-0.287167	0.809011	0.106564	0.446592	-0.34013	0.697837	0.727792	0.336708	0.74131	0.706292	0.870144	0.619879	0.632177	0.90066	0.672668	0.481015	0.524054
ENSG00000007001.8	UPP2	0.162604	Inf	0.337697	Inf	1	NA	0	0.0606493	0	0	0.0252247	0	0	0	0	0	0	0
ENSG00000007038.6	PRSS21	0.739399	0.891629	0.352986	#NAME?	0.359976	#NAME?	0	0.0404329	0	0	0	0	0	0.0217992	0	0	0	0
ENSG00000007047.10	MARK4	0.396166	0.0992602	0.977624	-0.00377451	0.650489	-0.0468215	109.328	96.5537	136.318	90.7746	109.021	119.125	97.2325	116.996	105.527	90.7295	116.456	98.4444
ENSG00000007080.6	CCDC124	0.660858	-0.0463112	0.327286	-0.124167	0.877928	-0.0148669	246.197	248.46	283.267	206.084	270.056	261.637	271.773	286.659	245.655	240.277	303.926	241.492
ENSG00000007168.8	PAFAH1B1	0.446844	0.0967039	0.908066	0.016677	0.881115	0.0170335	72.2261	64.0255	72.9934	77.0723	62.3807	58.7029	67.8104	62.5201	65.5481	66.3789	58.6839	70.5337
ENSG00000007171.12	NOS2	0.335415	#NAME?	0.342824	#NAME?	0.351543	#NAME?	0	0	0	0	0	0	0	0	0.0250183	0	0	0
ENSG00000007202.10	KIAA0100	0.698417	-0.0415764	0.73782	-0.0424875	0.983771	0.00173987	240.963	198.06	217.561	218.089	188.883	249.88	231.06	204.171	241.252	210.545	208.71	249.003
ENSG00000007237.14	GAS7	0.335415	#NAME?	0.536571	1.54592	0.193613	2.65793	0	0	0	0.0478265	0.0252247	0	0	0	0.0250183	0	0	0.155275
ENSG00000007255.6	TRAPPC6A	0.0333187	0.44092	0.0364038	0.516197	0.586861	0.121818	8.816	11.9884	12.9873	8.58485	15.5889	11.4604	5.57891	10.1802	9.15671	9.47117	10.633	6.67683
ENSG00000007264.9	MATK	0.361285	-0.0993392	0.989079	-0.00174841	0.746682	-0.0312655	176.134	201.922	184.564	161.94	221.978	218.661	182.842	218.319	202.148	187.405	222.229	173.248
ENSG00000007306.10	CEACAM7	1	NA	0.350441	Inf	1	NA	0	0	0	0	0	0.021223	0	0	0	0	0	0
ENSG00000007312.8	CD79B	0.565728	0.648663	0.81828	-0.335851	0.696358	-0.536891	0.139567	0.141515	0.120253	0	0.0756742	0.127338	0.0221386	0.108996	0.125092	0.0538135	0.101266	0.0194094
ENSG00000007314.7	SCN4A	0.349208	0.605017	0.28887	0.684017	0.741773	0.278803	0.255873	0.363896	0.505061	0.167393	0.554944	0.466906	0.30994	0.305189	0.125092	0.645762	0.202533	0.0388188
ENSG00000007341.14	ST7L	0.466103	0.145346	0.969166	0.00973062	0.687373	-0.0866555	10.7467	11.301	13.2759	12.1001	11.1746	8.91367	12.0212	9.24286	10.7079	10.3322	7.89878	11.4709
ENSG00000007372.16	PAX6	0.404316	0.572494	0.00930394	1.52699	0.0693374	1.1694	0.18609	0.363896	0.384809	0.621744	0.554944	0.636691	0.132831	0.196193	0.30022	0.484321	0.582282	0.32996
ENSG00000007376.3	RPUSD1	0.0143516	-0.274905	0.109555	-0.204816	0.642289	0.0457648	150.802	130.012	118.112	125.449	139.745	154.015	183.772	159.33	140.053	161.037	174.938	156.246
ENSG00000007384.11	RHBDF1	0.914033	-0.014635	0.835624	-0.0322645	0.627731	-0.0621916	45.15	47.6097	51.1555	38.9068	51.9125	51.487	45.7382	51.7513	48.0352	45.9567	49.5699	42.0796
ENSG00000007392.12	LUC7L	0.360828	-0.131299	0.172634	-0.228162	0.738006	0.0457321	39.8232	34.0041	35.4746	36.1807	32.5147	33.6173	47.1773	34.1375	38.5283	40.1179	40.9369	40.9732
ENSG00000007402.7	CACNA2D2	0.376313	0.174265	0.542135	0.143815	0.52549	-0.135201	10.5839	12.8172	13.3721	11.1914	9.88809	14.9622	10.228	10.4854	11.9087	7.9913	12.0254	9.2971
ENSG00000007516.9	BAIAP3	0.435134	0.128818	0.195663	0.249179	0.259186	-0.199565	21.819	22.0157	25.5657	21.9763	26.4355	27.1018	18.0429	21.6248	23.8675	16.7091	21.114	16.7891
ENSG00000007520.3	TSR3	0.408254	-0.0889822	0.392927	-0.108094	0.679987	0.0402494	200.349	200.385	222.949	169.903	225.862	220.316	225.326	232.663	206.026	213.909	253.546	206.594
ENSG00000007541.10	PIGQ	0.253109	-0.121003	0.65237	-0.0571288	0.844531	-0.0189752	243.545	259.498	242.646	219.428	283.753	277.024	265.729	292.48	253.511	258.628	297.217	235.087
ENSG00000007545.11	CRAMP1L	0.858779	-0.0288619	0.981811	-0.00461422	0.721435	0.0580159	21.0049	23.4713	26.6961	24.5828	22.4248	25.4464	25.1051	21.712	25.869	24.7004	23.7723	26.1833
ENSG00000007866.14	TEAD3	0.686772	0.052665	0.985988	0.00236388	0.148971	-0.177169	50.3373	59.6789	70.42	46.033	58.1178	70.2694	50.3209	65.0706	58.7431	46.145	57.2915	48.6399
ENSG00000007923.11	DNAJC11	0.0074164	-0.312196	0.308721	-0.132951	0.977105	0.00273448	117.423	102.821	79.1503	115.214	100.092	124.049	142.462	112.266	117.386	117.421	118.203	132.217
ENSG00000007944.10	MYLIP	0.826937	-0.0576326	0.506216	0.197212	0.432725	-0.198108	3.62875	4.24545	4.85821	4.95004	4.9945	5.26331	4.00708	4.22904	5.02869	3.82076	3.16458	4.42534
ENSG00000007952.13	NOX1	0.510969	0.927886	0.259567	1.43231	0.947235	-0.0825425	0.232612	0	0.0721516	0.167393	0.201798	0.0636691	0.0885542	0.0217992	0.0500367	0.0538135	0.0759498	0.0194094
ENSG00000007968.6	E2F2	0.112737	-0.194089	0.113238	-0.218157	0.283673	-0.116008	76.4131	74.2146	79.2706	68.9897	71.84	85.4863	87.6687	93.9327	81.6599	72.3791	86.76	80.6848
ENSG00000008018.8	PSMB1	0.947382	-0.00673038	0.57456	-0.0727589	0.600338	0.0528191	388.997	419.976	449.529	372.831	439.844	390.695	400.199	458.568	406.848	427.279	462.053	406.821
ENSG00000008056.8	SYN1	0.542906	0.122773	0.582869	0.13279	0.609957	0.107709	10.421	11.8671	11.1114	9.37399	11.9817	12.3094	10.073	10.8996	9.73214	10.5205	10.9621	11.1798
ENSG00000008083.9	JARID2	0.491702	0.154926	0.508163	0.176663	0.779948	-0.0667141	9.32775	6.30753	7.45567	9.08703	7.16382	7.21583	7.70422	5.60239	7.45547	7.37245	4.20256	7.97726
ENSG00000008086.6	CDKL5	0.496024	-1.07562	0.911182	0.136066	0.265845	-1.85381	0.0232612	0.101082	0	0.263046	0.0252247	0	0	0.0871968	0.175128	0.0269067	0.0253166	0.0194094
ENSG00000008118.5	CAMK1G	0.967517	0.0140249	0.291186	-1.23394	0.441849	-0.840338	0	0.363896	0.0962022	0.0717397	0.100899	0.021223	0.0442771	0.26159	0.15011	0.0807202	0.1519	0.0194094
ENSG00000008128.18	CDK11A	0.329137	0.211127	0.848563	0.0500342	0.793285	0.0589499	8.6997	9.2187	8.92275	8.70441	7.36562	7.95863	6.95151	8.32729	7.93082	7.96439	8.02536	7.88021
ENSG00000008130.11	NADK	0.222984	-0.144463	0.20576	-0.169002	0.941959	-0.00727778	94.6266	92.5509	95.4807	83.0985	93.9116	101.149	102.214	115.47	95.0447	96.9719	114.279	95.9794
ENSG00000008197.4	TFAP2D	0.15302	#NAME?	0.158812	#NAME?	0.156846	#NAME?	0	0	0	0	0	0	0	0.0653976	0	0	0	0
ENSG00000008226.15	DLEC1	0.652844	0.246299	0.944904	-0.0436181	0.526684	0.351713	0.697837	0.444762	0.120253	0.215219	0.47927	0.339568	0.332078	0.28339	0.45033	0.349788	0.506332	0.485235
ENSG00000008256.11	CYTH3	0.359471	-0.113142	0.730781	-0.0475709	0.407603	-0.0910363	76.7388	80.5423	69.3377	77.6702	72.6724	87.0568	89.639	77.5615	78.1573	75.3927	73.4688	78.4527
ENSG00000008277.10	ADAM22	0.0465041	0.678887	0.105452	0.614242	0.625326	0.164057	2.6983	1.88013	2.0443	2.27176	2.62337	1.44317	1.21762	1.72214	1.20088	1.85656	1.62026	1.10634
ENSG00000008282.3	SYPL1	0.730871	0.0399144	0.632589	0.0626742	0.437772	0.079054	111.258	119.985	109.598	127.242	108.87	110.508	114.213	100.211	117.461	118.874	108.608	118.417
ENSG00000008283.11	CYB561	0.0273985	-0.249788	0.30676	-0.131271	0.647551	-0.045176	131.984	131.771	114.192	128.294	133.489	148.943	158.512	141.455	149.885	143.063	144.482	142.678
ENSG00000008294.16	SPAG9	0.0107016	0.451639	0.028262	0.463139	0.500544	0.128048	21.8423	22.0157	15.8253	29.0307	17.6321	13.5615	16.139	12.6871	14.8609	14.7987	13.5697	18.7301
ENSG00000008300.10	CELSR3	0.763316	-0.0524026	0.961806	0.00963639	0.475154	-0.130186	17.8879	17.5277	18.2544	16.2132	19.0699	20.7986	15.5855	20.8836	19.2391	16.9781	18.4558	14.8288
ENSG00000008311.10	AASS	0.148993	Inf	0.087918	Inf	0.21588	Inf	0.0232612	0	0.0481011	0.0239132	0	0.0848921	0	0	0	0	0.0253166	0.0194094
ENSG00000008323.11	PLEKHG6	0.558826	-0.290507	0.177278	0.63436	0.519218	0.302192	0.511747	0.384112	0.45696	0.550004	0.832416	1.18849	0.664157	0.566779	0.425312	0.995549	0.379749	0.64051
ENSG00000008324.6	SS18L2	0.750033	0.055435	0.895617	-0.026933	0.561735	0.104632	19.1207	18.3161	19.1202	15.6393	21.214	16.6176	17.6887	19.2269	17.5629	19.1307	20.3545	18.3419
ENSG00000008382.11	MPND	0.631844	0.0647485	0.512853	0.100095	0.599233	-0.0671959	44.7313	49.5505	59.5251	38.0459	63.5915	56.1349	39.8715	54.9122	52.4134	43.858	54.6585	40.2163
ENSG00000008394.8	MGST1	0.557979	-0.0674069	0.628931	-0.0628274	0.920405	0.00977362	118.749	123.543	118.232	126.047	122.516	113.479	126.345	116.538	135.274	133.457	105.165	137.05
ENSG00000008405.7	CRY1	0.297546	0.203104	0.306894	0.239441	0.962066	-0.0101489	14.2126	14.3335	9.59617	16.9306	12.4862	9.74137	13.0396	8.1965	11.9338	13.2381	7.9241	11.3157
ENSG00000008438.4	PGLYRP1	0.0860691	-2.86262	0.35289	-1.27734	0.144241	-2.24743	0.0232612	0	0.0240505	0.0956529	0.0252247	0.021223	0.0885542	0.130795	0.125092	0.0269067	0.0253166	0.0194094
ENSG00000008441.12	NFIX	0.0463651	-0.224714	0.832041	-0.0273441	0.514183	-0.064718	148.081	121.844	121.696	142.379	121.634	185.489	165.729	138.011	154.363	133.269	138.178	160.71
ENSG00000008513.10	ST3GAL1	0.0763832	0.326388	0.430839	0.176002	0.126473	-0.314119	11.9795	15.9306	21.8379	13.7979	15.488	15.5777	8.05843	16.7418	14.9109	8.63706	13.2153	9.70469
ENSG00000008516.12	MMP25	0.656638	0.155623	0.533671	0.236241	0.765493	0.0916381	2.00046	1.37472	1.58734	1.93697	1.63961	1.67662	1.35045	1.30795	1.80132	1.47987	1.77216	1.43629
ENSG00000008517.12	IL32	0.00394526	1.04664	0.00369319	1.14279	0.773922	-0.104109	2.04699	1.90035	2.02025	1.55436	3.15309	1.67662	0.398494	1.41695	1.07579	1.02246	0.860765	0.776376
ENSG00000008710.13	PKD1	0.497043	0.0718865	0.58394	0.0694375	0.123288	-0.150022	252.012	249.471	306.668	234.756	280.02	292.793	237.657	274.299	257.664	206.132	255.445	223.189
ENSG00000008735.10	MAPK8IP2	0.528948	-0.119226	0.775096	0.0631258	0.677018	-0.081829	13.5613	12.979	12.1936	11.8131	14.5042	17.6788	13.3274	14.4747	14.3105	14.0453	13.3925	11.8397
ENSG00000008838.13	MED24	0.231219	-0.13747	0.322832	-0.128636	0.585671	-0.0547753	118.353	104.256	127.66	104.023	114.798	133.96	139.561	123.754	122.365	119.627	124.001	122.803
ENSG00000008853.12	RHOBTB2	0.369033	-0.10631	0.325119	-0.131328	0.543125	-0.0631772	95.813	94.2895	99.4971	87.3789	89.9261	107.601	107.903	105.007	99.1477	96.2185	100.558	98.0368
ENSG00000008869.7	HEATR5B	0.578235	0.197665	0.0207392	0.856668	0.95046	0.0233658	1.93068	1.4758	1.27468	4.92612	1.00899	1.46439	1.41687	1.06816	1.60117	2.01801	0.835448	1.2422
ENSG00000008952.12	SEC62	0.0485496	0.39327	0.0416537	0.483803	0.58251	0.117394	13.445	14.6569	9.78857	19.6567	10.3926	10.3356	9.05467	9.59164	10.2325	11.3815	8.78486	10.7528
ENSG00000008988.5	RPS20	0.711504	0.035651	0.727123	-0.0498777	0.631267	0.0541376	1198.32	1255.46	1468.79	1052.45	1400.2	1247.77	1192.16	1356.8	1281.61	1336.54	1359.25	1230.46
ENSG00000009307.11	CSDE1	0.00784617	0.366752	0.000429361	0.545137	0.107168	0.214389	67.9228	50.7231	35.9075	98.3551	36.4497	40.2813	45.6054	30.4535	43.9322	50.208	32.3799	54.6957
ENSG00000009335.13	UBE3C	0.886505	0.0168685	0.572824	0.0749401	0.736503	0.0349139	110.049	99.8894	89.7326	124.994	87.7316	99.5784	107.084	88.7881	100.624	105.69	86.6334	107.373
ENSG00000009413.11	REV3L	0.381766	0.314309	0.236114	0.463152	0.404582	0.257646	1.58176	1.98121	1.27468	2.48698	1.71528	1.16727	2.14744	0.871968	0.875642	1.47987	0.936714	2.17385
ENSG00000009694.9	TENM1	0.149903	Inf	0.0103417	Inf	0.357934	Inf	0.0465224	0	0.0240505	0.119566	0.201798	0	0	0	0	0	0	0.0194094
ENSG00000009724.12	MASP2	0.889465	-0.129915	0.255738	-1.18851	0.593081	-0.535051	0.279135	0.202164	0.0240505	0.0239132	0.176573	0.042446	0.30994	0.0435984	0.200147	0.0807202	0.101266	0.194094
ENSG00000009780.11	FAM76A	0.578553	0.106086	0.795206	0.0598187	0.830678	-0.0447536	11.7469	14.8793	13.1556	12.4349	12.7385	13.3917	12.1319	12.2075	12.6593	10.9779	11.0887	13.3343
ENSG00000009790.10	TRAF3IP3	0.751473	-0.130317	0.19692	0.52937	0.927321	0.049763	1.02349	1.07147	0.649365	1.74567	1.23601	1.35827	1.30617	0.850169	0.850624	1.10318	1.44305	0.524054
ENSG00000009830.7	POMT2	0.0401023	-0.262826	0.174997	-0.194556	0.367257	-0.103077	65.1081	61.1547	50.7947	58.8744	61.2456	65.7065	77.1971	68.5585	66.8991	63.8497	65.57	65.9725
ENSG00000009844.11	VTA1	0.178543	0.229327	0.276305	0.221584	0.669527	0.0768199	27.518	21.7125	13.9253	32.3785	17.8591	12.6489	20.456	13.5373	19.9396	23.2205	12.6077	20.2634
ENSG00000010017.9	RANBP9	0.385116	0.145422	0.328947	0.193238	0.723387	-0.0634444	26.006	21.5103	18.3746	31.1828	20.1293	16.8723	22.2714	16.175	21.1905	22.225	13.3165	20.7486
ENSG00000010030.9	ETV7	0.460349	-1.15052	0.381913	-1.42882	0.681248	0.494613	0.0465224	0.0404329	0.0240505	0.0239132	0.0252247	0.042446	0.0221386	0.174394	0.0500367	0	0.227849	0.116456
ENSG00000010072.11	SPRTN	0.786952	0.067449	0.641398	0.137718	0.954968	-0.0159797	5.41986	5.53931	3.84809	7.53267	4.06118	3.9687	5.31325	4.22904	4.60338	4.4127	3.97471	5.41522
ENSG00000010165.15	METTL13	0.36096	-0.116782	0.0454982	-0.292401	0.486231	-0.080666	63.759	58.001	64.5036	54.283	52.8206	57.9813	75.0054	63.3485	63.8218	61.2666	63.0637	64.3227
ENSG00000010219.9	DYRK4	0.813976	-0.0466934	0.579105	-0.133246	0.5819	-0.114787	10.5606	11.3212	11.0633	9.5892	11.5781	9.88993	11.7556	11.9242	10.3826	10.3322	11.114	9.60765
ENSG00000010244.12	ZNF207	0.703734	-0.0503413	0.821435	0.0337178	0.0974375	0.197034	71.1793	50.4602	40.2125	73.9158	49.8441	47.9852	66.0836	47.3042	54.3899	68.074	49.4433	72.2029
ENSG00000010256.6	UQCRC1	0.533333	-0.0618315	0.390697	-0.116421	0.759969	-0.0324291	617.329	681.719	820.172	558.661	762.165	721.668	688.553	818.778	706.818	690.561	806.359	640.723
ENSG00000010270.9	STARD3NL	0.407068	-0.114135	0.523037	-0.100148	0.926526	-0.0121985	42.2191	43.5664	46.3935	41.6808	49.0873	42.8281	44.587	52.0783	46.5341	42.2436	48.1269	49.8239
ENSG00000010278.7	CD9	0.421138	0.839921	0.193051	1.25025	0.708643	-0.550273	0.0930449	0.121299	0.288607	0.0956529	0.403596	0.169784	0.0221386	0.108996	0.15011	0.0538135	0	0.135866
ENSG00000010282.10	HHATL	0.15302	#NAME?	0.158812	#NAME?	0.63973	0.961042	0	0	0	0	0	0	0	0.0653976	0	0	0.126583	0
ENSG00000010292.8	NCAPD2	0.523277	0.0693007	0.513167	-0.0829797	0.516674	-0.0634032	193.906	187.77	227.927	190.062	163.633	195.4	191.941	185.838	203.824	176.185	171.368	201.722
ENSG00000010295.15	IFFO1	0.874084	0.0638975	0.618681	-0.324651	0.330144	-0.64893	0.348918	0.667143	0.264556	0.119566	0.201798	0.657914	0.177108	0.348787	0.700514	0.16144	0.202533	0.407597
ENSG00000010310.4	GIPR	0.0264629	0.583761	0.570542	0.180315	0.8383	-0.0567176	3.79158	3.57831	8.27339	2.39132	6.02871	3.41691	1.70467	5.01381	3.72773	2.58305	3.36711	3.97892
ENSG00000010318.15	PHF7	0.31422	0.227477	0.655454	0.120794	0.608636	-0.118	6.93184	7.8642	8.51389	5.95439	7.28995	8.42554	6.70798	6.86675	6.35466	5.78495	7.06333	5.27935
ENSG00000010319.2	SEMA3G	0.387371	-0.3852	0.828511	-0.100758	0.277712	-0.443389	0.441963	0.950173	0.625314	0.836963	0.731517	0.891367	0.929819	0.632177	1.07579	0.591948	0.835448	0.485235
ENSG00000010322.11	NISCH	0.756186	-0.0396145	0.948126	-0.00944599	0.141275	-0.173115	62.0609	62.0038	68.7124	58.3722	66.3662	72.3068	63.1613	68.7547	66.4237	51.6878	64.608	57.3547
ENSG00000010327.6	STAB1	0.106973	0.425534	0.279821	0.332654	0.367433	-0.228621	2.74482	4.10394	7.88858	2.70219	5.52421	5.60288	1.74895	5.75499	3.47755	2.15254	4.63294	2.4844
ENSG00000010361.9	FUZ	0.562032	-0.277208	0.899393	-0.0613031	0.766478	-0.121894	0.395441	0.788441	0.577213	0.860876	0.655843	0.530576	0.332078	0.828369	0.975715	0.834109	0.658232	0.446416
ENSG00000010379.11	SLC6A13	0.181716	-0.737941	0.466787	0.374344	0.840907	-0.0846997	0.279135	0.384112	0.264556	0.502178	1.05944	0.445683	0.376355	0.871968	0.30022	0.645762	0.430382	0.368778
ENSG00000010404.13	IDS	0.147431	0.465332	0.407256	0.301437	0.393581	0.245006	2.51221	2.8303	1.77974	2.91741	1.66483	1.78273	1.85964	0.828369	2.47682	2.52923	1.44305	2.0574
ENSG00000010438.12	PRSS3	0.901622	0.0143639	0.827673	-0.0283519	0.724759	0.0360593	111.7	118.691	125.688	95.7007	134.145	116.175	108.767	133.215	110.906	107.735	147.849	101.705
ENSG00000010539.7	ZNF200	0.238427	0.217837	0.338384	0.212446	0.764533	0.0576281	19.0509	16.9009	10.6544	18.6523	13.2934	14.5378	15.3642	9.91863	14.8359	14.718	9.39246	17.0609
ENSG00000010610.5	CD4	0.293928	-2.13963	0.17863	-3.07054	0.163603	-3.18496	0	0.0404329	0	0	0	0.021223	0.0442771	0.108996	0.0250183	0	0	0.0194094
ENSG00000010704.14	HFE	0.472968	-0.114108	0.745639	-0.0602133	0.825173	-0.0356914	23.773	26.5038	24.3392	22.7893	27.4949	27.2504	26.1899	26.0282	28.621	26.2341	23.9748	27.6196
ENSG00000010803.12	SCMH1	0.183313	-0.178912	0.379729	-0.133788	0.318532	-0.124815	49.2905	46.3159	48.7264	51.0547	44.3451	53.673	56.0105	49.6804	57.8674	48.0554	47.6205	52.3277
ENSG00000010810.13	FYN	0.00874381	0.430503	0.140824	0.290197	0.802664	0.0443515	24.843	26.4229	27.2252	23.4828	25.477	22.3266	16.3604	20.7964	21.1405	18.2159	22.9875	18.1478
ENSG00000010818.4	HIVEP2	0.0119451	0.769377	0.00652147	0.930341	0.980585	-0.0233069	4.32659	3.57831	1.73164	6.12179	2.37112	2.29209	1.97033	1.78753	1.90139	1.47987	0.987348	3.02786
ENSG00000010932.11	FMO1	0.144958	1.42268	0.342046	1.03014	0.540134	0.731256	0.279135	0.222381	0.144303	0.239132	0.126124	0.127338	0.0442771	0.0217992	0.175128	0.215254	0.101266	0.0776376
ENSG00000011007.8	TCEB3	0.555384	-0.0791099	0.74795	0.0478978	0.197436	0.15455	62.2005	56.323	36.4606	71.7397	46.1612	51.5295	61.3459	42.6828	59.8689	61.4281	45.8737	72.6105
ENSG00000011009.6	LYPLA2	0.552443	-0.0652641	0.919975	-0.012714	0.915931	0.0105988	158.106	172.608	181.846	156.249	187.294	188.545	176.201	197.828	162.769	180.302	196.102	157.527
ENSG00000011021.17	CLCN6	0.557436	-0.103716	0.759637	-0.064274	0.718416	-0.0669844	16.0502	17.2648	16.8354	21.761	13.47	16.3629	19.172	16.284	18.4886	17.4087	14.3798	19.0212
ENSG00000011028.9	MRC2	0.242659	0.115224	0.302927	0.141852	0.404693	-0.0890731	793.51	839.528	951.56	703.814	951.704	979.697	674.207	931.283	782.949	705.037	824.334	688.257
ENSG00000011105.7	TSPAN9	0.768243	-0.0425183	0.791849	-0.0442559	0.621427	-0.069635	32.682	34.8936	41.1986	29.3654	38.72	40.6633	35.5545	40.6555	35.9263	34.8442	39.1901	31.4626
ENSG00000011114.10	BTBD7	0.146018	0.329956	0.072618	0.479286	0.766369	0.0657765	9.86276	7.7429	5.96454	13.6545	6.50798	6.00611	7.12861	5.18821	6.45473	6.16164	4.65826	8.55954
ENSG00000011132.7	APBA3	0.977957	-0.00373147	0.882434	-0.0227665	0.712045	-0.0465695	47.0807	50.1166	51.396	39.3612	56.1502	51.2748	43.7458	55.4135	49.9616	44.8266	57.2915	40.4492
ENSG00000011143.12	MKS1	0.364727	-0.125766	0.661974	-0.068893	0.958547	-0.0065436	42.4517	46.518	39.2986	39.409	46.1612	47.9852	44.3435	50.6613	45.0831	46.2527	46.8864	44.5445
ENSG00000011198.3	ABHD5	0.321058	-0.218839	0.543305	-0.159543	0.296902	-0.236701	8.46708	6.42883	6.4696	8.36963	6.50798	7.40683	9.54172	8.2183	7.13023	6.45762	6.60763	7.78316
ENSG00000011201.6	KAL1	0.343558	-2.2279	0.941162	0.180244	0.944436	0.155129	0.0232612	0	0	0.0478265	0.0756742	0	0	0.108996	0	0	0.101266	0.0194094
ENSG00000011243.13	AKAP8L	0.541772	0.0817923	0.282901	-0.165844	0.834557	0.0261539	55.0128	45.7296	63.6858	41.3699	48.4062	48.8554	54.7708	53.3644	47.3847	48.6743	55.7472	51.9007
ENSG00000011258.11	MBTD1	0.286686	0.36275	0.239345	0.443223	0.688816	0.119668	2.11677	2.52706	1.03417	2.70219	1.58916	1.71906	1.94819	1.04636	1.42605	1.77584	1.03798	1.92153
ENSG00000011260.9	UTP18	0.819006	0.0310918	0.720649	0.0556241	0.670572	0.0545796	55.4547	48.3577	41.4631	58.9461	49.4405	39.5385	54.6158	39.3039	48.4105	55.6969	40.7091	49.3969
ENSG00000011275.14	RNF216	0.9752	-0.00380016	0.859276	-0.0247376	0.861776	-0.0197376	78.3205	71.8492	79.8238	81.7354	71.8905	73.2831	76.0459	75.229	79.5583	73.859	67.7472	83.111
ENSG00000011295.11	TTC19	0.72594	0.0520123	0.34084	0.163366	0.965112	-0.00676923	36.6132	35.0351	28.2113	40.7242	35.9957	31.2615	30.5733	31.3472	34.5003	30.4046	32.3799	31.9284
ENSG00000011304.12	PTBP1	0.0910146	-0.166316	0.140885	-0.203129	0.98683	-0.00180016	869.737	745.36	818.656	802.337	695.42	877.126	1051.89	853.199	828.858	843.741	911.752	938.89
ENSG00000011332.15	DPF1	0.94874	-0.0111232	0.334178	-0.211578	0.484549	-0.132714	15.4222	16.1125	16.643	12.5066	14.7312	14.7288	14.7221	19.6629	14.2104	13.2112	17.3925	13.179
ENSG00000011347.5	SYT7	0.503883	-0.16251	0.879937	-0.0432632	0.179565	-0.322903	5.93161	5.19563	4.64176	6.95875	4.41433	5.77266	6.57515	5.18821	5.90433	4.27817	4.78484	4.87176
ENSG00000011376.5	LARS2	0.656884	-0.0597279	0.129159	-0.237558	0.203175	-0.163767	53.3845	40.7361	52.0213	45.8177	33.7002	49.8104	57.7373	46.2797	48.4605	44.3692	41.2914	48.6399
ENSG00000011405.9	PIK3C2A	0.00180196	0.935261	0.0920625	0.590542	0.472255	0.189311	4.5592	3.86134	2.52531	5.38048	1.61438	1.63417	2.30241	1.35155	2.07652	1.2108	1.87343	3.35782
ENSG00000011422.7	PLAUR	0.0446329	0.280944	0.40914	-0.137309	0.129065	-0.21446	39.7069	43.7282	59.3808	30.0111	41.4947	35.4637	31.9017	50.0727	35.6762	32.2612	42.7091	25.2128
ENSG00000011426.6	ANLN	0.00516959	0.527873	0.0211	0.52208	0.350119	0.190916	17.097	17.0425	14.3101	25.7067	10.1403	12.4579	11.2907	10.4636	11.8837	12.5924	11.671	13.6254
ENSG00000011451.13	WIZ	0.167397	-0.153558	0.127202	-0.194917	0.634188	-0.0467344	152.594	134.075	160.153	135.731	134.322	164.585	186.097	159.003	152.412	144.086	165.824	165.407
ENSG00000011454.12	RABGAP1	0.103706	0.342292	0.327322	0.249524	0.345277	-0.217465	11.491	10.8562	8.34554	14.1327	7.31517	7.36439	8.27982	6.47436	9.48195	6.51143	5.46839	8.57895
ENSG00000011465.12	DCN	0.750255	0.183139	0.582767	0.336258	0.948677	0.0537063	0.348918	0.404329	0.216455	0.597831	0.227023	0.254676	0.177108	0.152594	0.525385	0.403601	0.354432	0.116456
ENSG00000011478.7	QPCTL	0.0092095	0.350377	0.339274	0.148676	0.998388	0.000591537	40.2186	53.2703	79.5592	38.4764	58.9502	53.1849	35.7538	52.2745	47.8351	40.7637	54.3547	39.1099
ENSG00000011485.10	PPP5C	0.165912	-0.154814	0.315534	-0.128305	0.941473	0.00728589	140.963	137.29	152.456	140.442	141.813	156.881	171.02	161.401	147.558	152.938	165.9	157.313
ENSG00000011523.9	CEP68	0.475563	0.11893	0.826886	0.0432689	0.783063	-0.0481432	23.5869	19.3471	25.2531	23.6263	19.4735	21.6687	22.3157	20.7746	19.7645	18.6464	20.7596	20.5934
ENSG00000011566.10	MAP4K3	0.0670465	0.545584	0.130891	0.513106	0.11864	0.414684	3.8381	3.76026	2.11645	4.92612	1.86663	2.71655	2.7009	1.46055	2.50183	2.71758	2.25318	3.78483
ENSG00000011590.9	ZBTB32	0.854963	0.377038	0.116624	#NAME?	0.114687	2.22978	0.0465224	0.0202164	0.0481011	0	0	0	0.0885542	0	0	0	0.253166	0.155275
ENSG00000011638.6	TMEM159	0.876465	-0.0209708	0.710495	-0.0569249	0.996503	-0.00020316	42.9867	54.1396	53.8011	43.8569	53.1989	50.2986	47.3765	56.5471	49.3612	50.9883	53.2155	47.126
ENSG00000011677.8	GABRA3	0.695546	-0.0658827	0.564977	0.111836	0.318358	0.16763	18.9346	23.6937	19.3366	29.1024	19.0699	21.987	22.4928	20.9926	21.4407	25.5345	20.9115	25.5233
ENSG00000012048.15	BRCA1	0.435288	0.178489	0.287	0.288845	0.541551	0.137623	7.53663	7.48008	6.06074	11.8849	5.24674	5.64532	5.29111	5.2972	8.05591	6.13474	5.51902	8.57895
ENSG00000012061.11	ERCC1	0.507097	-0.0746477	0.618304	-0.0639603	0.938358	-0.00740572	129.635	136.178	152.48	121.527	149.305	150.981	135.377	159.2	146.357	143.144	161.393	128.568
ENSG00000012124.10	CD22	0.262035	2.14222	0.653117	0.979183	0.811864	0.467871	0.139567	0.0202164	0.0481011	0.0717397	0	0.021223	0.0221386	0	0.0250183	0	0.0253166	0.0388188
ENSG00000012174.7	MBTPS2	0.111657	0.338922	0.0352312	0.528865	0.308568	0.225527	11.9563	10.4115	6.90251	15.0653	9.78719	8.5741	9.05467	5.23181	8.88151	10.2246	6.65827	9.82115
ENSG00000012211.8	PRICKLE3	0.84015	0.110673	0.513351	-0.36554	0.392121	-0.476864	0.372179	0.404329	0.769617	0.334785	0.353146	0.42446	0.332078	0.675775	0.425312	0.403601	0.303799	0.31055
ENSG00000012232.4	EXTL3	0.546445	-0.066043	0.562417	-0.0735626	0.553112	-0.0578697	173.715	174.367	182.039	160.625	169.334	197.926	182.466	193.577	179.457	160.526	191.014	175.267
ENSG00000012660.9	ELOVL5	0.141182	0.195572	0.104081	0.244111	0.993963	-0.00141834	56.9667	61.276	53.5606	74.5854	52.3918	50.8928	52.4241	42.6174	55.1404	56.4234	37.0382	54.5404
ENSG00000012822.11	CALCOCO1	0.353662	0.124076	0.0912701	0.253066	0.486187	-0.0886703	48.3135	53.7353	62.3871	50.7439	64.5753	64.6665	41.9526	57.4627	51.6128	49.2124	47.0382	44.0011
ENSG00000012963.9	UBR7	0.062804	0.307871	0.0582378	0.368584	0.169233	0.236546	28.0065	24.381	20.6594	32.0198	23.6608	20.5863	21.2751	16.9816	20.8153	26.0995	18.1014	24.4558
ENSG00000012983.7	MAP4K5	0.0403359	0.505343	0.0454881	0.577997	0.845237	0.0465459	5.74552	7.70246	5.29112	10.4979	4.3891	4.83885	4.51626	4.97022	3.72773	4.7894	3.29116	5.39581
ENSG00000013016.10	EHD3	0.25536	-0.228082	0.994551	-0.00228899	0.484141	-0.145449	10.4443	11.6245	8.58604	11.0479	10.3421	14.4953	12.5747	11.0086	12.3591	11.7044	9.39246	10.9663
ENSG00000013275.3	PSMC4	0.0982252	-0.175748	0.119133	-0.197457	0.755229	0.0304963	246.592	231.054	221.241	212.995	234.918	241.221	275.337	270.572	244.304	259.515	281.521	255.641
ENSG00000013288.4	MAN2B2	0.17292	-0.201005	0.963917	0.00732973	0.556128	-0.0840539	33.217	32.8517	30.472	39.5525	32.2876	39.8144	39.628	33.658	37.8027	34.9788	34.6331	33.7917
ENSG00000013297.6	CLDN11	0.220877	Inf	0.0376151	Inf	1	NA	0	0.0202164	0.0240505	0.0478265	0.100899	0.042446	0	0	0	0	0	0
ENSG00000013306.11	SLC25A39	0.711483	-0.0366814	0.656716	-0.0603929	0.968123	0.00428628	644.964	686.914	828.998	582.144	774.273	771.287	687.867	813.895	716.901	685.422	845.22	666.499
ENSG00000013364.14	MVP	0.0148577	0.279297	0.00173115	0.405251	0.149941	-0.148084	105.257	131.933	175.377	113.325	163.078	174.22	75.2932	133.978	130.996	101.923	110.507	90.8553
ENSG00000013374.11	NUB1	0.0352556	0.390604	0.0187106	0.514453	0.268845	0.218447	20.214	12.1096	17.3885	25.8502	15.7907	12.5853	13.6595	10.4418	13.8602	16.2517	11.7469	15.5663
ENSG00000013375.11	PGM3	0.00159567	0.712252	0.170919	0.380177	0.214971	0.291668	10.421	9.56238	7.33542	10.0914	6.58365	5.05108	7.04006	3.92385	5.7292	9.22901	4.27851	6.63801
ENSG00000013392.6	RWDD2A	0.0414743	0.565984	0.0726183	0.57554	0.610907	0.134227	3.90788	4.99346	3.60758	4.56743	4.51523	3.52302	3.03298	2.22352	3.20235	3.6055	2.65824	2.892
ENSG00000013441.11	CLK1	0.213846	0.31213	0.189443	0.386045	0.596982	0.126078	5.86183	6.30753	4.06454	7.24571	5.29719	4.56295	5.11401	3.42247	4.55334	4.7894	3.41774	5.88104
ENSG00000013503.5	POLR3B	0.803978	0.08734	0.50732	0.262445	0.315046	0.309804	1.07002	1.94078	1.17848	2.31958	1.31169	1.1036	1.61611	1.15536	1.17586	1.85656	0.835448	2.13503
ENSG00000013523.5	ANGEL1	0.40411	0.112928	0.748403	0.0493015	0.997373	0.000486979	47.4761	43.3845	66.596	47.5634	48.0279	55.2223	48.1735	49.288	48.2854	44.0194	53.5193	46.369
ENSG00000013561.13	RNF14	0.884383	0.0227838	0.668036	0.0793858	0.297212	0.163986	31.8213	27.2518	20.3227	36.2764	25.7544	20.6288	30.0199	22.8456	25.3686	31.6961	23.4685	31.3073
ENSG00000013563.9	DNASE1L1	0.732003	-0.165376	0.872389	-0.0814753	0.489199	0.282104	0.790881	0.687359	0.360758	0.358698	0.807191	0.785252	0.553464	0.610377	0.90066	0.726482	1.01266	0.737557
ENSG00000013573.12	DDX11	0.0239903	-0.281496	0.207315	-0.175605	0.415644	-0.089539	76.7853	67.1186	58.0099	67.5549	65.1302	84.8284	86.119	77.7141	81.835	73.3747	75.7979	78.6663
ENSG00000013583.4	HEBP1	0.982198	-0.00265905	0.690239	-0.0551607	0.622023	-0.0543004	70.3419	79.0867	89.4199	69.8745	84.9821	75.6813	76.1566	85.4092	77.9572	70.8185	81.646	75.2696
ENSG00000013588.5	GPRC5A	0.148536	-0.219394	0.330564	-0.171553	0.0871138	-0.260925	27.8902	26.6655	29.967	32.0198	26.2589	29.1817	35.9309	32.8514	29.7218	25.2116	30.228	25.698
ENSG00000013725.10	CD6	0.0038439	3.44451	0.26343	1.91599	0.393566	1.53418	0.302396	0.303247	0.144303	0.0956529	0.100899	0.0636691	0.0221386	0.0217992	0.0250183	0.107627	0.0506332	0.0388188
ENSG00000013810.14	TACC3	0.760878	-0.0317193	0.175253	-0.172576	0.994591	-0.000611534	295.72	271.588	344.38	248.841	288.874	289.991	311.644	317.44	303.798	277.032	357.091	286.308
ENSG00000014123.9	UFL1	0.0204182	0.668914	0.00389507	0.934803	0.180957	0.344416	3.88462	4.32632	3.00632	8.08267	2.72427	2.69532	1.90392	1.65674	3.50257	2.52923	1.84811	4.46416
ENSG00000014138.4	POLA2	0.0928077	-0.189809	0.110404	-0.205387	0.976175	0.00300532	138.544	130.74	123.211	125.688	127.511	135.467	155.568	153.51	139.052	140.399	155.824	147.046
ENSG00000014164.6	ZC3H3	0.345784	-0.113736	0.203367	-0.173428	0.247518	-0.123889	82.7867	73.0824	97.8857	69.181	81.4002	93.1266	92.6498	98.4016	83.7864	74.5586	92.3297	82.1211
ENSG00000014216.11	CAPN1	0.390317	-0.0894002	0.531017	-0.0801107	0.700608	-0.0378553	298.86	296.737	339.594	266.417	306.228	369.514	331.458	348.591	315.907	308.54	341.951	307.231
ENSG00000014641.13	MDH1	0.321903	0.107887	0.43993	0.0979506	0.559766	0.0568783	191.696	202.933	198.682	200.441	221.675	167.704	165.906	190.154	195.043	192.033	194.761	179.09
ENSG00000014824.9	SLC30A9	0.050752	0.422633	0.195168	0.337984	0.204283	0.285004	10.6304	10.1284	8.03288	14.5632	5.27197	7.34317	7.04006	7.10654	7.35539	9.49808	7.13928	9.21946
ENSG00000014919.8	COX15	0.571969	-0.0756257	0.434454	-0.118877	0.615786	-0.0624478	51.2677	52.7851	49.9289	53.2548	49.1125	47.2212	56.6747	49.7458	56.0161	52.0376	48.8104	52.6383
ENSG00000015133.14	CCDC88C	0.0750121	-0.333691	0.236539	-0.264402	0.27705	-0.212934	14.3522	11.3819	11.3278	14.3479	10.3169	14.2619	18.0872	13.0577	15.6114	12.7538	11.3165	15.7216
ENSG00000015153.10	YAF2	0.430973	0.159364	0.868925	0.0411556	0.904991	0.025607	11.1421	10.7147	12.0012	13.0088	10.6196	7.59784	11.025	9.76604	9.55701	10.8165	9.26588	10.4034
ENSG00000015171.14	ZMYND11	0.313474	0.218064	0.0793623	0.445956	0.68017	0.0905394	11.7934	9.2187	5.53163	17.5523	6.33141	7.23705	9.34247	5.2972	8.20602	8.26037	5.82282	9.89879
ENSG00000015413.5	DPEP1	0.703303	-0.0653507	0.816761	0.0467065	0.886603	-0.0249409	15.5618	17.7096	22.2468	17.8154	20.0032	22.2417	17.3123	21.1452	19.6894	18.6733	20.8862	16.8668
ENSG00000015475.14	BID	0.726217	-0.0416719	0.728027	-0.0465905	0.931191	-0.00890649	89.5557	92.3083	100.363	79.4158	103.119	99.0054	95.1515	105.138	90.4914	90.6757	102.684	91.9617
ENSG00000015479.13	MATR3	0.00797949	0.422168	0.126516	0.290127	0.0463719	0.3254	29.2393	30.8503	27.8505	42.5895	17.3294	20.4165	23.5997	17.483	24.6181	24.0008	22.7596	34.4323
ENSG00000015520.10	NPC1L1	0.335176	0.957101	0.00104906	2.33953	0.506277	0.664453	0.18609	0.0606493	0.336708	0.358698	0.781966	0.382014	0.0885542	0.0871968	0.125092	0.134534	0.0253166	0.31055
ENSG00000015532.5	XYLT2	0.421067	0.0894131	0.678492	-0.0529356	0.477713	-0.0698355	156.734	141.677	205.488	126.238	162.397	168.362	154.549	172.344	147.183	134.991	166.786	144.173
ENSG00000015568.8	RGPD5	1	NA	0.212957	Inf	0.357934	Inf	0	0	0	0.0478265	0	0	0	0	0	0	0	0.0194094
ENSG00000015592.12	STMN4	0.138678	-3.1406	0.146873	-3.07312	0.138746	-3.05026	0	0	0.0240505	0	0.0252247	0	0	0.0871968	0.125092	0	0.0253166	0
ENSG00000015676.13	NUDCD3	0.964226	-0.00495617	0.350533	-0.121609	0.492438	-0.0691114	111.235	114.385	151.831	100.244	118.682	129.545	122.338	135.918	120.864	111.502	130.381	114.904
ENSG00000016082.10	ISL1	0.983347	-0.103139	0.996311	-0.0651775	0.351543	#NAME?	0.0232612	0	0	0.0239132	0	0	0	0	0.0250183	0	0	0
ENSG00000016391.6	CHDH	0.309491	1.23558	0.592271	-0.916276	0.1821	-2.74051	0.116306	0.121299	0.192404	0	0.0756742	0.021223	0.132831	0	0.0500367	0.0269067	0	0
ENSG00000016864.12	GLT8D1	0.304854	0.159926	0.62592	0.0899249	0.805532	-0.0397801	31.2863	28.3839	28.1151	31.4698	29.5129	22.7299	27.4075	25.3525	25.894	27.3372	21.8735	26.2997
ENSG00000017260.15	ATP2C1	0.0167889	0.492014	0.0189854	0.574964	0.259228	0.246441	14.6778	12.332	8.15313	19.3219	10.6196	7.34317	10.1173	6.43076	8.48122	12.7	5.59497	10.9857
ENSG00000017373.11	SRCIN1	0.42909	-0.290077	0.648514	0.175718	0.54253	-0.201089	1.11654	0.950173	1.49113	1.31523	1.8414	1.76151	1.04051	1.78753	1.52612	1.2108	1.11393	1.41689
ENSG00000017427.11	IGF1	0.995532	0.0734112	0.982683	0.111248	0.692165	1.08924	0.0232612	0	0	0.0239132	0	0	0.0221386	0	0	0.0269067	0	0.0194094
ENSG00000017483.10	SLC38A5	1	NA	0.153202	Inf	0.0982171	Inf	0	0	0	0	0.0252247	0.042446	0	0	0	0	0.101266	0
ENSG00000017621.11	MAGIX	0.190609	0.492463	0.84987	0.0818252	0.849328	-0.0644651	1.30263	1.5971	1.56329	0.717397	1.41258	1.23094	1.35045	1.02456	0.800587	1.07627	0.911398	1.00929
ENSG00000017797.7	RALBP1	0.00525292	0.384985	0.0482477	0.313561	0.881207	-0.0210666	64.5266	50.7635	40.2847	72.9353	42.5793	32.7047	41.9526	31.9794	45.3332	48.2976	25.1394	42.4872
ENSG00000018189.8	RUFY3	0.387975	0.227729	0.536458	0.191205	0.326057	0.245167	5.65248	4.4274	3.00632	5.18917	4.1873	3.39568	3.01084	3.42247	4.75349	5.62351	3.51901	3.94011
ENSG00000018280.12	SLC11A1	0.110931	0.659728	0.180868	0.584776	0.265724	0.431604	0.628053	0.788441	2.0924	0.478265	1.41258	1.44317	0.354217	1.06816	0.800587	1.07627	0.936714	0.95106
ENSG00000018408.10	WWTR1	0.249743	0.191986	0.362285	0.180341	0.378235	0.151993	24.0986	21.4294	22.9683	30.5133	20.6338	16.8723	23.9761	15.7608	20.2899	24.6466	16.2279	24.9022
ENSG00000018510.8	AGPS	0.204815	0.240738	0.365353	0.207433	0.80601	0.0490045	18.2368	14.6771	9.98098	21.785	10.9223	9.25324	13.261	10.2456	12.8344	13.1843	9.77221	14.13
ENSG00000018607.5	ZNF806	0.21791	#NAME?	0.493062	1.53249	0.225803	#NAME?	0	0	0	0	0.126124	0	0	0.0435984	0	0	0	0
ENSG00000018610.9	CXorf56	0.20188	-0.157336	0.26448	-0.154507	0.702848	0.0412981	75.8083	76.5394	71.863	69.8505	72.8742	82.1543	89.8825	80.984	79.4332	82.7382	86.6334	84.819
ENSG00000018625.10	ATP1A2	0.704989	0.78004	0.683669	0.848161	0.220358	#NAME?	0	0.0808658	0	0	0	0.0848921	0.0221386	0	0.0250183	0	0	0
ENSG00000018699.7	TTC27	0.286053	0.265052	0.175295	0.391152	0.393051	0.205936	8.44382	4.24545	4.40125	9.92399	4.96927	3.7777	5.11401	4.29444	4.82854	6.4038	4.22787	5.57049
ENSG00000018869.12	ZNF582	0.278507	-0.317004	0.485463	-0.229334	0.150176	-0.377904	2.07025	3.47723	2.40505	2.72611	2.82517	2.90755	3.34292	3.77126	2.80205	3.06737	1.84811	2.62027
ENSG00000019102.7	VSIG2	0.797849	-0.588588	0.683838	0.852947	0.566297	-1.36089	0.0232612	0.0202164	0	0	0.0756742	0.042446	0	0.0653976	0	0	0.0253166	0
ENSG00000019144.12	PHLDB1	0.608275	-0.113935	0.676948	-0.112218	0.851009	-0.0429623	6.86206	6.10537	8.27339	5.64352	6.30618	9.33813	8.27982	7.32453	7.40543	6.08092	8.50638	7.45321
ENSG00000019186.5	CYP24A1	0.415773	0.183193	0.842604	-0.0530434	0.653842	-0.105014	10.7699	5.74147	7.45567	9.0392	6.12961	5.19964	8.789	6.21277	6.12949	5.21991	6.63295	7.53084
ENSG00000019485.8	PRDM11	0.105347	-0.352315	0.563448	-0.148244	0.400719	-0.186516	7.07141	7.19705	7.40757	7.72397	7.06292	10.2083	9.87379	8.71968	9.10668	7.50698	7.79751	8.71482
ENSG00000019505.3	SYT13	0.0249006	#NAME?	0.996968	0.0502022	0.0241181	#NAME?	0	0	0	0.0239132	0.201798	0	0	0.217992	0	0	0	0
ENSG00000019549.4	SNAI2	0.685501	0.0907651	0.636647	-0.126769	0.335229	-0.220063	9.1184	7.52052	6.87846	7.86745	6.58365	5.79388	7.43855	8.43629	6.22957	7.37245	5.7975	5.57049
ENSG00000019582.10	CD74	0.771409	0.306058	0.545969	0.590645	0.585142	-0.749702	0.279135	0.121299	0	0.191306	0	0.297122	0.199247	0	0.125092	0.0538135	0	0.135866
ENSG00000019995.6	ZRANB1	0.26724	0.228596	0.498908	0.168277	0.751582	0.0680774	12.6541	10.3104	9.37971	12.8892	9.73674	8.42554	10.3166	8.78507	8.53126	10.3053	7.39245	10.8887
ENSG00000020129.11	NCDN	0.00464957	-0.335028	0.0586013	-0.250946	0.700858	0.0391985	111.886	86.021	70.2757	96.1073	80.593	107.877	142.528	99.6441	96.4707	113.708	108.937	120.649
ENSG00000020181.13	GPR124	0.419256	0.0964613	0.398872	0.112905	0.661776	-0.0464265	96.3945	97.0794	103.177	87.1876	95.1981	117.958	88.8863	100.058	88.7901	87.2854	90.5828	87.6528
ENSG00000020219.8	CCT8L1P	0.343216	Inf	0.341589	Inf	1	NA	0	0	0.0240505	0.0239132	0	0	0	0	0	0	0	0
ENSG00000020256.15	ZFP64	0.414307	-0.112439	0.695123	-0.0614717	0.932757	0.0106777	43.7311	43.4856	45.0467	45.459	42.3775	49.3223	49.9888	45.9309	47.2096	46.5487	46.1775	49.5716
ENSG00000020426.6	MNAT1	0.0789989	0.402698	0.188245	0.360696	0.501802	0.155817	10.5839	7.43965	5.31517	10.5457	6.60888	5.53921	7.12861	4.49063	6.05444	7.1841	4.75952	7.47261
ENSG00000020577.9	SAMD4A	0.606473	0.107048	0.70422	0.0939383	0.736114	-0.0733302	8.14143	9.54216	12.867	11.1197	8.6773	10.5054	7.57138	11.3138	9.50697	7.64151	10.6077	8.40427
ENSG00000020633.14	RUNX3	0.551187	-0.0687719	0.817469	-0.030114	0.411358	-0.0831388	117.143	115.84	115.467	108.207	119.792	130.267	118.463	127.547	119.813	106.335	128.963	105.606
ENSG00000020922.8	MRE11A	0.168013	0.518927	0.173543	0.556186	0.547258	0.195375	1.51198	1.8397	0.86582	2.58263	0.731517	1.0187	1.12907	0.566779	1.25092	1.13008	0.506332	1.68862
ENSG00000021300.9	PLEKHB1	0.73343	-0.495466	0.752825	-0.465063	0.546312	0.696037	0.139567	0.0202164	0	0.0956529	0.0252247	0.042446	0.0664157	0.108996	0.0500367	0.0269067	0.101266	0.232913
ENSG00000021355.8	SERPINB1	0.977705	-0.00450997	0.716654	0.0645762	0.965389	0.00617331	26.4247	29.1319	31.6986	29.6763	31.8336	30.1155	24.3524	30.3881	32.8741	30.7544	25.0888	31.0162
ENSG00000021461.12	CYP3A43	0.344375	#NAME?	0.982683	0.111248	0.957554	0.305692	0	0	0	0.0239132	0	0	0.0221386	0	0	0.0269067	0	0
ENSG00000021488.8	SLC7A9	0.677327	0.301597	0.0588506	1.22777	0.956599	0.0435817	0.255873	0.444762	0.0240505	0.597831	0.504494	0.275899	0.15497	0.28339	0.15011	0.107627	0.278483	0.213503
ENSG00000021574.7	SPAST	0.578361	0.150735	0.168016	0.423848	0.366997	0.221202	5.09421	3.67939	3.07847	7.26962	3.48101	3.58669	3.80783	3.05189	3.82781	4.06292	2.73419	5.49286
ENSG00000021762.15	OSBPL5	0.805885	-0.0307054	0.92883	-0.0126643	0.247707	-0.130487	65.0384	75.0232	78.5972	64.3027	73.303	84.0219	69.2715	78.6297	75.6805	64.2802	74.3295	63.0223
ENSG00000021776.6	AQR	0.351965	0.269835	0.227819	0.40076	0.382008	0.225027	3.69853	4.20502	1.34683	6.02613	2.11888	1.99496	2.45738	2.07092	3.15231	2.77139	2.27849	3.80424
ENSG00000021826.10	CPS1	0.409246	0.20639	0.468742	0.214262	0.74388	-0.081381	6.18748	5.9032	3.70378	7.17397	4.81792	3.90504	4.40557	4.46883	4.82854	5.46207	2.50634	4.81353
ENSG00000022267.12	FHL1	0.833619	-0.022362	0.634552	-0.0602059	0.963875	-0.00450473	235.962	245.508	250.559	264.193	223.037	226.577	253.796	233.491	256.938	242.591	231.925	257.582
ENSG00000022277.8	RTFDC1	0.774837	-0.0310637	0.543918	-0.0769179	0.925693	0.0090608	187.206	185.688	206.089	169.449	194.735	197.247	192.805	199.55	199.822	191.441	200.938	195.802
ENSG00000022567.5	SLC45A4	0.47182	-0.123863	0.756121	0.0621425	0.922105	0.0165463	21.8655	18.8013	14.0936	21.1154	18.9185	22.3266	22.5813	18.3113	18.8388	16.8436	20.6077	22.1655
ENSG00000022840.11	RNF10	0.286488	-0.114895	0.267496	-0.140371	0.589234	-0.0525306	202.093	205.783	204.213	194.104	197.434	210.447	229.267	215.899	218.335	198.06	218.963	214.377
ENSG00000022976.11	ZNF839	0.673477	-0.0666227	0.918777	-0.0186942	0.871541	0.0253833	26.541	25.3514	24.7721	24.4871	29.3364	25.5101	26.6548	26.9438	26.7696	25.8574	26.5571	28.3183
ENSG00000023041.7	ZDHHC6	0.889008	-0.0221868	0.666944	-0.0796944	0.594118	-0.0858343	30.9607	27.9189	20.8999	30.8959	22.904	22.9421	30.1306	24.1753	26.7946	27.9292	19.747	27.7166
ENSG00000023171.10	GRAMD1B	0.204245	0.260422	0.843126	0.0500989	0.931851	-0.018027	12.8402	9.15805	11.6164	11.0957	9.71152	8.27698	10.8922	9.06846	8.13096	9.87477	8.30385	9.20005
ENSG00000023191.12	RNH1	0.302095	-0.103432	0.337136	-0.128235	0.854735	0.0191888	560.386	560.743	620.6	492.254	593.79	627.713	664.002	629.909	579.15	611.052	669.776	592.685
ENSG00000023228.9	NDUFS1	0.0408643	0.292425	0.448875	0.126941	0.861195	0.0247527	49.0579	44.0516	36.0277	49.8591	34.4822	30.9219	36.7721	30.9549	37.8277	42.8624	24.1014	38.9741
ENSG00000023287.8	RB1CC1	0.00130783	0.896443	0.0061146	0.88383	0.106988	0.417144	3.25657	6.36818	4.16074	8.27398	2.37112	3.03489	2.92229	2.11452	2.37674	2.3947	2.55698	4.81353
ENSG00000023318.7	ERP44	0.0473928	0.276952	0.0580096	0.302863	0.249098	0.15617	47.9646	52.9469	40.2847	57.5113	44.0171	42.3824	41.3327	30.3445	44.983	47.1137	33.9242	47.1648
ENSG00000023330.10	ALAS1	0.300157	-0.120212	0.508631	-0.086513	0.635404	-0.0482868	110.072	108.118	111.595	103.329	113.385	121.205	122.338	117.803	118.662	107.6	114.988	119.872
ENSG00000023445.9	BIRC3	0.281936	2.00324	0.119843	2.67133	0.821361	0.417628	0.0232612	0.0808658	0.0962022	0.167393	0.151348	0	0	0	0.0500367	0.0269067	0	0.0388188
ENSG00000023516.7	AKAP11	0.498808	0.172252	0.601479	0.156292	0.89376	0.0294263	5.58269	5.17541	3.75188	6.57614	3.48101	4.30827	4.18419	3.72766	4.97865	3.79385	4.17724	5.00762
ENSG00000023572.4	GLRX2	0.136459	-0.245872	0.270559	-0.214414	0.408178	0.134383	22.7029	20.4186	17.7012	21.9284	19.4987	20.7986	26.8319	24.5241	20.8403	24.8887	24.7596	28.5706
ENSG00000023608.4	SNAPC1	0.0442143	0.454222	0.171786	0.370606	0.773404	0.0654068	9.37427	8.18766	7.43162	10.9044	6.50798	6.19712	4.91476	6.19097	7.15525	5.62351	6.4051	6.8321
ENSG00000023697.8	DERA	0.636928	0.0782745	0.862819	0.0342429	0.934428	-0.0142731	22.796	23.4106	19.9379	23.435	20.8356	19.9496	19.659	21.1888	21.866	22.3864	18.5064	20.3993
ENSG00000023734.6	STRAP	0.565755	0.0666285	0.264977	0.145843	0.453911	0.0761243	115.771	121.966	109.045	140.586	123.475	102.677	113.549	98.14	119.788	117.313	102.304	125.132
ENSG00000023839.6	ABCC2	0.954117	0.0175286	0.646063	0.179016	0.579296	-0.1874	1.76785	1.4758	1.10633	2.05654	1.81618	0.997482	1.21762	1.30795	1.7763	1.37224	0.860765	1.49452
ENSG00000023892.9	DEF6	0.983793	-0.00683413	0.583621	-0.217192	0.0951344	-0.554312	1.18632	1.41515	1.89999	0.693484	1.71528	1.48561	1.10693	1.74394	1.67623	0.753389	1.41773	0.873423
ENSG00000023902.9	PLEKHO1	0.517115	-0.326672	0.961447	-0.0216629	0.0701248	-1.05432	0.535008	0.303247	0.481011	0.526091	0.681068	0.42446	0.619879	0.435984	0.60044	0.215254	0.202533	0.368778
ENSG00000023909.5	GCLM	0.804753	0.0376525	0.769771	-0.0522267	0.683804	-0.0633622	33.0542	30.6683	28.6682	36.4677	25.3256	25.1068	33.4514	27.8812	28.7711	27.7947	24.6077	32.6854
ENSG00000024048.6	UBR2	0.00397704	0.758633	0.0478892	0.61389	0.0144738	0.611343	5.97813	5.43822	4.85821	7.17397	3.25399	4.30827	3.94066	2.98649	2.70198	4.57414	4.50636	5.43463
ENSG00000024422.7	EHD2	0.0726761	-0.178507	0.456039	-0.101276	0.349398	-0.0993423	674.226	604.593	698.211	630.616	628.474	828.759	793.069	745.096	701.514	667.422	693.827	702.193
ENSG00000024526.12	DEPDC1	0.0256768	0.572568	0.461155	0.226651	0.0922386	0.413527	6.97837	5.43822	4.2329	6.45657	2.37112	4.28705	4.84834	2.50691	3.85283	5.16609	3.74686	5.80341
ENSG00000024862.12	CCDC28A	0.099977	0.323612	0.204618	0.300004	0.795073	0.0548882	10.8862	13.1407	15.3202	10.7849	15.4375	12.5216	8.47907	12.8833	10.1074	10.8972	10.5064	10.8887
ENSG00000025039.10	RRAGD	0.419816	0.108301	0.309879	0.154506	0.744221	0.0413228	50.8723	56.3634	51.4201	59.3287	53.8296	50.8291	48.0628	45.9309	53.3391	53.3022	46.8104	49.4939
ENSG00000025156.8	HSF2	0.113512	0.401811	0.357048	0.277563	0.790776	0.0608478	6.65271	5.55952	3.87214	6.45657	4.66657	3.65036	4.22846	2.85569	5.10374	4.52033	2.73419	5.27935
ENSG00000025293.11	PHF20	0.0591325	0.333785	0.127406	0.322057	0.892065	0.0250619	20.9351	17.2648	19.3366	24.9176	17.3798	14.8349	15.4084	12.055	18.2384	17.7046	11.2912	16.8668
ENSG00000025423.7	HSD17B6	0.209058	0.252426	0.686952	0.098211	0.935176	-0.017463	9.44405	12.4735	13.6848	9.61312	9.88809	12.5216	8.65617	11.9024	9.35686	9.22901	10.0254	9.93761
ENSG00000025434.14	NR1H3	0.0232667	-0.342992	0.955463	0.00930952	0.917326	0.0149713	26.9132	31.6792	24.8442	29.5328	38.9722	38.1165	32.7208	35.1621	38.0529	34.0908	38.4053	33.1512
ENSG00000025708.8	TYMP	0.0650993	0.216715	0.0113501	0.333419	0.951634	-0.00586148	91.9749	121.844	126.987	94.7681	145.547	129.545	73.2122	119.154	101.174	99.6356	109.393	79.7532
ENSG00000025770.14	NCAPH2	0.0648683	-0.186704	0.190272	-0.172851	0.76781	-0.0303776	469.342	464.574	507.707	421.495	502.754	532.719	561.544	574.975	505.896	499.174	582.105	506.294
ENSG00000025772.7	TOMM34	0.491309	-0.0785929	0.459322	-0.0959089	0.985769	-0.00184763	122.261	120.773	130.041	114.712	126.225	128.06	136.75	129.967	127.644	120.031	136.178	132.508
ENSG00000025796.9	SEC63	0.00283371	0.702495	0.00811741	0.737363	0.103112	0.384325	8.93231	8.75372	5.65188	12.3153	5.54944	6.06978	4.73765	3.81486	5.80426	4.73559	5.92409	7.82198
ENSG00000025800.9	KPNA6	0.481474	-0.0837069	0.383825	-0.116638	0.738866	-0.0351613	104.327	93.8447	87.8566	104.86	81.1984	93.8058	106.11	91.3168	106.003	98.1289	86.0258	108.013
ENSG00000026025.9	VIM	0.730864	0.0319965	0.791156	-0.0404908	0.711737	0.0445703	2651.92	2574.04	2627.16	2592.36	2496.31	2387.29	2721.05	2399.83	2567.88	2727.27	2429.46	2668.31
ENSG00000026036.16	RTEL1-TNFRSF6B	0.815949	-0.063429	0.987979	-0.00479894	0.289648	-0.274028	3.27983	3.09312	3.89619	2.79785	3.96028	3.94748	3.56431	3.74946	3.42751	3.17499	2.43039	3.16373
ENSG00000026103.15	FAS	0.00230337	2.13976	0.007073	1.99254	0.00416082	2.12689	0.255873	0.56606	0.601264	0.66957	0.277472	0.339568	0.132831	0.0653976	0.125092	0.403601	0.658232	0.32996
ENSG00000026297.11	RNASET2	0.696369	0.062314	0.544993	0.113265	0.937892	-0.0120655	23.9125	27.737	25.5657	20.4458	31.8841	27.7385	24.1532	27.0528	22.8167	25.3192	25.3419	21.8162
ENSG00000026508.12	CD44	0.195927	0.136913	0.769183	0.0372155	0.786861	-0.0263506	255.222	250.805	317.01	267.039	257.116	244.701	258.6	247.748	242.928	243.398	231.647	251.08
ENSG00000026559.9	KCNG1	0.118799	-0.248326	0.897646	-0.0234439	0.908577	0.0189436	24.4708	25.5536	20.0822	24.4632	27.6463	29.9032	29.1786	29.5597	24.6181	29.1131	30.1014	24.1647
ENSG00000026652.9	AGPAT4	0.617293	0.0704522	0.978994	0.00428617	0.367824	-0.124824	41.6608	42.6971	43.3391	39.2416	41.5956	41.2576	40.2922	40.9607	40.4797	37.8847	36.8103	35.4998
ENSG00000026950.12	BTN3A1	0.375854	0.182327	0.500263	0.166009	0.766936	-0.065004	10.0256	9.19848	12.6025	10.9283	9.93854	10.6327	7.46069	9.65704	10.958	8.58325	9.54436	8.36545
ENSG00000027001.7	MIPEP	0.846711	-0.0311194	0.869683	-0.0311606	0.946843	0.0103016	24.9593	25.129	24.1227	22.3828	24.4175	27.4838	24.6623	24.5241	26.7196	24.2968	24.152	26.9985
ENSG00000027075.9	PRKCH	0.802881	0.0434737	0.47873	0.145489	0.87678	-0.0283072	18.7951	18.5587	17.9177	23.6502	18.0105	17.7212	18.9506	17.047	17.688	19.8034	14.4051	17.7402
ENSG00000027644.4	INSRR	0.238347	-0.203136	0.212192	-0.256863	0.799219	0.0443197	18.0042	19.0237	15.9215	15.6153	16.7744	18.6763	23.3119	19.2923	18.4135	19.4536	21.19	21.4474
ENSG00000027697.8	IFNGR1	0.0112964	0.603108	0.0164751	0.672503	0.814919	0.0569619	9.37427	6.77251	5.69998	10.4023	7.64309	4.90252	5.09187	3.90206	5.40396	6.83431	2.91141	5.02703
ENSG00000027847.9	B4GALT7	0.647076	-0.0593575	0.599902	-0.0769715	0.822757	0.0269334	56.548	59.9013	60.439	49.7395	61.6492	63.5205	58.4679	69.0598	56.9668	58.4683	73.165	53.9775
ENSG00000027869.7	SH2D2A	0.152384	-1.87887	0.146243	-1.9858	0.100415	-2.35242	0.0930449	0	0.0240505	0.0239132	0	0.0848921	0.0442771	0.26159	0.125092	0	0.0253166	0.0582282
ENSG00000028116.12	VRK2	0.949035	0.0192362	0.235427	0.412819	0.707335	0.101688	2.51221	2.40576	1.53923	5.11743	1.74051	1.63417	2.9887	1.43875	1.95143	2.82521	1.08861	2.83377
ENSG00000028137.12	TNFRSF1B	0.135651	1.00275	0.295639	-1.02534	0.193884	-1.35778	0.232612	0.444762	0.481011	0.191306	0.0504494	0.042446	0.132831	0.370586	0.075055	0.0269067	0.177216	0.0194094
ENSG00000028203.13	VEZT	0.0150749	0.7074	0.0959695	0.560384	0.158102	0.377804	3.93115	4.64978	2.59746	6.21744	1.23601	2.65288	2.76732	1.80933	2.27667	3.01355	2.43039	3.33841
ENSG00000028277.16	POU2F2	0.648094	-0.194658	0.899906	-0.0569186	0.596665	-0.199354	0.674575	0.646926	0.769617	0.430438	0.832416	1.03993	0.907681	0.937365	0.550404	0.780295	0.911398	0.368778
ENSG00000028310.13	BRD9	0.954054	-0.00773866	0.869279	-0.0260462	0.588644	-0.0713751	45.9409	41.9896	49.1112	43.7134	43.0082	48.7281	46.6902	45.8437	45.3833	41.2211	43.7471	44.5834
ENSG00000028528.10	SNX1	0.738768	0.0393233	0.700723	0.0509112	0.937152	-0.00845806	110.281	100.112	103.706	107.753	102.488	106.709	99.6456	101.388	104.927	97.214	95.798	107.198
ENSG00000028839.5	TBPL1	0.961843	-0.00887332	0.871089	-0.0356355	0.521495	-0.12526	16.8644	14.2526	14.3101	17.4327	13.8988	13.3068	15.497	13.8207	16.4371	15.4176	10.6583	15.314
ENSG00000029153.10	ARNTL2	0.0802618	0.399364	0.116866	0.425768	0.55858	0.135667	10.3978	7.60138	5.60378	13.4871	5.67556	4.90252	6.92937	4.55603	6.42971	7.66842	4.48104	7.25911
ENSG00000029363.11	BCLAF1	0.00324978	0.674903	0.000831174	0.893807	0.0276415	0.510438	11.6073	8.63242	5.24302	17.5284	5.62511	6.53669	6.22093	4.22904	5.52905	7.07647	5.24054	10.1317
ENSG00000029364.7	SLC39A9	0.935539	0.00968584	0.56802	0.0789636	0.799874	0.0276922	81.4143	87.3552	64.2871	98.7616	74.6652	71.3518	82.4661	66.8145	82.4605	87.124	61.7219	84.1979
ENSG00000029534.15	ANK1	0.9982	0.00020934	0.525452	-0.14134	0.701531	-0.0746477	16.1898	13.2822	15.6569	15.0892	11.8556	14.0072	15.6077	15.4992	14.0603	11.0856	16.8102	14.4406
ENSG00000029559.5	IBSP	0.449588	1.87101	0.518048	1.72235	0.555309	1.41944	0	0.0808658	0	0.0478265	0.0252247	0	0.0221386	0	0	0	0	0.0582282
ENSG00000029639.6	TFB1M	0.320307	0.21511	0.452011	0.195059	0.939951	0.0158715	7.93207	8.12701	10.8708	8.27398	10.5439	7.76763	7.19503	7.17193	8.85649	6.7805	8.43043	7.95785
ENSG00000029725.12	RABEP1	0.970096	0.00631526	0.95679	0.0109484	0.632819	0.0808859	23.9591	21.0453	19.5771	26.6872	20.1293	18.0396	23.7325	19.9681	20.6652	20.2877	22.1014	24.7858
ENSG00000029993.10	HMGB3	0.345664	Inf	1	NA	1	NA	0.0232612	0	0	0	0	0	0	0	0	0	0	0
ENSG00000030066.9	NUP160	0.356203	0.173184	0.108286	0.354916	0.607798	0.101647	17.4459	14.8995	11.5924	26.1132	12.4862	11.2906	16.2276	10.3982	12.3841	17.3548	8.05068	15.8769
ENSG00000030110.8	BAK1	0.192084	-0.14143	0.228777	-0.152422	0.679162	-0.0401374	191.486	174.549	201.135	167.273	192.011	204.144	225.304	211.67	189.239	194.078	209.824	197.238
ENSG00000030304.8	MUSK	0.860903	-0.325399	0.116624	#NAME?	0.407135	-2.16552	0.0465224	0	0.0240505	0	0	0	0.0885542	0	0	0	0	0.0194094
ENSG00000030419.12	IKZF2	0.226744	1.9422	0.621249	0.92845	0.250585	1.89053	0.0697837	0.181948	0.0240505	0.0478265	0.0252247	0.0636691	0	0.0217992	0.0500367	0.134534	0.0506332	0.0776376
ENSG00000030582.12	GRN	0.319225	-0.0983287	0.45978	0.10213	0.484636	-0.0751433	693.929	827.843	827.507	748.054	960.406	993.683	818.816	869.744	828.908	805.049	817.423	736.47
ENSG00000031003.6	FAM13B	0.801322	-0.0736781	0.427583	0.244916	0.212361	0.30729	4.16376	4.67	1.61139	7.0544	2.42157	3.56547	4.73765	2.11452	4.15305	5.11228	2.91141	5.39581
ENSG00000031081.6	ARHGAP31	0.559213	-0.0950095	0.859214	0.0331556	0.981679	-0.00469077	26.0293	21.3283	20.8037	28.1459	19.3474	27.0806	27.961	19.7501	25.1685	24.1622	19.5951	27.8913
ENSG00000031544.10	NR2E3	0.675951	0.578698	0.556474	-1.05537	0.746095	-0.579316	0.255873	0	0.0240505	0.0478265	0	0.042446	0.0221386	0.0653976	0.100073	0.0269067	0	0.0970469
ENSG00000031691.6	CENPQ	0.82363	0.0789617	0.935707	0.0318363	0.32319	0.308287	1.00023	1.65775	1.44303	1.29131	1.38736	1.2946	1.23976	1.22075	1.42605	1.53368	1.46836	1.74685
ENSG00000031698.8	SARS	0.918443	0.010411	0.828368	-0.0283925	0.889189	0.0142231	454.734	483.598	502.584	441.319	479.32	483.418	472.791	502.537	456.635	479.828	494.661	453.132
ENSG00000031823.10	RANBP3	0.162742	-0.148233	0.29603	-0.132439	0.827111	-0.0212468	247.104	225.535	238.822	222.656	241.35	256.013	279.787	258.8	250.659	242.726	276.128	248.693
ENSG00000032219.14	ARID4A	0.00448435	1.0863	0.0129337	1.03567	0.296337	0.39439	1.11654	2.10251	1.89999	2.70219	1.43781	0.806475	0.619879	1.24255	0.550404	1.23771	0.734182	1.16456
ENSG00000032389.8	TSSC1	0.816973	-0.0347275	0.5744	-0.0999088	0.99353	-0.0010809	30.9142	27.4944	33.3341	25.3002	28.8571	33.6173	28.603	34.4427	31.0227	28.0099	35.3167	29.4829
ENSG00000032444.11	PNPLA6	0.985111	0.00200223	0.704071	-0.0484591	0.338728	-0.0938309	274.948	301.852	362.802	242.289	319.875	346.02	295.815	342.596	300.796	264.386	331.875	272.663
ENSG00000032742.13	IFT88	0.00952277	1.25392	0.0364341	1.07104	0.037044	1.04848	1.02349	1.25342	0.144303	0.74131	0.227023	1.16727	0.332078	0.108996	0.575422	0.726482	0.683548	0.659919
ENSG00000033011.7	ALG1	0.00539965	-0.347936	0.136143	-0.20742	0.850441	0.0204576	72.3424	68.4124	53.5365	68.5592	69.4689	76.3604	95.1072	76.4498	75.9807	79.5901	82.7093	85.4401
ENSG00000033030.9	ZCCHC8	0.697574	0.0967429	0.511176	0.190527	0.944722	0.0136948	6.97837	5.11476	3.94429	8.29789	4.1873	4.64784	6.50873	4.07645	4.42825	4.49342	4.05066	6.4051
ENSG00000033050.3	ABCF2	0.0318204	-0.231499	0.124193	-0.194649	0.794386	-0.025381	222.889	187.73	174.318	205.391	175.236	220.062	265.463	214.94	207.052	215.254	214.052	237.222
ENSG00000033100.10	CHPF2	0.038952	-0.243668	0.412928	-0.108032	0.620652	-0.0506749	102.559	103.367	77.2984	91.1572	106.625	113.67	117.445	115.1	103.126	107.17	105.672	107.062
ENSG00000033122.14	LRRC7	0.0885332	3.35901	0.996311	-0.0651775	0.674527	1.12914	0.0465224	0.161732	0.0481011	0.0239132	0	0	0	0	0.0250183	0.0538135	0	0
ENSG00000033170.12	FUT8	0.23654	0.277498	0.251715	0.317402	0.411482	-0.199278	8.86252	5.94363	5.91643	9.18268	6.18006	5.96367	5.91099	4.77402	6.42971	5.08537	3.87344	5.74518
ENSG00000033178.8	UBA6	0.00417512	0.668574	0.00494168	0.772991	0.246429	0.271516	8.51361	9.42086	5.74808	12.7936	6.30618	6.38813	4.91476	3.77126	6.22957	4.70868	5.41775	7.62789
ENSG00000033327.8	GAB2	0.120479	0.326295	0.658396	0.11244	0.427655	-0.180799	7.79251	8.00571	15.5126	7.86745	8.7782	10.3781	6.70798	8.63248	9.65708	4.97775	8.91144	7.88021
ENSG00000033627.10	ATP6V0A1	0.208382	-0.145078	0.989836	0.00155851	0.872845	0.015823	113.259	124.23	106.424	133.579	115	132.517	128.935	120.528	131.221	125.089	117.57	137.147
ENSG00000033800.9	PIAS1	0.573716	0.181235	0.142803	0.517453	0.285502	0.301919	2.30286	2.52706	1.56329	4.37612	1.41258	2.29209	2.90015	0.893767	1.85136	2.15254	2.35444	2.34854
ENSG00000033867.12	SLC4A7	0.0219156	0.714672	0.0499306	0.688105	0.920082	0.0228765	2.93091	2.60792	3.43923	3.89786	2.42157	2.50432	2.01461	1.46055	2.00147	2.34089	0.759498	2.38735
ENSG00000034053.10	APBA2	0.145815	-0.176155	0.627202	-0.0656503	0.586042	-0.0576947	82.368	86.9711	77.3466	79.5115	89.2198	97.8593	99.9113	93.4531	85.6378	85.8325	93.6208	85.1296
ENSG00000034063.9	UHRF1	0.528254	-0.0828291	0.542554	-0.0907587	0.82364	0.0265172	58.7113	53.0682	53.1036	58.7309	46.691	58.7241	64.5117	56.6779	53.6143	52.6296	60.7598	62.3235
ENSG00000034152.14	MAP2K3	0.724111	-0.0438286	0.611793	-0.0713037	0.883783	0.0163606	65.8525	68.6146	83.263	58.9939	75.9769	78.8647	79.4774	76.8422	68.3501	74.5047	73.7473	76.046
ENSG00000034239.6	EFCAB1	0.683537	0.869634	0.158812	#NAME?	0.0790672	2.66908	0.0232612	0	0.0962022	0	0	0	0	0.0653976	0	0.215254	0.101266	0.0970469
ENSG00000034510.4	TMSB10	0.606532	0.0481368	0.947966	-0.00989374	0.826729	0.0261578	2064.43	2321.25	2825.89	1922.86	2600.97	2410.06	2081.38	2596.2	2304.04	2262.51	2660.78	2096.62
ENSG00000034533.7	ASTE1	0.562105	0.17768	0.661027	0.154752	0.627392	-0.134663	1.93068	3.21441	2.0924	3.06089	2.245	1.82518	2.1253	1.67854	2.60191	2.55614	1.64558	1.55275
ENSG00000034677.7	RNF19A	0.0162818	0.733768	0.0264697	0.763368	0.495975	0.191686	3.55897	3.3155	2.76581	4.90221	1.89185	3.05611	1.97033	1.83113	2.00147	1.88347	2.40508	2.25149
ENSG00000034693.10	PEX3	0.407224	0.170499	0.737343	0.083977	0.921696	0.0208388	12.7239	11.4627	6.87846	13.4153	8.14759	7.72518	10.3387	7.58612	9.70712	10.5474	7.08865	10.0152
ENSG00000034713.3	GABARAPL2	0.67915	0.0464049	0.925784	-0.0118756	0.902452	0.0122523	135.45	151.906	165.853	135.301	157.579	142.81	140.071	157.892	141.329	141.449	157.545	138.408
ENSG00000034971.10	MYOC	0.343216	Inf	0.350441	Inf	1	NA	0	0	0.0240505	0	0	0.021223	0	0	0	0	0	0
ENSG00000035115.17	SH3YL1	0.861541	-0.0676292	0.966525	-0.0159938	0.704327	-0.122145	1.41893	1.61732	0.841769	1.74567	1.10989	1.16727	0.885542	1.83113	1.35099	1.64131	0.810131	1.2422
ENSG00000035141.3	FAM136A	0.0276828	-0.259163	0.224119	-0.160373	0.777058	0.0285077	108.514	98.7775	79.3908	109.57	94.063	103.696	134.669	94.7611	114.034	118.39	97.0892	130.062
ENSG00000035403.12	VCL	0.069024	0.211605	0.0981715	0.217109	0.648937	0.0465495	138.916	120.712	101.638	156.321	99.9404	106.773	112.42	85.9106	113.984	119.896	75.4941	122.764
ENSG00000035499.8	DEPDC1B	0.502906	0.146048	0.348273	0.242573	0.956775	-0.0152673	8.76948	8.00571	8.8506	11.5979	9.0809	6.74892	8.16913	6.75775	8.25605	6.86122	6.02535	9.74351
ENSG00000035664.7	DAPK2	0.7093	0.079607	0.806946	-0.0640909	0.621288	0.110367	7.69946	9.80497	8.8506	8.27398	6.86112	8.74388	6.84081	9.59164	8.53126	8.31418	10.9621	7.33675
ENSG00000035681.3	NSMAF	0.616392	0.0809275	0.33291	0.183487	0.705715	0.0625694	30.7048	25.8164	16.5949	36.5633	22.6266	19.3978	28.116	18.5947	22.4915	29.4629	14.5064	27.309
ENSG00000035687.9	ADSS	0.255585	0.214104	0.412104	0.185874	0.652443	-0.0934115	19.0742	13.3429	11.7126	21.2589	11.9817	10.0809	14.9878	9.96223	13.1346	13.2112	7.1646	14.8288
ENSG00000035862.8	TIMP2	0.815598	-0.0239802	0.846188	0.0250452	0.228191	-0.120076	353.361	397.88	408.21	387.944	363.766	449.015	382.443	398.249	399.368	340.72	366.812	364.217
ENSG00000035928.10	RFC1	0.0334558	0.474216	0.389789	0.234307	0.580691	0.124869	8.18795	10.553	7.40757	11.8849	4.74225	5.53921	7.08434	5.07921	6.6799	5.70423	5.92409	8.63718
ENSG00000036054.8	TBC1D23	0.163312	0.384028	0.596885	0.171047	0.439203	0.197799	4.72203	4.02307	3.41518	5.0696	2.67382	2.75899	3.18795	2.6377	3.50257	3.17499	3.92407	3.45487
ENSG00000036257.8	CUL3	0.303891	0.230086	0.00998346	0.665561	0.684006	-0.0988258	9.74645	9.40065	4.16074	18.6045	7.39084	5.56043	8.01416	4.59963	7.28034	5.65041	4.53167	8.13253
ENSG00000036473.6	OTC	1	NA	0.208395	Inf	1	NA	0	0	0	0	0.0504494	0	0	0	0	0	0	0
ENSG00000036530.4	CYP46A1	0.14063	0.736913	0.350943	0.494209	0.576258	-0.34641	0.395441	0.808658	0.769617	0.143479	0.655843	0.870144	0.221386	0.588578	0.375275	0.16144	0.430382	0.32996
ENSG00000036549.8	ZZZ3	0.218048	0.337289	0.310551	0.321284	0.276034	0.276542	4.5592	3.94221	3.84809	6.21744	2.95129	3.05611	2.7009	3.70586	3.37748	4.33198	3.39242	3.97892
ENSG00000036672.11	USP2	0.0937296	0.676598	0.402282	0.367504	0.890922	-0.0396665	0.976971	0.990606	1.82784	0.789137	1.10989	1.16727	0.642018	0.959164	0.775569	0.807202	1.08861	0.388188
ENSG00000037042.8	TUBG2	0.468392	0.0940917	0.868642	0.024289	0.228584	-0.146295	51.8027	62.2869	74.5326	46.7982	66.5933	66.4917	50.498	67.8391	58.5429	50.773	58.051	49.0087
ENSG00000037241.3	RPL26L1	0.476688	-0.0846713	0.229574	-0.161516	0.513334	0.0680481	101.186	86.2231	93.3883	86.6376	90.5568	89.3065	104.45	98.4016	95.2198	102.864	102.988	102.54
ENSG00000037280.11	FLT4	0.734562	-0.0855051	0.212011	-0.372397	0.324305	-0.239289	3.69853	6.32775	5.07466	4.68699	3.60714	4.09604	5.29111	5.319	5.42898	4.49342	4.27851	4.63884
ENSG00000037474.10	NSUN2	0.162666	-0.167773	0.992233	0.00133202	0.598217	0.0546083	105.513	93.4808	62.1707	119.542	88.1604	86.2504	109.697	84.5373	99.4479	97.3486	90.6588	112.885
ENSG00000037637.6	FBXO42	0.379901	-0.115659	0.636626	-0.0701191	0.751753	-0.0381319	54.5708	55.0696	53.1758	57.9418	54.2584	56.0076	58.1801	57.3101	61.0948	56.0467	57.1396	56.5395
ENSG00000037749.7	MFAP3	0.692055	0.0922262	0.17992	0.364601	0.248723	0.26582	9.42079	7.15662	2.93417	13.224	5.14584	5.22086	7.61566	5.428	5.27887	8.69088	4.07597	8.96714
ENSG00000037757.9	MRI1	0.901278	0.0155166	0.919467	-0.0142178	0.932071	-0.00945675	76.5294	70.8586	85.9085	65.8092	75.1949	87.7572	72.6366	81.8342	76.5561	69.7692	82.0511	74.765
ENSG00000037897.12	METTL1	0.871624	-0.0283138	0.22689	-0.263792	0.399328	0.154518	17.9111	13.8483	17.4126	14.6588	13.8231	13.3281	18.3307	15.4556	16.412	18.8616	17.19	19.0794
ENSG00000037965.4	HOXC8	0.879271	-0.0530647	0.806007	0.08521	0.812366	0.0633832	2.46569	1.90035	1.39493	1.69784	2.01798	2.63165	2.01461	1.41695	2.55187	2.17945	1.77216	2.21267
ENSG00000038002.4	AGA	0.192522	0.30281	0.612148	0.141949	0.511432	-0.156439	9.97906	6.42883	4.95441	7.58049	6.30618	5.24209	5.57891	4.75222	7.00514	7.04956	3.26584	5.02703
ENSG00000038210.9	PI4K2B	0.441522	0.150021	0.33639	0.223967	0.874937	0.0320513	16.027	12.5544	9.18731	20.5893	10.1656	9.04101	11.4235	10.6162	12.0338	12.7269	9.18993	12.4608
ENSG00000038219.8	BOD1L1	0.551585	0.0998357	0.597674	0.104601	0.77696	-0.0496203	18.8648	21.5912	25.3493	22.8132	22.0716	21.2018	19.5262	22.6494	19.2891	19.8572	19.2153	19.5647
ENSG00000038274.12	MAT2B	0.884285	0.0186891	0.800587	0.0365633	0.8329	0.0245097	62.0842	62.4486	67.0289	72.194	63.4906	58.4694	69.3379	54.7596	65.1978	63.0694	62.0257	64.8468
ENSG00000038358.10	EDC4	0.0842674	-0.183979	0.198653	-0.162851	0.589166	-0.0525789	245.313	208.169	220.904	214.334	208.659	262.041	289.395	245.328	232.17	236.214	244.153	249.352
ENSG00000038382.13	TRIO	0.197362	0.190295	0.148846	0.245673	0.917578	-0.0162534	46.662	33.5795	29.1252	52.8004	31.43	29.5424	37.9898	22.693	35.2759	35.3554	22.228	35.9656
ENSG00000038427.11	VCAN	0.136537	0.404084	0.0104143	0.782412	0.219521	0.308297	4.11724	5.09454	3.55948	9.5892	3.22876	3.79892	2.72304	3.33528	3.60264	3.44406	3.82281	4.5418
ENSG00000038532.10	CLEC16A	0.635243	-0.0723702	0.666562	-0.0768921	0.53088	-0.0964239	30.6583	29.5767	28.3315	31.685	24.1401	32.5561	33.0307	27.9902	32.1986	26.5839	27.4179	32.0255
ENSG00000038945.10	MSR1	0.0257024	0.982657	0.0102475	1.17142	0.670255	0.205552	0.790881	0.90974	1.44303	1.69784	1.33691	0.551799	0.553464	0.588578	0.45033	0.591948	0.658232	0.562872
ENSG00000039068.14	CDH1	0.0244772	1.8775	0.197676	1.26253	0.651119	0.515512	0.302396	0.303247	0.360758	0.0956529	0.302697	0.233453	0.0664157	0.0217992	0.175128	0.215254	0	0.155275
ENSG00000039123.11	SKIV2L2	0.0309302	0.614485	0.000822452	1.05496	0.100966	0.42262	4.51268	4.64978	2.57341	8.10658	4.1873	3.65036	3.69714	1.70034	2.27667	3.14809	1.84811	5.14349
ENSG00000039139.9	DNAH5	0.0586627	1.18462	0.020132	1.42148	0.000972019	1.82507	0.418702	0.505411	0.481011	0.550004	0.554944	0.551799	0.110693	0.457783	0.0500367	0.295974	1.13925	0.737557
ENSG00000039319.12	ZFYVE16	0.00259002	0.785177	0.0201959	0.711547	0.00826746	0.65509	6.28053	5.92342	4.68986	8.03484	4.36388	3.67158	3.56431	2.7467	3.50257	4.06292	5.4937	5.68695
ENSG00000039523.13	FAM65A	0.450691	-0.0815231	0.151942	-0.181584	0.0445584	-0.195581	201.372	169.495	221.385	162.156	174	216.963	213.194	212.891	201.223	161.279	202.204	177.208
ENSG00000039560.9	RAI14	0.0178305	0.607255	0.0459263	0.599718	0.957996	0.00923082	6.35031	6.08515	4.49745	9.56529	3.58191	3.71403	3.675	3.92385	3.52759	2.87902	3.59496	4.58062
ENSG00000039600.6	SOX30	0.420293	0.77737	0.517133	-0.897434	0.996587	-0.0102681	0.232612	0.121299	0.192404	0.0956529	0.0756742	0	0.0221386	0.0217992	0.275202	0.107627	0.126583	0.0776376
ENSG00000039650.5	PNKP	0.51972	0.0812232	0.996156	-0.00073309	0.694354	-0.0449311	60.2	70.5554	85.3794	52.7287	77.0868	74.5777	57.1175	77.2781	70.1014	60.1904	76.8612	58.694
ENSG00000039987.2	BEST2	0.798702	0.272678	0.714962	-0.397025	0.567678	0.59364	0.0697837	0.141515	0.240505	0.119566	0.100899	0.0636691	0.0221386	0.326988	0.0250183	0.16144	0.379749	0.0194094
ENSG00000040199.14	PHLPP2	0.598556	-0.132734	0.386343	0.247746	0.706908	0.086006	6.16422	5.29671	2.76581	9.3979	4.51523	4.62662	6.68584	4.42524	4.5033	5.51588	3.08863	7.74435
ENSG00000040275.12	SPDL1	0.172761	0.392883	0.0253271	0.721615	0.28865	0.272594	3.69853	4.44762	2.11645	7.24571	2.74949	2.90755	3.03298	2.11452	2.67696	2.58305	2.43039	4.30888
ENSG00000040341.13	STAU2	0.0261431	0.51147	0.143685	0.404477	0.435455	0.181544	7.5599	8.7335	7.59997	9.30225	7.2395	5.66655	5.66747	5.23181	5.87931	5.54279	5.97472	7.25911
ENSG00000040487.8	PQLC2	0.104553	-0.223131	0.16634	-0.216913	0.723197	0.0448379	46.9411	43.809	37.6872	40.9155	42.5793	45.6295	57.2282	47.5876	45.2582	52.1991	49.8737	50.6973
ENSG00000040531.10	CTNS	0.0311963	-0.303972	0.0593507	-0.305084	0.233568	-0.158124	39.2417	41.8076	30.8568	37.2807	31.9345	42.7219	55.9441	41.0479	41.3053	40.1179	42.7597	39.4011
ENSG00000040608.9	RTN4R	0.9062	-0.0173194	0.341735	0.159484	0.876886	-0.0217806	28.8672	34.6712	38.6492	30.2502	40.1073	45.2687	35.1117	34.6389	33.7748	35.8398	36.0255	28.7841
ENSG00000040633.8	PHF23	0.203173	-0.149276	0.1776	-0.178461	0.904377	0.0125716	102	97.3017	103.105	90.8703	99.6377	106.136	113.416	116.211	106.078	109.726	122.836	101.725
ENSG00000040731.6	CDH10	0.511007	0.475579	0.966014	-0.0374253	0.705552	0.309339	0.302396	0.323463	0.144303	0.119566	0.378371	0.042446	0.110693	0.0435984	0.400294	0.349788	0.1519	0.174685
ENSG00000040933.11	INPP4A	0.356715	0.155061	0.266237	0.220578	0.862022	0.0306894	21.2375	22.42	21.1645	24.8698	21.0879	21.9446	18.1315	18.8781	21.2656	21.1756	17.9495	19.6229
ENSG00000041353.5	RAB27B	0.012591	0.777706	0.0140324	0.859358	0.050509	0.545885	3.18679	3.84112	1.85189	5.28482	2.0432	2.07986	1.79322	0.915566	2.47682	2.31398	2.25318	2.892
ENSG00000041357.11	PSMA4	0.172781	0.164561	0.165198	0.188072	0.796974	0.0277638	111.654	92.3487	78.7896	116.984	95.072	75.6813	91.5208	76.7114	84.3368	95.8149	69.9751	88.2545
ENSG00000041515.11	MYO16	0.420586	2.03801	0.0842996	3.6132	0.991426	-0.16552	0.0465224	0.0202164	0.0240505	0.119566	0.151348	0	0.0221386	0	0	0	0	0.0194094
ENSG00000041802.6	LSG1	0.780615	0.0513902	0.556322	0.128346	0.6378	-0.0928128	20.0512	13.9089	12.2658	21.8089	14.7565	12.2457	19.017	12.2293	13.4098	15.0409	9.31651	16.9444
ENSG00000041880.10	PARP3	0.567934	-0.0815836	0.943076	0.0114391	0.796504	0.0351931	40.6141	40.2509	34.6328	37.9742	40.2839	45.0565	40.9563	40.1541	41.2302	41.9476	42.2787	39.4981
ENSG00000041982.10	TNC	0.522723	0.413124	0.35655	0.579342	0.683812	0.277188	0.628053	0.121299	0.384809	0.573917	0.529719	0.169784	0.0885542	0.588578	0.175128	0.295974	0.455699	0.271731
ENSG00000041988.11	THAP3	0.811161	-0.0326263	0.0642919	-0.297441	0.332305	-0.127053	39.8232	45.0624	52.334	31.0872	44.3703	38.8594	42.7495	53.9094	43.8321	40.8982	49.1142	37.0331
ENSG00000042062.7	FAM65C	0.712339	0.230326	0.716352	0.234448	0.972826	0.00131984	0.116306	0.404329	0.43291	0.382612	0.277472	0.297122	0.15497	0.28339	0.375275	0.0807202	0.354432	0.368778
ENSG00000042088.9	TDP1	0.823806	-0.0364237	0.813896	0.0452208	0.448907	-0.12908	21.9586	20.8229	24.291	25.5872	22.6266	22.836	22.7142	22.3006	23.8425	21.8752	20.5824	19.6811
ENSG00000042286.10	AIFM2	0.919487	0.0313669	0.999047	-0.00108103	0.61344	-0.1472	2.11677	2.36532	1.65949	2.15219	1.71528	2.14353	2.03675	2.02732	1.95143	1.9911	1.46836	1.90212
ENSG00000042304.6	C2orf83	0.21791	#NAME?	0.224677	#NAME?	0.225803	#NAME?	0	0	0	0	0	0	0	0.0435984	0	0	0	0
ENSG00000042317.12	SPATA7	0.0835977	0.752663	0.526046	0.30859	0.307706	0.444312	0.930449	1.07147	0.986072	1.0761	0.655843	0.466906	0.907681	0.392385	0.475349	1.42606	0.101266	0.854013
ENSG00000042429.6	MED17	0.14358	0.269719	0.7882	0.0607953	0.892501	0.026305	22.6099	15.3443	10.5822	20.2784	10.5944	11.1633	14.8107	12.5563	12.9345	14.7449	10.557	15.1976
ENSG00000042445.9	RETSAT	0.567719	-0.0656037	0.993465	-0.00112033	0.743529	-0.0329471	121.47	118.327	121.479	121.431	121.104	135.636	129.71	124.364	124.391	120.381	122.178	122.531
ENSG00000042493.11	CAPG	0.603301	-0.0537572	0.948117	-0.00835793	0.546966	-0.0595937	292.138	346.57	397.123	283.443	408.035	378.513	335.133	381.486	359.589	342.2	364.914	312.355
ENSG00000042753.7	AP2S1	0.978003	0.00297689	0.696342	-0.0494058	0.808505	0.0238223	209.188	245.529	293.417	188.125	279.641	254.379	221.297	280.577	245.43	245.981	295.546	208.69
ENSG00000042781.8	USH2A	0.834525	0.445312	0.701783	-1.14142	0.690067	-1.25356	0.0232612	0.0404329	0	0	0	0.021223	0	0.0217992	0.0250183	0	0	0.0194094
ENSG00000042832.7	TG	0.752059	0.604283	0.317038	1.60939	0.220833	1.85141	0.0930449	0.0404329	0	0.119566	0	0.148561	0.0442771	0.0435984	0	0.107627	0.0506332	0.155275
ENSG00000043039.5	BARX2	0.0949999	0.732181	0.235447	-0.637709	0.661617	-0.205208	0.697837	1.03104	1.15443	0.406525	0.327921	0.382014	0.199247	0.937365	0.60044	0.16144	1.03798	0.291141
ENSG00000043093.9	DCUN1D1	0.184284	0.330879	0.0490644	0.567818	0.301244	0.248987	6.97837	5.64039	4.06454	9.87616	6.30618	3.5018	5.20256	2.39791	5.67916	6.94194	2.78483	5.82282
ENSG00000043143.16	PHF15	0.0547825	-0.217252	0.206691	-0.162386	0.866004	-0.0168352	132.798	128.334	123.62	140.968	115.075	144.041	166.858	132.757	148.134	141.207	139.343	156.071
ENSG00000043355.6	ZIC2	0.936411	0.0118134	0.858947	-0.0302125	0.880538	-0.0218774	36.7062	33.5189	38.072	31.5176	35.6173	38.159	36.2408	35.3801	35.9013	32.1805	35.6964	36.6449
ENSG00000043462.7	LCP2	0.21791	#NAME?	0.224677	#NAME?	0.225803	#NAME?	0	0	0	0	0	0	0	0.0435984	0	0	0	0
ENSG00000043514.11	TRIT1	0.474578	0.157148	0.344455	0.247065	0.895165	-0.031345	9.65341	8.57177	6.58985	9.87616	9.2827	7.2795	8.25768	6.71415	7.30536	6.75359	6.58232	8.17135
ENSG00000043591.4	ADRB1	0.994581	0.00401762	0.30175	-0.897878	0.171565	-1.30949	0.209351	0.121299	0.360758	0.0717397	0.277472	0.021223	0.265663	0.174394	0.250183	0.134534	0.101266	0.0388188
ENSG00000044090.4	CUL7	0.412388	0.0937241	0.694496	0.0508652	0.661825	-0.0440863	111.421	122.956	164.265	105.075	138.358	143.913	109.608	138.752	125.567	112.47	130.229	115.408
ENSG00000044115.16	CTNNA1	0.157019	0.146172	0.265445	0.143211	0.734431	-0.03362	380.554	374.934	384.28	437.277	351.961	349.352	333.805	327.119	370.071	349.545	285.47	358.957
ENSG00000044446.7	PHKA2	0.80968	-0.0367984	0.734362	0.0590326	0.458199	-0.113076	29.2161	32.9932	29.6303	32.235	32.0102	33.9993	28.2931	32.2628	33.7497	30.3508	27.266	28.4542
ENSG00000044459.10	CNTLN	0.0145828	0.813739	0.0571412	0.711336	0.499581	0.199643	2.53547	3.15376	1.49113	2.96524	1.8414	1.88885	1.1512	1.11176	1.82634	1.1839	1.46836	1.97976
ENSG00000044524.6	EPHA3	0.335415	#NAME?	0.342824	#NAME?	0.351543	#NAME?	0	0	0	0	0	0	0	0	0.0250183	0	0	0
ENSG00000044574.7	HSPA5	0.106982	0.167789	0.132101	0.19268	0.546993	-0.0590285	380.53	346.914	298.203	457.34	330.242	257.011	330.285	265.754	317.958	343.976	230.963	290.597
ENSG00000046604.8	DSG2	0.00137325	0.618659	0.0642318	0.437772	0.385979	0.181695	17.6087	17.6692	10.3898	20.5654	9.78719	9.97482	9.49744	9.41725	10.858	10.9779	9.08866	13.2566
ENSG00000046647.9	GEMIN8	0.722286	0.0633662	0.829757	0.0458849	0.877715	0.0287581	14.1893	17.0425	19.962	16.261	18.2375	16.1295	15.7184	16.2622	17.0625	15.875	17.3166	16.1874
ENSG00000046651.10	OFD1	0.00219208	1.16589	0.0256264	0.945382	0.643482	0.175244	1.46546	2.9516	0.721516	1.9848	1.53871	0.891367	0.841265	0.675775	0.775569	0.834109	0.632915	1.08693
ENSG00000046653.10	GPM6B	0.212261	2.0377	0.300664	1.81789	0.267425	1.90509	0.162829	0.121299	0	0.0717397	0.151348	0.021223	0.0442771	0	0.0250183	0.134534	0.101266	0.0194094
ENSG00000046774.9	MAGEC2	0.993054	0.00285983	0.32091	-0.891298	0.635095	-0.424912	0.209351	0.28303	0.168354	0.119566	0.151348	0.0848921	0.132831	0.326988	0.200147	0	0.253166	0.232913
ENSG00000047056.10	WDR37	0.775235	0.0544003	0.312785	0.229771	0.317829	0.199534	12.3052	14.758	11.0151	17.1936	12.7133	13.137	12.3976	11.7498	12.5592	13.4803	13.4431	14.6735
ENSG00000047188.11	YTHDC2	6.33072e-05	0.992149	0.00114716	0.954526	0.0769495	0.435559	6.76901	9.42086	5.09872	10.6892	5.17107	4.90252	3.58645	2.89929	4.2281	5.05847	3.46837	5.76459
ENSG00000047230.10	CTPS2	0.347899	-0.163146	0.804804	0.0499771	0.700666	0.0678784	20.8653	17.0425	14.2379	24.5589	18.187	17.7637	20.456	17.8535	20.1398	23.6241	16.3292	20.4963
ENSG00000047249.12	ATP6V1H	0.913151	0.0141774	0.247486	0.170549	0.678651	0.0498416	50.5466	59.1937	57.6251	67.794	61.17	57.7478	49.5682	55.6315	60.6945	54.3247	53.7218	61.4501
ENSG00000047315.10	POLR2B	0.0197417	0.416736	0.00168051	0.654093	0.192161	0.248456	25.1686	19.9536	11.6164	37.5677	15.9168	13.4766	18.2643	9.35185	14.936	20.5029	9.97474	19.3512
ENSG00000047346.8	FAM214A	0.268211	0.440982	0.0887322	0.714795	0.199731	0.453977	1.62829	1.43537	0.336708	1.76958	1.00899	1.33705	1.01837	0.588578	0.90066	0.914829	0.860765	1.61098
ENSG00000047365.7	ARAP2	0.139156	3.25459	0.158838	3.18216	0.956878	0.31196	0.0232612	0.0404329	0.144303	0.0717397	0.126124	0	0	0.0217992	0	0.0269067	0	0
ENSG00000047410.9	TPR	0.00665309	0.830176	0.00626881	0.937501	0.162977	0.381882	4.02419	3.51766	2.21265	6.91092	1.21079	2.3982	1.92605	1.08996	2.47682	1.93728	1.79748	3.31901
ENSG00000047457.9	CP	0.881243	-0.16412	0.952178	0.0923773	0.072818	-3.74422	0.209351	0	0.0240505	0.215219	0	0.0636691	0	0.26159	0	0	0	0.0194094
ENSG00000047578.8	KIAA0556	0.62914	0.0805065	0.654505	0.0886035	0.80811	-0.0434889	19.6325	23.4106	21.7417	22.3589	21.1888	21.6687	20.5446	19.0961	21.6909	17.8123	19.4432	21.4668
ENSG00000047579.15	DTNBP1	0.399558	-0.113975	0.824008	-0.0340069	0.960086	-0.0061572	48.802	46.2957	47.596	46.1286	51.3828	53.4608	48.262	56.6997	49.6114	48.3783	54.0003	49.591
ENSG00000047621.7	C12orf4	0.150532	0.567283	0.806176	0.109585	0.839156	-0.0967745	1.34915	1.85991	0.408859	1.67393	0.454045	0.509352	0.951958	0.566779	0.925679	0.591948	0.632915	1.0287
ENSG00000047634.10	SCML1	0.267565	0.314947	0.45699	0.244898	0.997514	-0.00247124	4.09397	3.55809	3.05442	4.35221	3.48101	2.37698	3.3872	2.20172	3.02722	3.17499	1.94938	3.35782
ENSG00000047644.13	WWC3	0.349796	-0.135924	0.506069	-0.111347	0.308661	-0.144926	38.8695	35.3788	30.6885	36.8503	32.7921	37.204	37.0378	38.8026	39.579	34.2523	31.6711	37.1108
ENSG00000047648.17	ARHGAP6	0.977415	0.110254	0.158812	#NAME?	0.54458	1.18248	0.0465224	0	0.0240505	0	0	0	0	0.0653976	0	0.0269067	0.101266	0.0194094
ENSG00000047662.4	FAM184B	0.768601	0.538049	0.433687	-1.89221	0.593235	0.852239	0.0232612	0.0404329	0.0721516	0	0.0252247	0	0	0.0435984	0.0500367	0	0.0506332	0.116456
ENSG00000047849.17	MAP4	0.852672	-0.0194259	0.654541	0.057084	0.453275	-0.0737965	304.629	304.722	317.395	354.107	280.373	343.77	323.422	270.223	346.654	290.808	265.293	325.243
ENSG00000047932.9	GOPC	0.0682231	0.465181	0.0216924	0.674536	0.972258	-0.0118583	6.23401	6.08515	4.06454	10.761	3.93506	4.26583	4.44985	3.72766	3.70272	4.3858	2.25318	4.98821
ENSG00000047936.6	ROS1	0.943368	0.0701016	0.638615	-1.06518	0.417896	-1.87086	0	0.0808658	0.0240505	0.0478265	0	0	0	0	0.100073	0.0269067	0	0
ENSG00000048028.7	USP28	0.37259	0.192636	0.0562785	0.484689	0.956395	0.00974345	10.8862	10.0274	4.85821	17.2414	7.36562	6.98237	7.85919	5.3844	9.33184	8.3949	4.91142	9.103
ENSG00000048052.17	HDAC9	0.0306233	#NAME?	0.0326689	#NAME?	0.132395	-3.35548	0	0	0	0	0	0	0.15497	0.0217992	0.0250183	0	0	0.0194094
ENSG00000048140.13	TSPAN17	0.133727	-0.159514	0.533961	-0.0788402	0.61443	-0.0490147	217.353	224.625	253.589	201.995	262.236	272.058	244.498	276.784	256.363	237.452	270.609	234.019
ENSG00000048162.15	NOP16	0.0625686	-0.255452	0.0632431	-0.291827	0.991748	0.00145129	49.872	37.8452	39.6112	42.0634	41.5199	40.7058	65.6851	44.8627	41.6055	49.8044	48.0509	52.4054
ENSG00000048342.11	CC2D2A	0.924492	-0.0236536	0.659602	-0.132137	0.847482	0.0468178	5.02442	4.24545	4.83416	4.32829	4.56567	4.20216	5.31325	4.18544	4.85356	5.16609	4.60762	4.85235
ENSG00000048392.7	RRM2B	0.472606	0.174967	0.147965	0.410477	0.832445	-0.0568792	6.32705	6.32775	4.20885	9.06311	5.14584	5.66655	5.29111	3.85846	5.80426	4.27817	3.49369	6.4051
ENSG00000048405.5	ZNF800	0.163405	0.435225	0.0413031	0.701306	0.0696216	0.492095	3.44266	2.46641	2.11645	4.59134	2.39635	2.6741	2.21386	1.35155	2.37674	2.93283	1.69621	3.61015
ENSG00000048462.6	TNFRSF17	0.224298	1.55061	0.90689	-0.197285	0.693864	0.594726	0.162829	0.242597	0	0.0956529	0.0252247	0	0.0885542	0	0.0500367	0.0269067	0.101266	0.0776376
ENSG00000048471.9	SNX29	0.627939	0.0827085	0.637896	0.0955502	0.635191	-0.0866551	19.9349	20.358	19.2645	21.1393	19.423	19.5888	18.0651	17.7663	20.465	17.4894	16.6583	18.1672
ENSG00000048540.10	LMO3	0.562449	0.891234	0.2743	-2.63107	0.6296	-0.89483	0.162829	0.0808658	0	0	0	0.021223	0.0442771	0.0871968	0	0	0.0506332	0.0194094
ENSG00000048544.5	MRPS10	0.570306	-0.0820843	0.670577	-0.070741	0.533043	-0.0883869	38.4973	36.0459	34.5366	39.4568	36.5758	34.0205	39.7608	36.6444	39.1787	35.9205	31.1647	40.1968
ENSG00000048649.9	RSF1	0.0191543	0.618829	0.100236	0.510757	0.354843	0.230817	5.23377	5.51909	4.44935	7.84354	3.30444	2.97122	2.83373	3.24808	3.82781	3.90148	2.93673	4.63884
ENSG00000048707.9	VPS13D	0.0270895	0.525104	0.0517109	0.545828	0.879318	-0.0388814	8.0949	6.40861	6.97466	9.82834	5.70079	6.28201	4.42771	4.70863	5.80426	5.05847	3.97471	5.31817
ENSG00000048828.12	FAM120A	0.51502	0.0730403	0.0897874	0.216994	0.879433	0.0146363	161.596	155.444	127.107	225.621	139.013	126.659	162.94	102.107	157.641	158.561	99.2411	163.214
ENSG00000048991.12	R3HDM1	0.668574	0.0975509	0.387593	0.233505	0.628458	0.109364	8.816	7.17684	4.95441	11.4783	6.28096	5.28453	8.8997	3.94565	6.75495	7.15719	5.06332	8.61777
ENSG00000049089.9	COL9A2	0.420972	0.215824	0.542453	0.19199	0.223326	-0.316319	3.72179	5.21584	3.27087	3.82612	4.6918	3.5018	2.54593	4.09825	3.87784	2.63686	3.08863	2.62027
ENSG00000049130.9	KITLG	0.974158	0.000645296	0.326362	0.48541	0.406804	0.37998	0.721098	0.444762	0.264556	1.29131	0.47927	0.233453	0.287801	0.217992	0.925679	0.376694	0.759498	0.698738
ENSG00000049167.9	ERCC8	0.957484	0.0152474	0.548916	0.190913	0.855515	0.0488599	4.11724	3.88156	2.66961	4.25655	4.91882	2.88633	4.16205	3.72766	2.67696	3.95529	3.34179	3.49369
ENSG00000049192.10	ADAMTS6	0.227504	-1.55485	0.838015	-0.208485	0.921392	-0.0736145	0.116306	0	0.0240505	0.167393	0.126124	0.0636691	0.0664157	0.196193	0.15011	0.134534	0.253166	0
ENSG00000049239.8	H6PD	0.58945	-0.0598606	0.364858	0.114979	0.184912	-0.130138	129.681	179.259	176.218	149.171	191.178	207.858	146.247	174.154	185.811	153.315	159.14	144.134
ENSG00000049245.8	VAMP3	0.872544	0.0176125	0.84644	0.02464	0.233322	0.116352	172.156	179.32	161.572	197.308	165.802	152.976	174.85	155.341	177.155	195.047	158.684	188.912
ENSG00000049246.10	PER3	0.142332	0.268256	0.0182453	0.504625	0.203916	0.244335	19.4696	17.0829	13.0354	28.935	17.0015	12.5428	15.2977	10.6598	15.2612	18.3235	11.8735	17.9537
ENSG00000049247.9	UTS2	0.292648	0.658818	0.928394	-0.0836183	0.326477	-0.849559	0.0697837	0.404329	0.697466	0.239132	0.100899	0.360791	0	0.392385	0.350257	0.215254	0.0759498	0.116456
ENSG00000049249.4	TNFRSF9	0.349961	0.378573	0.606631	0.229249	0.190996	-0.527819	0.744359	1.21299	1.56329	0.74131	1.43781	0.997482	0.509187	1.70034	0.500367	0.349788	0.987348	0.524054
ENSG00000049283.13	EPN3	0.38725	0.531872	0.737465	0.224805	0.628774	-0.382033	0.302396	0.464978	0.408859	0.0478265	0.47927	0.42446	0.243524	0.370586	0.200147	0.0538135	0.253166	0.31055
ENSG00000049319.2	SRD5A2	0.344375	#NAME?	0.351833	#NAME?	0.359682	#NAME?	0	0	0	0	0	0	0.0221386	0	0	0	0	0
ENSG00000049323.11	LTBP1	0.0417871	0.538855	0.0444684	0.613372	0.774723	-0.0703706	4.37311	4.93281	5.65188	5.47613	4.51523	5.77266	2.39096	4.86122	3.05224	4.0091	2.68356	3.00846
ENSG00000049449.4	RCN1	0.870986	0.0209458	0.375126	0.130151	0.908601	-0.0141753	66.2712	62.0645	46.4416	72.9114	63.9194	51.8903	62.2979	48.198	61.9454	66.6749	40.6585	61.1008
ENSG00000049541.6	RFC2	0.542056	1.61097	0.996735	-0.0609308	0.359682	#NAME?	0.0232612	0.0202164	0.0240505	0	0	0.021223	0.0221386	0	0	0	0	0
ENSG00000049618.17	ARID1B	0.831577	-0.0306093	0.304151	0.16773	0.57608	-0.0801606	45.3129	33.4582	32.4442	54.0917	34.5579	39.0928	44.897	31.3472	37.4775	33.8487	29.19	43.0694
ENSG00000049656.9	CLPTM1L	0.0308193	-0.224728	0.13363	-0.191955	0.898299	-0.0126268	320.237	290.146	290.458	292.244	306.052	324.182	385.432	341.833	326.489	335.419	353.47	341.993
ENSG00000049759.12	NEDD4L	0.599829	0.0668647	0.604685	0.0741454	0.830898	0.0241345	74.2265	62.2262	68.1833	88.7659	58.0673	59.0637	81.1821	49.5278	64.8726	67.3476	52.2028	76.57
ENSG00000049768.10	FOXP3	0.154651	Inf	1	NA	1	NA	0.0465224	0.0202164	0	0	0	0	0	0	0	0	0	0
ENSG00000049860.9	HEXB	0.83827	-0.0263312	0.517966	0.0926298	0.451735	-0.0883351	66.6666	67.1995	56.9757	78.0289	69.6455	59.7852	68.8509	59.5336	66.1735	65.8408	52.4813	62.2459
ENSG00000049883.10	PTCD2	0.740794	0.0896816	0.379021	0.271821	0.114788	-0.407089	5.2803	3.47723	3.19872	5.66743	4.7927	3.11978	4.6491	2.92109	3.6777	3.9822	1.31646	3.06668
ENSG00000050030.9	KIAA2022	0.0128505	Inf	0.10845	Inf	1	NA	0.116306	0.141515	0.0240505	0.0956529	0	0	0	0	0	0	0	0
ENSG00000050130.13	JKAMP	0.307781	0.15805	0.118861	0.279475	0.40817	0.129835	35.1477	28.1211	26.191	38.5481	35.8191	23.0482	27.6068	24.8075	27.8454	35.0326	22.8356	28.7841
ENSG00000050165.13	DKK3	0.565884	0.0611822	0.837668	0.0259431	0.503081	-0.0650409	237.357	243.588	259	232.795	245.184	244.829	233.916	242.865	233.146	217.649	240.913	211.31
ENSG00000050327.10	ARHGEF5	0.122609	-0.277876	0.956171	-0.0116676	0.869322	-0.0305676	14.1893	14.8591	14.7911	16.7393	16.724	19.3129	18.1758	17.7663	17.2627	16.2517	17.0128	18.1478
ENSG00000050344.8	NFE2L3	0.262857	0.391042	0.168926	0.522182	0.403776	-0.27836	2.07025	1.37472	2.1886	2.41524	2.69905	1.06115	1.19548	1.67854	1.42605	0.834109	1.3671	1.30043
ENSG00000050393.7	MCUR1	0.978406	0.0036072	0.749022	0.0487476	0.866488	0.0205979	55.92	49.5707	47.7644	57.0091	53.2746	48.0065	54.3944	46.3233	52.3134	49.8851	46.6585	56.6172
ENSG00000050405.9	LIMA1	0.144234	0.269923	0.176674	0.298845	0.24053	0.227173	16.5852	17.4872	13.5405	27.3567	10.216	11.0572	14.9657	10.1802	14.3855	14.0184	11.2153	20.3993
ENSG00000050426.11	LETMD1	0.658654	0.059019	0.974618	-0.00473238	0.582389	0.0682541	46.0107	56.1208	59.4048	48.9982	55.6205	50.0863	49.5018	54.9994	50.7122	50.4501	56.8864	53.3176
ENSG00000050438.12	SLC4A8	0.845964	0.0607307	0.833119	-0.0745253	0.753549	-0.0841631	1.60502	2.40576	3.51138	2.36741	2.06843	2.41942	1.74895	2.94289	2.52685	2.55614	2.15191	2.01858
ENSG00000050555.13	LAMC3	0.173588	-0.26317	0.436208	-0.179597	0.190378	-0.266661	10.7002	11.2201	12.1455	9.30225	12.0826	14.75	14.0358	12.4037	14.4856	9.44426	12.4558	11.665
ENSG00000050628.16	PTGER3	0.0768933	#NAME?	0.794233	0.41909	0.0777181	#NAME?	0	0	0	0.0239132	0.100899	0.042446	0	0	0.125092	0	0	0
ENSG00000050748.13	MAPK9	0.160377	0.177838	0.0667332	0.26015	0.428992	0.0910505	79.6464	76.0138	60.439	99.3595	69.5446	60.1248	68.0982	54.716	68.4252	72.1639	54.2282	74.5515
ENSG00000050767.11	COL23A1	0.329957	0.310064	0.140362	0.519251	0.732172	0.104024	2.07025	2.76965	2.381	2.08045	3.83416	2.44065	1.50542	2.39791	1.92641	2.20635	2.43039	1.55275
ENSG00000050820.12	BCAR1	0.0847295	-0.181796	0.193155	-0.165258	0.990077	-0.00114253	272.017	252.2	240.914	244.943	254.164	275.623	326.544	290.779	251.434	278.377	295.774	282.64
ENSG00000051009.6	FAM160A2	0.968527	-0.00474176	0.358924	-0.134917	0.325199	-0.117029	57.0132	56.0804	72.6807	50.983	58.0169	60.9101	61.4566	68.4931	56.6165	52.2798	63.4434	54.1328
ENSG00000051108.10	HERPUD1	0.58927	0.0622185	0.933992	-0.01085	0.341201	-0.0968831	103.699	126.252	139.854	117.055	112.83	122.011	122.47	115.797	116.285	116.076	105.798	105.315
ENSG00000051128.14	HOMER3	0.673503	-0.0476522	0.654185	-0.057656	0.863838	0.0172898	130.309	136.239	139.253	116.29	146.657	140.454	145.052	140.648	134.148	138.489	155.014	125.889
ENSG00000051180.12	RAD51	0.403351	-0.113475	0.129521	-0.237382	0.631859	-0.0604033	45.7548	45.7094	48.3416	39.409	44.5973	44.4198	53.044	53.1682	45.1831	47.4366	52.0256	43.8652
ENSG00000051341.9	POLQ	0.0488656	0.794441	0.0608104	0.806169	0.459468	0.294343	1.25611	1.25342	1.41898	2.67828	0.47927	0.806475	0.642018	1.02456	0.60044	0.968642	0.886081	0.892832
ENSG00000051382.4	PIK3CB	0.0305768	0.488219	0.0289455	0.583111	0.571879	0.128718	10.1186	8.57177	6.54175	15.2088	5.54944	6.21835	6.33163	4.79582	6.88004	6.59215	4.55699	8.2684
ENSG00000051523.6	CYBA	0.961657	0.0477216	0.364172	1.11701	0.847166	-0.356104	0.0232612	0.0808658	0.0962022	0.0717397	0.327921	0.021223	0.0221386	0.0217992	0.15011	0.0269067	0.0253166	0.0970469
ENSG00000051596.5	THOC3	0.958156	-0.0065634	0.696905	-0.0560118	0.687242	-0.0465582	60.7583	64.2883	73.9073	54.283	70.604	67.5529	64.7995	69.7356	65.523	63.6344	64.0763	63.5075
ENSG00000051620.6	HEBP2	0.659553	0.0502027	0.975358	-0.00401274	0.943581	0.00711006	124.168	124.978	154.02	110.503	142.091	136.082	117.755	138.556	133.448	126.704	134.229	125.753
ENSG00000051825.10	MPHOSPH9	0.491858	0.213873	0.345215	0.331665	0.875472	0.0358501	2.34938	3.13355	1.68354	4.04134	1.79096	1.95252	2.52379	1.46055	2.20161	1.85656	1.62026	2.77554
ENSG00000052126.10	PLEKHA5	0.155728	0.472379	0.0298194	0.786535	0.218024	0.3637	1.79111	2.709	1.94809	3.70655	2.47202	1.8464	1.32831	1.54774	1.7763	1.9911	1.89875	2.01858
ENSG00000052344.11	PRSS8	0.951221	-0.115951	0.185773	-2.9093	0.753205	-0.464771	0	0.141515	0.0240505	0.0239132	0	0	0.132831	0.0217992	0.0250183	0.0269067	0.101266	0
ENSG00000052723.7	SIKE1	0.963516	-0.00806059	0.648584	-0.0992066	0.808765	-0.0455176	17.097	14.6771	15.6329	17.7436	13.7727	13.0309	13.8587	17.7227	16.1368	16.4938	15.0887	14.0718
ENSG00000052749.9	RRP12	0.00290371	-0.408345	0.119695	-0.23976	0.587312	-0.0677272	51.3142	39.6242	30.6163	43.1395	40.0821	53.5457	68.4303	46.2797	46.7843	49.2124	47.1648	55.6273
ENSG00000052795.8	FNIP2	0.140763	0.483529	0.0315022	0.765965	0.163304	0.399264	3.34962	2.04186	1.58734	4.18481	1.76573	2.54676	2.10316	1.24255	1.65121	2.69067	1.01266	2.79495
ENSG00000052802.8	MSMO1	0.395016	0.135403	0.11136	0.293388	0.790111	0.0431955	27.1924	26.5644	25.71	36.5633	26.0067	26.1892	27.164	19.1179	26.1442	30.297	15.3925	27.9107
ENSG00000052841.10	TTC17	0.505768	0.127225	0.189956	0.29669	0.1601	0.278378	17.4924	13.727	8.77845	22.2154	12.0574	10.7601	15.2313	9.04666	12.3841	15.283	11.7722	16.7891
ENSG00000052850.5	ALX4	0.457695	-0.229243	0.455138	0.249106	0.911829	-0.0338948	1.65155	1.77905	3.19872	2.82176	3.02697	3.39568	1.72681	2.89929	3.15231	2.74449	1.92406	2.83377
ENSG00000053254.11	FOXN3	0.108984	0.406989	0.0578886	0.55814	0.789614	-0.071284	5.21051	5.80212	5.05061	7.43701	4.94405	5.47554	3.47575	3.24808	5.40396	3.04046	4.15192	4.19243
ENSG00000053371.8	AKR7A2	0.47776	-0.078756	0.263412	-0.142733	0.920359	-0.00958012	144.685	156.132	168.715	121.575	164.188	163.842	162.386	176.334	157.641	163.189	175.343	148.249
ENSG00000053372.4	MRTO4	0.0217274	-0.245683	0.00746777	-0.338843	0.784379	0.0267668	231.519	205.156	192.933	203.191	195.138	192.514	299.49	237.044	210.73	239.874	268.457	242.889
ENSG00000053438.7	NNAT	0.513453	-0.598381	0.977127	0.00225219	0.524629	0.503173	0.18609	0.161732	0.0481011	0.0717397	0.126124	0.403237	0.287801	0.0871968	0.225165	0.511228	0.1519	0.174685
ENSG00000053501.8	USE1	0.285106	-0.140966	0.530652	-0.093204	0.773194	0.034538	49.1277	53.5938	56.7833	47.946	59.1772	57.9176	62.2536	57.3101	56.4914	58.7374	60.6839	58.5387
ENSG00000053524.7	MCF2L2	0.507343	0.288472	0.741569	0.154576	0.445912	-0.367909	0.697837	1.01082	0.769617	0.836963	0.681068	0.742806	0.686295	0.719373	0.625459	0.403601	0.354432	0.795785
ENSG00000053702.10	NRIP2	0.381823	0.750744	0.469796	0.618602	0.948412	0.0693709	0.162829	0.101082	0.45696	0.167393	0.151348	0.339568	0.110693	0.217992	0.100073	0.188347	0.101266	0.155275
ENSG00000053747.11	LAMA3	0.540706	-0.186611	0.935615	-0.0290688	0.261086	-0.31221	1.8609	2.38554	2.95822	2.63046	2.42157	2.99245	2.74518	2.31071	3.15231	2.17945	1.72153	2.62027
ENSG00000053770.7	AP5M1	0.109018	0.483172	0.176486	0.463182	0.0218911	0.61406	4.44289	2.81009	2.02025	4.8783	2.3459	1.93129	2.52379	1.76573	2.35172	4.25126	2.78483	2.98905
ENSG00000053900.6	ANAPC4	0.0471164	0.605687	0.029241	0.747501	0.0313103	0.590001	3.60549	3.88156	1.61139	5.57178	2.67382	1.80396	2.47952	1.32975	2.1766	4.14364	1.92406	2.81436
ENSG00000053918.11	KCNQ1	0.191763	0.399898	0.113194	0.542621	0.874271	-0.0351531	3.0007	3.27506	2.30885	2.29567	3.98551	3.20468	1.99247	2.7685	1.75128	2.36779	2.45571	1.4557
ENSG00000054116.7	TRAPPC3	0.263294	-0.12311	0.444777	-0.0970297	0.931666	-0.00821873	154.664	175.054	170.037	157.612	179.6	172.161	178.437	190.394	175.979	178.903	189.039	166.824
ENSG00000054118.9	THRAP3	0.496876	0.0890135	0.226329	0.178621	0.595539	0.0641438	80.3675	61.0334	33.5505	88.2159	47.1702	50.9777	62.2536	43.4894	58.9182	62.316	44.3041	63.1582
ENSG00000054148.13	PHPT1	0.889748	-0.0158545	0.903931	0.0156464	0.564628	0.0580266	106.071	124.675	141.513	107.92	137.828	135.106	122.515	129.64	124.591	132.704	136.305	118.145
ENSG00000054179.7	ENTPD2	0.786261	-0.0981311	0.511233	0.253227	0.760115	-0.0913338	0.907187	1.51623	1.56329	1.43479	1.63961	2.01619	1.19548	1.87473	1.20088	1.9911	0.708865	1.26161
ENSG00000054219.9	LY75	0.343216	Inf	0.341589	Inf	0.357934	Inf	0	0	0.0240505	0.0239132	0	0	0	0	0	0	0	0.0194094
ENSG00000054267.16	ARID4B	0.320602	0.294248	0.183049	0.44521	0.640029	0.126875	3.21005	3.3155	2.45316	5.97831	1.81618	2.18597	2.83373	1.56954	2.92715	3.41716	1.94938	2.52322
ENSG00000054277.8	OPN3	0.52243	0.188071	0.452384	0.250288	0.556665	-0.158305	2.20982	3.17398	3.94429	3.63481	3.35489	2.75899	2.72304	2.92109	2.55187	1.88347	3.03799	2.32913
ENSG00000054282.11	SDCCAG8	0.274561	0.307182	0.71286	0.118793	0.90045	0.0289696	3.72179	3.27506	4.18479	3.9696	2.245	3.60791	2.47952	3.13908	3.42751	3.14809	2.43039	3.53251
ENSG00000054356.9	PTPRN	0.226399	-0.624126	0.169693	-0.76084	0.12653	-0.829972	0.255873	0.202164	0.625314	0.263046	0.277472	0.445683	0.420632	0.850169	0.400294	0.322881	0.354432	0.252322
ENSG00000054392.8	HHAT	0.410685	-0.296703	0.446297	0.288133	0.212615	-0.421371	1.51198	0.889523	1.34683	1.86523	2.0432	1.71906	1.37259	1.63494	1.60117	0.941736	0.708865	1.74685
ENSG00000054523.12	KIF1B	0.0622883	0.299248	0.0314894	0.402436	0.350685	0.154705	33.2635	27.4337	20.7797	37.5916	26.6121	23.409	24.1753	17.4176	24.6931	24.6466	18.1773	29.9487
ENSG00000054598.5	FOXC1	0.816661	0.0440822	0.0992108	0.363417	0.575787	0.110767	15.492	12.2714	12.4101	18.2697	15.5889	16.3205	13.7038	11.4664	13.8351	14.422	12.7089	14.4212
ENSG00000054611.9	TBC1D22A	0.96242	0.00585027	0.700567	-0.0540772	0.870977	0.0184758	67.7599	76.6405	79.8238	64.6135	74.867	75.8299	67.589	80.2646	75.6805	74.8276	82.7347	65.9725
ENSG00000054654.11	SYNE2	0.0325667	0.718791	0.0155912	0.887729	0.934194	0.0238464	2.32612	2.24403	2.4291	3.9696	2.01798	1.88885	1.48328	1.54774	1.2259	1.04936	1.6709	1.55275
ENSG00000054690.9	PLEKHH1	0.60986	-0.128789	0.872675	-0.0472003	0.21861	-0.305496	4.2568	5.09454	4.83416	5.90657	4.23775	4.88129	4.69337	5.428	5.40396	3.5786	3.29116	5.53168
ENSG00000054793.9	ATP9A	0.986066	0.0022503	0.259375	0.19897	0.349226	-0.149288	29.4254	29.5564	26.9847	36.9459	26.9148	34.7633	24.3745	28.4697	33.0743	25.6421	21.4938	29.3276
ENSG00000054803.3	CBLN4	0.345435	#NAME?	0.352986	#NAME?	0.956878	0.31196	0	0	0	0	0	0	0	0.0217992	0	0.0269067	0	0
ENSG00000054938.11	CHRDL2	0.851555	0.0678915	0.28941	0.423755	0.493416	-0.246912	1.20958	1.37472	0.88987	1.41088	1.23601	1.80396	1.17334	0.893767	1.25092	0.941736	0.962031	0.854013
ENSG00000054965.6	FAM168A	0.794961	0.0297614	0.864998	0.0219112	0.93185	-0.00890026	133.566	119.782	123.596	128.629	111.266	135.382	114.102	120.244	135.274	120.219	113.849	128.471
ENSG00000054967.8	RELT	0.484776	-0.111511	0.452156	-0.142332	0.641973	-0.0757347	23.9125	21.3688	26.167	20.5415	24.0392	25.4252	25.3486	28.2736	23.6423	22.8707	24.9622	24.5529
ENSG00000055044.6	NOP58	0.00166943	0.83103	0.00276986	0.915424	0.0484691	0.496639	6.79228	6.46926	3.03037	10.2349	3.15309	3.90504	4.33916	2.02732	2.80205	4.43961	2.68356	5.62872
ENSG00000055070.12	SZRD1	0.1927	-0.13253	0.225094	-0.158587	0.956998	-0.0054824	446.476	437.565	437.287	411.451	410.785	476.754	509.01	474.547	466.367	453.54	499.927	472.075
ENSG00000055118.10	KCNH2	0.136219	-1.92595	0.409434	-0.928564	0.713122	-0.39075	0.0232612	0.0202164	0.0721516	0.0239132	0.100899	0.106115	0.0221386	0.392385	0.0250183	0.107627	0.0506332	0.174685
ENSG00000055130.11	CUL1	0.099398	0.336194	0.0582925	0.459562	0.114774	0.335545	14.0963	12.8374	6.95061	19.8241	8.42506	8.70144	9.69669	6.19097	10.9831	11.6775	8.78486	12.9655
ENSG00000055147.13	FAM114A2	0.179492	0.338733	0.0105354	0.735172	0.43596	0.189023	6.5364	6.04472	3.46328	10.6892	5.95303	4.49928	4.6491	3.24808	4.80352	5.70423	3.13926	5.43463
ENSG00000055163.14	CYFIP2	0.0938912	0.227493	0.354192	0.144118	0.651023	-0.0599946	49.337	51.37	57.8175	47.3482	48.936	53.482	35.798	50.2689	49.4613	42.8086	43.1142	42.4483
ENSG00000055208.13	TAB2	0.13974	0.409052	0.0458629	0.629023	0.282037	0.271661	5.04768	4.3061	2.50126	7.31745	3.68281	2.82266	3.07726	2.15812	3.70272	3.71313	2.48103	4.44475
ENSG00000055211.8	GINM1	0.155917	0.220513	0.0681512	0.329115	0.926393	0.0145758	30.542	34.186	24.6759	40.7481	31.2534	24.4914	24.9944	23.6957	28.1206	29.5436	19.747	27.2702
ENSG00000055332.12	EIF2AK2	0.163581	0.270239	0.156582	0.328624	0.515089	0.13317	17.0505	14.475	8.61009	21.8089	10.5439	9.48669	14.3679	8.0657	10.883	11.8121	9.69626	14.5182
ENSG00000055483.15	USP36	0.164735	-0.173006	0.339244	-0.133576	0.635976	0.0514175	77.7622	63.6414	68.2314	74.0114	62.7087	78.9496	95.9485	69.8664	70.7769	69.2041	80.5827	92.0976
ENSG00000055609.13	KMT2C	0.03645	0.534104	0.0819157	0.522918	0.43584	0.191097	5.21051	7.379	3.84809	7.9631	4.56567	3.79892	3.675	3.33528	4.35319	4.60105	3.18989	5.00762
ENSG00000055732.8	MCOLN3	0.136952	0.533043	0.0240553	0.860262	0.272456	0.348862	2.11677	2.04186	1.13038	3.32394	1.38736	1.93129	1.81536	1.06816	0.775569	1.45296	1.16456	1.97976
ENSG00000055917.11	PUM2	0.0272946	0.448308	0.0704435	0.441238	0.607663	0.109742	14.957	11.3819	9.95693	20.0871	7.92056	8.14964	9.45316	7.01934	10.1574	10.09	6.50637	11.7427
ENSG00000055950.12	MRPL43	0.794528	-0.031367	0.404862	-0.113788	0.989492	-0.00117896	76.4131	80.9669	102.407	65.9049	90.8595	88.8396	86.761	92.385	86.6135	86.2899	94.1271	81.7135
ENSG00000055955.11	ITIH4	0.991055	0.00220245	0.805686	-0.234916	0.505237	-0.685989	0.116306	0.141515	0.312657	0.239132	0.0756742	0.169784	0.132831	0.0871968	0.350257	0.0538135	0.101266	0.194094
ENSG00000055957.6	ITIH1	0.213366	Inf	1	NA	0.357934	Inf	0	0	0.0481011	0	0	0	0	0	0	0	0	0.0194094
ENSG00000056050.6	C4orf27	0.658851	0.0909021	0.4764	0.17706	0.979027	0.00530887	10.0721	10.7956	8.29744	14.6827	9.56017	6.74892	8.05843	8.37089	10.9831	10.6013	7.44308	9.103
ENSG00000056097.11	ZFR	0.0620674	0.383794	0.0120037	0.607166	0.358149	0.197401	12.2354	12.9385	8.6582	24.3437	7.36562	7.83129	10.4937	6.75775	8.70638	9.71333	6.22788	13.4119
ENSG00000056277.11	ZNF280C	0.302505	0.350949	0.616235	0.187088	0.458027	-0.265202	2.04699	2.08229	1.34683	2.58263	0.655843	1.6554	1.28404	0.762972	2.25165	0.645762	1.18988	1.68862
ENSG00000056487.11	PHF21B	0.855315	-0.0892987	0.217221	-0.675012	0.103122	-0.924778	0.721098	0.404329	0.45696	0.215219	0.47927	0.360791	0.221386	0.762972	0.700514	0.134534	0.354432	0.388188
ENSG00000056558.6	TRAF1	0.350799	0.567097	0.507903	0.438936	0.56855	-0.391936	0.0697837	0.727792	0.408859	0.239132	0.504494	0.360791	0.110693	0.653976	0.0500367	0.242161	0.354432	0.0194094
ENSG00000056586.11	RC3H2	0.639781	0.0793802	0.560644	0.116776	0.783978	0.0472563	23.5869	19.6302	18.7354	27.5241	18.7167	17.4029	19.9468	19.0089	19.7395	19.6957	15.9748	24.1841
ENSG00000056661.9	PCGF2	0.701578	0.0512124	0.897354	0.0193927	0.908341	-0.0142298	50.5466	52.5021	59.4529	44.8373	52.7701	61.5043	49.214	56.2855	51.4878	47.3559	57.3168	48.7952
ENSG00000056736.5	IL17RB	0.277368	0.622156	0.436011	0.471698	0.504722	0.415575	0.558269	0.505411	0.312657	0.645657	0.277472	0.318345	0.420632	0.174394	0.30022	0.591948	0.177216	0.407597
ENSG00000056972.14	TRAF3IP2	0.45333	-0.128392	0.404553	-0.170152	0.526765	-0.11253	16.9342	19.2258	19.5771	17.4567	18.5149	18.2306	20.8988	19.4231	20.6652	18.0813	18.7596	18.8271
ENSG00000056998.14	GYG2	0.134171	-0.231608	0.615885	0.0871533	0.931455	0.0120794	25.2849	31.5579	22.9923	32.3785	31.7075	35.591	30.6398	29.4943	33.6997	30.9427	26.6584	35.7715
ENSG00000057019.11	DCBLD2	0.0694233	0.304877	0.235108	0.238612	0.42016	0.142814	31.3561	22.4403	15.4645	32.9285	19.6248	13.6676	21.6958	16.5674	17.8631	21.1218	18.7596	21.2533
ENSG00000057149.10	SERPINB3	0.0273381	Inf	0.00632517	Inf	0.357934	Inf	0.0465224	0.161732	0	0.191306	0.176573	0	0	0	0	0	0	0.0194094
ENSG00000057252.8	SOAT1	0.663722	0.0665115	0.209304	0.222722	0.607775	0.0791315	36.776	31.5174	20.0101	47.5634	27.2427	23.7061	35.3331	19.1397	29.947	37.1313	17.9242	32.8601
ENSG00000057294.9	PKP2	0.788184	-0.196695	0.786134	0.194483	0.00785934	-3.36888	0.139567	0.242597	0.216455	0.239132	0.100899	0.445683	0.287801	0.348787	0.0500367	0.0269067	0	0.0388188
ENSG00000057468.6	MSH4	0.623264	-1.10314	0.409395	-2.06518	0.105215	#NAME?	0.0465224	0	0	0.0239132	0	0	0	0	0.100073	0	0	0
ENSG00000057593.9	F7	0.344375	#NAME?	0.351833	#NAME?	0.359682	#NAME?	0	0	0	0	0	0	0.0221386	0	0	0	0	0
ENSG00000057608.12	GDI2	0.172158	0.166273	0.0869644	0.233491	0.41957	0.0876318	112.91	90.4888	64.239	130.064	85.6379	65.0061	96.9004	61.7789	80.0837	99.7433	55.1649	95.3001
ENSG00000057657.10	PRDM1	0.28825	0.328006	0.889413	0.0495955	0.106571	-0.460875	1.60502	2.20359	4.71391	3.4435	1.48826	2.10108	1.70467	3.13908	1.95143	1.74894	1.77216	1.35866
ENSG00000057663.8	ATG5	0.0894566	0.360123	0.0540995	0.484306	0.635172	0.105009	12.4215	10.4519	7.38352	16.9784	9.43405	6.60036	9.85166	6.01658	7.73067	10.4936	4.48104	10.0541
ENSG00000057704.6	TMCC3	0.115245	0.489573	0.297814	0.37019	0.082773	-0.529523	2.53547	3.76026	1.87594	3.92177	1.74051	1.86763	1.61611	2.15812	2.0515	1.77584	0.734182	1.47511
ENSG00000057757.5	PITHD1	0.00846823	-0.322744	0.321158	-0.134816	0.925593	-0.00978897	82.5075	85.4347	51.6125	85.418	84.0992	80.8385	102.501	88.0905	84.2868	87.42	93.3676	88.6427
ENSG00000057935.9	MTA3	0.412536	0.118768	0.329096	0.162864	0.51815	-0.0949104	39.5673	40.3318	34.6087	42.2068	38.5182	37.4586	36.2629	32.5026	36.802	33.9294	26.5318	37.0719
ENSG00000058056.4	USP13	0.787321	-0.0605435	0.770942	0.0758357	0.620097	-0.114016	9.60688	7.45987	5.65188	11.3827	7.16382	6.4518	8.76687	5.99478	8.95657	7.53389	5.84814	8.22958
ENSG00000058063.11	ATP11B	0.0171784	0.549928	0.104534	0.450608	0.495464	0.159215	7.6762	9.44108	6.7101	10.2827	6.91157	5.0723	6.59729	4.14185	5.55407	5.81185	4.98737	7.14266
ENSG00000058085.10	LAMC2	0.262694	0.225838	0.842681	0.0485446	0.472958	-0.154786	12.468	10.7754	11.6405	11.1914	9.05568	10.6327	8.98825	10.8124	10.0574	9.12138	9.59499	7.76376
ENSG00000058091.12	CDK14	0.946364	-0.0173532	0.404662	0.245395	0.933039	-0.0248627	5.11747	4.44762	3.99239	6.71962	4.8936	4.66906	4.78193	4.42524	4.52832	3.87457	3.64559	5.80341
ENSG00000058262.5	SEC61A1	0.0386464	-0.213392	0.200861	-0.164933	0.696832	0.0389558	346.546	358.053	322.518	365.92	320.026	377.367	451.007	355.131	385.958	386.757	386.635	434.926
ENSG00000058272.11	PPP1R12A	0.0347256	0.461999	0.0543198	0.502631	0.265402	0.250755	8.00186	11.4223	8.39364	15.0653	6.91157	6.66403	5.95527	6.77955	7.48049	6.64596	7.21523	9.87938
ENSG00000058335.11	RASGRF1	0.0726486	-0.65474	0.181355	-0.524158	0.0335779	-0.69617	1.23284	1.07147	0.986072	1.57827	1.00899	1.0187	1.99247	1.41695	1.7763	0.941736	0.759498	1.4557
ENSG00000058404.15	CAMK2B	0.953432	0.0141502	0.376043	0.416	0.0496022	-1.21	0.465224	0.687359	0.408859	0.430438	0.403596	1.23094	0.177108	0.54498	0.825605	0.0807202	0.405066	0.174685
ENSG00000058453.12	CROCC	0.52052	-0.0923847	0.731068	-0.0567253	0.340354	-0.133571	37.5669	37.8047	36.0758	36.3242	38.4677	39.5597	39.6501	39.1078	40.1795	34.2254	38.4053	34.374
ENSG00000058600.11	POLR3E	0.623893	-0.0603516	0.277798	-0.15108	0.511465	-0.072129	79.2975	74.2348	77.9719	72.1462	74.6652	70.8	84.2593	81.2456	76.1308	71.1414	82.9625	72.7658
ENSG00000058668.10	ATP2B4	0.243951	0.308705	0.0177256	0.712252	0.530105	0.155382	3.90788	5.29671	3.94429	8.65659	5.42332	3.33201	3.29864	2.55051	4.7785	4.84321	2.55698	4.27007
ENSG00000058673.11	ZC3H11A	0.0625468	0.362787	0.0213803	0.530559	0.240518	0.241876	14.608	16.8605	8.9949	22.4545	12.1583	10.8874	9.91807	9.72244	11.8587	11.0049	11.3672	14.3824
ENSG00000058729.6	RIOK2	0.000901871	1.20729	0.00343942	1.17079	0.274351	0.379032	2.32612	2.85052	1.03417	3.85003	1.23601	0.976259	1.39473	0.697574	0.60044	1.10318	0.506332	1.84389
ENSG00000058799.9	YIPF1	0.193616	-0.188792	0.280745	-0.180458	0.507506	-0.0925685	33.6125	37.1174	32.9492	31.6372	35.9705	36.7795	40.0486	36.4918	41.7556	37.9654	36.0255	35.4804
ENSG00000058804.10	NDC1	0.651231	0.0617836	0.329393	0.151271	0.368968	0.115563	60.0605	48.4588	35.4505	66.8136	47.145	39.3899	55.612	36.688	45.7836	55.0243	41.899	50.6197
ENSG00000058866.10	DGKG	0.808986	0.25226	0.266204	0.959264	0.579303	0.533047	0.162829	0.0202164	0.264556	0.263046	0.277472	0.191007	0.110693	0.0653976	0.200147	0.322881	0	0.213503
ENSG00000059122.12	FLYWCH1	0.632529	-0.049821	0.600105	-0.066932	0.648526	-0.0447779	309.839	291.663	325.091	263.476	304.639	348.461	324.131	331.522	304.448	283.651	342.761	292.364
ENSG00000059145.14	UNKL	0.441733	-0.108934	0.385868	-0.141927	0.922544	-0.0131348	41.405	35.9044	38.8416	36.7307	36.5002	40.4086	46.823	41.4621	37.1022	36.7546	44.1268	41.7496
ENSG00000059377.11	TBXAS1	0.792276	-0.0741753	0.586586	-0.176181	0.94407	0.0174289	3.8381	3.71983	2.54936	2.46306	3.22876	3.73525	4.02922	3.26988	3.35246	3.82076	3.01268	3.80424
ENSG00000059378.8	PARP12	0.273653	-0.152257	0.611571	-0.0801569	0.841835	0.0256028	40.5443	48.2364	37.5429	44.7416	40.5866	47.6032	48.2178	45.9745	46.334	45.7414	46.2281	49.2028
ENSG00000059573.4	ALDH18A1	0.573722	-0.0581339	0.514738	-0.0837165	0.587388	-0.0538778	341.289	344.023	368.551	332.633	342.123	361.619	357.117	368.603	372.573	332.271	356.255	355.774
ENSG00000059588.5	TARBP1	0.127013	0.268396	0.0304828	0.445113	0.410172	0.15273	23.0984	17.75	16.7632	28.935	19.8266	16.4266	17.6887	13.4065	16.7873	20.7989	11.6963	20.0111
ENSG00000059691.7	PET112	0.810749	-0.030675	0.383941	-0.12719	0.91739	-0.0120015	57.4552	58.5872	70.6364	54.1395	64.9032	55.7317	64.5782	63.2831	63.0212	61.2128	65.57	60.0526
ENSG00000059728.6	MXD1	0.99586	-0.00027731	0.576838	0.196361	0.756154	-0.088416	1.95394	2.42597	1.94809	2.8935	1.96753	2.3982	1.90392	2.17992	2.25165	2.50233	1.34178	2.03799
ENSG00000059758.3	CDK17	0.0148807	0.704066	0.0655929	0.614965	0.688868	0.115971	4.51268	4.1848	2.86201	6.26527	2.72427	1.88885	2.87801	2.22352	2.00147	3.52478	1.9747	2.09621
ENSG00000059769.15	DNAJC25	0.857558	0.034772	0.622292	0.117004	0.947742	0.0138974	13.7939	12.1703	7.74428	15.2088	10.9223	9.59281	11.8663	8.91587	12.1589	15.0678	6.557	11.1798
ENSG00000059804.11	SLC2A3	0.0899053	0.2183	0.110925	0.230814	0.191696	-0.159853	52.9425	67.4016	83.0706	67.6266	62.8096	74.9385	38.9639	71.1744	64.8726	49.5084	54.8104	50.4256
ENSG00000059915.12	PSD	0.204686	0.233423	0.15453	0.310793	0.971851	0.00782711	13.7241	16.3147	18.3025	14.324	18.9438	17.7849	11.2907	15.7826	14.0853	14.5834	14.4051	11.8785
ENSG00000060069.12	CTDP1	0.480429	-0.0819482	0.372748	-0.117151	0.795536	-0.0262469	108.165	104.337	116.14	92.5681	109.828	118.637	115.74	124.495	107.954	104.721	124.608	108.227
ENSG00000060138.8	YBX3	0.906839	0.012655	0.968575	-0.0050223	0.988978	-0.00145256	212.352	197.697	228.6	207.543	205.682	218.279	205.424	210.798	217.484	192.329	216.204	216.298
ENSG00000060140.4	STYK1	0.878728	-0.0625692	0.741999	-0.152305	0.116387	-0.828253	0.604792	0.505411	0.505061	0.502178	0.655843	0.360791	0.354217	1.13356	0.200147	0.457414	0.329116	0.155275
ENSG00000060237.12	WNK1	0.33291	0.171661	0.0190623	0.482169	0.363682	0.167577	21.8655	17.4872	13.5645	33.4068	15.8664	16.4266	16.8696	9.87503	20.2899	17.4087	12.7089	21.952
ENSG00000060303.5	RPS17P5	0.345664	Inf	0.341589	Inf	0.213406	Inf	0.0232612	0	0	0.0239132	0	0	0	0	0	0.0269067	0	0.0194094
ENSG00000060339.9	CCAR1	0.0190423	0.596645	0.0291491	0.649022	0.129039	0.369261	6.21074	7.03532	3.87214	10.2109	3.50624	4.0536	4.60482	2.7249	4.00294	4.4127	3.26584	6.75447
ENSG00000060491.12	OGFR	0.80829	-0.0261293	0.396303	-0.107392	0.594848	-0.0516163	198.651	193.613	223.213	171.027	202.454	208.856	207.018	223.202	197.12	185.656	223.368	188.543
ENSG00000060558.3	GNA15	0.329868	-0.408173	0.103455	-0.739689	0.0690045	-0.721925	0.535008	0.788441	0.937971	0.550004	0.781966	0.466906	0.841265	1.11176	1.05077	0.726482	0.683548	0.388188
ENSG00000060566.9	CREB3L3	0.110856	3.41479	0.513579	1.74802	0.485979	1.83266	0.139567	0	0.0962022	0.0239132	0.0504494	0	0.0221386	0	0	0.0269067	0.0506332	0
ENSG00000060642.6	PIGV	0.842999	0.0297762	0.484796	-0.122754	0.32681	-0.147174	29.5185	30.3044	40.3087	26.6393	32.5903	30.9432	28.7801	35.5763	33.8248	29.3014	33.5445	24.6887
ENSG00000060656.15	PTPRU	0.061503	0.241634	0.123178	0.22478	0.146058	-0.179265	52.9193	67.2803	81.4351	52.9678	72.2436	74.2593	39.1631	73.1363	58.3928	46.2527	60.1269	42.5648
ENSG00000060688.8	SNRNP40	0.240528	-0.129229	0.136095	-0.189573	0.508637	-0.0644257	157.013	171.173	167.56	149.242	165.777	160.892	185.698	185.468	171.576	168.059	181.469	162.806
ENSG00000060709.9	RIMBP2	0.828864	-0.29106	0.749718	-0.464592	0.323171	1.05765	0.0697837	0.0808658	0.0481011	0.0239132	0.0252247	0.127338	0.243524	0	0	0.0807202	0.126583	0.291141
ENSG00000060718.14	COL11A1	0.275507	-1.83017	0.18052	-2.49261	0.0177222	#NAME?	0.0232612	0	0.0481011	0.0239132	0	0.021223	0.0885542	0.0653976	0.100073	0	0	0
ENSG00000060749.10	QSER1	0.00134542	0.812056	0.00593088	0.818381	0.0473609	0.485257	6.46662	7.78333	4.44935	11.0718	3.50624	4.22338	3.71928	2.96469	3.97792	4.60105	3.11394	7.00679
ENSG00000060762.14	MPC1	0.368261	-0.161014	0.707684	-0.0794006	0.469801	-0.135022	14.0498	15.6475	16.9316	13.3197	18.9438	17.127	15.5413	19.0307	17.6129	15.8481	15.7976	15.2752
ENSG00000060971.13	ACAA1	0.720799	-0.0451339	0.630509	-0.0685194	0.875773	-0.017797	63.0844	68.554	71.9352	59.2092	70.2761	71.0122	68.4967	73.7031	68.0499	64.2264	72.1523	68.6316
ENSG00000060982.10	BCAT1	0.382901	0.387038	0.753326	-0.1717	0.236702	0.488961	0.744359	0.768225	0.817719	0.597831	0.327921	0.657914	0.30994	0.523181	0.950697	0.753389	0.784815	0.931651
ENSG00000061273.13	HDAC7	0.0658919	-0.192999	0.288888	-0.135097	0.690655	-0.0390736	289.183	270.435	254.455	257.474	271.166	319.64	345.406	294.333	291.814	283.893	308.23	302.573
ENSG00000061337.11	LZTS1	0.37396	-1.753	0.211818	-2.93453	0.847572	-0.271823	0	0	0.0481011	0	0	0.021223	0	0.0871968	0.075055	0.107627	0.0253166	0
ENSG00000061455.10	PRDM6	0.842754	-0.0573721	0.964049	-0.0156342	0.33061	-0.258293	2.79135	3.23463	3.19872	3.37177	2.67382	3.45935	3.03298	3.24808	3.32744	2.26017	2.83546	2.83377
ENSG00000061656.5	SPAG4	0.0339819	0.314943	0.0186603	0.401709	0.135959	-0.233452	24.6104	42.1108	44.734	25.6589	49.8441	42.9554	11.5785	45.6911	32.3988	21.8483	36.5572	17.022
ENSG00000061676.10	NCKAP1	0.0315221	0.360128	0.0125946	0.488708	0.159471	0.246049	28.5183	24.9471	17.4607	40.796	18.3384	18.4853	20.0133	15.739	19.5643	20.5567	17.3925	26.7655
ENSG00000061794.8	MRPS35	0.529707	0.0921587	0.450866	0.127802	0.540678	0.0879089	40.5908	36.8141	30.7606	48.6156	31.3039	31.0705	39.0524	27.903	34.6254	37.3735	29.4432	39.6728
ENSG00000061918.8	GUCY1B3	0.71332	0.383586	0.0517847	1.59219	0.888261	-0.165805	0.0697837	0.181948	0.168354	0.263046	0.454045	0.254676	0.0664157	0.130795	0.125092	0.16144	0.0253166	0.0970469
ENSG00000061936.5	SFSWAP	0.610069	0.0692966	0.996094	0.000656752	0.570802	0.0717318	49.3138	45.4263	57.3846	54.0917	42.0244	49.0888	50.9629	45.8655	48.3104	47.894	49.4686	53.1623
ENSG00000061938.12	TNK2	0.598401	0.063686	0.977695	0.00369224	0.284961	-0.115968	82.0423	85.7581	104.452	70.8788	93.3819	97.159	78.8354	90.9244	90.9917	74.9083	86.0258	76.5894
ENSG00000061987.10	MON2	0.0117334	0.669317	0.0108565	0.781127	0.21641	0.307702	5.90835	6.22666	2.91012	8.08267	3.88461	4.30827	3.49789	2.24532	3.72773	3.52478	2.73419	5.29876
ENSG00000062038.9	CDH3	0.127179	0.415128	0.35028	0.295517	0.518695	-0.167636	2.95417	4.08372	5.82023	2.72611	4.51523	4.6054	2.23599	3.31348	4.10301	2.52923	3.72154	2.23208
ENSG00000062194.11	GPBP1	0.00287628	0.947986	0.00357703	1.03294	0.0937324	0.484985	3.0007	3.57831	2.30885	5.40439	1.61438	2.41942	1.94819	0.762972	1.90139	2.71758	0.886081	2.75613
ENSG00000062282.10	DGAT2	0.979526	-0.00462706	0.859763	0.0466779	0.800587	-0.0547986	7.44359	7.7429	8.29744	6.60005	8.7782	8.97734	6.75226	10.3982	6.42971	6.8074	9.56968	6.05573
ENSG00000062370.12	ZNF112	0.124238	1.11702	0.206071	0.988633	0.921658	0.0861508	0.232612	0.606493	0.144303	0.621744	0.151348	0.127338	0.110693	0.217992	0.125092	0.16144	0.101266	0.213503
ENSG00000062485.14	CS	0.143104	-0.15154	0.307055	-0.131282	0.91203	0.0108497	337.892	314.305	349.43	368.598	290.286	357.99	412.331	309.331	392.088	352.613	336.053	418.214
ENSG00000062524.11	LTK	0.364743	0.4009	0.954215	0.0283738	0.22371	0.520587	0.558269	1.19277	0.649365	0.621744	0.554944	0.679137	0.531325	0.762972	0.525385	0.699575	1.31646	0.562872
ENSG00000062582.9	MRPS24	0.996138	0.000963643	0.648472	-0.0843604	0.325562	0.15338	24.6104	26.3622	30.3037	20.7567	29.5886	26.3378	25.1715	29.5597	26.5695	27.5256	35.4686	26.2803
ENSG00000062598.13	ELMO2	0.320458	-0.134666	0.450357	-0.116241	0.156465	-0.181638	52.4075	45.5274	43.1948	45.3873	47.9522	49.7468	50.5866	52.4925	52.0131	44.719	41.8483	48.407
ENSG00000062650.13	WAPAL	0.0636796	0.465163	0.242876	0.347373	0.322258	0.240255	6.60619	6.36818	4.44935	8.22615	3.05219	4.7964	5.33539	3.59687	3.70272	4.68177	4.10129	5.93927
ENSG00000062716.6	VMP1	0.457528	0.0836421	0.508278	0.0849283	0.993499	-0.000878474	136.101	142.91	164.482	157.803	151.222	135.297	124.419	148.67	145.832	137.063	136.938	139.321
ENSG00000062725.5	APPBP2	0.411838	0.180076	0.146776	0.37669	0.759118	0.0663957	10.6769	8.83459	4.95441	13.9653	7.69354	6.40935	7.12861	5.73319	8.75642	7.15719	5.69624	9.47178
ENSG00000062822.8	POLD1	0.621488	-0.0527762	0.322414	-0.125257	0.499054	-0.0656326	217.167	201.841	250.607	181.884	216.025	239.523	231.414	243.497	220.337	201.182	248.812	205.817
ENSG00000063015.15	SEZ6	0.569307	-0.939913	0.872124	0.187831	0.437001	0.921001	0.0697837	0.0202164	0.0240505	0.0717397	0.0504494	0.127338	0.0221386	0.0217992	0.175128	0.0269067	0.303799	0.0776376
ENSG00000063046.13	EIF4B	0.00386191	0.331437	0.00952955	0.336827	0.99709	9.42643e-05	156.013	137.694	124.413	173.036	131.446	115.644	114.589	96.7448	121.314	120.515	88.8106	118.863
ENSG00000063127.11	SLC6A16	0.0446648	0.685943	0.757103	0.11949	0.629411	0.150983	2.37264	1.67796	2.50126	1.55436	1.26124	1.61295	0.996235	1.50414	1.57616	1.39915	1.59495	1.47511
ENSG00000063169.6	GLTSCR1	0.869642	0.0261169	0.693744	-0.0723203	0.627357	-0.0765713	25.8432	23.9161	35.6429	24.248	25.2499	30.3489	27.0754	30.4317	26.4444	25.8574	27.2407	25.5039
ENSG00000063176.11	SPHK2	0.046377	-0.255334	0.344331	-0.135349	0.715552	0.0413815	63.9451	63.9446	48.7986	53.5178	63.642	75.0446	76.1788	70.4332	64.4973	69.3656	75.5954	69.4662
ENSG00000063177.8	RPL18	0.818217	0.0224321	0.705806	-0.0528346	0.769188	0.032362	904.815	1000.21	1203.78	799.084	1110.32	1044.19	953.375	1147.84	962.556	973.755	1214.46	905.72
ENSG00000063180.4	CA11	0.140059	0.278118	0.0644931	0.413162	0.725099	0.0729445	10.6071	17.9724	15.681	14.5632	18.2123	15.8748	8.58976	13.3847	14.5607	15.4176	13.4431	9.08359
ENSG00000063241.3	ISOC2	0.38914	-0.0989268	0.722645	-0.046004	0.893952	-0.0130918	107.281	120.389	128.045	102.54	140.779	126.044	119.216	139.449	122.665	116.452	147.495	109.158
ENSG00000063244.8	U2AF2	0.0106464	-0.262826	0.0530461	-0.249983	0.846682	-0.0193852	392.277	313.8	344.62	339.592	330.293	391.31	499.092	384.821	378.052	399.673	423.927	404.938
ENSG00000063245.10	EPN1	0.750739	-0.0325964	0.37132	-0.115303	0.643369	-0.0461339	362.642	354.839	435.7	307.524	377.311	405.169	391.985	413.334	375.375	356.568	429.749	342.556
ENSG00000063322.9	MED29	0.38944	-0.101903	0.498073	-0.0902283	0.730339	-0.0357795	100.07	97.605	92.3781	92.0659	95.4756	105.16	107.328	105.617	98.6473	92.6668	107.089	100.269
ENSG00000063438.12	AHRR	0.0933932	-0.28631	0.29438	-0.210741	0.689419	-0.069025	20.5629	18.4778	14.0696	19.9675	17.3798	18.6763	25.7471	20.7746	18.3134	20.7451	18.9368	21.3115
ENSG00000063660.4	GPC1	0.188423	-0.140806	0.402725	-0.105948	0.0917205	-0.163883	183.95	220.197	247.36	180.258	233.909	253.933	237.702	249.514	231.795	204.276	233.571	195.705
ENSG00000063761.11	ADCK1	0.0429745	-0.363104	0.578053	-0.115927	0.901507	0.0221947	15.1431	17.3659	10.9189	16.2132	17.8339	17.5514	21.3637	15.9134	18.6387	19.5343	17.3419	19.1377
ENSG00000063854.8	HAGH	0.847196	0.0225833	0.937825	0.0102979	0.655766	-0.0454985	98.8834	106.116	130.715	88.0724	128.495	116.62	99.2693	122.293	109.255	102.945	120.532	93.0292
ENSG00000063978.11	RNF4	0.783834	0.0326674	0.95769	0.00704131	0.320669	0.103932	99.3021	97.7667	91.5604	103.759	85.8902	94.1878	94.2217	89.3113	98.9225	97.6984	98.9626	102.889
ENSG00000064012.17	CASP8	0.756483	-0.0451473	0.859456	0.0295905	0.953111	0.00832496	43.1961	35.6012	29.3417	45.2199	35.7434	33.0442	41.222	33.2438	37.2273	39.2838	34.304	37.2466
ENSG00000064042.13	LIMCH1	0.221202	0.2994	0.117614	0.445875	0.556322	0.139344	7.30402	5.35736	5.38732	10.4023	5.37287	4.22338	5.42395	4.22904	5.02869	4.84321	4.93674	6.17219
ENSG00000064102.10	ASUN	0.00121187	0.956175	0.00472179	0.954109	0.0532637	0.524296	4.02419	5.09454	2.40505	7.46093	2.16933	1.88885	2.16958	1.87473	1.90139	2.69067	1.92406	3.82365
ENSG00000064115.6	TM7SF3	0.490021	-0.0814364	0.880377	-0.0199429	0.650025	-0.0469696	104.117	100.415	95.5769	102.205	104.456	106.837	110.516	101.017	106.328	102.299	100.203	101.123
ENSG00000064195.7	DLX3	0.820166	0.0682754	0.525791	-0.220572	0.847335	0.0543229	2.2796	2.709	3.41518	3.15655	1.43781	2.29209	3.25437	2.09272	2.67696	3.01355	2.83546	2.36795
ENSG00000064199.2	SPA17	0.88957	0.0323799	0.780585	0.078666	0.82835	0.0500576	5.53617	6.32775	5.96454	5.76309	7.18905	5.47554	4.80407	6.19097	6.45473	6.13474	5.39244	6.30805
ENSG00000064201.11	TSPAN32	0.635979	-0.287784	0.683666	-0.246113	0.552182	-0.375406	0.255873	0.303247	0.336708	0.454351	0.277472	0.191007	0.199247	0.54498	0.350257	0.322881	0.278483	0.232913
ENSG00000064205.6	WISP2	0.0213874	0.71164	0.688918	-0.149632	0.0802418	-0.526139	0.95371	3.67939	4.6177	0.478265	2.21978	2.3982	1.04051	2.98649	1.62619	0.861015	2.30381	0.718147
ENSG00000064218.4	DMRT3	0.652947	0.600627	0.875134	0.246781	0.726941	-0.547875	0.0232612	0.222381	0.0240505	0.143479	0.0252247	0.042446	0.0221386	0.130795	0.0250183	0	0.101266	0.0194094
ENSG00000064225.8	ST3GAL6	0.0270271	0.972953	0.348344	0.458415	0.716214	-0.198478	0.674575	1.55667	0.721516	1.17175	0.302697	0.594245	0.110693	0.719373	0.675495	0.457414	0.354432	0.485235
ENSG00000064270.8	ATP2C2	0.640147	0.281843	0.700045	0.23527	0.914683	0.0506539	0.488486	0.202164	0.553163	0.310872	0.554944	0.339568	0.287801	0.435984	0.30022	0.295974	0.227849	0.524054
ENSG00000064300.4	NGFR	0.414873	0.371923	0.818976	0.115754	0.252247	-0.57921	0.488486	0.929956	0.841769	0.454351	0.781966	0.657914	0.553464	0.719373	0.475349	0.295974	0.607598	0.252322
ENSG00000064309.10	CDON	0.567575	0.133777	0.256346	0.311116	0.79991	-0.0627678	7.37381	6.63099	5.45947	9.78051	5.12062	7.13093	5.18042	5.97298	6.60484	5.30063	4.78484	6.69624
ENSG00000064313.7	TAF2	0.186844	0.351232	0.0142925	0.734171	0.16051	0.348858	4.5592	4.71043	4.35315	9.13485	4.61612	4.03237	4.27274	2.7903	3.62766	5.05847	3.34179	5.02703
ENSG00000064393.11	HIPK2	0.322637	0.208148	0.0910489	0.420042	0.208435	0.272917	11.3747	11.1393	6.32529	17.098	7.49174	8.85	10.1395	5.4716	9.38188	10.0362	7.94941	11.7815
ENSG00000064419.9	TNPO3	0.696419	0.065218	0.158934	0.273551	0.943675	0.0109739	28.0763	21.0251	15.1999	38.0459	16.2699	20.0558	25.3044	15.957	20.2649	22.1442	12.7343	26.2609
ENSG00000064489.17	MEF2BNB-MEF2B	0.884346	-0.0782509	0.420114	0.388303	0.17342	0.582163	0.58153	0.62671	0.360758	0.502178	0.882865	0.785252	0.531325	0.501381	0.625459	0.834109	0.683548	0.931651
ENSG00000064490.9	RFXANK	0.175262	-0.14668	0.717553	-0.0457338	0.88161	0.0146003	189.277	208.896	185.261	175.14	237.617	213.567	201.638	236.281	208.578	213.37	230.533	200.907
ENSG00000064545.10	TMEM161A	0.794057	-0.0284669	0.841958	0.0253078	0.979654	-0.00232568	170.714	187.487	197.551	163.543	216.579	197.289	172.481	211.605	183.284	174.329	215.622	169.386
ENSG00000064547.9	LPAR2	0.733063	0.0794093	0.886115	-0.0398875	0.481232	-0.166527	5.67574	6.93424	7.28731	5.64352	6.4323	6.26079	6.4866	6.23457	6.12949	5.27372	5.51902	5.784
ENSG00000064601.12	CTSA	0.110782	-0.165536	0.635408	-0.060864	0.660297	-0.0434854	302.628	323.382	326.991	321.011	333.193	371.551	381.204	346.476	342.276	343.599	351.774	329.203
ENSG00000064607.12	SUGP2	0.639987	0.0545079	0.802801	-0.0329601	0.236118	-0.122752	123.261	100.395	120.83	124.444	94.1891	105.924	117.157	100.342	114.559	93.9045	93.5702	113.428
ENSG00000064651.9	SLC12A2	0.0979063	0.477222	0.0510686	0.635387	0.383448	0.227204	4.32659	3.55809	2.78986	6.19353	2.5477	3.18345	2.83373	1.76573	3.07726	2.7983	2.68356	3.37723
ENSG00000064652.6	SNX24	0.85554	0.0341455	0.949331	-0.0146285	0.782104	0.0541233	17.1203	12.797	12.0974	14.324	12.4358	13.9011	14.9214	11.7934	14.3605	14.4489	13.0634	14.557
ENSG00000064655.14	EYA2	0.0636466	Inf	1	NA	1	NA	0.116306	0	0.0240505	0	0	0	0	0	0	0	0	0
ENSG00000064666.10	CNN2	0.790894	-0.0288677	0.693483	-0.0500192	0.116277	-0.153276	167.458	175.843	206.546	146.11	184.494	211.763	182.953	206.722	171.826	152.238	187.368	158.924
ENSG00000064687.8	ABCA7	0.683166	-0.0725775	0.678841	0.0860423	0.411112	-0.153308	14.0265	17.9926	17.4366	14.4675	18.4393	22.3478	14.4565	20.8618	16.7373	13.857	19.1394	13.2372
ENSG00000064703.7	DDX20	0.687569	0.103845	0.288194	0.317388	0.761341	0.0692875	5.93161	4.83173	2.88607	8.89572	3.93506	3.01367	5.64533	3.11728	3.9529	4.14364	2.68356	6.32746
ENSG00000064726.5	BTBD1	0.0549617	0.290962	0.0139323	0.42775	0.407323	0.127398	45.4989	30.4662	26.3834	57.3439	30.7489	24.555	33.562	23.2379	26.9448	34.7904	20.0761	35.3639
ENSG00000064763.6	FAR2	0.0662802	3.68452	0.263405	2.64107	0.692165	1.08924	0.0465224	0.141515	0.0962022	0.0956529	0	0.042446	0.0221386	0	0	0.0269067	0	0.0194094
ENSG00000064787.8	BCAS1	0.0164943	0.468472	0.0503535	0.459563	0.559584	-0.125721	14.2824	15.3443	12.3379	16.0697	13.8988	11.7788	9.23178	10.5944	10.5327	10.0631	8.3798	9.02537
ENSG00000064932.11	SBNO2	0.758299	0.0334483	0.683966	-0.0515622	0.330785	-0.0946433	186.857	182.777	243.632	168.684	202.454	207.604	193.115	211.692	194.993	168.059	208.583	177.887
ENSG00000064933.12	PMS1	0.363137	0.278994	0.604766	-0.185255	0.192738	0.355356	1.72133	3.67939	2.74176	2.48698	1.36214	2.05863	2.61235	2.52871	1.57616	2.47542	3.21521	2.79495
ENSG00000064961.14	HMG20B	0.130332	0.153529	0.697665	0.050861	0.398775	-0.0851859	391.812	500.094	641.452	354.848	559.283	515.231	383.418	544.5	451.931	398.677	530.687	355.328
ENSG00000064989.8	CALCRL	0.782706	-0.632137	0.107442	#NAME?	0.378358	-2.34207	0	0.0404329	0.0240505	0	0	0	0	0	0.100073	0	0	0.0194094
ENSG00000064995.12	TAF11	0.554192	-0.0779622	0.427162	-0.118513	0.916693	-0.0124186	52.5704	61.0132	51.9492	51.4613	54.6115	55.0313	56.8961	60.3838	57.6172	54.3785	62.5573	54.2298
ENSG00000064999.12	ANKS1A	0.892858	-0.0183589	0.879768	-0.023731	0.514676	-0.0849057	49.4533	44.3549	48.3897	49.3569	42.882	49.577	49.8782	44.078	50.2118	41.7054	46.0256	46.3884
ENSG00000065000.11	AP3D1	0.197964	-0.130623	0.342711	-0.12457	0.868783	-0.016906	500.279	436.958	445.681	451.171	421.707	517.269	548.261	487.801	479.452	463.845	500.712	513.631
ENSG00000065029.10	ZNF76	0.0024196	-0.370337	0.126914	-0.20727	0.969547	-0.00380536	83.3449	79.9965	56.9757	77.168	75.7246	94.0392	107.704	93.0172	84.3619	94.0121	94.7347	91.8646
ENSG00000065054.9	SLC9A3R2	0.594731	0.0660522	0.580595	0.0767469	0.853639	0.0207702	70.8769	73.6081	91.9933	63.0592	87.101	88.309	70.2013	81.8342	74.0793	69.2848	88.76	68.4375
ENSG00000065057.3	NTHL1	0.990299	0.00165864	0.680995	-0.0596526	0.587587	0.063141	59.5952	63.3785	68.6162	48.496	71.3355	63.9662	61.3902	68.4713	61.6952	58.1185	79.1144	60.3438
ENSG00000065060.12	UHRF1BP1	0.713482	0.0603596	0.254434	0.219539	0.650815	0.0761167	27.0528	22.3392	17.3404	31.135	20.0537	23.409	23.2233	16.6764	24.1677	23.5165	16.5571	26.5326
ENSG00000065135.7	GNAI3	0.00373349	0.35511	0.00344867	0.401429	0.185905	0.146794	110.491	99.6671	67.077	145.56	82.9893	58.045	89.0855	54.8686	73.0285	96.945	54.7345	85.2072
ENSG00000065150.14	IPO5	0.114075	0.253579	0.0469954	0.371339	0.214399	0.204547	33.5659	27.4539	19.2404	47.7786	22.1725	17.2331	28.1381	15.3684	23.8925	28.8171	18.5571	29.1917
ENSG00000065154.7	OAT	0.876616	-0.0186785	0.818856	-0.0308192	0.698098	-0.0409759	95.2082	92.9754	87.3516	98.6421	92.0702	82.791	94.2881	90.4013	94.7195	99.2589	83.2663	85.4984
ENSG00000065183.11	WDR3	0.0358535	0.452204	0.0274225	0.562567	0.120865	0.346423	15.492	8.20788	5.96454	18.3414	7.54219	6.1759	10.1616	4.49063	7.05517	11.2201	5.77219	10.2093
ENSG00000065243.14	PKN2	0.0479675	0.533938	0.0686811	0.568436	0.983962	-0.0117991	5.32682	4.7913	3.63163	6.60005	3.78371	3.71403	3.71928	2.48511	3.30242	2.87902	2.22786	4.19243
ENSG00000065268.6	WDR18	0.472191	-0.0762627	0.451958	-0.095296	0.874761	0.0155013	230.426	240.111	264.7	194.175	268.769	263.356	243.413	284.501	247.982	245.524	296.685	232.156
ENSG00000065308.4	TRAM2	0.299827	-0.140515	0.779301	-0.0430461	0.615288	0.06157	53.6171	49.874	38.529	63.3701	34.4317	54.3097	63.0506	41.0043	52.6636	55.9122	42.0509	63.3328
ENSG00000065320.4	NTN1	0.119442	0.312887	0.386507	0.210311	0.193071	-0.287047	11.0723	12.2916	12.867	8.6805	11.4268	13.6676	7.12861	12.2075	9.85723	6.94194	8.58233	8.11312
ENSG00000065325.8	GLP2R	0.327638	-0.242642	0.540438	-0.17725	0.293655	0.247873	4.48941	4.93281	4.78606	4.42395	5.32242	5.13597	6.4866	5.3626	4.97865	6.72668	6.93675	6.05573
ENSG00000065328.12	MCM10	0.997783	-0.00221986	0.638641	0.134411	0.817622	0.0518392	7.32728	4.87216	3.46328	10.3783	3.10264	3.75647	5.26898	3.88026	6.55481	5.11228	4.70889	6.23041
ENSG00000065357.15	DGKA	0.615299	0.0810826	0.539884	0.116206	0.408416	-0.139993	22.9356	26.0792	25.5176	22.3589	27.722	26.359	18.8399	28.3172	23.3671	20.5029	22.3546	20.3604
ENSG00000065361.10	ERBB3	0.134797	0.362786	0.969595	0.00952802	0.117405	-0.385359	4.18702	7.27792	7.23921	3.77829	4.49	6.38813	4.02922	4.92662	5.60411	3.71313	4.45572	2.83377
ENSG00000065371.13	ROPN1	0.335415	#NAME?	0.342824	#NAME?	0.972484	-0.342071	0	0	0	0	0	0	0	0	0.0250183	0	0	0.0194094
ENSG00000065413.12	ANKRD44	0.937197	0.0318012	0.66336	-0.167757	0.628293	-0.142868	1.65155	1.1119	1.9962	1.29131	1.69006	1.16727	1.30617	1.85293	1.5011	1.82966	1.29115	1.04811
ENSG00000065427.10	KARS	0.832398	-0.0232585	0.570892	-0.0720356	0.684419	-0.0398613	197.581	152.109	161.042	182.936	163.708	147.627	195.638	151.613	172.326	175.593	145.368	177.654
ENSG00000065457.6	ADAT1	0.524588	-0.114924	0.864356	-0.0367875	0.283099	-0.205379	17.8414	15.3038	13.3	19.4654	13.4448	16.1719	17.9322	14.1041	18.3134	14.8256	12.1013	16.1486
ENSG00000065485.13	PDIA5	0.332757	0.144111	0.780083	0.0486411	0.857689	-0.0265787	28.1228	35.5203	41.0302	28.7915	35.466	33.8083	27.2968	34.2683	33.2494	29.2207	35.7217	26.9596
ENSG00000065491.8	TBC1D22B	0.492576	0.107405	0.574268	0.102939	0.696685	-0.0633181	27.0993	27.8987	29.7746	27.3328	27.6967	29.5637	23.9982	27.9248	26.8447	21.7945	27.2407	25.3875
ENSG00000065518.7	NDUFB4	0.909508	-0.0128485	0.664105	-0.055947	0.688312	0.0399042	121.54	139.352	149.378	118.681	144.84	135.063	130.861	146.534	136.95	140.911	141.824	137.787
ENSG00000065526.6	SPEN	0.504393	0.124973	0.212189	0.276604	0.229549	0.232846	18.2833	14.9804	9.78857	24.2002	11.0484	12.6277	16.3161	9.72244	13.4849	14.0184	11.671	20.1081
ENSG00000065534.14	MYLK	0.748426	0.0542055	0.143813	0.28728	0.913099	-0.0203761	22.9123	21.1666	16.9075	32.522	17.6321	21.605	25.2601	14.2785	19.2641	22.1442	11.595	23.4271
ENSG00000065548.13	ZC3H15	0.0320393	0.518683	0.173827	0.394665	0.513432	0.15617	5.86183	8.55156	5.57973	9.78051	5.01972	3.56547	5.75602	4.01105	4.20308	4.92393	4.20256	6.23041
ENSG00000065559.10	MAP2K4	0.887293	-0.0377243	0.48662	0.206984	0.533299	0.147621	5.72226	4.10394	3.17467	8.80007	3.60714	3.01367	4.9369	3.44427	4.97865	5.24681	2.96204	6.38569
ENSG00000065600.8	TMEM206	0.229506	0.182492	0.99377	-0.00117643	0.819774	0.0355895	34.0777	30.7896	33.4543	26.3524	32.5399	27.7597	27.0754	31.8268	27.8204	28.279	32.7597	26.7267
ENSG00000065609.10	SNAP91	0.813969	0.268992	0.442256	0.794599	0.484129	0.739749	0.0930449	0.141515	0.120253	0.358698	0.0252247	0.127338	0.110693	0.108996	0.075055	0.0269067	0.303799	0.155275
ENSG00000065613.9	SLK	0.00759769	0.563205	0.201676	0.330192	0.340507	0.209937	11.4213	12.8577	8.44174	13.8936	6.10438	7.87374	8.41265	5.10101	8.65635	6.99575	6.65827	11.6262
ENSG00000065615.9	CYB5R4	0.1558	0.307366	0.0276253	0.558677	0.534619	0.13835	12.9565	9.62303	4.93036	16.6197	10.0899	6.06978	8.63404	6.36536	7.25532	9.22901	4.86079	10.0735
ENSG00000065618.12	COL17A1	0.0971303	0.269188	0.458366	-0.147506	0.414379	-0.140891	24.0754	23.7745	30.9049	21.0676	18.8429	19.1432	20.9652	25.832	18.6136	15.875	26.8609	15.8575
ENSG00000065621.10	GSTO2	0.865047	0.0590822	0.991117	-0.00661356	0.706785	-0.150838	0.395441	1.4758	1.29873	0.693484	1.36214	0.976259	0.642018	1.00276	1.40103	0.565041	1.11393	1.0287
ENSG00000065665.16	SEC61A2	0.643792	-0.0704392	0.351018	-0.168127	0.988216	-0.00247238	29.4952	26.8879	30.9771	26.735	25.6788	29.309	31.0825	30.5189	30.2222	29.0324	29.823	31.6179
ENSG00000065717.10	TLE2	0.196616	0.161469	0.152278	0.200398	0.62912	-0.054983	65.7129	75.9936	91.0313	60.357	88.9424	90.0281	58.0251	81.4636	68.8004	62.2353	75.8485	59.9362
ENSG00000065802.7	ASB1	0.662252	-0.0541712	0.496088	-0.0950758	0.939973	0.00821001	69.0858	79.0059	78.3807	68.5353	70.7553	81.0719	77.6842	78.1065	79.5834	73.7245	81.6714	78.2392
ENSG00000065809.9	FAM107B	0.107765	0.383698	0.11128	0.448622	0.548881	0.141488	7.09467	7.76311	5.24302	7.98702	7.81966	5.24209	6.55301	4.14185	4.72847	6.45762	3.39242	6.92915
ENSG00000065833.7	ME1	0.918889	0.0155054	0.761823	0.0539968	0.686643	-0.0624188	32.682	30.3853	27.3695	37.2329	30.0679	25.6799	35.0232	25.5705	28.9712	31.5078	22.709	30.3951
ENSG00000065882.11	TBC1D1	0.180388	0.1691	0.37744	0.125658	0.74115	-0.039121	77.0412	69.6861	73.3542	79.7506	67.0473	66.9799	64.7995	56.4163	74.7298	62.8003	55.494	69.835
ENSG00000065883.10	CDK13	0.067909	0.327737	0.0904871	0.362153	0.862778	0.0328325	21.0979	18.4576	14.6708	23.5784	17.0771	14.941	16.6925	10.7252	15.8366	16.5207	10.8861	16.2262
ENSG00000065911.7	MTHFD2	0.773291	0.0332921	0.616863	-0.065473	0.628124	-0.0494554	131.1	115.032	113.711	132.073	104.556	99.7482	124.662	110.522	116.811	115.376	101.165	119.096
ENSG00000065923.5	SLC9A7	0.671526	0.0849827	0.691555	0.0946143	0.770542	-0.0610788	10.6769	11.0584	12.9151	11.4305	11.0484	12.4367	10.0509	12.4909	10.1574	8.15274	13.3672	9.43296
ENSG00000065970.4	FOXJ2	0.956616	-0.00907483	0.684896	-0.0814733	0.828675	-0.0383136	20.1907	19.9941	22.7518	20.1589	17.8339	21.9234	19.7919	21.1888	22.4164	18.8885	19.8989	22.1461
ENSG00000065978.13	YBX1	0.739919	0.0320654	0.985954	0.00250272	0.851213	0.0210132	1246.45	1204.88	1286.51	1277.18	1164.95	1223.68	1246.67	1121.9	1290.9	1184.52	1192.44	1286.82
ENSG00000065989.11	PDE4A	0.554154	-0.0841595	0.799234	-0.0416421	0.261681	-0.155582	36.9156	37.9463	41.1024	34.1003	39.7794	45.6719	40.3586	41.7891	40.905	34.8173	39.9496	34.277
ENSG00000066027.7	PPP2R5A	0.0434643	0.371675	0.0467389	0.436346	0.466742	0.144161	20.121	18.4172	11.4962	23.4589	17.1276	11.8	14.9878	9.09026	14.6357	16.6015	11.2153	14.3629
ENSG00000066032.14	CTNNA2	0.343216	Inf	1	NA	1	NA	0	0	0.0240505	0	0	0	0	0	0	0	0	0
ENSG00000066044.9	ELAVL1	0.371575	-0.0952199	0.359129	-0.116141	0.935044	-0.00796858	228.123	224.504	242.141	221.939	216.983	246.527	250.631	251.454	240.827	221.093	260.786	247.373
ENSG00000066056.9	TIE1	0.129961	-1.96208	0.293925	-1.22807	0.870132	-0.182646	0.0232612	0.0202164	0.0721516	0.0239132	0.126124	0.042446	0.132831	0.217992	0.100073	0.134534	0.0253166	0.232913
ENSG00000066084.8	DIP2B	0.937306	-0.0123236	0.456233	0.132442	0.950233	-0.0102932	32.6122	26.6655	25.9265	43.5699	23.1815	27.5475	31.5474	23.1071	31.373	31.5347	21.5191	31.1909
ENSG00000066117.10	SMARCD1	0.0361238	-0.229889	0.243761	-0.147926	0.971233	-0.00359331	172.203	165.492	158.71	184.993	152.71	188.269	216.272	172.301	194.192	185.091	189.419	199.004
ENSG00000066135.8	KDM4A	0.975118	-0.00453333	0.844461	0.0315555	0.641717	-0.0642467	42.568	41.0798	38.9619	46.6547	36.2984	42.8917	42.1518	38.214	42.7564	38.961	35.4686	41.769
ENSG00000066136.15	NFYC	0.267498	-0.190523	0.434777	-0.159412	0.640347	0.0806583	19.7255	17.1031	16.7392	18.0067	16.0934	20.6924	22.537	18.4421	20.2148	19.5612	21.7723	22.5149
ENSG00000066185.8	ZMYND12	0.172737	-2.4714	0.68056	0.458868	0.856568	0.241903	0.0232612	0	0.0240505	0.119566	0.0504494	0.191007	0.0221386	0.0653976	0.175128	0.242161	0.0253166	0.0388188
ENSG00000066230.6	SLC9A3	0.876087	-0.0455284	0.795961	0.0808532	0.64108	-0.123881	3.34962	2.93138	3.27087	3.06089	3.15309	4.22338	2.90015	2.7903	4.17806	2.69067	3.21521	3.02786
ENSG00000066248.10	NGEF	0.0243315	0.262053	0.244631	0.153312	0.399567	-0.0875392	100.186	111.514	159.96	89.9376	129.05	126.001	77.7063	129.901	102.6	83.9221	120.127	84.3726
ENSG00000066279.12	ASPM	0.00316614	0.838739	0.0260764	0.732902	0.631662	0.1163	2.67504	4.93281	5.07466	6.6957	2.59815	2.50432	2.36883	1.85293	2.87711	1.96419	1.64558	3.97892
ENSG00000066322.8	ELOVL1	0.124453	-0.159068	0.118432	-0.200277	0.871426	0.0161678	352.012	322.755	313.403	307.524	316.469	337.319	413.305	366.052	325.113	364.694	381.8	355.871
ENSG00000066336.7	SPI1	0.434959	0.508827	0.996531	0.0239157	0.464202	-0.565014	0.348918	0.121299	0.697466	0.215219	0.42882	0.191007	0.332078	0.414185	0.075055	0.107627	0.227849	0.213503
ENSG00000066379.10	ZNRD1	1	NA	0.350441	Inf	1	NA	0	0	0	0	0	0.021223	0	0	0	0	0	0
ENSG00000066382.12	MPPED2	0.163673	2.48375	0.0508825	3.1683	0.958209	0.174384	0.116306	0.121299	0.0240505	0.0717397	0.327921	0.021223	0	0.0217992	0.0250183	0.0269067	0.0253166	0
ENSG00000066405.8	CLDN18	0.627112	-0.571986	0.531708	0.557389	0.767205	-0.367999	0.0697837	0.0404329	0.144303	0.167393	0.0504494	0.339568	0.0664157	0.0871968	0.225165	0.0269067	0.126583	0.135866
ENSG00000066422.4	ZBTB11	0.994049	0.00285046	0.24793	0.456272	0.6075	-0.194352	1.5585	1.31407	0.88987	2.96524	1.51348	0.679137	1.99247	0.741173	1.02575	0.484321	0.987348	1.76625
ENSG00000066427.17	ATXN3	0.0956143	0.484316	0.0755597	0.585612	0.834139	0.0486594	3.76832	3.76026	2.86201	4.61525	3.25399	3.28957	2.8116	1.72214	2.90213	2.31398	1.94938	3.31901
ENSG00000066455.8	GOLGA5	0.000960965	0.985255	0.000131112	1.26827	0.0371192	0.571117	3.67527	4.4274	3.15062	7.17397	3.05219	3.48058	1.90392	1.63494	2.15158	2.60995	2.43039	3.2996
ENSG00000066468.16	FGFR2	0.870793	-0.0627022	0.917893	-0.0422855	0.470297	-0.233149	1.48872	1.81948	1.10633	1.43479	1.41258	1.63417	0.885542	1.85293	1.87638	0.807202	1.84811	1.22279
ENSG00000066557.5	LRRC40	0.00233043	0.914161	0.0115706	0.865014	0.215248	0.346016	3.62875	4.32632	2.81391	5.71526	2.09365	2.61043	2.08102	1.61314	2.02649	1.9911	2.65824	2.52322
ENSG00000066583.7	ISOC1	0.786842	0.0358214	0.964252	0.00673472	0.883856	0.0179092	52.7099	54.8472	59.6694	57.6787	53.2998	53.0788	57.6488	50.8793	54.7652	51.2035	58.2535	53.6864
ENSG00000066629.12	EML1	0.702997	-0.071532	0.927017	0.0209751	0.699693	-0.0765159	14.5615	11.7255	13.2759	18.6523	12.688	10.8874	16.7589	11.7498	13.1096	13.3996	12.3545	13.179
ENSG00000066651.13	TRMT11	0.339453	0.381432	0.084639	0.710165	0.325288	0.341369	1.1398	0.849091	1.73164	2.67828	1.36214	0.636691	1.01837	1.08996	0.75055	1.26462	0.759498	1.55275
ENSG00000066654.8	THUMPD1	0.39548	0.248532	0.143752	0.482062	0.669839	0.107606	3.34962	3.63896	2.21265	7.31745	1.53871	1.97374	3.05512	1.89653	2.80205	2.50233	2.20254	3.53251
ENSG00000066697.10	MSANTD3	0.698962	-0.0482339	0.660748	-0.061744	0.437328	-0.0878038	75.1803	68.0485	72.2719	78.7941	63.2636	71.6489	77.5292	74.2698	71.2522	66.7556	64.3295	76.0654
ENSG00000066735.10	KIF26A	0.529647	-0.152489	0.888843	0.0394488	0.962031	0.0126204	5.62921	5.55952	4.71391	5.11743	6.50798	6.55791	5.88885	6.29997	5.50404	5.97329	6.32915	5.31817
ENSG00000066739.7	ATG2B	0.395706	0.270729	0.118058	0.5486	0.733753	-0.106014	2.83787	2.54727	1.46708	4.44786	1.51348	2.35576	2.21386	1.22075	2.25165	1.80275	1.3671	2.03799
ENSG00000066777.4	ARFGEF1	0.0317882	0.633352	0.00935518	0.860033	0.302131	0.272155	3.39614	4.40718	2.52531	6.79136	2.82517	2.48309	2.67876	1.46055	2.52685	1.77584	2.60761	3.55192
ENSG00000066827.11	ZFAT	0.285768	-0.207422	0.953204	-0.0137999	0.191318	-0.26915	12.1191	10.8158	11.0873	13.4871	11.0737	14.3892	15.0542	11.3356	12.9345	10.4129	9.56968	12.2085
ENSG00000066855.11	MTFR1	0.0725106	0.261551	0.368771	0.153225	0.857445	0.0263254	38.4275	41.9491	38.1201	45.483	35.0119	29.5424	33.0086	31.3908	34.5503	34.3868	31.5951	33.4618
ENSG00000066923.13	STAG3	0.89018	0.0156486	0.696904	-0.0502611	0.279229	-0.107973	130.775	133.287	160.946	117.223	132.178	157.029	132.521	145.662	142.655	118.928	137.216	129.325
ENSG00000066926.6	FECH	0.356988	-0.119159	0.685052	-0.0588492	0.617648	0.0577614	59.8976	62.1656	55.4606	64.4461	59.5303	61.3133	65.8843	62.6727	64.4473	66.0291	65.5953	66.6324
ENSG00000066933.11	MYO9A	0.105411	0.402254	0.143891	0.426792	0.395801	0.203325	5.95487	6.65121	4.93036	9.01529	4.08641	4.75396	4.75979	4.12005	4.40323	3.87457	5.06332	6.15278
ENSG00000067057.12	PFKP	0.518942	0.0638087	0.841056	-0.027377	0.305856	-0.108971	770.807	739.356	896.556	635.948	761.131	864.371	707.194	883.281	714.299	654.049	806.638	649.788
ENSG00000067064.6	IDI1	0.912649	0.0182743	0.181405	0.267197	0.218692	0.215314	21.0049	20.9645	14.9113	30.5611	20.9365	16.1719	24.9501	11.9896	19.2891	26.6108	12.152	25.5816
ENSG00000067066.12	SP100	0.0263244	0.550707	0.0414336	0.591612	0.945616	-0.0158998	6.35031	5.39779	7.09491	9.15877	4.91882	5.32698	4.5384	4.18544	4.15305	5.08537	3.29116	4.19243
ENSG00000067082.10	KLF6	0.874024	0.0203407	0.217702	0.174315	0.877076	0.0179144	81.8562	59.0724	63.5656	115.86	62.86	49.0464	79.4553	58.9668	63.4215	77.7874	55.2155	68.6122
ENSG00000067113.12	PPAP2A	0.634048	-0.0739731	0.711232	-0.0673809	0.772939	-0.0452919	27.0761	25.8568	28.4277	26.2089	28.3778	27.2291	28.6694	28.012	29.0463	27.7408	26.1267	28.1242
ENSG00000067141.12	NEO1	0.729839	-0.0553221	0.414437	0.149035	0.714119	-0.0603532	26.541	26.6048	22.2708	33.885	26.2085	26.8896	26.3892	23.7611	28.2957	25.6959	19.0887	29.444
ENSG00000067167.3	TRAM1	0.29271	0.13738	0.097035	0.243188	0.945678	-0.00853832	73.8544	64.0053	44.9024	88.5746	56.2007	52.1025	60.3054	47.2388	58.7931	65.9215	38.4812	58.7134
ENSG00000067182.3	TNFRSF1A	0.661612	-0.0451132	0.523509	-0.0820502	0.583115	-0.0545083	320.423	339.656	421.63	308.026	364.27	383.118	376.975	382.641	357.562	341.581	371.04	349.253
ENSG00000067191.11	CACNB1	0.822403	0.0421121	0.587172	0.119867	0.532642	0.121069	14.7244	15.1219	13.6367	13.5588	13.9745	18.4004	13.5709	16.7418	11.9588	12.7269	17.19	15.4887
ENSG00000067208.10	EVI5	0.381201	0.31989	0.872119	0.0611379	0.454914	0.240746	1.02349	1.92056	1.03417	1.69784	0.781966	0.848921	0.619879	0.719373	1.85136	1.5875	0.556965	1.57216
ENSG00000067221.9	STOML1	0.252346	-0.158555	0.559295	-0.0918849	0.995927	-0.000157079	42.2191	41.2618	43.1467	35.0329	49.6423	48.0701	45.5833	51.3589	44.5327	47.0061	50.4054	42.2542
ENSG00000067225.13	PKM	0.173912	-0.119235	0.374326	-0.152458	0.540136	-0.0819076	7349.45	7204.92	8769.53	6649.38	7455.04	8711.26	8687.1	8578.07	8093.58	7895.73	8201.49	7551.61
ENSG00000067248.5	DHX29	0.0253835	0.721007	0.0172115	0.851899	0.145356	0.418968	2.48895	3.45701	1.87594	5.02178	1.38736	2.16475	1.61611	1.30795	1.82634	1.9911	1.59495	2.6785
ENSG00000067334.9	DNTTIP2	0.00686238	0.958614	0.0115359	0.982776	0.17646	0.448748	2.09351	2.78987	1.27468	4.28047	0.630618	1.35827	1.46114	0.610377	1.10081	2.07182	0.506332	1.68862
ENSG00000067365.10	METTL22	0.972423	-0.00521095	0.965177	-0.00857144	0.419442	0.139241	20.9118	19.4684	21.2366	17.0262	21.5419	22.9633	20.2568	24.1535	17.4878	21.2832	25.4685	20.574
ENSG00000067369.9	TP53BP1	0.0163572	0.40091	0.00298117	0.576688	0.141214	0.25794	25.5408	27.9391	19.1202	37.4481	22.1473	22.4964	18.8842	16.8944	19.2641	22.1981	17.4938	25.2516
ENSG00000067445.16	TRO	0.0470784	0.792451	0.972774	0.00557419	0.78723	0.0925565	0.790881	1.41515	1.73164	1.12392	0.227023	0.933813	0.708434	0.566779	1.00073	0.780295	0.506332	1.10634
ENSG00000067533.5	RRP15	0.153936	-0.344946	0.700707	-0.107219	0.373492	-0.213795	5.699	5.98407	3.60758	8.27398	4.8936	4.88129	6.70798	5.428	7.30536	3.79385	5.69624	7.04561
ENSG00000067560.6	RHOA	0.928515	-0.00883676	0.763236	-0.0414971	0.914422	-0.0116102	735.38	865.506	940.713	742.338	866.444	878.378	792.582	887.162	879.995	777.497	902.157	826.918
ENSG00000067596.6	DHX8	0.658907	0.0588255	0.627244	-0.0741045	0.522593	-0.080616	58.8509	50.9252	55.2682	55.5743	43.8658	51.2324	58.3794	48.5468	51.6879	51.1497	41.2407	55.6079
ENSG00000067601.6	PMS2P4	0.77598	0.0814102	0.870289	-0.0544934	0.600473	0.136764	3.09374	3.67939	2.69366	2.39132	2.90084	3.33201	3.12154	3.18268	2.65194	3.17499	3.26584	3.28019
ENSG00000067606.11	PRKCZ	0.813868	0.0385844	0.53159	0.119404	0.597028	-0.0886551	19.2835	23.9161	27.1531	20.4458	25.931	28.0993	19.3712	26.7476	22.4415	22.2519	25.1394	16.2845
ENSG00000067646.7	ZFY	0.345664	Inf	1	NA	1	NA	0.0232612	0	0	0	0	0	0	0	0	0	0	0
ENSG00000067704.8	IARS2	0.0123606	0.346209	0.00389401	0.45247	0.525036	0.0863324	58.9207	57.0912	34.9695	83.6006	47.4729	31.6223	44.6756	32.4154	41.8057	54.2978	23.2153	46.9901
ENSG00000067715.9	SYT1	0.966947	0.0206135	0.283631	0.645454	0.499178	-0.515874	0.232612	0.323463	0.288607	0.74131	0.201798	0.360791	0.243524	0.239791	0.350257	0.349788	0.0506332	0.174685
ENSG00000067798.9	NAV3	0.0018814	1.61747	0.072488	1.05229	0.0719221	1.0472	0.721098	0.849091	0.769617	1.02827	0.151348	0.403237	0.132831	0.305189	0.325238	0.430508	0.506332	0.6211
ENSG00000067829.14	IDH3G	1	NA	0.350441	Inf	1	NA	0	0	0	0	0	0.021223	0	0	0	0	0	0
ENSG00000067836.8	ROGDI	0.864024	0.0211713	0.317742	0.138501	0.921321	-0.0107247	67.4343	80.3806	78.6453	68.1766	88.9928	88.7122	60.3276	83.3383	79.7084	69.0696	86.8613	63.0029
ENSG00000067900.6	ROCK1	0.000541179	0.966891	0.000549482	1.10207	0.696497	0.094211	5.07095	5.68082	3.27087	10.2588	2.67382	2.48309	2.36883	2.31071	2.50183	2.12563	1.519	3.9207
ENSG00000067955.9	CBFB	0.251461	0.146886	0.58897	0.0785472	0.654233	0.0525612	68.4578	72.8803	61.2567	76.6897	59.833	56.8989	66.2828	56.2201	60.6695	66.0291	54.937	66.4772
ENSG00000067992.8	PDK3	0.363467	-0.148036	0.795323	-0.0493726	0.895348	-0.0216848	20.749	24.4215	22.2468	22.4067	25.0229	24.8309	21.0538	25.5269	28.1957	23.8663	25.4938	23.3495
ENSG00000068001.9	HYAL2	0.0835732	#NAME?	0.334039	-2.40692	0.878172	-0.291088	0	0	0	0	0	0.021223	0.0221386	0.0653976	0.0250183	0.0269067	0.0253166	0.0388188
ENSG00000068024.12	HDAC4	0.862696	-0.0257508	0.752958	-0.0547532	0.550688	-0.0889155	33.7055	31.8813	32.8049	32.4981	29.7147	34.3176	32.6986	33.2656	34.3002	28.4942	32.5825	31.9673
ENSG00000068028.13	RASSF1	0.250592	-0.20666	0.0824972	-0.380544	0.826239	-0.0404663	18.4461	13.9898	12.2417	13.3197	11.1746	15.1532	23.5776	13.9515	14.0853	15.0947	17.8482	16.5562
ENSG00000068078.13	FGFR3	0.393082	0.135623	0.69641	0.072983	0.897352	-0.020885	25.7734	25.5334	30.5201	22.4784	26.6373	29.309	23.0905	28.2736	23.192	20.476	29.3419	22.7478
ENSG00000068079.3	IFI35	0.319971	-0.133395	0.923586	0.0145359	0.754849	0.0387255	46.0805	53.8768	48.534	45.7221	62.9357	56.0288	53.7081	57.7897	51.5378	57.6611	57.3421	50.3285
ENSG00000068097.10	HEATR6	0.230058	0.199463	0.968581	-0.00774329	0.7504	0.0547587	21.5864	21.854	26.3113	23.985	19.3726	17.127	23.6218	16.6982	20.49	21.0411	17.6963	23.563
ENSG00000068120.10	COASY	0.267345	-0.111663	0.382081	-0.116029	0.72761	-0.0360563	520.981	502.702	576.828	451.649	555.448	590.17	591.896	587.859	551.279	517.955	601.826	546.685
ENSG00000068137.10	PLEKHH3	0.578289	0.0637565	0.876917	0.0201836	0.99639	-0.000134915	112.654	135.673	135.044	95.5573	141.183	135.573	108.412	144.594	114.134	113.762	141.013	107.8
ENSG00000068305.13	MEF2A	0.11168	0.3658	0.278166	0.300069	0.526256	0.147596	8.25773	9.66346	4.5215	10.5218	5.97826	4.96619	6.84081	4.66503	5.92935	6.96884	4.93674	7.14266
ENSG00000068308.9	OTUD5	0.825847	-0.141337	0.582708	-0.372346	0.974291	0.01065	0.418702	0.28303	0.168354	0.167393	0.277472	0.297122	0.199247	0.435984	0.325238	0.188347	0.379749	0.388188
ENSG00000068323.12	TFE3	0.960404	-0.0216989	0.878429	0.0676443	0.757147	-0.145384	0.976971	0.323463	0.529112	0.478265	0.706292	0.764029	0.597741	0.435984	0.825605	0.457414	0.734182	0.465825
ENSG00000068354.11	TBC1D25	1	NA	0.350441	Inf	1	NA	0	0	0	0	0	0.021223	0	0	0	0	0	0
ENSG00000068366.15	ACSL4	0.00122999	0.573268	0.00107665	0.68381	0.325987	0.188274	19.4929	23.2287	18.8316	31.4459	18.0357	17.0421	13.748	12.5781	15.0861	13.9915	12.7089	19.8558
ENSG00000068383.14	INPP5A	0.154634	-0.215144	0.409409	-0.144106	0.94058	-0.0112727	31.9144	29.698	25.3012	30.1546	28.8319	32.4076	36.7279	31.7178	32.5489	30.7275	32.7344	35.4221
ENSG00000068394.9	GPKOW	0.877489	0.192144	0.406787	-1.42668	0.92931	0.13902	0.0232612	0.101082	0.144303	0.0239132	0	0.0636691	0.0885542	0.0217992	0.125092	0.134534	0.101266	0.0194094
ENSG00000068400.9	GRIPAP1	0.777657	0.0437422	0.996705	-0.000520645	0.457345	-0.118131	30.4257	30.7492	24.748	27.0219	29.2607	27.123	25.7471	32.0448	25.6438	24.0815	27.5951	24.2423
ENSG00000068489.8	PRR11	0.396038	0.142024	0.194184	0.254863	0.965785	0.00612686	29.3789	20.2771	16.1139	35.4872	17.3546	18.3579	23.3119	14.0169	22.3414	21.2294	13.5697	24.2811
ENSG00000068615.12	REEP1	0.754692	0.087656	0.151436	0.453592	0.414251	0.207003	4.04745	3.09312	2.83796	6.8631	3.50624	2.50432	3.3872	2.31071	3.70272	3.28262	3.67091	3.74601
ENSG00000068650.14	ATP11A	0.312814	0.179831	0.253987	0.241335	0.635842	-0.0921834	21.3305	17.6085	13.8772	25.2285	13.2682	16.6813	18.7292	10.9868	16.9624	16.1979	10.3798	16.595
ENSG00000068654.11	POLR1A	0.0511827	-0.229858	0.744791	-0.0429979	0.61024	-0.0528895	115.05	88.4672	82.4934	127.792	82.4092	115.708	130.352	92.5594	112.858	101.008	90.76	127.5
ENSG00000068697.6	LAPTM4A	0.550355	0.061343	0.819687	0.0294492	0.916232	0.0105025	337.171	406.431	465.306	360.492	420.32	402.813	343.28	418.261	398.167	364.748	415.04	373.553
ENSG00000068724.11	TTC7A	0.800072	-0.0294223	0.26643	-0.147192	0.463773	-0.0754013	101.14	99.3638	123.259	90.9181	99.0827	108.683	118.153	109.737	102.875	93.8238	113.975	102.035
ENSG00000068745.10	IP6K2	0.539432	0.0847897	0.861414	-0.028022	0.880625	0.0199521	43.8707	50.0155	45.5998	38.1894	41.5703	49.3647	46.4024	43.424	41.8307	43.0508	44.6585	44.0399
ENSG00000068781.16	STON1-GTF2A1L	1	NA	0.350441	Inf	1	NA	0	0	0	0	0	0.021223	0	0	0	0	0	0
ENSG00000068784.8	SRBD1	0.341566	0.376686	0.0678701	0.761103	0.537941	0.224149	0.837404	1.69818	0.817719	2.46306	0.857641	1.06115	1.04051	0.719373	0.825605	0.914829	0.860765	1.20338
ENSG00000068793.13	CYFIP1	0.935853	0.00868707	0.900758	0.0157599	0.600506	-0.0509648	203.024	205.601	231.775	213.067	215.52	215.605	203.21	213.196	220.787	197.146	206.356	203.585
ENSG00000068796.12	KIF2A	0.372132	0.231659	0.0206181	0.676738	0.632334	0.116839	5.48965	4.67	4.06454	9.30225	5.90259	4.18094	4.78193	3.11728	4.2281	5.03156	2.98736	4.94939
ENSG00000068831.14	RASGRP2	0.720654	0.332726	0.0779484	1.32368	0.943505	-0.063632	0.255873	0.0606493	0.216455	0.0956529	0.731517	0.233453	0.15497	0.0435984	0.225165	0	0.379749	0.0194094
ENSG00000068878.10	PSME4	0.110395	0.371973	0.0651011	0.505394	0.146973	0.336142	7.93207	7.96528	5.74808	12.3871	5.65034	5.73022	5.75602	4.88302	6.10448	6.13474	6.17725	8.54013
ENSG00000068885.10	IFT80	0.621384	0.214324	0.91667	-0.0440136	0.216932	-0.605796	0.860665	1.03104	0.45696	0.956529	0.605393	0.403237	0.354217	1.04636	0.625459	0.403601	0.253166	0.659919
ENSG00000068903.15	SIRT2	0.430914	-0.0916169	0.826407	-0.0287391	0.695351	-0.0397051	97.3017	110.483	119.002	95.7964	121.003	124.876	109.121	126.021	113.408	109.268	121.52	103.996
ENSG00000068912.9	ERLEC1	0.091371	0.315674	0.0794621	0.390798	0.801888	0.0502688	17.4227	16.9009	12.1936	21.2349	16.2952	11.5241	12.6411	11.4882	13.2847	12.969	12.0001	13.2566
ENSG00000068971.9	PPP2R5B	0.698461	0.060126	0.986918	-0.00319684	0.132253	-0.245031	28.3089	28.485	28.6442	20.948	30.2949	30.6036	21.4965	31.26	29.2715	21.4178	25.5445	21.3891
ENSG00000068976.9	PYGM	0.097494	0.851966	0.584945	0.315008	0.491679	0.402493	0.721098	0.56606	0.673415	0.191306	0.630618	0.530576	0.354217	0.457783	0.275202	0.376694	0.810131	0.232913
ENSG00000069011.11	PITX1	0.736795	0.0370223	0.816713	-0.0293972	0.445221	-0.0744239	155.804	167.008	219.846	138.314	195.845	184.577	164.6	199.768	165.046	152.588	196.71	147.201
ENSG00000069018.13	TRPC7	0.569317	1.45598	0.351833	#NAME?	0.359682	#NAME?	0	0.0606493	0	0	0	0	0.0221386	0	0	0	0	0
ENSG00000069020.14	MAST4	0.680704	0.134007	0.781508	0.100404	0.202804	-0.390948	2.00046	2.28446	1.75569	2.27176	1.51348	2.1223	1.79322	1.76573	1.95143	1.31843	1.39241	1.43629
ENSG00000069188.12	SDK2	0.376663	0.338845	0.43361	0.328153	0.121682	-0.61119	0.511747	2.06208	1.10633	1.05218	1.16034	1.44317	0.376355	1.63494	0.90066	0.403601	1.11393	0.368778
ENSG00000069248.9	NUP133	0.133405	0.363058	0.219423	0.351761	0.952089	0.0112945	7.69946	6.1458	5.12277	10.0436	4.61612	4.18094	5.33539	3.74946	5.67916	5.54279	3.11394	6.01691
ENSG00000069275.12	NUCKS1	0.0968116	0.219937	0.116134	0.23566	0.173912	0.167732	65.6199	60.2248	50.5783	77.718	53.4764	47.3486	51.4279	44.4922	55.7159	60.5671	47.5193	59.9556
ENSG00000069329.11	VPS35	0.0294895	0.393438	0.00556655	0.586987	0.078948	0.334615	21.5864	18.7406	13.805	31.4459	16.6231	13.9011	14.9435	11.401	14.9109	18.4042	13.114	19.7976
ENSG00000069345.7	DNAJA2	0.455092	0.0976651	0.430394	0.116601	0.633836	0.0572229	68.388	60.0428	51.3479	70.0658	61.5736	50.7018	57.6045	52.3617	58.2177	62.1007	46.8104	63.7598
ENSG00000069399.8	BCL3	0.709979	0.0457994	0.615554	0.068935	0.567805	-0.0624531	72.7378	74.4774	103.995	77.3354	89.4216	88.7547	72.8137	94.0199	76.7563	71.8679	86.7853	71.7177
ENSG00000069424.10	KCNAB2	0.421942	-0.0851037	0.603134	-0.0659262	0.16374	-0.13551	233.752	242.395	266.889	233.274	248.943	271.527	281.071	255.53	252.385	233.55	259.647	215.638
ENSG00000069482.6	GAL	0.631174	-0.405466	0.295316	-1.02873	0.711801	0.311749	0.139567	0.101082	0.192404	0.0239132	0.151348	0.106115	0.265663	0.28339	0.0250183	0.269067	0.202533	0.232913
ENSG00000069493.10	CLEC2D	0.85199	-0.121825	0.517527	0.379502	0.35709	-0.68513	0.162829	0.464978	0.288607	0.406525	0.403596	0.488129	0.221386	0.501381	0.275202	0.16144	0.0253166	0.427007
ENSG00000069509.5	FUNDC1	0.902123	0.02246	0.890448	-0.0306236	0.842941	0.039521	15.6083	15.7688	12.0012	16.0219	13.2682	12.564	15.3199	13.4719	13.9602	17.3818	12.7596	13.2178
ENSG00000069667.11	RORA	0.603077	0.328067	0.186149	0.770136	0.822411	0.168468	0.279135	0.323463	0.481011	0.454351	0.403596	0.615468	0.221386	0.392385	0.250183	0.430508	0.354432	0.174685
ENSG00000069696.6	DRD4	0.434792	0.182158	0.975683	0.00760036	0.757262	0.0709342	4.5592	5.7819	10.4379	4.95004	6.30618	7.17338	5.37967	5.97298	6.98012	5.00465	7.59498	6.4051
ENSG00000069702.6	TGFBR3	0.243586	0.345526	0.12265	0.513367	0.387093	0.224207	3.32635	2.87073	3.17467	5.76309	2.5477	2.22842	2.45738	2.04912	2.87711	2.90593	1.79748	3.80424
ENSG00000069712.9	KIAA1107	0.266313	-1.93311	0.0517133	1.78139	0.625208	0.580266	0.0232612	0.0404329	0	0.502178	0.100899	0.233453	0.0221386	0.196193	0.0250183	0.0538135	0.1519	0.155275
ENSG00000069764.5	PLA2G10	0.345664	Inf	0.223347	Inf	0.336114	Inf	0.0232612	0	0	0	0	0.042446	0	0	0	0.0269067	0	0
ENSG00000069812.7	HES2	0.315704	0.341183	0.142774	0.542677	0.228736	-0.387472	1.5585	1.94078	2.1886	1.67393	2.62337	2.24964	0.885542	1.48235	2.12656	0.834109	1.9747	0.582282
ENSG00000069849.6	ATP1B3	0.858583	-0.0209829	0.735083	-0.0446234	0.886064	0.0146443	111.421	113.798	95.9136	119.949	102.993	93.2964	112.884	102.456	110.831	114.892	98.2031	112.05
ENSG00000069869.11	NEDD4	0.0982405	0.48563	0.0138887	0.804007	0.575364	0.1465	3.55897	3.94221	2.52531	8.4892	1.43781	2.58921	2.96657	1.70034	2.50183	3.33644	1.01266	3.47428
ENSG00000069943.5	PIGB	0.251554	0.279375	0.98125	0.00850549	0.933907	0.0195373	6.21074	6.50969	5.53163	7.60441	4.31343	3.2259	6.6637	4.33804	4.05297	6.10783	2.98736	5.95868
ENSG00000069956.7	MAPK6	0.00223878	0.77602	0.0745197	0.542423	0.0774292	0.435861	6.37357	7.90463	4.04049	9.08703	2.77472	3.73525	4.00708	2.89929	3.80279	5.03156	3.56964	5.68695
ENSG00000069966.14	GNB5	0.778964	-0.033563	0.770359	-0.0394206	0.908118	-0.0122261	91.7422	85.1719	96.2262	86.3268	88.2865	97.6896	92.7163	96.7884	90.3412	90.0299	91.1651	92.7187
ENSG00000069974.11	RAB27A	0.445445	0.146265	0.844942	0.0459088	0.884205	-0.029358	13.3985	14.1717	12.5784	14.2284	13.243	10.0173	12.0434	11.837	12.4341	12.8345	11.3165	10.9663
ENSG00000069998.8	CECR5	0.418776	-0.0876442	0.402508	-0.106016	0.820267	-0.0219738	177.855	193.107	209.24	167.034	198.973	207.413	200.62	221.981	194.543	190.688	221.495	187.902
ENSG00000070010.14	UFD1L	0.398556	-0.095031	0.415069	-0.104614	0.878665	0.0151388	137.055	142.142	137.064	124.277	145.875	143.765	149.701	152.115	143.23	151.054	145.697	147.181
ENSG00000070018.4	LRP6	0.00178913	0.877286	0.0948221	0.553819	0.662108	0.11424	5.67574	4.44762	3.29492	5.02178	2.57292	3.14101	3.18795	1.37335	2.75202	2.69067	2.10128	3.00846
ENSG00000070019.3	GUCY2C	0.344375	#NAME?	0.351833	#NAME?	0.359682	#NAME?	0	0	0	0	0	0	0.0221386	0	0	0	0	0
ENSG00000070031.3	SCT	0.0640753	1.18819	0.0185244	1.46536	0.525285	0.483805	0.348918	0.525627	0.408859	0.310872	0.630618	0.615468	0.132831	0.130795	0.30022	0.188347	0.278483	0.31055
ENSG00000070047.7	PHRF1	0.0541037	-0.214048	0.337746	-0.122148	0.452551	-0.0735109	162.991	149.966	131.075	148.286	141.94	183.494	192.495	166.415	156.665	154.068	168.153	161.311
ENSG00000070061.10	IKBKAP	0.0443977	0.362252	0.0439051	0.430944	0.805177	0.0483766	24.401	17.7096	12.3379	28.6002	15.8916	12.6701	15.342	13.6245	13.4349	18.3504	9.64563	15.2752
ENSG00000070081.11	NUCB2	0.00608253	0.698994	0.023582	0.679206	0.935957	0.0157464	5.18725	7.88441	4.59365	8.63268	5.09539	3.71403	3.65286	3.66226	3.57762	3.44406	2.70888	4.71648
ENSG00000070087.9	PFN2	0.555704	0.0620385	0.863782	0.0217549	0.901568	-0.0121308	272.645	284.162	291.348	261.372	279.137	285.11	251.184	278.245	283.833	261.291	262.71	272.042
ENSG00000070159.9	PTPN3	0.15457	0.248947	0.111758	0.329524	0.692648	0.0725702	21.3073	20.8432	15.6569	32.4742	14.8826	13.8374	17.6444	12.6653	18.3885	19.4536	10.7089	20.341
ENSG00000070182.13	SPTB	0.470182	0.190257	0.759106	0.0943867	0.934723	0.0200842	4.32659	3.92199	5.65188	4.06525	4.54045	4.41439	4.73765	3.88026	3.57762	3.68622	4.22787	4.28947
ENSG00000070190.8	DAPP1	0.14556	#NAME?	0.151068	#NAME?	0.150019	#NAME?	0	0	0	0	0	0	0	0.0217992	0.0500367	0	0	0
ENSG00000070214.11	SLC44A1	0.000374473	0.457156	9.56143e-05	0.560932	0.248288	0.139939	83.0193	86.9105	51.5884	108.638	73.7066	55.9439	54.7929	47.5658	59.1684	71.841	40.785	62.9641
ENSG00000070269.9	TMEM260	0.445449	0.221899	0.68658	0.1364	0.939971	-0.0208893	4.02419	3.39636	2.0924	3.49133	3.12787	2.35576	3.14367	2.41971	2.60191	2.36779	2.83546	2.73672
ENSG00000070366.9	SMG6	0.463554	-0.100517	0.847236	0.0294253	0.980427	-0.00376202	50.8955	44.9614	40.4771	50.8873	42.8064	55.6468	53.4203	42.443	50.462	46.0643	43.7218	54.191
ENSG00000070367.11	EXOC5	0.299137	0.222626	0.153748	0.364791	0.391961	0.188421	9.21144	11.5436	5.96454	15.9262	6.88635	6.70647	7.79277	5.62419	9.50697	7.5877	7.74688	10.4228
ENSG00000070371.11	CLTCL1	0.0291806	-2.73376	0.858319	-0.150828	0.14355	-1.58585	0	0.0404329	0.0481011	0.167393	0.151348	0.21223	0.221386	0.217992	0.15011	0.0538135	0.101266	0.0388188
ENSG00000070388.7	FGF22	0.0298483	-2.56615	0.421195	-0.73305	0.273621	-1.06885	0.0465224	0.0606493	0	0.191306	0	0.191007	0.376355	0.108996	0.15011	0.0807202	0.101266	0.116456
ENSG00000070404.5	FSTL3	0.988618	0.00225977	0.380456	-0.127019	0.53082	-0.0725023	63.9451	59.5374	73.739	50.5047	68.8635	61.1223	69.0501	73.8121	54.2398	54.2978	75.5701	55.2197
ENSG00000070413.14	DGCR2	0.747803	0.0354115	0.880116	-0.0191948	0.621487	-0.0482035	160.898	171.152	203.804	149.697	175.009	191.75	169.205	186.47	167.698	156.947	183.014	159.759
ENSG00000070423.13	RNF126	0.12535	-0.17363	0.374494	-0.114176	0.553109	0.0588056	135.985	135.248	114.529	115.333	143.478	143.574	149.103	154.6	131.822	142.256	165.343	140.252
ENSG00000070444.10	MNT	0.412519	0.125195	0.933223	0.0147533	0.604689	-0.0816288	29.1928	26.5038	39.3707	25.7785	28.3526	34.0205	30.4848	27.4234	29.3465	24.1084	26.5318	30.7251
ENSG00000070476.10	ZXDC	0.241414	-0.17602	0.817287	-0.0397694	0.939402	-0.0107522	35.1942	28.5254	25.9265	33.622	31.4048	33.596	35.7538	35.0531	30.5724	33.9563	33.2913	32.0837
ENSG00000070495.10	JMJD6	0.354624	-0.113399	0.297199	-0.143685	0.985461	-0.00187218	81.7864	79.9762	73.6668	72.3614	76.885	81.5176	84.68	91.1424	79.108	80.6933	87.241	83.4216
ENSG00000070501.7	POLB	0.505144	0.113368	0.893715	-0.0274057	0.823409	0.0400148	21.4701	21.106	19.024	18.2219	19.0951	18.6126	19.1941	18.7691	19.039	19.3728	19.8735	18.5942
ENSG00000070540.8	WIPI1	0.935501	0.0145805	0.885945	-0.030951	0.336071	-0.184003	13.445	15.2028	21.1645	14.0371	17.7834	16.4903	12.2648	18.3549	18.7387	14.1529	14.9874	13.7613
ENSG00000070601.5	FRMPD1	0.767436	-0.179941	0.350982	0.50518	0.723672	-0.227795	0.535008	0.384112	0.120253	0.597831	0.756742	0.318345	0.376355	0.326988	0.475349	0.349788	0.177216	0.465825
ENSG00000070610.10	GBA2	0.876871	0.0191889	0.59033	-0.0745657	0.900147	-0.0136437	78.3903	76.0543	91.2718	75.7093	74.2111	80.5626	80.6507	84.9515	77.1065	74.6931	84.8359	77.8122
ENSG00000070614.10	NDST1	0.00576465	-0.298907	0.374061	-0.112566	0.996304	-0.000566453	213.119	184.697	153.394	214.813	174.706	238.356	274.607	193.315	210.905	221.658	199.799	247.916
ENSG00000070669.12	ASNS	0.555389	0.0817322	0.729299	-0.0554285	0.854816	-0.0241803	47.6157	44.4155	46.6821	42.7329	41.6965	41.8306	44.8748	43.424	42.9065	44.6921	41.3673	41.2838
ENSG00000070718.7	AP3M2	0.350148	0.162706	0.250321	0.236968	0.408556	0.15064	20.8188	20.2973	16.2822	23.3154	19.0951	18.082	18.7071	15.9352	16.6872	21.4985	15.0634	19.6617
ENSG00000070729.9	CNGB1	0.588444	-0.902658	0.547709	0.775033	0.989153	0.0654342	0	0.0808658	0.0240505	0.0478265	0.0756742	0.21223	0	0.196193	0	0.0269067	0.177216	0
ENSG00000070731.5	ST6GALNAC2	0.0175396	-0.947983	0.920123	-0.04256	0.138058	-0.496299	0.488486	0.90974	0.793668	1.00436	1.10989	1.99496	1.08479	1.89653	1.25092	1.02246	1.08861	0.854013
ENSG00000070748.13	CHAT	1	NA	0.341589	Inf	1	NA	0	0	0	0.0239132	0	0	0	0	0	0	0	0
ENSG00000070756.9	PABPC1	0.0448031	0.207143	0.212118	0.160461	0.40768	-0.0817973	457.06	378.694	340.411	514.995	328.981	295.976	394.841	266.931	358.188	348.442	245.166	356.842
ENSG00000070759.12	TESK2	0.0456511	0.37467	0.80436	0.0571088	0.683367	-0.0836833	10.4443	14.5356	22.5835	10.4979	13.8231	13.8799	8.23554	14.9978	13.4849	9.79405	14.1267	10.3064
ENSG00000070761.3	C16orf80	0.844986	-0.0243437	0.524338	-0.0899662	0.589776	-0.0605569	74.3196	69.7265	71.1175	62.4614	72.3445	70.991	73.7435	78.3463	66.9491	67.8319	74.2536	65.2738
ENSG00000070770.4	CSNK2A2	0.890081	-0.0165807	0.9203	0.0134064	0.737583	0.0348203	103.512	98.4136	83.5756	109.236	91.5405	91.0255	105.18	86.8262	97.0962	92.882	93.0385	106.286
ENSG00000070778.8	PTPN21	0.669546	0.0926756	0.677712	0.109202	0.974328	-0.00826611	10.0488	9.07718	4.93036	11.1197	6.5332	6.70647	7.83705	6.36536	8.38115	8.26037	5.87345	8.01608
ENSG00000070785.12	EIF2B3	0.682513	0.072168	0.827168	0.0460555	0.929294	-0.0164022	18.8648	15.971	20.2265	18.5567	19.9528	15.6201	18.9949	17.047	16.387	18.5926	14.4558	18.109
ENSG00000070808.11	CAMK2A	0.871092	-0.270305	0.0427594	#NAME?	0.0393023	#NAME?	0.0232612	0.121299	0	0	0	0	0	0.174394	0	0	0	0
ENSG00000070814.13	TCOF1	0.398995	-0.0920153	0.233243	-0.15124	0.844931	-0.0191275	203.838	162.641	175.256	187.982	156.267	176.236	219.703	177.751	180.557	173.925	190.431	198.461
ENSG00000070831.11	CDC42	0.653999	-0.0472909	0.789332	-0.0339561	0.929301	-0.00875027	275.459	273.913	255.778	300.422	243.671	269.363	282.333	264.686	285.81	266.215	264.305	286.366
ENSG00000070882.8	OSBPL3	0.382273	0.226239	0.376088	0.26755	0.684738	-0.106504	4.83833	4.87216	4.49745	7.46093	3.75848	3.41691	4.31702	3.31348	4.52832	3.52478	2.93673	4.67766
ENSG00000070886.6	EPHA8	0.0970134	1.32676	0.452765	0.714736	0.371978	0.863323	0.372179	0.34368	0.192404	0.0717397	0.353146	0.169784	0.0442771	0.217992	0.100073	0.403601	0.1519	0.0970469
ENSG00000070915.5	SLC12A3	0.630344	-0.700238	0.164041	-2.5011	0.901094	-0.142973	0	0.161732	0	0	0.0252247	0.021223	0.0885542	0.174394	0	0.107627	0.0506332	0.0776376
ENSG00000070950.5	RAD18	0.0485801	0.572379	0.224541	0.40812	0.746399	0.0798715	4.02419	3.61874	3.29492	4.73482	2.4468	2.58921	2.7009	2.31071	2.35172	2.26017	1.84811	3.57133
ENSG00000070961.10	ATP2B1	0.0241867	0.511356	0.280208	0.297772	0.461019	0.168737	9.18818	9.48151	6.18099	12.7218	3.80893	4.92374	6.11024	4.33804	7.00514	6.4038	4.55699	8.38486
ENSG00000070985.9	TRPM5	0.446122	-1.19352	0.371572	-1.46078	0.173308	-2.4499	0.0232612	0.0404329	0.0481011	0.0717397	0	0.021223	0	0.130795	0.125092	0.0269067	0	0.0194094
ENSG00000071051.9	NCK2	0.514087	-0.0885708	0.719169	-0.0555279	0.873342	0.0201918	50.8025	46.3361	44.4935	48.0178	44.1937	52.8453	51.6714	52.3181	46.7593	48.5936	51.7725	50.542
ENSG00000071054.11	MAP4K4	0.933901	0.0120608	0.855506	0.0299748	0.941809	0.00938069	49.337	35.3181	33.5986	53.6613	31.5814	34.6147	46.2474	34.2683	36.877	38.2883	31.9496	46.3302
ENSG00000071073.8	MGAT4A	0.829095	0.160953	0.0186624	1.40006	0.0923356	1.05445	0.372179	0.181948	0.168354	0.836963	0.403596	0.466906	0.287801	0.108996	0.250183	0.295974	0.329116	0.698738
ENSG00000071082.6	RPL31	0.355069	0.0953049	0.947105	-0.0085229	0.529692	0.0625527	360.316	364.907	439.668	317.926	409.448	357.693	329.178	382.314	380.004	378.605	389.825	356.822
ENSG00000071127.12	WDR1	0.215319	-0.125068	0.321228	-0.131177	0.568937	-0.0586827	501.209	496.111	524.783	477.26	488.174	551.777	592.428	538.963	530.239	509.506	538.408	526.577
ENSG00000071189.17	SNX13	0.733221	0.0990755	0.2781	0.352099	0.304062	0.261048	2.65178	2.97182	3.53543	4.11308	3.07742	3.73525	2.50166	2.85569	3.20235	2.77139	3.06331	4.28947
ENSG00000071205.7	ARHGAP10	0.650462	0.0915768	0.55576	0.143319	0.774479	-0.0637496	13.7474	10.553	7.62402	13.9653	10.5439	8.61655	10.7815	7.9785	11.2332	9.95549	6.75953	11.5874
ENSG00000071242.7	RPS6KA2	0.643496	0.224657	0.328684	0.492578	0.39293	0.416216	0.232612	0.950173	0.408859	0.526091	0.47927	0.91259	0.243524	0.719373	0.400294	0.430508	0.708865	0.659919
ENSG00000071243.11	ING3	0.267692	0.500543	0.0285117	0.987506	0.0344325	0.832509	1.32589	0.545844	0.601264	2.12828	0.832416	0.509352	0.841265	0.28339	0.625459	1.13008	0.329116	1.61098
ENSG00000071246.6	VASH1	0.752818	-0.0400604	0.269002	0.155696	0.443486	-0.0887403	62.782	66.0875	68.8808	64.1114	69.7464	92.8507	60.9917	73.2235	69.3008	58.8719	66.9118	63.1582
ENSG00000071282.7	LMCD1	0.504783	-0.23933	0.518408	-0.258785	0.409437	-0.25484	1.41893	0.950173	1.49113	1.14783	1.00899	1.6554	1.32831	1.65674	1.57616	1.53368	1.3671	0.873423
ENSG00000071537.9	SEL1L	0.00485431	0.810866	0.0020748	0.998119	0.384143	0.233251	5.07095	3.86134	3.27087	7.7718	2.69905	3.43813	2.94443	2.09272	1.92641	3.22881	1.39241	3.45487
ENSG00000071539.9	TRIP13	0.490752	-0.0859343	0.742072	-0.0460683	0.25999	0.12307	80.321	66.6132	69.3618	92.7355	61.6492	68.2108	85.8976	61.7353	82.1853	86.5052	69.0637	91.2824
ENSG00000071553.12	ATP6AP1	0.526201	-1.63162	0.150651	#NAME?	0.544679	-1.48722	0.0232612	0	0	0	0	0	0.0221386	0	0.0500367	0	0.0253166	0
ENSG00000071564.10	TCF3	0.630412	-0.0497799	0.435129	-0.100087	0.777791	-0.0279245	346.569	316.711	362.321	292.554	325.046	373.844	357.582	359.381	345.703	312.979	386.711	329.106
ENSG00000071575.7	TRIB2	0.509645	-0.312712	0.963362	0.0162445	0.608426	-0.209991	0.302396	1.15234	0.45696	0.406525	1.08466	0.91259	0.553464	0.697574	1.12583	0.618855	0.962031	0.446416
ENSG00000071626.12	DAZAP1	0.169217	-0.142167	0.208937	-0.161434	0.909958	-0.0112571	344.452	327.264	341.734	300.111	323.734	377.176	389.306	361.888	368.345	336.038	396.964	363.266
ENSG00000071655.13	MBD3	0.0949866	-0.172684	0.313751	-0.129541	0.6532	0.0448765	324.447	356.375	323.576	308.122	364.724	363.083	405.955	376.864	350.432	380.273	407.04	366.527
ENSG00000071677.1	PRLH	0.162902	2.92394	0.556887	1.43555	0.711148	0.912689	0	0.141515	0.0481011	0	0.0252247	0.042446	0	0	0.0250183	0.0269067	0	0.0194094
ENSG00000071794.11	HLTF	0.00317283	0.602169	0.0244928	0.553657	0.112025	0.345631	11.0026	14.7782	11.8569	18.1262	8.75298	9.55036	9.12108	8.39269	7.30536	10.0093	10.076	11.0439
ENSG00000071859.10	FAM50A	0.730414	-0.482377	0.589788	0.612603	0.850432	0.175115	0.0697837	0.0202164	0.0962022	0.119566	0.151348	0.127338	0.0885542	0.0217992	0.15011	0	0.0759498	0.213503
ENSG00000071889.12	FAM3A	0.58766	0.0845607	0.649844	0.0828737	0.666099	0.0682581	26.9365	28.0402	30.8087	22.0958	34.0029	29.6698	25.1937	29.1673	26.6195	26.7722	31.0635	25.9892
ENSG00000071894.10	CPSF1	0.206189	-0.35316	0.344591	-0.303912	0.239356	-0.301231	3.51244	1.65775	3.55948	2.22393	3.90983	2.90755	3.32078	4.33804	3.50257	2.85211	3.24053	2.85318
ENSG00000071967.7	CYBRD1	0.557763	0.0902235	0.171011	0.243887	0.691125	-0.0635962	32.054	31.8409	23.9303	38.022	32.9939	26.7835	29.4664	23.3251	29.7968	28.7633	21.1647	28.0272
ENSG00000071991.4	CDH19	0.102989	#NAME?	0.107442	#NAME?	0.105215	#NAME?	0	0	0	0	0	0	0	0	0.100073	0	0	0
ENSG00000071994.6	PDCD2	0.262224	-0.125477	0.315222	-0.128545	0.724879	-0.0345814	146.708	141.131	142.86	129.179	148.523	152.509	157.117	161.924	151.261	145.431	160.305	147.511
ENSG00000072041.12	SLC6A15	0.699091	0.678369	0.649349	-1.06093	0.114069	#NAME?	0	0.141515	0	0	0	0.042446	0.0885542	0	0	0	0	0
ENSG00000072042.8	RDH11	0.592589	0.0731964	0.52032	0.100313	0.770139	-0.0391466	55.571	47.8321	40.429	61.3374	44.118	41.2576	46.2917	41.5057	49.061	46.6294	34.228	50.5615
ENSG00000072062.9	PRKACA	0.638152	-0.0489689	0.573177	-0.071974	0.481047	-0.0693046	309.7	281.271	341.301	265.772	288.243	364.42	317.555	331.304	316.557	279.211	325.242	303.815
ENSG00000072071.12	LPHN1	0.156783	0.153603	0.596297	0.0670983	0.443095	-0.0746188	202.512	198.384	233.338	169.401	209.617	218.873	173.212	216.226	181.283	160.983	210.862	163.33
ENSG00000072110.9	ACTN1	0.431499	-0.0789951	0.8833	-0.0196212	0.369198	-0.0931529	568.807	521.22	603.116	567.389	536.202	662.477	613.813	578.899	597.538	539.695	539.699	576.905
ENSG00000072121.11	ZFYVE26	0.865781	0.0260935	0.844281	0.035297	0.682043	-0.0653802	28.1461	28.3232	28.8847	30.6328	24.7959	30.5611	29.555	24.9601	29.3966	27.687	21.9495	29.4829
ENSG00000072133.6	RPS6KA6	0.205879	0.858362	0.274547	0.783555	0.101163	1.11561	0.255873	0.545844	0.216455	0.478265	0.277472	0.21223	0.243524	0.0435984	0.275202	0.215254	0.556965	0.427007
ENSG00000072134.11	EPN2	0.788618	0.0377033	0.986872	0.00256975	0.272473	-0.150468	45.2896	38.7347	46.6581	42.9242	41.1667	43.5709	37.6134	46.2143	43.607	33.1222	42.0762	38.1589
ENSG00000072135.8	PTPN18	0.20689	-0.181533	0.438118	-0.128019	0.920377	-0.0137866	33.2635	35.7427	38.1201	34.3872	35.1128	41.7881	44.9191	38.868	37.8277	38.369	38.9876	41.5167
ENSG00000072163.14	LIMS2	0.975665	0.00526721	0.832893	-0.0446229	0.600993	-0.0980516	15.5152	18.2554	17.6772	14.5632	18.7167	16.4691	17.2902	17.1342	16.8874	14.3144	17.1647	15.8381
ENSG00000072182.8	ASIC4	0.561157	1.43442	0.703966	1.01185	0.22681	2.54278	0.0232612	0.0202164	0.0240505	0	0.0504494	0	0	0	0.0250183	0.0269067	0	0.116456
ENSG00000072195.10	SPEG	0.156593	0.290288	0.63935	0.116786	0.392932	-0.18682	7.86229	10.6338	15.3683	8.3218	10.8466	10.8874	8.54548	10.4418	8.7314	6.43071	11.6963	5.91986
ENSG00000072201.9	LNX1	0.972346	-0.0461407	0.228985	0.809076	0.348297	-0.936186	0.0697837	0.242597	0.288607	0.358698	0.454045	0.275899	0.199247	0.0217992	0.400294	0.107627	0.0759498	0.135866
ENSG00000072210.14	ALDH3A2	0.090685	0.240157	0.310551	0.166706	0.622552	-0.0702742	48.1972	42.0704	41.0543	44.7177	43.1343	37.0766	35.6209	36.9714	38.7034	36.8622	32.1268	35.6356
ENSG00000072274.8	TFRC	0.566031	0.0862774	0.0572737	0.32601	0.178177	0.19858	41.7539	35.0957	19.6733	60.5005	25.6031	27.9932	38.034	23.0635	29.9219	36.1627	22.7596	44.0787
ENSG00000072310.12	SREBF1	0.0374825	-0.228446	0.0843578	0.218359	0.16442	0.135141	139.358	200.143	158.156	188.699	228.158	262.168	185.632	170.927	227.092	236.456	181.748	214.144
ENSG00000072364.8	AFF4	0.114142	0.307657	0.115292	0.3661	0.460518	0.151031	17.2366	12.9992	9.86072	21.6415	9.61062	10.5478	12.1319	8.0657	12.234	11.3546	9.18993	14.9646
ENSG00000072401.10	UBE2D1	0.32451	0.178788	0.716097	0.0799484	0.734694	-0.0671425	18.4229	16.6583	14.4063	18.1501	15.0339	13.0734	13.748	14.1041	15.9117	13.5072	12.7343	14.984
ENSG00000072415.4	MPP5	0.0224346	0.520468	0.061358	0.509299	0.0289017	0.500501	9.67667	8.91545	6.03669	11.6936	7.06292	5.70899	6.50873	4.42524	6.25459	6.16164	7.24055	10.5781
ENSG00000072422.12	RHOBTB1	0.0144104	3.13834	0.180483	2.20207	0.390651	1.54248	0.162829	0.323463	0.120253	0.0478265	0.227023	0.042446	0.0221386	0.0217992	0.0250183	0.0269067	0.1519	0.0194094
ENSG00000072444.10	ASAH2C	0.993056	0.0940268	0.721967	0.961355	0.992104	-0.159253	0.0232612	0	0	0	0	0.042446	0	0.0217992	0	0	0	0.0194094
ENSG00000072501.13	SMC1A	0.114531	Inf	0.212957	Inf	1	NA	0	0.0404329	0.0481011	0.0478265	0	0	0	0	0	0	0	0
ENSG00000072506.8	HSD17B10	0.344375	#NAME?	0.973525	0.188278	0.957554	0.305692	0	0	0	0	0.0252247	0	0.0221386	0	0	0.0269067	0	0
ENSG00000072518.16	MARK2	0.209745	-0.152178	0.297291	-0.142115	0.656777	-0.047597	89.9976	75.7712	79.1263	80.2767	75.0688	91.5137	97.4318	88.7445	86.2382	81.4198	87.2663	91.4376
ENSG00000072571.15	HMMR	0.127399	0.405386	0.13119	0.464482	0.0586645	0.467153	4.65224	5.29671	3.82404	6.93484	2.95129	4.47806	3.82997	2.87749	3.70272	3.5786	4.98737	5.62872
ENSG00000072609.13	CHFR	0.843867	-0.0280005	0.849605	-0.0309676	0.909475	-0.0157594	39.8465	40.2712	40.5011	39.7677	39.8046	40.918	37.8569	42.116	43.1316	35.8398	43.8484	40.5074
ENSG00000072682.14	P4HA2	0.652725	0.0496498	0.820197	-0.0288866	0.296523	-0.102226	159.386	173.316	190.504	144.005	180.912	171.036	148.328	194.536	163.12	154.068	168.507	142.931
ENSG00000072694.14	FCGR2B	1	NA	0.350441	Inf	1	NA	0	0	0	0	0	0.021223	0	0	0	0	0	0
ENSG00000072736.14	NFATC3	0.611315	0.128258	0.446942	0.225588	0.530642	0.150564	6.44336	5.05411	2.93417	7.98702	3.60714	3.86259	5.46822	2.5723	5.1788	6.4038	2.25318	5.80341
ENSG00000072756.12	TRNT1	0.827383	0.0517128	0.926497	0.0259143	0.91111	-0.0253364	7.44359	5.9032	6.01264	8.65659	4.81792	5.56043	6.24307	6.64875	5.80426	6.45762	5.7975	5.88104
ENSG00000072778.15	ACADVL	0.402801	0.0847677	0.522772	0.0840615	0.661645	-0.0444745	448.662	510	578.632	422.164	548.461	567.397	437.967	533.949	479.051	436.077	517.244	435.838
ENSG00000072786.8	STK10	0.234441	-0.138381	0.337474	-0.126003	0.329729	-0.099493	107.676	99.384	111.787	97.9725	104.229	119.719	129.156	114.991	107.154	104.129	109.773	109.702
ENSG00000072803.13	FBXW11	0.209183	0.164567	0.199556	0.189862	0.755503	0.0375892	60.4559	62.8327	58.4188	76.6419	55.2674	53.2061	54.5273	47.2171	60.5444	57.3652	45.7471	61.2172
ENSG00000072818.7	ACAP1	0.118807	0.427643	0.398029	0.27128	0.942032	-0.0153322	2.95417	5.05411	4.66581	2.51089	4.41433	4.45683	2.39096	4.33804	2.70198	3.01355	3.56964	2.63968
ENSG00000072832.10	CRMP1	0.753395	-0.118433	0.755693	0.119289	0.54345	0.187662	1.20958	1.53645	1.22658	1.9848	1.26124	1.44317	1.41687	1.19896	1.70125	1.6144	1.72153	1.51393
ENSG00000072840.8	EVC	0.477142	-0.113747	0.903066	0.0223596	0.43011	-0.1298	27.9367	21.9955	21.5493	30.7763	18.9942	28.8633	28.2267	24.6549	24.543	23.0053	21.0887	25.7368
ENSG00000072849.6	DERL2	0.175997	-0.181536	0.242406	-0.177653	0.970249	-0.00467219	50.756	52.6436	42.7619	43.4742	54.435	48.7917	54.4608	56.8741	54.59	52.3874	54.9877	55.8796
ENSG00000072858.6	SIDT1	0.127732	3.24665	0.0874404	3.57675	0.5116	1.68596	0	0.161732	0.0481011	0.0239132	0.176573	0.0636691	0.0221386	0	0	0	0.0506332	0.0194094
ENSG00000072864.8	NDE1	0.906776	0.0158469	0.654834	-0.0681924	0.596148	-0.0660848	51.0118	48.4386	62.5555	47.1091	44.8496	61.0374	58.6893	49.724	51.9881	47.5711	53.4434	50.1733
ENSG00000072954.2	TMEM38A	0.913415	0.0199346	0.80859	0.0525581	0.638262	-0.0912295	14.0265	15.5667	16.7151	13.6066	16.4465	17.3604	14.2351	16.3712	15.1111	14.5296	13.0887	14.7511
ENSG00000072958.4	AP1M1	0.414494	-0.0852731	0.325336	-0.125312	0.692834	-0.0387417	288.183	289.398	308.087	262.089	292.43	307.755	318.087	331.195	291.239	283.543	332.204	288.132
ENSG00000073008.10	PVR	0.0587083	-0.214461	0.0534474	-0.249527	0.140725	-0.146772	139.381	104.175	129.681	117.749	111.09	135.806	161.921	140.954	130.621	124.444	121.545	140.446
ENSG00000073009.8	IKBKG	0.0981324	-0.464891	0.500455	-0.21327	0.543441	-0.154763	2.582	3.59853	2.45316	2.5348	3.53146	4.22338	4.78193	3.44427	3.70272	2.69067	4.07597	3.80424
ENSG00000073050.7	XRCC1	0.655711	-0.0603857	0.259319	-0.176217	0.295007	-0.135001	44.8709	45.0018	53.7289	40.509	46.2621	45.8842	49.6346	50.4433	49.8115	42.701	46.2028	45.8256
ENSG00000073060.11	SCARB1	0.726732	-0.0382541	0.739615	-0.0422162	0.668834	-0.0416038	172.528	169.798	188.171	151.921	179.524	198.117	178.946	192.814	173.527	169.216	190.837	162.961
ENSG00000073067.9	CYP2W1	0.87429	0.10156	0.0241904	1.29165	0.0815734	1.05881	0.116306	0.404329	0.264556	0.406525	0.580169	0.806475	0.177108	0.305189	0.250183	0.618855	0.481015	0.407597
ENSG00000073111.9	MCM2	0.070551	-0.182624	0.122464	-0.204073	0.868238	-0.017117	533.101	458.853	486.783	460.449	453.541	544.392	621.85	558.561	499.566	520.538	570.611	547.403
ENSG00000073146.11	MOV10L1	0.0778443	0.534066	0.398526	0.294011	0.529444	-0.175712	2.72156	3.11333	3.55948	1.60219	3.02697	3.33201	1.50542	2.98649	2.00147	1.82966	2.20254	1.6498
ENSG00000073150.9	PANX2	0.61074	-0.0875485	0.62741	-0.0994756	0.568314	-0.10242	16.2131	19.1652	19.6733	18.8197	17.3042	18.5277	19.4598	21.0798	18.0132	17.6777	17.9242	18.2448
ENSG00000073169.9	SELO	0.602106	0.0547169	0.8358	-0.0263651	0.566179	-0.0560097	264.527	270.799	367.252	237.219	309.154	307.713	275.913	308.241	285.684	260.188	318.66	247.179
ENSG00000073282.8	TP63	0.618397	0.291684	0.6603	0.283472	0.732407	0.202664	0.488486	0.485195	0.192404	0.263046	0.706292	0.191007	0.15497	0.523181	0.275202	0.403601	0.177216	0.504644
ENSG00000073331.13	ALPK1	0.11351	0.401956	0.462207	0.223049	0.311232	-0.254123	5.88509	5.17541	5.26707	5.90657	5.34764	3.18345	3.63072	4.18544	4.55334	3.63241	3.51901	3.08609
ENSG00000073350.9	LLGL2	0.177959	-1.68101	0.374087	0.761763	0.818105	0.206266	0.0697837	0.0202164	0.0481011	0.334785	0.353146	0.0636691	0.265663	0.152594	0.0250183	0.188347	0.0253166	0.291141
ENSG00000073417.10	PDE8A	0.00132817	0.639912	0.00521727	0.666733	0.2544	0.245418	18.8183	14.6367	7.93668	21.3784	11.3259	9.50791	10.2723	8.0875	8.23104	11.8121	7.13928	12.1503
ENSG00000073464.7	CLCN4	0.436018	0.206943	0.242419	0.357179	0.194634	0.32265	4.2568	4.71043	3.79999	4.56743	4.2882	5.32698	3.21009	3.68406	4.17806	5.48897	3.77217	4.40593
ENSG00000073536.13	NLE1	0.41092	-0.104251	0.0825649	-0.251479	0.546736	-0.0691133	69.4115	53.5129	69.6504	55.1678	57.3358	61.568	82.0455	64.3294	60.8446	59.3024	70.2536	65.3514
ENSG00000073578.12	SDHA	0.780749	0.0283058	0.564071	-0.0753891	0.388596	-0.0873129	420.121	453.96	564.081	365.801	490.596	483.333	443.17	502.188	466.242	422.947	463.446	425.357
ENSG00000073584.14	SMARCE1	0.0253524	0.413191	0.093172	0.373263	0.169575	0.270749	20.1442	17.6287	12.5063	20.661	14.2267	14.0709	13.6595	10.7034	13.4349	17.7046	11.595	15.6828
ENSG00000073598.5	FNDC8	0.665511	-0.456306	0.652658	-0.474777	0.14513	-2.00185	0.139567	0.121299	0.0481011	0.119566	0.100899	0.0848921	0.243524	0.130795	0.0500367	0.0269067	0	0.0776376
ENSG00000073605.14	GSDMB	0.121691	0.285992	0.520621	0.14408	0.602182	-0.106404	12.5378	17.0222	18.6392	13.4153	15.2862	15.0259	11.5785	13.2321	14.7608	9.52498	13.8482	12.9072
ENSG00000073614.7	KDM5A	0.104029	0.447076	0.46049	0.239665	0.759397	0.0764184	4.09397	5.21584	3.10252	5.16526	2.90084	2.69532	3.3872	2.7249	3.0022	3.6055	1.9747	3.90129
ENSG00000073670.9	ADAM11	0.875049	-0.0235489	0.762927	0.0523839	0.997105	3.97757e-05	25.4943	31.2951	36.7252	25.5393	34.5831	38.541	29.4221	34.9005	30.8226	30.0817	36.38	27.4837
ENSG00000073711.6	PPP2R3A	0.42017	0.338945	0.0888687	0.745301	0.358342	0.348124	1.07002	1.1119	0.45696	1.69784	0.933315	0.870144	0.708434	0.479582	0.90066	0.699575	0.582282	1.33925
ENSG00000073712.9	FERMT2	0.0124168	0.452616	0.0620464	0.406185	0.358735	0.17846	22.0516	18.6193	14.262	28.4089	12.9151	11.9273	15.4748	10.2238	14.4856	16.3055	11.0127	17.5267
ENSG00000073737.12	DHRS9	0.345435	#NAME?	0.352986	#NAME?	0.359976	#NAME?	0	0	0	0	0	0	0	0.0217992	0	0	0	0
ENSG00000073792.11	IGF2BP2	0.310424	0.181474	0.435212	0.167066	0.511775	-0.128193	18.609	16.5775	16.8835	22.5741	14.3276	14.7076	16.6261	11.2266	18.1133	15.2292	11.3925	14.8482
ENSG00000073803.9	MAP3K13	0.63089	0.0883091	0.431673	-0.178298	0.363962	-0.181364	15.492	15.2634	14.9594	13.0088	12.3601	12.6701	12.7518	14.7799	15.5114	12.4578	11.114	13.8971
ENSG00000073849.10	ST6GAL1	0.821607	0.0435055	0.70878	0.0869218	0.376718	-0.185804	10.2349	12.5948	13.4202	13.0805	12.1331	12.182	10.4937	11.0304	13.685	10.7358	9.36714	10.4423
ENSG00000073861.2	TBX21	0.316864	0.793376	0.705069	0.312506	0.540565	0.56176	0.255873	0.363896	0.144303	0.119566	0.0252247	0.403237	0.0885542	0.152594	0.200147	0.242161	0.303799	0.0970469
ENSG00000073905.8	VDAC1P1	0.579113	0.845795	0.752332	0.540091	0.795519	0.470037	0.0465224	0.141515	0.0481011	0.0478265	0.100899	0.042446	0.0442771	0.0871968	0	0.0538135	0.126583	0
ENSG00000073910.15	FRY	0.512955	-1.42491	0.617974	0.790157	0.185616	1.78807	0	0.0202164	0.0240505	0.0956529	0.0252247	0.0848921	0.0221386	0.0217992	0.075055	0.269067	0	0.135866
ENSG00000073921.13	PICALM	0.0587909	0.324965	0.0309609	0.436181	0.667822	0.0782045	31.5887	19.2056	12.8189	36.3959	16.9006	15.4928	21.5629	10.965	18.3134	21.9828	10.0001	20.9233
ENSG00000073969.14	NSF	0.393666	0.182287	0.0477245	0.492526	0.251248	0.250646	11.7469	8.55156	7.38352	18.3175	9.35837	6.68525	9.71882	5.97298	8.7314	10.8434	6.27852	11.5292
ENSG00000074047.16	GLI2	0.829126	0.0443044	0.684948	-0.101133	0.525803	-0.138178	10.9095	9.72411	10.1253	9.9479	8.95478	8.93489	10.0066	9.56985	10.2825	7.10338	10.6077	9.06418
ENSG00000074054.13	CLASP1	0.202567	0.2706	0.115998	0.395314	0.532376	0.136304	11.491	10.3508	7.33542	14.874	7.59264	9.38058	10.8036	5.75499	7.65561	8.71778	6.05067	11.4709
ENSG00000074071.9	MRPS34	0.333013	-0.101239	0.561078	-0.0740788	0.43762	0.0765383	280.437	290.733	303.133	259.148	318.916	313.74	325.702	322.301	290.788	316.827	359.521	300.826
ENSG00000074181.4	NOTCH3	0.0522125	-0.65461	0.655476	-0.160203	0.436332	0.206932	1.53524	2.24403	0.649365	1.76958	1.99275	2.48309	2.59021	1.96193	2.42678	2.12563	2.73419	3.08609
ENSG00000074201.4	CLNS1A	0.970502	-0.00421381	0.714509	-0.0471166	0.990789	0.00109207	130.077	140.019	139.156	130.016	142.595	125.046	133.828	138.73	138.301	133.081	135.013	137.748
ENSG00000074211.9	PPP2R2C	0.859309	0.0262829	0.955734	-0.00976396	0.301053	-0.156273	30.7746	34.3275	34.6809	35.559	29.6643	32.1953	31.4146	32.4154	34.2501	26.6646	31.823	28.3765
ENSG00000074219.9	TEAD2	0.801297	-0.037941	0.978761	0.00456436	0.805204	-0.037309	29.5883	27.6965	33.8391	24.4871	34.5831	34.8694	27.7839	33.8105	32.0485	29.2745	31.3166	29.5023
ENSG00000074266.13	EED	0.586991	0.0945024	0.421684	-0.171378	0.670443	0.0779004	18.3531	20.4388	17.1721	18.4132	14.5547	13.6252	19.4819	16.0006	16.9875	19.4805	17.19	17.9731
ENSG00000074276.6	CDHR2	0.881793	0.105676	0.304172	0.656815	0.328505	0.622067	0.302396	0.242597	0.288607	0.358698	0.630618	0.233453	0.354217	0.196193	0.225165	0.269067	0.481015	0.427007
ENSG00000074317.6	SNCB	0.672949	0.0954003	0.457053	0.197325	0.794473	-0.0576671	6.14096	7.27792	9.21136	5.50004	9.66107	9.14712	4.71551	9.33005	7.15525	7.02266	7.9241	5.18231
ENSG00000074319.8	TSG101	0.439908	0.09883	0.716243	0.0525918	0.768214	0.0342549	67.1086	65.6226	68.3757	67.6983	65.4582	61.8014	59.4641	63.3921	65.1228	62.1815	61.9244	65.8949
ENSG00000074356.12	C17orf85	0.547244	0.120478	0.464791	0.175049	0.627861	0.100263	14.5615	11.9884	7.47972	14.5632	9.61062	11.2058	13.1282	8.50169	9.70712	10.7627	8.27853	14.0912
ENSG00000074370.13	ATP2A3	0.963582	0.00803485	0.499924	0.143245	0.277351	-0.20924	10.7467	17.5277	19.8417	13.3914	20.5077	18.9946	12.9732	18.1587	16.7623	13.857	15.2912	11.7621
ENSG00000074410.9	CA12	0.542063	0.0909892	0.327498	0.169297	0.0291346	-0.343712	32.7518	37.077	29.2936	36.8503	33.0948	34.8058	23.2012	34.9005	35.0507	21.8214	26.8862	23.7765
ENSG00000074416.9	MGLL	0.24181	-0.135555	0.23937	-0.154156	0.145496	-0.148196	105.117	104.135	122.057	114.377	96.2323	116.79	128.647	114.86	120.814	96.7566	122.634	105.024
ENSG00000074527.7	NTN4	0.175234	0.240501	0.212536	0.263412	0.996926	-0.000578805	22.2842	17.467	15.7772	24.5111	18.2375	13.7313	21.2087	11.51	14.3355	20.3953	9.03803	16.9444
ENSG00000074582.8	BCS1L	0.0798498	-0.230558	0.112861	-0.236341	0.907672	0.013822	56.5713	48.3173	50.8188	50.5765	51.3323	53.3335	66.5263	59.0322	57.317	56.3965	66.1523	59.6645
ENSG00000074590.9	NUAK1	0.461977	0.135662	0.372373	0.195608	0.800144	0.0489167	15.9107	15.506	14.6227	15.6393	14.8321	17.5727	15.7848	11.5318	14.6357	14.6642	12.557	15.5857
ENSG00000074603.14	DPP8	0.0261131	0.456627	0.184932	0.330368	0.615672	0.109927	13.4682	11.5638	10.1734	14.061	8.80343	9.42302	8.43479	8.76328	8.48122	7.72223	10.3545	9.27769
ENSG00000074621.9	SLC24A1	0.0253223	0.625481	0.0169041	0.760262	0.354147	0.243084	4.09397	4.81151	3.63163	5.90657	3.20354	4.66906	2.96657	2.44151	2.727	3.5786	2.58229	3.33841
ENSG00000074657.9	ZNF532	0.949232	0.0219497	0.475073	0.263428	0.593714	-0.164007	1.93068	1.43537	1.63544	2.36741	1.38736	2.16475	2.05889	1.04636	1.82634	1.5875	1.39241	1.35866
ENSG00000074660.11	SCARF1	0.96452	-0.0432806	0.293157	0.789544	0.345389	0.726694	0.232612	0.141515	0.120253	0.239132	0.302697	0.339568	0.0885542	0.196193	0.225165	0.349788	0.0759498	0.407597
ENSG00000074695.5	LMAN1	0.000927151	0.55395	0.00445265	0.563133	0.319192	0.179434	29.0998	27.3326	19.8898	38.7155	19.751	18.4216	19.5926	16.611	15.8366	19.6957	15.5191	22.9419
ENSG00000074696.8	PTPLAD1	0.377274	0.101214	0.243268	0.151337	0.700506	-0.0390739	146.569	126.514	114.36	156.895	130.563	114.095	125.393	113.181	122.99	126.704	98.8867	121.658
ENSG00000074706.9	IPCEF1	0.983347	-0.103139	0.536571	1.54592	0.976492	0.129142	0.0232612	0	0	0.0478265	0.0252247	0	0	0	0.0250183	0.0269067	0	0
ENSG00000074755.10	ZZEF1	0.371278	-0.0989678	0.367266	-0.114868	0.752317	-0.0308755	167.132	159.144	151.615	144.269	157.377	171.482	175.824	170.317	166.197	153.987	177.976	163
ENSG00000074800.9	ENO1	0.712845	-0.0317995	0.513423	-0.115066	0.926181	-0.0126679	9586.11	10136.7	11908.3	8887.92	10077.7	10920.9	10579.6	11420.6	10367.7	10205.5	11726.8	9742.12
ENSG00000074842.3	C19orf10	0.645184	-0.0484815	0.499894	-0.0856054	0.973906	-0.00307323	238.009	263.097	305.731	217.204	296.845	273.055	270.157	301.897	263.168	265.677	306.609	250.575
ENSG00000074855.6	ANO8	0.581939	0.0828625	0.888848	0.0244344	0.60631	-0.0782946	28.9835	31.194	38.6492	26.9502	33.4732	34.5723	27.2304	34.2465	31.9234	27.7947	32.0508	27.5031
ENSG00000074964.12	ARHGEF10L	0.71863	-0.0482481	0.720931	-0.0545575	0.399679	-0.105836	50.7327	50.0155	51.6125	43.6177	50.4999	57.7266	50.7416	56.0675	50.8873	46.0105	54.0003	44.661
ENSG00000074966.6	TXK	0.626411	0.3938	0.745427	0.280561	0.718789	-0.365626	0.395441	0.202164	0.0481011	0.382612	0.151348	0.0636691	0.132831	0.108996	0.250183	0.215254	0.0253166	0.135866
ENSG00000075043.13	KCNQ2	0.228836	1.72716	0.00996115	2.82835	0.591744	0.926546	0	0.121299	0.240505	0.310872	0.126124	0.339568	0.0221386	0.0871968	0	0.16144	0.0253166	0.0194094
ENSG00000075073.10	TACR2	0.521735	-0.242357	0.392428	-0.351318	0.921554	0.029901	1.58176	1.07147	0.673415	1.12392	1.00899	0.955036	1.72681	1.11176	1.10081	1.34534	1.08861	1.53334
ENSG00000075089.5	ACTR6	0.00625231	0.562178	0.0293196	0.538559	0.238982	0.259438	13.445	11.0382	11.8569	15.4719	11.9313	8.38309	8.65617	8.0003	7.98085	12.0811	8.076	8.94773
ENSG00000075131.5	TIPIN	0.841113	0.0384717	0.812728	0.0552137	0.697838	0.0784713	16.12	12.7566	9.21136	15.2566	13.1925	10.1234	13.7702	11.2702	12.0839	14.4758	10.8861	13.3148
ENSG00000075142.9	SRI	0.769049	0.0328983	0.806541	-0.0313349	0.733813	0.0336875	131.682	153.119	169.556	125.281	165.222	144.486	131.459	164.148	148.934	140.615	169.874	138.816
ENSG00000075151.15	EIF4G3	0.0629871	0.404298	0.251314	0.301721	0.157633	0.31669	10.1884	9.78476	8.10503	12.0044	7.74399	6.43058	7.9256	5.90758	7.40543	8.3949	8.05068	9.64647
ENSG00000075188.4	NUP37	0.743885	-0.0436283	0.550335	-0.0908914	0.727153	-0.0436853	51.3142	49.7122	54.1378	52.7048	51.0044	46.6058	53.1104	52.5143	54.4649	45.1764	55.6459	52.4636
ENSG00000075213.6	SEMA3A	0.0552526	1.74412	0.308808	1.09204	0.739184	0.377742	0.302396	0.323463	0.168354	0.310872	0.0252247	0.169784	0	0.0871968	0.15011	0.0538135	0.0759498	0.174685
ENSG00000075218.14	GTSE1	0.397632	-0.128527	0.221778	-0.218764	0.46268	-0.112294	29.565	28.3839	29.7024	27.5241	22.7023	32.1953	33.2742	29.6687	32.9742	24.7273	28.4559	34.374
ENSG00000075223.9	SEMA3C	0.237698	0.2924	0.0486366	0.563074	0.232267	0.285697	6.55966	6.12558	4.281	10.8088	4.84315	4.83885	5.88885	3.05189	4.92861	4.89703	5.51902	6.24982
ENSG00000075234.12	TTC38	0.0355129	-0.257419	0.260221	-0.153921	0.208771	-0.135378	77.739	76.034	71.1175	67.1244	79.8867	94.8457	94.3766	92.4504	82.2603	80.9893	80.7346	80.1025
ENSG00000075239.9	ACAT1	0.76637	0.0366468	0.740009	0.0460809	0.942508	0.00786298	86.3456	77.6716	71.9592	84.1746	81.6524	71.946	81.4256	68.0135	80.8593	80.478	69.8485	78.1228
ENSG00000075240.12	GRAMD4	0.895142	-0.01736	0.683763	-0.0613337	0.380182	-0.108539	50.0116	55.7772	56.9998	45.459	56.0746	56.5169	50.0774	63.8498	50.9874	46.441	58.2535	46.369
ENSG00000075275.12	CELSR1	0.877301	-0.0174337	0.747536	0.0412553	0.301433	-0.10318	143.336	136.198	134.731	135.923	134.448	161.528	142.727	138.97	138.026	118.659	133.292	133.711
ENSG00000075290.7	WNT8B	0.398484	1.44348	0.424082	-2.06093	0.114069	#NAME?	0	0	0.240505	0	0	0.021223	0.0885542	0	0	0	0	0
ENSG00000075292.14	ZNF638	0.00238849	0.881837	0.00676863	0.900819	0.0332355	0.567159	3.5357	6.06493	2.1405	7.67615	1.66483	2.56799	1.70467	1.89653	2.77704	2.50233	3.11394	3.70719
ENSG00000075303.8	SLC25A40	0.02363	0.538593	0.0313535	0.603954	0.569889	0.133636	6.62945	7.60138	6.99871	10.6175	6.23051	5.39065	5.31325	3.13908	6.17953	5.94639	3.64559	6.23041
ENSG00000075336.7	TIMM21	0.779539	0.0494277	0.871542	-0.0344961	0.720704	-0.0671422	20.7257	16.4966	15.248	20.5654	13.7727	15.2169	16.2276	16.7636	17.763	18.1351	12.9874	16.6921
ENSG00000075340.18	ADD2	0.35613	Inf	1	NA	1	NA	0	0.0202164	0	0	0	0	0	0	0	0	0	0
ENSG00000075391.12	RASAL2	0.929995	0.0251293	0.116251	0.517089	0.382611	0.225086	3.88462	2.28446	1.56329	5.33265	2.37112	3.18345	3.23223	1.37335	3.0022	3.09427	1.74685	3.9207
ENSG00000075399.8	VPS9D1	0.480472	-0.0986797	0.719334	-0.0574308	0.687464	-0.0534366	37.311	40.9787	46.0087	36.8981	45.2027	45.9266	39.2959	48.3724	45.5584	40.7906	45.418	40.5462
ENSG00000075407.13	ZNF37A	0.20884	0.378136	0.163147	0.472611	0.0542589	-0.567037	2.34938	3.27506	3.27087	4.92612	2.11888	2.46187	1.90392	2.24532	2.70198	1.50678	1.29115	1.76625
ENSG00000075413.13	MARK3	0.0281469	0.365255	0.0436197	0.396737	0.898017	0.0227563	27.2854	24.9067	20.6835	35.7503	23.1311	15.6838	22.3157	14.0823	20.2398	22.6824	14.1013	19.9529
ENSG00000075415.8	SLC25A3	0.350802	-0.0931327	0.359131	-0.123383	0.896096	-0.0137479	568.713	646.825	683.156	582.024	647.821	631.3	670.953	693.105	663.261	660.614	673.801	647.75
ENSG00000075420.8	FNDC3B	0.257236	0.197638	0.159137	0.289886	0.515618	0.118551	21.7725	18.9024	17.2442	28.2654	17.4555	16.087	18.3529	15.0414	17.1626	19.05	13.8482	21.2533
ENSG00000075426.7	FOSL2	0.896909	0.0138804	0.492896	-0.0868749	0.134258	-0.145744	227.867	221.006	294.788	232.724	203.639	257.817	241.244	257.797	238.225	204.599	223.141	230.137
ENSG00000075429.4	CACNG5	1	NA	0.341589	Inf	1	NA	0	0	0	0.0239132	0	0	0	0	0	0	0	0
ENSG00000075461.5	CACNG4	0.475946	0.129877	0.791065	-0.0580875	0.589944	-0.103307	14.3056	16.3753	18.6632	13.8697	14.7565	14.7288	12.7518	19.7501	12.6343	12.5116	17.9242	11.0828
ENSG00000075539.9	FRYL	0.0341383	0.752688	9.31282e-05	1.44328	0.00998455	0.798634	2.16329	2.48662	1.08227	5.02178	2.77472	1.46439	1.23976	1.08996	1.07579	1.80275	1.77216	2.2709
ENSG00000075568.12	TMEM131	0.771899	0.0722987	0.0246137	0.647532	0.329254	0.236356	5.67574	4.97324	2.83796	10.4023	3.98551	5.73022	4.98117	2.33251	5.52905	5.62351	4.10129	5.18231
ENSG00000075618.13	FSCN1	0.175531	0.136197	0.958775	-0.00684844	0.283043	-0.110262	532.1	549.705	728.996	434.958	605.318	601.121	469.913	656.635	522.658	454.67	623.902	430.5
ENSG00000075624.9	ACTB	0.0382503	-0.183775	0.361322	-0.153693	0.860618	-0.0231358	6183.18	6167.89	6102.22	5878.28	6162.3	6820.34	7331.58	7138.65	6510.9	6581.36	7140.29	6658.7
ENSG00000075643.5	MOCOS	0.447077	-0.117098	0.528264	-0.113274	0.577789	-0.0851863	28.2624	29.1925	26.6721	27.5959	27.9994	28.8421	31.3925	27.9684	31.9734	30.9697	27.7217	26.2609
ENSG00000075651.11	PLD1	0.688252	0.156829	0.537085	0.257982	0.876534	0.0472561	1.04675	1.41515	1.13038	0.908703	1.58916	1.35827	0.708434	1.76573	0.75055	0.834109	0.987348	1.47511
ENSG00000075702.12	WDR62	0.0970054	-0.197636	0.0626044	-0.250135	0.886301	0.0146676	95.4408	84.343	90.3819	85.2507	80.6182	94.9093	113.217	98.0092	98.9225	92.1556	109.266	107.761
ENSG00000075711.16	DLG1	0.201687	0.239034	0.168581	0.307003	0.568472	-0.118029	16.027	15.7082	13.4683	22.7654	11.9565	12.7126	14.2572	10.7252	13.3598	11.1394	9.36714	14.3435
ENSG00000075785.8	RAB7A	0.605379	-0.0557047	0.706093	-0.0477582	0.6315	-0.0466913	210.305	198.303	212.727	207.328	201.369	216.708	222.404	205.065	218.986	207.209	197.216	213.193
ENSG00000075790.6	BCAP29	0.337148	0.188987	0.121305	0.361129	0.645386	0.0958079	14.0265	12.797	9.95693	17.1697	13.7475	10.5691	11.7113	8.65428	11.9338	13.3996	8.78486	11.8591
ENSG00000075826.12	SEC31B	0.254189	0.396417	0.638438	0.183622	0.647154	-0.158841	1.41893	2.44619	1.39493	2.00871	1.26124	1.27338	1.08479	1.26435	1.65121	0.887922	1.3671	1.28102
ENSG00000075856.7	SART3	0.963785	0.00618894	0.617783	-0.0770609	0.590444	-0.0689661	56.2689	45.9722	50.5061	57.6787	39.6028	47.0514	53.9959	45.3423	52.9138	44.5845	45.8231	52.7935
ENSG00000075884.8	ARHGAP15	0.335415	#NAME?	0.132117	3.08457	0.351543	#NAME?	0	0	0	0	0	0.21223	0	0	0.0250183	0	0	0
ENSG00000075886.10	TUBA3D	0.385968	0.424718	0.726582	-0.201235	0.875007	0.0793173	0.348918	1.03104	0.408859	0.406525	0.201798	0.551799	0.376355	0.632177	0.325238	0.538135	0.253166	0.601691
ENSG00000075891.17	PAX2	0.830893	0.45119	0.212665	#NAME?	0.215336	#NAME?	0	0.0202164	0.0481011	0	0	0	0	0	0.0500367	0	0	0
ENSG00000075914.8	EXOSC7	0.636397	-0.0647407	0.38696	-0.136273	0.975456	-0.00379791	44.4057	44.1325	48.0289	38.5959	47.7504	43.7406	45.5833	51.8821	45.5084	44.2885	51.0636	45.4374
ENSG00000075945.8	KIFAP3	0.0365553	0.777378	0.199865	0.528644	0.0529363	0.636834	2.30286	1.8397	0.841769	1.55436	1.28646	1.35827	0.885542	1.02456	1.00073	1.45296	0.860765	2.15444
ENSG00000075975.11	MKRN2	0.76298	-0.0451441	0.58912	-0.0947666	0.844592	-0.0293321	35.4268	28.4445	30.5923	35.1764	28.1508	28.0356	33.3185	31.1728	33.0743	30.862	31.4179	32.0643
ENSG00000076003.4	MCM6	0.0527198	0.289568	0.06929	0.315309	0.187774	0.197622	43.1496	39.786	24.2429	48.1612	33.8768	27.1867	32.7208	24.0881	30.9727	36.7008	26.2786	36.315
ENSG00000076043.5	REXO2	0.870287	0.0196207	0.943899	-0.00944736	0.920552	0.0104007	101.303	88.2043	93.1959	93.9072	93.9116	89.5187	88.9084	96.6576	93.5936	92.3439	88.1524	97.0664
ENSG00000076053.6	RBM7	0.205733	0.261035	0.379741	0.218755	0.905157	-0.0267274	11.5143	11.0382	9.69237	15.4958	8.6773	7.17338	9.7631	7.89131	9.28181	9.76714	6.88612	9.43296
ENSG00000076067.7	RBMS2	0.489217	-0.120518	0.964268	-0.00954908	0.880933	-0.0279087	17.7948	15.0815	18.7835	18.8675	16.6483	20.3317	19.3712	17.483	19.3642	16.8974	17.114	20.3993
ENSG00000076108.7	BAZ2A	0.347688	0.101808	0.88616	-0.0182117	0.343429	-0.0925017	207.839	186.861	232.449	203.741	167.694	206.245	206.309	181.74	196.969	165.154	180.381	195.88
ENSG00000076201.10	PTPN23	0.191939	-0.150913	0.363082	-0.118998	0.188968	-0.133613	118.423	96.5133	116.212	96.5855	98.8052	143.51	135.244	118.086	114.709	102.03	110.279	118.766
ENSG00000076242.10	MLH1	0.28374	-0.425996	0.404941	-0.353527	0.00283977	-1.18358	1.02349	0.849091	0.841769	1.33914	0.605393	0.91259	1.06265	1.11176	1.47608	0.672668	0.253166	0.659919
ENSG00000076248.6	UNG	0.0725506	-0.200533	0.078896	-0.224819	0.828505	0.0212019	146.941	137.452	143.053	132.503	136.768	151.469	180.606	155.995	155.089	157.297	165.748	169.347
ENSG00000076258.5	FMO4	0.378285	0.525855	0.379438	0.553925	0.732401	0.243071	0.348918	0.56606	0.336708	0.358698	0.706292	0.21223	0.243524	0.501381	0.125092	0.349788	0.455699	0.213503
ENSG00000076321.6	KLHL20	0.0404712	0.728986	0.566093	0.233057	0.315093	0.329958	2.14003	2.16316	1.37088	1.86523	1.05944	1.1036	1.61611	0.610377	1.20088	1.85656	0.835448	1.55275
ENSG00000076344.11	RGS11	0.670655	0.0855214	0.300912	0.249507	0.844976	0.0412258	9.35101	12.2916	9.57212	10.0675	12.461	12.4791	7.88132	9.48265	12.0839	10.7358	9.11398	10.0541
ENSG00000076356.6	PLXNA2	0.425094	-0.78282	0.570733	-0.536556	0.161611	-1.56506	0.116306	0.121299	0.0721516	0	0.176573	0.191007	0.0221386	0.435984	0.075055	0.0269067	0.1519	0
ENSG00000076382.12	SPAG5	0.311503	0.147956	0.484463	0.118426	0.647337	0.0658015	46.22	33.0135	33.5746	47.3482	31.3291	31.9619	36.6172	29.2763	36.0264	39.5798	27.0888	38.5665
ENSG00000076513.12	ANKRD13A	0.621321	-0.0725625	0.987017	-0.00271996	0.481601	-0.101816	39.451	36.612	27.7784	42.3264	32.9687	33.8083	37.8126	34.7697	36.7269	34.5213	29.1394	36.8584
ENSG00000076554.11	TPD52	0.183342	0.169182	0.145616	0.207944	0.60399	-0.0614008	72.2959	73.7294	65.7301	85.6572	71.7896	60.2946	59.6634	61.6263	67.2243	60.6478	57.5193	60.1303
ENSG00000076555.11	ACACB	0.483438	-0.111573	0.652452	0.0820198	0.937822	-0.0130757	24.4243	24.5225	24.8923	27.2611	24.7959	32.4712	25.3486	26.1372	28.3708	23.1936	27.1141	27.7942
ENSG00000076604.10	TRAF4	0.983025	-0.00289652	0.536926	-0.113826	0.398894	-0.134137	28.053	25.0684	30.0151	20.3262	28.9075	27.8234	25.5479	31.3908	26.4444	24.1084	28.7343	22.1849
ENSG00000076641.4	PAG1	0.799711	0.340635	0.772571	-0.508689	0.746381	-0.484666	0.0232612	0.181948	0.0240505	0	0	0.127338	0.0221386	0.108996	0.0500367	0.0269067	0.101266	0
ENSG00000076650.2	GPATCH1	0.810321	0.0653485	0.402037	0.261993	0.67728	-0.108111	5.00116	3.86134	2.40505	5.88265	4.13685	2.90755	4.73765	2.7903	3.25238	3.84766	2.07596	3.94011
ENSG00000076662.5	ICAM3	0.566131	-0.079757	0.537816	-0.0981284	0.614699	-0.0661052	38.5438	44.8603	45.3834	37.0177	44.446	45.8205	45.2512	46.7593	44.2324	40.6292	49.5193	38.3141
ENSG00000076685.14	NT5C2	0.621099	-0.105286	0.410892	0.202557	0.989672	0.00149146	11.5841	8.89523	5.60378	13.3914	9.91332	9.01978	13.106	5.60239	9.38188	9.55189	7.29118	10.8693
ENSG00000076706.10	MCAM	0.142251	0.172797	0.830215	0.0285952	0.960668	0.00531946	107.769	105.712	119.459	90.7268	102.614	108.216	89.639	112.331	93.6687	86.9895	113.975	92.0587
ENSG00000076716.7	GPC4	0.0683329	0.272387	0.13836	0.257632	0.859829	0.0264525	33.1007	37.1174	37.1581	34.6024	36.5758	35.209	26.6548	31.7614	30.5724	28.0368	28.8356	32.6078
ENSG00000076770.10	MBNL3	0.153714	Inf	1	NA	1	NA	0.0232612	0.0202164	0.0240505	0	0	0	0	0	0	0	0	0
ENSG00000076826.5	CAMSAP3	0.583714	0.0765491	0.592391	0.0851715	0.418467	-0.10964	42.1493	42.5758	50.0011	35.7742	48.6333	51.2536	36.3736	49.8548	41.6555	36.2434	45.7218	35.0922
ENSG00000076864.15	RAP1GAP	0.545447	-0.131037	0.775475	-0.0734295	0.375295	-0.197268	6.35031	8.93567	8.8025	6.12179	9.63584	9.33813	9.40888	8.0657	8.93155	7.48007	8.35448	6.89033
ENSG00000076924.7	XAB2	0.990205	-0.00118243	0.392685	-0.109376	0.375629	-0.0873316	313.189	314.406	400.129	268.737	334.53	351.135	349.081	368.363	312.129	300.979	366.205	289.569
ENSG00000076928.13	ARHGEF1	0.106649	-0.755986	0.0214551	-1.17962	0.709538	-0.153496	0.372179	0.384112	0.601264	0.430438	0.327921	0.254676	0.863404	0.980964	0.45033	0.591948	0.708865	0.737557
ENSG00000076944.10	STXBP2	0.785953	0.031067	0.818326	0.0297456	0.777597	-0.0281491	101.814	134.682	148.56	100.555	142.343	142.173	109.785	141.586	125.842	119.896	138.229	107.159
ENSG00000076984.13	MAP2K7	0.599327	-0.0632564	0.282973	-0.146399	0.729622	-0.0369544	89.3696	80.1784	92.0414	77.2636	73.1517	96.777	99.4021	87.3276	86.8637	82.523	89.1651	91.4764
ENSG00000077009.9	NMRK2	0.327662	2.39534	0.351833	#NAME?	0.991426	-0.16552	0.116306	0	0	0	0	0	0.0221386	0	0	0	0	0.0194094
ENSG00000077044.5	DGKD	0.765374	-0.0344873	0.547712	-0.0789805	0.290847	-0.108297	104.35	102.457	131.051	103.473	105.439	119.019	124.286	111.917	110.181	99.3935	106.102	111.623
ENSG00000077063.6	CTTNBP2	0.15302	#NAME?	0.431166	1.47496	0.813322	-0.539856	0	0	0	0	0.0756742	0.106115	0	0.0653976	0	0	0.0253166	0.0194094
ENSG00000077092.14	RARB	0.25968	1.9662	0.342443	1.73951	0.218893	2.09462	0.0465224	0.0202164	0.192404	0.0956529	0.126124	0	0.0664157	0	0	0.107627	0.1519	0.0194094
ENSG00000077097.9	TOP2B	0.0008713	0.77038	0.00017733	1.00935	0.0305521	0.505602	8.0949	10.0476	7.28731	17.098	6.40708	6.53669	5.15828	4.68683	5.07872	5.73113	5.31649	9.85997
ENSG00000077147.10	TM9SF3	0.0025881	0.508625	0.0016199	0.623632	0.179151	0.241935	29.5417	25.5131	17.2202	40.6764	18.9438	18.7399	20.0133	11.7062	19.139	22.0904	13.8735	23.3301
ENSG00000077150.13	NFKB2	0.0028663	0.366643	0.629865	0.0678411	0.0977657	-0.190636	69.7371	79.0665	125.375	58.42	85.6127	79.0558	51.4943	89.7691	71.5775	51.1228	78.9372	54.191
ENSG00000077152.5	UBE2T	0.927906	-0.0119317	0.61234	-0.0761549	0.5865	0.0664079	50.4768	55.7165	58.4909	51.1504	57.7898	48.7281	52.8669	58.8578	54.49	57.8495	62.6333	51.3378
ENSG00000077157.16	PPP1R12B	0.0684489	0.603829	0.257234	0.42387	0.632833	0.144736	2.60526	2.62814	1.65949	3.34785	1.23601	1.50683	1.32831	1.46055	1.75128	2.3947	0.734182	1.82448
ENSG00000077232.12	DNAJC10	0.0199705	0.594957	0.00829168	0.779707	0.457784	0.181482	5.53617	7.56095	3.79999	10.1153	4.31343	4.7964	4.40557	3.64047	3.15231	4.03601	2.81014	5.68695
ENSG00000077235.13	GTF3C1	0.57767	-0.0580257	0.567907	-0.072932	0.9472	-0.00655865	325.68	279.836	317.924	295.663	280.575	338.635	332.3	314.955	315.056	287.983	333.673	323.768
ENSG00000077238.9	IL4R	0.779239	-0.0346995	0.712108	0.0509539	0.809733	-0.0265628	80.5303	73.4666	74.0276	73.1266	81.2236	87.8633	75.6474	79.1529	79.0079	73.0518	80.4815	73.0375
ENSG00000077254.10	USP33	0.100303	0.363988	0.0946419	0.43936	0.56161	0.13139	10.6071	8.87502	6.5658	13.0327	7.54219	6.89748	6.88509	6.84495	6.52979	6.94194	6.22788	8.73423
ENSG00000077264.10	PAK3	0.345664	Inf	1	NA	1	NA	0.0232612	0	0	0	0	0	0	0	0	0	0	0
ENSG00000077274.7	CAPN6	1	NA	0.341589	Inf	1	NA	0	0	0	0.0239132	0	0	0	0	0	0	0	0
ENSG00000077312.4	SNRPA	0.736995	-0.0364501	0.239215	-0.149298	0.906328	-0.0113734	168.644	178.552	223.093	150.653	179.323	197.926	196.701	203.147	185.611	185.63	202.482	185.282
ENSG00000077348.4	EXOSC5	0.773597	-0.0380329	0.394441	-0.129172	0.966676	0.00526522	51.5003	51.2891	56.5669	43.9286	56.2007	49.6194	56.8739	56.9395	49.9616	48.1361	61.2155	52.91
ENSG00000077380.11	DYNC1I2	0.0346849	0.336039	0.00786726	0.488782	0.432153	0.129447	32.054	26.4027	27.2252	41.8721	29.0084	24.4701	22.2714	19.8591	25.8189	25.9381	18.1014	29.2888
ENSG00000077420.11	APBB1IP	0.188596	-0.253011	0.996897	0.000791115	0.897782	0.0248556	13.1426	11.8468	9.78857	15.711	11.7295	14.0709	16.6703	11.8588	12.9595	13.857	12.5064	15.2752
ENSG00000077454.11	LRCH4	0.812668	-0.0322871	0.471674	-0.113546	0.754805	-0.0403266	44.9407	42.596	51.1555	35.7981	46.363	49.0676	49.0369	46.6285	46.309	42.8893	50.5319	42.8365
ENSG00000077458.8	FAM76B	0.0117864	0.729469	0.0345602	0.702887	0.0789439	0.468713	4.44289	4.48805	2.64556	5.30874	3.32966	2.73777	2.59021	2.5723	1.82634	3.68622	2.25318	3.61015
ENSG00000077463.10	SIRT6	0.993564	0.00106819	0.37581	-0.132682	0.82088	-0.0270609	49.1975	60.0833	63.6377	42.3503	59.5303	55.8802	53.3096	62.7817	56.8667	54.8628	61.4687	51.2602
ENSG00000077514.4	POLD3	0.0560251	0.393009	0.106898	0.397435	0.779094	0.0612335	14.4685	10.5328	9.11516	13.6305	10.4178	10.2083	8.41265	7.91311	9.6821	9.52498	8.12663	9.12241
ENSG00000077522.8	ACTN2	0.729456	0.546701	0.0673165	#NAME?	0.735651	0.482891	0.0930449	0.0808658	0.0240505	0	0	0	0.110693	0	0.0250183	0	0.0506332	0.135866
ENSG00000077549.13	CAPZB	0.755149	-0.0316428	0.5328	-0.0816581	0.939582	-0.00769069	441.475	439.93	527.861	412.575	455.306	494.709	459.22	501.49	481.228	452.195	512.889	450.764
ENSG00000077585.9	GPR137B	0.805862	-0.0454191	0.664904	0.0931276	0.444345	-0.149252	16.0735	14.8389	13.8772	15.8306	16.5222	16.9996	12.464	16.2404	17.5629	12.8345	13.9494	14.4018
ENSG00000077616.6	NAALAD2	0.233924	1.68526	0.722986	-0.717912	0.534293	-1.32017	0.139567	0.0808658	0.144303	0.0478265	0	0.021223	0.0885542	0	0.0250183	0	0.0253166	0.0194094
ENSG00000077684.11	PHF17	0.903298	0.0188828	0.799143	-0.0457332	0.903462	-0.0186955	30.6118	27.09	31.9391	31.0633	26.9148	27.8234	30.7283	28.8403	28.9963	28.2521	29.0888	28.9394
ENSG00000077713.14	SLC25A43	0.590707	0.0779717	0.580902	0.092681	0.665655	-0.0629485	40.6606	38.5325	32.8771	44.7177	36.4245	32.1953	37.2592	30.9985	38.0279	39.6605	24.228	36.4897
ENSG00000077721.11	UBE2A	0.515902	-0.0744351	0.972336	0.00450058	0.633648	0.0475316	123.029	124.554	119.94	129.227	131.32	128.038	133.85	124.931	128.594	124.793	131.545	138.758
ENSG00000077782.15	FGFR1	0.621867	-0.0531111	0.71249	-0.0466864	0.520253	-0.0625071	207.513	200.992	218.595	189.034	206.086	235.406	213.748	222.308	215.208	196.715	214.963	203.915
ENSG00000077809.8	GTF2I	0.358688	-0.279723	0.43524	0.253577	0.952002	0.0105632	2.74482	3.0729	1.41898	5.28482	2.1441	3.05611	3.63072	1.96193	3.20235	2.93283	2.15191	3.64897
ENSG00000077935.12	SMC1B	0.115872	0.547664	0.196267	0.500343	0.22542	0.377241	1.58176	2.64835	1.29873	3.03698	1.10989	1.20971	1.37259	0.762972	1.65121	1.5875	1.49368	1.76625
ENSG00000077942.13	FBLN1	0.878494	-0.0156526	0.805378	-0.0318843	0.32797	-0.0976087	353.059	380.473	453.93	317.161	411.743	446.405	368.895	441.717	390.962	351.59	405.749	351.446
ENSG00000077984.4	CST7	0.762463	-0.768677	0.99056	-0.05538	0.648767	0.913502	0	0.0404329	0	0.0239132	0	0.042446	0.0221386	0.0217992	0.0250183	0.0269067	0.101266	0
ENSG00000078018.15	MAP2	0.35317	-1.85965	0.0482828	#NAME?	0.0453233	#NAME?	0.0232612	0	0.0240505	0	0	0	0	0.0217992	0.15011	0	0	0
ENSG00000078043.11	PIAS2	0.54849	0.116026	0.578983	0.128587	0.808503	0.0487215	14.4917	12.5544	11.4	17.1697	9.93854	11.7151	12.6854	10.093	12.7343	11.543	11.4937	13.1984
ENSG00000078053.12	AMPH	0.447575	0.276006	0.871123	-0.0635763	0.308805	-0.339516	1.72133	1.33429	1.77974	1.17175	1.33691	1.31583	0.996235	1.87473	1.12583	1.1839	0.987348	0.95106
ENSG00000078061.8	ARAF	0.391283	-0.0957946	0.364386	-0.11607	0.835945	-0.0201959	140.893	137.856	158.565	129.968	148.801	152.869	161.877	161.968	143.956	154.66	156.355	144.348
ENSG00000078070.7	MCCC1	0.685068	0.0903459	0.270861	0.291103	0.688133	0.091394	8.21121	8.24831	5.74808	9.90008	8.8791	6.77014	6.6637	6.56156	7.65561	8.69088	5.59497	7.66671
ENSG00000078081.3	LAMP3	0.425083	0.679398	0.713002	0.34324	0.954665	0.0585268	0.348918	0.0808658	0.288607	0.286959	0.176573	0.106115	0.221386	0.152594	0.075055	0.242161	0.0253166	0.194094
ENSG00000078098.9	FAP	0.344375	#NAME?	0.168048	3.09082	0.359682	#NAME?	0	0	0	0.167393	0	0.021223	0.0221386	0	0	0	0	0
ENSG00000078114.14	NEBL	0.381041	-0.357579	0.965161	-0.019275	0.470864	-0.269048	1.00023	0.849091	0.697466	1.48262	0.807191	0.933813	1.52756	0.588578	1.15084	0.807202	0.835448	1.0287
ENSG00000078124.7	ACER3	0.986694	0.00334456	0.666269	-0.134037	0.743636	0.080335	3.95441	4.08372	4.08859	4.32829	4.16208	2.54676	4.2506	3.18268	4.67843	4.3858	4.05066	4.19243
ENSG00000078140.9	UBE2K	0.433898	0.100541	0.347957	0.135758	0.302396	0.120221	69.6208	66.7547	59.2124	78.818	62.406	59.4032	60.8367	56.6997	65.0727	65.787	59.4687	70.5919
ENSG00000078142.7	PIK3C3	0.0100389	0.881005	0.0165244	0.904308	0.135237	0.468731	3.30309	2.28446	1.20253	3.94568	1.28646	1.67662	1.46114	0.653976	1.57616	2.26017	0.987348	1.78566
ENSG00000078177.9	N4BP2	0.000303332	1.8897	0.000174994	2.00923	0.0691972	1.10146	0.76762	1.15234	0.529112	1.65001	0.504494	0.509352	0.199247	0.0871968	0.375275	0.242161	0.379749	0.776376
ENSG00000078237.4	C12orf5	0.690605	-0.102467	0.711388	-0.111148	0.965769	-0.00875484	5.18725	4.12415	3.67973	6.07396	3.32966	3.52302	5.37967	4.22904	4.35319	5.51588	3.84812	4.32829
ENSG00000078246.11	TULP3	0.136513	-0.248015	0.679479	-0.0799802	0.601883	-0.0890545	20.4466	22.5818	16.7151	23.3632	21.9707	21.8597	23.5111	20.8182	26.6946	20.6644	19.2406	25.9698
ENSG00000078269.9	SYNJ2	0.166959	-0.193726	0.222656	-0.196073	0.591841	-0.0708555	42.9402	36.0459	39.7555	46.2721	35.1128	37.2888	53.1768	39.3911	43.3818	43.6427	41.7724	42.2736
ENSG00000078295.11	ADCY2	0.653802	0.792224	0.613866	0.825045	0.84397	0.357286	0.0930449	0	0.0962022	0.0239132	0	0.169784	0.0221386	0.0871968	0	0.0807202	0	0.0582282
ENSG00000078304.15	PPP2R5C	0.812696	0.0276779	0.0365595	0.274383	0.0761085	0.181916	95.6269	108.522	107.698	134.895	116.21	119.295	99.38	83.7525	123.115	127.457	91.798	123.405
ENSG00000078319.7	PMS2P1	0.559737	-0.104008	0.70881	-0.0796741	0.686329	-0.0748298	14.3987	14.2526	18.8075	14.0132	17.4051	16.8935	14.2351	19.5321	17.2877	16.1171	17.7976	13.9554
ENSG00000078328.15	RBFOX1	0.216671	#NAME?	0.744371	-0.811722	0.823813	0.419442	0	0	0	0	0.0252247	0	0.0442771	0	0	0	0	0.0582282
ENSG00000078369.13	GNB1	0.852969	0.0183068	0.617627	-0.0683383	0.916704	-0.0112195	775.017	789.412	876.666	745.758	760.551	794.802	811.245	804.804	796.684	769.56	816.688	776.667
ENSG00000078399.11	HOXA9	0.00313221	1.83585	0.100578	1.20055	0.289373	0.847199	0.558269	0.667143	0.43291	0.621744	0.277472	0.169784	0.221386	0.0435984	0.200147	0.215254	0.278483	0.32996
ENSG00000078401.6	EDN1	0.908108	-0.031707	0.980238	-0.00732357	0.812195	0.0611047	4.09397	4.00286	2.98227	4.73482	3.12787	3.41691	4.44985	3.50967	3.37748	4.76249	2.98736	3.9207
ENSG00000078403.12	MLLT10	0.626598	-0.0836732	0.626575	-0.0989278	0.444518	0.132435	18.4694	20.9038	17.2923	20.5415	18.5654	17.0209	21.2973	18.2241	20.5901	20.2608	23.0128	21.7385
ENSG00000078487.13	ZCWPW1	0.761802	-0.077032	0.841469	-0.0598449	0.85248	0.0425044	5.699	5.19563	3.99239	4.73482	4.49	5.85755	6.11024	3.53147	6.07946	4.84321	5.39244	5.72577
ENSG00000078549.10	ADCYAP1R1	0.35613	Inf	1	NA	1	NA	0	0.0202164	0	0	0	0	0	0	0	0	0	0
ENSG00000078618.15	NRD1	0.0162278	0.336595	0.00714111	0.427918	0.261088	0.15386	60.3629	47.3671	35.4265	77.8376	40.0569	34.7845	42.351	28.0338	43.1066	47.2213	30.5825	46.699
ENSG00000078668.9	VDAC3	0.346355	-0.101173	0.585119	-0.0690513	0.762248	-0.0293781	234.357	216.66	187.835	233.608	218.194	202.107	247.509	211.518	226.941	241.057	200.153	222.005
ENSG00000078674.13	PCM1	0.0096084	0.846176	0.00639481	0.986064	0.898124	-0.0560183	2.62852	3.67939	1.51518	5.11743	1.66483	1.8464	1.59398	1.28615	1.47608	0.968642	1.08861	2.0768
ENSG00000078687.12	TNRC6C	0.303524	-0.239488	0.835446	0.0552584	0.851417	0.0404472	7.76925	5.43822	4.66581	8.89572	5.62511	7.42806	8.56762	5.10101	7.45547	6.29618	6.50637	8.61777
ENSG00000078699.17	CBFA2T2	0.299957	-0.138615	0.975151	-0.00482545	0.445809	-0.0947373	52.803	50.1974	47.3796	57.7983	49.8693	57.4932	55.3685	52.9284	57.4171	51.1766	46.6079	55.3556
ENSG00000078747.8	ITCH	0.117593	0.307054	0.045723	0.463833	0.445571	0.157851	15.4222	13.8483	9.62022	20.7806	11.225	11.3968	11.6449	8.0657	11.7586	11.7582	9.06334	13.8001
ENSG00000078795.12	PKD2L2	0.041618	Inf	0.0694263	Inf	0.226927	Inf	0.0930449	0.0808658	0	0	0	0.127338	0	0	0	0	0	0.0388188
ENSG00000078804.8	TP53INP2	0.487501	-0.114205	0.308722	0.190981	0.450506	-0.128152	18.5159	20.9038	25.5176	23.0524	25.9562	31.304	18.5964	25.6141	26.1442	19.8841	22.8103	20.8651
ENSG00000078808.12	SDF4	0.505933	-0.067879	0.402399	-0.108914	0.782011	-0.027868	411.189	424.141	439.62	358.627	429.602	452.199	466.57	459.876	411.252	410.059	486.307	398.824
ENSG00000078814.11	MYH7B	0.771698	-0.126651	0.558392	0.252655	0.113917	-0.671483	0.674575	0.929956	0.769617	0.717397	1.18556	1.18849	1.01837	0.675775	0.90066	0.484321	0.734182	0.388188
ENSG00000078898.6	BPIFB2	0.466911	1.69446	0.342824	#NAME?	0.351543	#NAME?	0	0.0808658	0	0	0	0	0	0	0.0250183	0	0	0
ENSG00000078900.10	TP73	0.459464	0.24044	0.636764	0.168537	0.252068	0.329581	2.25634	2.26424	1.94809	1.93697	1.33691	2.88633	1.46114	1.91833	2.10154	2.95974	1.89875	1.94094
ENSG00000078902.11	TOLLIP	0.0247449	-0.258595	0.261821	-0.145592	0.672027	-0.0421437	108.839	122.309	101.469	107.968	119.49	132.623	138.72	132.452	127.143	133.43	128.937	119.445
ENSG00000078967.8	UBE2D4	0.261485	-0.199378	0.960854	-0.0101377	0.926663	-0.0167824	15.585	15.6677	16.0177	20.3741	16.3456	17.2331	21.3194	15.8262	17.1876	16.7898	18.3545	17.8372
ENSG00000079101.12	CLUL1	0.138696	2.58148	0.114328	2.69418	0.740909	-0.785282	0.116306	0.141515	0.0240505	0.0717397	0	0.233453	0.0221386	0	0.0250183	0.0269067	0	0
ENSG00000079102.12	RUNX1T1	0.529445	1.18609	0.399053	1.49005	0.55348	1.13239	0.116306	0.0404329	0	0.0239132	0	0.169784	0.0221386	0.0217992	0.0250183	0.0538135	0.0759498	0.0194094
ENSG00000079112.5	CDH17	0.993056	0.0940268	0.352986	#NAME?	0.992104	-0.159253	0.0232612	0	0	0	0	0	0	0.0217992	0	0	0	0.0194094
ENSG00000079134.7	THOC1	0.0682385	0.600323	0.110458	0.589435	0.30519	0.298278	2.88439	2.87073	1.13038	3.85003	1.86663	1.12482	1.46114	0.959164	2.12656	2.20635	0.936714	2.36795
ENSG00000079150.13	FKBP7	0.968929	0.00928086	0.852122	-0.0619699	0.240617	-0.312138	3.60549	3.57831	2.50126	3.03698	2.90084	3.28957	2.7009	3.37887	3.55261	2.82521	2.00001	2.83377
ENSG00000079156.12	OSBPL6	0.411964	0.290658	0.90573	0.0434369	0.153297	-0.508247	1.65155	1.49602	1.82784	2.22393	0.655843	1.31583	0.597741	1.72214	1.75128	0.672668	0.835448	1.31984
ENSG00000079246.11	XRCC5	0.0278999	0.29473	0.00639638	0.410823	0.0903887	0.213354	74.622	57.4147	39.8037	94.5768	51.8116	40.0478	53.2654	40.6119	46.359	61.2666	35.6205	63.5075
ENSG00000079257.3	LXN	0.160153	0.423083	0.606623	0.178533	0.807814	-0.0693179	3.117	3.39636	2.50126	3.08481	1.9423	2.58921	1.77108	2.50691	2.4518	2.07182	2.12659	2.13503
ENSG00000079263.14	SP140	0.397181	1.71694	0.427271	1.68228	0.569743	1.30569	0	0.121299	0.0240505	0.0956529	0.0252247	0.021223	0.0442771	0	0	0.107627	0	0
ENSG00000079277.15	MKNK1	0.260531	-0.159336	0.67257	-0.0681104	0.833001	0.0278938	41.9865	42.3737	31.867	40.4134	38.2155	45.3111	46.9559	41.7455	41.2302	42.6741	42.2281	45.8256
ENSG00000079308.12	TNS1	0.712605	-0.652456	0.534967	-1.12531	0.281442	-2.11609	0	0.101082	0.0240505	0.0478265	0	0.042446	0	0.0217992	0.175128	0	0.0253166	0.0194094
ENSG00000079313.7	REXO1	0.315336	-0.120909	0.11789	-0.212936	0.550117	-0.0635547	88.3694	80.1986	89.2035	74.3941	77.5408	90.1554	107.04	88.7663	84.7872	77.2761	96.3803	91.3018
ENSG00000079332.10	SAR1A	0.933115	0.0100629	0.767615	0.040175	0.893022	0.0143852	93.417	92.5913	80.1364	95.9877	96.4846	79.5651	94.1774	82.7497	87.6393	93.1242	80.8865	89.6714
ENSG00000079335.13	CDC14A	0.564683	0.205182	0.553217	0.235118	0.587127	-0.183158	1.53524	1.85991	1.05822	2.20002	1.31169	1.03993	1.39473	1.04636	1.42605	1.1839	1.08861	1.08693
ENSG00000079337.11	RAPGEF3	0.0512537	0.432865	0.667005	0.117519	0.730874	-0.0774712	8.28099	6.77251	11.8088	5.81091	8.8791	6.9187	6.24307	7.52072	6.15451	4.89703	9.24056	4.50298
ENSG00000079385.17	CEACAM1	0.108781	Inf	0.350441	Inf	1	NA	0.0232612	0	0.0721516	0	0	0.021223	0	0	0	0	0	0
ENSG00000079387.9	SENP1	0.484289	0.160661	0.0500136	0.520065	0.285945	0.244746	8.65317	7.17684	5.21897	12.961	6.4323	7.64029	7.61566	4.55603	6.6799	8.52943	5.01269	8.4819
ENSG00000079393.16	DUSP13	0.159098	0.546059	0.107321	0.666808	0.248115	0.399223	1.37241	1.31407	1.29873	0.430438	2.42157	1.48561	0.774849	0.80657	1.15084	1.02246	1.03798	1.49452
ENSG00000079432.3	CIC	0.384593	-0.0991307	0.512778	-0.0848006	0.142473	-0.14733	119.237	119.216	136.198	111.818	117.043	149.919	146.336	125.781	129.595	117.878	118.127	121.91
ENSG00000079435.5	LIPE	0.592951	0.144311	0.658278	-0.143817	0.865232	-0.0405038	3.21005	3.84112	4.73796	2.03262	3.96028	3.67158	2.54593	3.55327	4.57836	3.12118	4.83547	2.29031
ENSG00000079459.8	FDFT1	0.357183	-0.103506	0.875802	-0.0200326	0.673264	0.0416386	124.703	142.93	152.889	135.038	156.696	154.291	152.38	144.768	155.114	170.239	139.596	149.549
ENSG00000079462.3	PAFAH1B3	0.98564	-0.00211312	0.982173	-0.00314392	0.579856	0.0610371	65.7129	76.1756	94.687	62.294	87.4541	86.887	70.5556	86.412	80.1838	82.3884	93.2664	68.6122
ENSG00000079482.11	OPHN1	0.339508	0.337885	0.431361	0.303288	0.312525	0.309493	1.81437	1.61732	1.68354	2.05654	1.16034	1.78273	1.63825	0.937365	1.47608	1.85656	1.11393	1.97976
ENSG00000079616.8	KIF22	0.46306	-0.0761559	0.148232	-0.184776	0.712506	-0.03629	295.301	297.04	377.93	258.359	319.799	322.632	346.69	358.401	318.784	308.97	380.053	296.614
ENSG00000079691.15	LRRC16A	0.239881	0.292502	0.152822	0.415425	0.0240431	0.537344	7.02489	5.62017	3.92024	9.42181	4.41433	4.22338	5.44608	2.6159	5.47902	7.91058	4.17724	7.27852
ENSG00000079739.11	PGM1	0.799022	0.0265717	0.834121	0.0266765	0.79721	-0.0251715	279.414	323.645	327.689	284.878	316.545	330.315	285.322	313.015	316.332	308.378	295.647	283.222
ENSG00000079785.10	DDX1	0.0947875	0.356664	0.0412077	0.515952	0.338302	0.213768	11.4678	11.2403	6.4215	17.8632	7.99624	6.70647	8.39051	5.60239	8.78144	10.2784	7.08865	8.676
ENSG00000079805.12	DNM2	0.53828	-0.0614099	0.587535	-0.0730066	0.648623	-0.0478555	632.938	593.474	686.33	560.12	612.406	726.804	691.874	671.502	634.54	622.729	675.371	609.552
ENSG00000079819.12	EPB41L2	0.0272593	0.364445	0.0280348	0.426077	0.36315	0.157451	31.0305	23.815	20.1784	39.8634	18.3384	20.1831	21.895	14.1041	22.3414	22.7362	15.3925	26.028
ENSG00000079841.14	RIMS1	0.212007	#NAME?	0.731315	-0.892211	0.731844	-0.870226	0	0	0	0	0.0252247	0	0	0.0217992	0.0250183	0	0.0253166	0
ENSG00000079931.10	MOXD1	0.435397	0.342651	0.454639	-0.381788	0.102845	-0.827048	1.02349	0.525627	0.986072	0.693484	0.227023	0.615468	0.487048	0.588578	0.925679	0.269067	0.455699	0.388188
ENSG00000079950.9	STX7	0.261958	0.20953	0.615833	0.113468	0.581687	-0.111474	16.3992	13.0598	16.2582	18.3175	13.8231	10.6752	13.261	12.5563	13.7601	12.2157	11.7469	12.1891
ENSG00000079974.13	RABL2B	0.35613	Inf	0.337697	Inf	1	NA	0	0.0202164	0	0	0.0252247	0	0	0	0	0	0	0
ENSG00000079999.9	KEAP1	0.00945643	-0.270308	0.0445579	-0.256971	0.769707	-0.0289622	321.819	279.998	275.715	273.878	287.89	324.84	422.47	317.963	319.034	345.025	331.799	347.7
ENSG00000080031.5	PTPRH	0.0252576	0.634925	0.98902	0.006685	0.193462	-0.355931	2.93091	3.0729	6.30124	1.53045	3.78371	2.65288	1.28404	4.29444	2.35172	1.64131	2.68356	1.80507
ENSG00000080166.11	DCT	0.15302	#NAME?	0.158812	#NAME?	0.156846	#NAME?	0	0	0	0	0	0	0	0.0653976	0	0	0	0
ENSG00000080189.10	SLC35C2	0.0400724	-0.239953	0.119042	-0.205176	0.910594	-0.0112521	106.629	95.5631	98.4148	94.792	98.1746	115.283	126.145	119.808	109.405	116.883	116.861	114.282
ENSG00000080200.5	CRYBG3	0.00232765	2.89746	0.00106193	3.0528	0.284258	1.4011	0.395441	0.424545	0.168354	0.789137	0.100899	0.21223	0.132831	0	0	0.0538135	0	0.291141
ENSG00000080224.13	EPHA6	0.440754	0.240138	0.360412	0.319617	0.549455	0.162752	2.25634	2.60792	2.78986	2.63046	3.27921	2.18597	2.03675	2.22352	2.22663	1.88347	2.68356	2.60086
ENSG00000080293.5	SCTR	0.206215	#NAME?	0.212665	#NAME?	0.215336	#NAME?	0	0	0	0	0	0	0	0	0.0500367	0	0	0
ENSG00000080298.11	RFX3	0.958225	-0.0173746	0.855603	-0.085303	0.238458	-0.570303	0.604792	0.34368	1.08227	0.239132	1.08466	0.615468	0.509187	0.697574	0.850624	0.538135	0.227849	0.601691
ENSG00000080345.13	RIF1	0.453286	0.208393	0.126637	0.479399	0.462793	0.187094	4.5592	3.59853	3.05442	6.83918	4.13685	2.56799	4.11777	2.41971	3.17733	3.84766	3.21521	3.84306
ENSG00000080371.4	RAB21	0.445115	0.101907	0.726692	0.0532846	0.623432	0.0612861	59.8511	56.1613	47.4517	61.9592	49.5414	46.7119	56.2098	44.9281	51.3376	54.9705	47.9496	54.0357
ENSG00000080493.9	SLC4A4	0.0553994	Inf	0.10845	Inf	0.141744	Inf	0	0.121299	0.0240505	0.0956529	0	0	0	0	0	0.0538135	0	0.0194094
ENSG00000080503.15	SMARCA2	0.293341	0.258364	0.13636	0.429403	0.875773	0.0326236	6.62945	6.65121	3.51138	10.0436	5.82691	3.05611	4.91476	3.33528	5.80426	4.70868	3.21521	6.24982
ENSG00000080511.2	RDH8	0.222348	Inf	1	NA	0.340044	Inf	0.0232612	0.0202164	0	0	0	0	0	0	0	0	0.0253166	0
ENSG00000080546.9	SESN1	0.463503	0.196613	0.0825565	0.52882	0.344989	0.236585	4.58246	3.90177	3.82404	5.88265	6.38186	3.24712	3.0994	3.07369	4.57836	5.62351	2.83546	4.03715
ENSG00000080561.9	MID2	0.432158	0.193146	0.625135	0.142213	0.798058	0.0595334	6.35031	5.09454	5.45947	6.19353	5.59989	4.54173	4.69337	4.22904	5.87931	4.95084	4.7342	5.53168
ENSG00000080572.8	PIH1D3	0.343216	Inf	0.350441	Inf	1	NA	0	0	0.0240505	0	0	0.021223	0	0	0	0	0	0
ENSG00000080573.6	COL5A3	0.667794	0.781273	0.80721	0.515745	0.11415	#NAME?	0.0465224	0.0808658	0.0240505	0	0.126124	0	0.0664157	0.0217992	0	0	0	0
ENSG00000080603.12	SRCAP	0.0126092	-0.269062	0.272381	-0.139003	0.575023	-0.0547272	223.703	177.541	175.809	220.695	168.098	243.364	276.333	202.929	216.834	206.348	198.609	256.204
ENSG00000080608.9	KIAA0020	0.0123903	0.861052	0.0348028	0.806374	0.00222125	0.910291	3.04722	2.06208	1.51518	3.85003	1.53871	0.997482	1.72681	0.348787	1.57616	1.88347	2.00001	2.87259
ENSG00000080618.9	CPB2	0.837518	0.31852	0.28529	-2.42402	0.0640739	#NAME?	0.0232612	0.121299	0.0240505	0	0.0252247	0	0.0885542	0.0217992	0.0250183	0	0	0
ENSG00000080644.11	CHRNA3	0.124547	0.608808	0.954837	0.0246521	0.439722	-0.333355	1.72133	1.31407	0.817719	1.36305	0.403596	0.806475	1.28404	0.54498	0.700514	0.457414	0.531649	0.989879
ENSG00000080709.10	KCNN2	0.121293	Inf	1	NA	0.357934	Inf	0	0.0808658	0	0	0	0	0	0	0	0	0	0.0194094
ENSG00000080802.14	CNOT4	0.580475	-0.137958	0.676127	-0.122109	0.625972	-0.117193	6.69923	5.31692	3.00632	8.25006	2.37112	4.58417	6.6637	3.88026	6.0044	6.26927	3.49369	5.27935
ENSG00000080815.14	PSEN1	0.570503	-0.0758988	0.689383	0.0596185	0.755275	0.0376156	60.2698	53.4321	41.7758	67.5549	51.2062	52.2086	57.6709	47.6094	58.7681	60.3249	43.9496	61.8383
ENSG00000080819.2	CPOX	0.172955	0.174678	0.794649	-0.0383553	0.957615	-0.00656815	62.8983	72.5164	68.6162	63.657	53.6278	58.9151	59.8848	58.9668	62.0955	53.2484	63.6713	60.8484
ENSG00000080822.12	CLDND1	0.0490844	0.310145	0.0447087	0.3692	0.432293	0.128669	32.24	29.0712	26.9126	37.2807	32.3129	22.4115	25.1273	21.8864	24.2178	29.0055	22.5065	25.3293
ENSG00000080823.17	MOK	0.0807382	-0.292506	0.347776	-0.184381	0.738765	-0.0562332	20.656	19.1652	17.124	20.9958	18.414	22.0295	24.3081	22.5404	22.9668	22.0635	21.8229	22.379
ENSG00000080824.14	HSP90AA1	7.23542e-05	0.455055	5.0648e-05	0.525731	0.0091962	0.264061	157.269	168.363	112.148	258.526	95.5513	106.179	123.378	85.3874	110.931	125.95	94.4816	158.206
ENSG00000080839.7	RBL1	0.391637	0.2755	0.246208	0.413019	0.995577	-0.00530881	2.74482	2.60792	1.51518	3.63481	1.61438	2.31331	2.14744	1.83113	1.70125	1.2108	2.02533	2.34854
ENSG00000080845.13	DLGAP4	0.95057	0.00794538	0.61588	-0.0713976	0.39063	-0.0979593	67.3645	66.3908	80.8579	58.42	66.6437	78.2705	73.345	69.9536	70.3516	61.0783	71.5954	64.3421
ENSG00000080947.10	CROCCP3	0.119411	0.495085	0.152102	0.507837	0.768354	0.083912	2.32612	2.14294	3.34303	2.5348	2.85039	2.50432	1.5497	1.72214	2.27667	1.77584	2.20254	1.82448
ENSG00000080986.8	NDC80	0.0395002	0.482591	0.617654	0.143483	0.272424	0.25825	6.86206	8.26852	7.02276	9.44572	4.01073	4.07482	5.99955	4.64323	5.22883	6.05402	5.56965	7.10384
ENSG00000081014.6	AP4E1	0.354617	0.289298	0.182493	0.466342	0.137359	0.405344	3.0007	3.11333	1.01012	4.42395	1.13511	2.50432	1.94819	1.28615	2.60191	2.07182	2.48103	3.06668
ENSG00000081019.9	RSBN1	0.416578	0.214215	0.399374	0.258853	0.981369	0.00689691	4.28006	5.35736	3.75188	7.19788	3.10264	3.52302	4.16205	4.16365	3.22737	3.71313	3.92407	3.82365
ENSG00000081026.14	MAGI3	0.662973	0.0846475	0.958417	0.0120894	0.774232	0.0592685	12.5611	12.5544	12.3139	11.3827	12.1079	12.1396	11.9991	10.8996	12.4341	12.5924	12.7089	11.0245
ENSG00000081041.8	CXCL2	0.177603	0.214421	0.0561613	0.350381	0.753737	0.0520897	24.8197	24.4821	34.6087	22.8371	37.938	31.495	9.45316	41.5057	21.4157	16.6822	36.38	21.1951
ENSG00000081051.3	AFP	0.98978	0.121554	0.351833	#NAME?	0.108636	3.43024	0	0	0.0240505	0	0	0	0.0221386	0	0	0.215254	0	0.0194094
ENSG00000081052.10	COL4A4	0.956031	-0.1196	0.3544	1.31115	0.858054	0.293187	0.0465224	0.0808658	0	0.0956529	0.227023	0.021223	0.0885542	0	0.0500367	0.0269067	0.101266	0.0388188
ENSG00000081059.15	TCF7	0.788875	0.0456661	0.431574	0.157032	0.72578	-0.0628782	19.5627	18.4374	21.5974	17.2654	20.987	26.1892	14.3015	21.603	21.8911	18.3235	19.6204	16.6921
ENSG00000081087.10	OSTM1	0.118899	0.302986	0.051201	0.447946	0.519343	0.133879	18.2833	13.1811	9.33161	25.348	11.5529	8.25576	14.4565	9.09026	9.55701	16.3862	6.45573	12.9849
ENSG00000081138.9	CDH7	1	NA	0.0144784	Inf	0.107263	Inf	0	0	0	0.0956529	0.100899	0.0848921	0	0	0	0	0.0506332	0.0388188
ENSG00000081148.11	IMPG2	0.110005	Inf	0.350441	Inf	0.21588	Inf	0.0697837	0	0.0240505	0	0	0.021223	0	0	0	0	0.0253166	0.0194094
ENSG00000081154.7	PCNP	0.156097	0.18399	0.273131	0.161039	0.956993	-0.00711904	62.3633	67.0175	62.7719	75.1832	63.5411	50.5957	57.5602	48.0672	63.6967	59.9751	44.861	61.3725
ENSG00000081177.14	EXD2	0.836147	-0.0290609	0.886416	0.0228718	0.571824	-0.077256	45.3594	38.8964	40.0442	47.8743	39.4767	41.6396	46.0925	37.7126	43.1566	40.2525	35.0382	43.4382
ENSG00000081181.3	ARG2	0.626373	0.12718	0.657558	0.135575	0.333364	-0.243937	3.76832	4.32632	5.36327	3.30003	6.28096	3.9687	3.34292	4.33804	4.65341	3.84766	3.03799	3.39664
ENSG00000081189.9	MEF2C	0.831242	-0.425067	0.916776	0.142716	0.851109	0.220848	0.0930449	0	0	0.0956529	0	0.042446	0	0	0.125092	0.0269067	0	0.116456
ENSG00000081248.6	CACNA1S	1	NA	0.10845	Inf	0.357934	Inf	0	0	0	0.0956529	0	0	0	0	0	0	0	0.0194094
ENSG00000081277.7	PKP1	0.880136	0.0701681	0.345018	-0.45213	0.0637815	-0.866784	0.488486	1.01082	0.841769	0.358698	0.529719	0.742806	0.642018	1.26435	0.325238	0.242161	0.658232	0.31055
ENSG00000081307.8	UBA5	0.108769	0.333215	0.108465	0.398324	0.690758	0.0864257	12.0958	11.1999	8.77845	17.098	9.3836	7.10971	9.45316	6.62695	9.4069	9.82096	6.73422	10.1317
ENSG00000081320.6	STK17B	0.14409	0.327639	0.166358	0.369501	0.422903	0.180795	9.42079	8.04614	7.04681	12.1001	7.51697	5.64532	7.01792	5.4062	7.13023	6.86122	5.31649	9.68529
ENSG00000081377.12	CDC14B	0.343658	0.163645	0.12233	0.314587	0.829847	-0.0403202	23.1914	21.8338	12.9873	28.6241	18.7924	17.0633	18.1536	14.1041	19.5894	19.2652	12.9368	17.5267
ENSG00000081386.8	ZNF510	0.58085	0.149034	0.182397	0.407557	0.728998	0.0828694	4.51268	3.33571	4.30505	6.21744	4.3891	3.94748	3.54217	3.05189	4.37821	3.39025	3.56964	4.50298
ENSG00000081665.9	ZNF506	0.588807	0.119636	0.833878	-0.0576692	0.808646	-0.0558216	6.1177	8.65264	8.48984	6.38483	6.60888	7.59784	6.61943	6.43076	8.38115	6.3769	7.69625	6.26923
ENSG00000081692.8	JMJD4	0.00533151	-0.382737	0.126874	-0.235866	0.756403	0.0385564	43.4054	42.1108	36.2923	41.896	46.2621	46.8392	58.1801	53.735	47.0595	52.226	55.8737	53.0653
ENSG00000081721.7	DUSP12	0.587884	-0.0879801	0.685546	-0.0769978	0.625576	0.080062	24.2382	24.4821	20.3949	21.4023	26.6625	21.6475	24.8395	25.3525	23.3421	26.4493	27.2407	23.0389
ENSG00000081760.12	AACS	0.234878	-0.165967	0.924161	-0.0151485	0.535317	-0.0824457	39.5673	40.6755	41.9201	40.8677	44.8496	50.0439	45.5169	45.8437	45.8336	40.091	40.304	47.4948
ENSG00000081791.4	KIAA0141	0.516879	-0.0867	0.198698	-0.197735	0.831958	0.0259688	52.1749	44.7794	53.5606	48.6634	42.3523	48.4946	60.084	48.307	51.6128	53.948	49.0636	57.7235
ENSG00000081803.11	CADPS2	0.158882	-3.10314	0.566103	-0.988148	0.0341632	#NAME?	0.0232612	0	0	0	0.100899	0	0	0	0.200147	0	0	0
ENSG00000081853.13	PCDHGA2	0.417317	0.647608	0.596007	0.4414	0.409112	0.679743	0.372179	0.121299	0.288607	0.239132	0.227023	0.21223	0.0442771	0.305189	0.15011	0.269067	0.329116	0.194094
ENSG00000081870.7	HSPB11	0.359037	-0.117921	0.700467	-0.0553047	0.803067	-0.0287137	60.3861	64.1266	58.3466	59.3526	70.6797	61.1223	59.7741	73.0273	65.8233	65.8139	64.4054	62.0324
ENSG00000081913.9	PHLPP1	0.433379	0.119989	0.474126	0.127724	0.305206	-0.163599	32.4029	30.3247	29.991	36.8264	26.4355	30.0518	31.4589	26.0282	27.9205	25.3461	21.4938	28.3959
ENSG00000081923.6	ATP8B1	0.103785	0.573622	0.292558	0.414155	0.659957	-0.146275	2.39591	1.67796	1.68354	3.18046	1.10989	0.870144	1.90392	1.06816	0.90066	1.37224	0.759498	1.31984
ENSG00000081985.6	IL12RB2	0.959383	0.0537283	0.428866	-1.16221	0.601597	-0.777486	0.209351	0.0808658	0.0240505	0.0717397	0	0.0636691	0.0221386	0.130795	0.15011	0	0	0.174685
ENSG00000082014.12	SMARCD3	0.623158	0.0812645	0.338793	0.185957	0.857923	0.0313482	18.5392	25.6749	22.5354	21.1154	25.0482	25.6799	19.3491	22.5404	21.2656	21.5254	22.7849	19.4094
ENSG00000082068.4	WDR70	0.15232	0.305143	0.372488	0.22981	0.512828	0.146108	11.84	10.0274	7.26326	11.024	9.05568	7.59784	8.789	6.93214	7.88078	11.6237	4.96205	9.18064
ENSG00000082126.13	MPP4	0.43823	1.93784	0.416032	2.04853	0.191956	2.91568	0	0.0606493	0.0240505	0.0239132	0.0252247	0.042446	0.0221386	0	0	0.0807202	0.0253166	0.0582282
ENSG00000082146.8	STRADB	0.146575	0.237608	0.329838	0.189571	0.185618	0.223535	24.6104	25.8973	23.4733	26.7589	22.6518	22.2205	19.1498	19.7937	23.8675	25.965	22.8609	23.5436
ENSG00000082153.13	BZW1	0.0701654	0.301093	0.284083	0.213206	0.835226	0.0360029	30.007	22.885	18.7354	33.6698	18.3888	15.4079	22.0721	15.7608	20.3649	21.9021	13.9494	23.0001
ENSG00000082196.16	C1QTNF3	0.865932	0.335798	0.0431612	2.60009	0.429443	1.25927	0.0465224	0.0202164	0.0481011	0.310872	0.0504494	0.191007	0.0442771	0.0217992	0.0250183	0.0538135	0.0253166	0.135866
ENSG00000082212.7	ME2	0.182661	0.223228	0.209926	0.248691	0.425708	-0.145276	30.9142	21.5507	15.1278	35.0329	17.5816	16.2568	22.2492	14.8017	20.9153	21.2025	9.94943	20.5351
ENSG00000082213.13	C5orf22	0.57253	0.115761	0.225366	0.295286	0.834558	0.0454798	12.3052	11.5638	6.95061	17.6958	9.71152	7.53417	12.0655	7.47712	8.93155	13.3996	5.13927	10.4423
ENSG00000082258.8	CCNT2	0.0364687	0.757736	0.0887889	0.675795	0.546058	0.203669	1.95394	2.12273	1.25063	2.70219	0.681068	1.6554	1.01837	0.784771	1.35099	1.53368	0.708865	1.33925
ENSG00000082269.12	FAM135A	0.00116723	1.07647	0.0281507	0.826176	0.0393375	0.619936	3.60549	2.14294	2.4291	2.43915	2.72427	1.71906	1.30617	1.02456	1.55114	1.15699	2.45571	2.2709
ENSG00000082438.11	COBLL1	0.26831	0.517641	0.123639	0.73584	0.506202	0.279477	0.697837	0.869307	0.505061	0.932616	0.504494	0.976259	0.487048	0.26159	0.700514	0.295974	0.253166	1.18397
ENSG00000082458.7	DLG3	0.721768	0.0677143	0.99768	0.000535967	0.439245	-0.158702	11.7004	14.7176	13.2518	11.9566	12.6376	13.3068	10.6708	14.2567	12.9595	11.1663	11.2659	11.0828
ENSG00000082482.9	KCNK2	0.660885	-0.25956	0.584935	0.29614	0.700493	-0.240725	0.325657	0.384112	0.312657	0.478265	0.580169	0.445683	0.132831	0.566779	0.525385	0.16144	0.455699	0.407597
ENSG00000082497.7	SERTAD4	0.146531	-0.783705	0.947801	-0.026821	0.873331	-0.0996316	0.628053	0.242597	0.0962022	0.454351	0.756742	0.42446	0.686295	0.479582	0.500367	0.269067	0.430382	0.834604
ENSG00000082512.10	TRAF5	0.136032	0.452681	0.0625523	0.633308	0.492727	0.183274	3.95441	3.1942	1.70759	5.16526	2.95129	1.93129	2.23599	1.94013	2.30169	2.93283	1.0633	3.26078
ENSG00000082515.12	MRPL22	0.522206	-0.0811998	0.300659	-0.148866	0.570033	-0.0651135	61.1305	60.245	73.4263	56.7939	66.5933	62.6716	67.3898	72.5695	66.3236	63.0156	69.0637	62.5759
ENSG00000082516.8	GEMIN5	0.0837388	0.30726	0.155984	0.300785	0.878976	0.0274493	21.3771	17.2446	17.8936	26.2806	15.3366	14.7076	20.456	11.0086	14.2605	15.283	10.4811	20.1858
ENSG00000082641.11	NFE2L1	0.620074	-0.0513475	0.333868	-0.123727	0.551375	-0.0588993	352.617	286.002	360.325	301.57	285.519	363.932	360.46	342.727	332.994	303.885	335.673	342.207
ENSG00000082684.10	SEMA5B	0.343216	Inf	1	NA	1	NA	0	0	0.0240505	0	0	0	0	0	0	0	0	0
ENSG00000082701.10	GSK3B	0.499409	0.111118	0.314373	0.194549	0.490898	0.116678	25.2384	22.8446	21.0202	31.8285	21.1131	20.3529	21.5408	18.2895	24.2178	24.9425	19.4938	24.0676
ENSG00000082781.7	ITGB5	0.335271	-0.102986	0.374245	-0.112462	0.288168	-0.10317	231.31	207.219	228.889	206.586	221.599	235.533	261.346	235.17	221.012	226.878	221.672	210.728
ENSG00000082805.15	ERC1	0.679395	-0.150989	0.244105	0.420942	0.905596	-0.037503	1.79111	2.04186	0.86582	3.34785	1.96753	1.67662	1.1512	1.56954	2.50183	1.53368	2.05064	1.43629
ENSG00000082898.12	XPO1	0.00798417	0.406519	0.0282522	0.393182	0.0880865	0.265631	37.3343	36.3896	27.6581	49.9547	23.0302	27.5687	26.9205	22.9763	26.6696	26.5569	25.3419	38.9158
ENSG00000082996.15	RNF13	0.0351002	0.639756	0.000467317	1.15363	0.0959776	0.447727	3.97767	3.05268	2.47721	7.12614	3.96028	2.50432	2.34669	1.46055	2.30169	2.63686	1.69621	3.88188
ENSG00000083093.5	PALB2	0.192445	0.427945	0.715388	0.138988	0.28963	0.310244	2.83787	2.22381	1.92404	3.46742	1.10989	1.14604	2.1253	1.89653	1.17586	2.74449	1.3671	2.25149
ENSG00000083097.10	DOPEY1	0.280422	0.716471	0.00163079	1.75957	0.498456	0.488156	0.418702	0.323463	0.360758	0.980442	0.807191	0.488129	0.553464	0.0435984	0.075055	0.16144	0.455699	0.31055
ENSG00000083099.6	LYRM2	0.352694	0.234702	0.0440042	0.580909	0.0474588	0.475139	7.09467	4.87216	3.60758	9.32616	6.07916	4.41439	4.69337	3.55327	5.00367	7.77605	3.51901	6.87092
ENSG00000083123.10	BCKDHB	0.281129	0.232014	0.986688	-0.00456683	0.371556	0.198937	8.30425	10.9775	7.81643	9.20659	6.55843	7.25827	7.88132	7.25913	7.95583	9.2021	7.79751	9.16123
ENSG00000083168.5	KAT6A	0.547537	0.167393	0.0633474	0.58145	0.813092	0.0521964	3.81484	4.38697	2.2848	8.53702	2.245	3.20468	3.0994	3.09549	3.15231	2.36779	2.48103	4.71648
ENSG00000083223.13	ZCCHC6	0.0463712	0.723279	0.109062	0.636862	0.12609	0.497816	2.02373	1.69818	1.56329	2.67828	0.882865	1.42194	0.841265	0.937365	1.42605	1.56059	1.2152	1.68862
ENSG00000083290.15	ULK2	0.197048	0.249097	0.0712906	0.411807	0.687197	0.0826641	14.3522	14.5558	11.5924	17.2654	16.0429	12.0759	12.9289	9.35185	11.8337	13.2919	9.56968	12.7714
ENSG00000083312.13	TNPO1	0.0159908	0.420993	0.0569042	0.397901	0.121845	0.28538	27.3785	21.1464	13.3721	34.1959	14.0502	12.7338	18.1315	12.3383	15.8116	18.162	13.9241	23.5436
ENSG00000083444.12	PLOD1	0.939288	-0.00771163	0.726228	-0.0458334	0.293788	-0.106291	443.964	466.232	503.763	388.662	474.225	515.528	449.103	522.025	451.781	426.929	481.269	396.941
ENSG00000083454.17	P2RX5	0.252489	-0.214473	0.480918	-0.157207	0.87865	-0.0290469	13.003	13.6865	12.0253	12.3153	13.7475	14.2619	18.1758	13.4065	13.3848	13.9377	15.6457	13.8971
ENSG00000083457.7	ITGAE	0.361492	-0.124356	0.450254	-0.116887	0.768102	0.0372493	46.127	47.6906	45.1188	44.1916	50.5251	45.0777	45.539	53.3644	52.6886	53.0601	52.5066	47.9994
ENSG00000083520.10	DIS3	0.0882158	0.567015	0.0568545	0.696727	0.463062	0.222792	2.48895	2.62814	1.75569	3.6109	1.9423	1.97374	1.97033	1.54774	1.12583	1.77584	1.6709	1.90212
ENSG00000083535.11	PIBF1	0.0766795	0.915392	0.0771332	0.938258	0.807634	0.127079	0.395441	0.545844	1.03417	1.21957	0.42882	0.360791	0.46491	0.28339	0.30022	0.16144	0.405066	0.562872
ENSG00000083544.9	TDRD3	0.248891	0.480929	0.723095	0.16032	0.575716	0.225528	0.697837	1.49602	0.769617	1.0761	0.42882	0.870144	0.509187	0.915566	0.700514	0.834109	0.708865	0.912241
ENSG00000083635.7	NUFIP1	0.90823	0.0289198	0.494645	0.200516	0.661707	0.104899	5.79204	4.71043	3.99239	6.74353	5.39809	4.20216	6.04382	3.40067	4.7785	5.62351	3.84812	5.60931
ENSG00000083642.14	PDS5B	0.535792	0.177951	0.583438	0.183636	0.937933	0.0195779	2.88439	4.1848	2.381	3.92177	3.30444	2.27086	2.96657	2.7685	2.62693	2.23326	3.24053	2.892
ENSG00000083720.8	OXCT1	0.2299	0.209432	0.239201	0.244471	0.93072	0.0161225	23.331	19.5897	14.7189	25.5632	19.0194	14.5378	18.1093	13.2321	18.5636	20.1262	12.7596	16.8862
ENSG00000083750.8	RRAGB	0.737981	0.0749294	0.89088	0.0370188	0.527767	0.143714	9.04861	6.93424	5.91643	7.26962	7.84489	6.23957	6.99578	5.71139	8.10594	7.45317	8.02536	7.20088
ENSG00000083799.13	CYLD	0.594782	0.127817	0.697737	0.111384	0.565811	-0.137863	7.60642	6.30753	3.82404	8.17832	4.7927	4.58417	5.93313	5.01381	5.30389	6.10783	3.34179	5.12408
ENSG00000083807.5	SLC27A5	0.654777	0.0829511	0.465826	0.159673	0.571748	0.109395	12.8402	13.9493	19.0961	13.8936	19.2212	15.323	12.9289	16.5238	13.9102	13.3188	18.7849	14.0912
ENSG00000083812.7	ZNF324	0.186908	-0.20346	0.30331	-0.185133	0.967247	-0.00599086	29.2161	28.9095	22.6316	23.7697	26.0571	32.0468	35.6652	29.2981	28.1206	31.5078	29.2407	30.7251
ENSG00000083814.8	ZNF671	0.5113	0.161876	0.748983	0.0932317	0.498884	0.15968	5.60595	6.06493	4.3772	5.11743	4.76747	5.43309	4.11777	4.51243	5.7292	5.05847	4.48104	6.28864
ENSG00000083817.8	ZNF416	0.87781	-0.0307668	0.45617	-0.176472	0.757265	-0.0643078	13.6078	12.9385	9.42781	10.0675	12.234	10.2507	12.3976	11.0304	13.3598	12.9421	8.70891	13.0625
ENSG00000083828.11	ZNF586	0.852798	-0.046546	0.591552	-0.160016	0.992074	-0.00124741	4.76855	4.95303	4.64176	4.23264	4.3891	4.66906	5.99955	4.44704	4.40323	5.00465	4.93674	4.69707
ENSG00000083838.11	ZNF446	0.605437	-0.0870645	0.610026	-0.102769	0.95101	0.0111019	18.8881	18.1948	21.429	16.524	19.8266	21.5838	20.3896	22.7584	19.064	20.3684	21.7723	19.7588
ENSG00000083842.8	ZNF8	0.21791	#NAME?	0.718359	-1.03864	0.225803	#NAME?	0	0	0	0	0	0.021223	0	0.0435984	0	0	0	0
ENSG00000083844.6	ZNF264	0.610554	0.116174	0.787693	0.072139	0.796084	-0.0611508	8.16469	6.44905	6.662	8.1305	4.5909	7.93741	7.08434	4.86122	7.70565	6.99575	5.11395	6.46333
ENSG00000083845.4	RPS5	0.978342	0.00264109	0.604059	-0.0738404	0.676183	0.0469654	1071.09	1191.94	1448.04	985.942	1314.51	1222.4	1184.72	1356.28	1166.86	1217.42	1459.58	1105.09
ENSG00000083857.9	FAT1	0.142112	0.302896	0.0335862	0.51616	0.566313	0.122082	12.0028	11.4627	8.77845	19.3458	7.59264	10.4842	9.29819	5.88578	10.9831	8.58325	7.41776	12.0726
ENSG00000083896.8	YTHDC1	0.595325	0.675139	0.241915	1.33494	0.756165	-0.538793	0.139567	0.121299	0.0481011	0.310872	0.0504494	0.127338	0	0.0435984	0.15011	0.0538135	0	0.0776376
ENSG00000083937.4	CHMP2B	0.526632	0.150911	0.115956	0.433049	0.508061	0.155295	7.93207	5.49887	5.19492	10.6175	6.15483	5.9	5.26898	5.14461	6.37968	8.17965	3.51901	6.75447
ENSG00000084070.7	SMAP2	0.7176	0.0446163	0.838546	-0.0284585	0.653042	-0.0497485	74.0405	77.6514	89.2516	66.5027	78.0201	84.7435	69.2494	83.5999	80.9844	70.1728	82.3043	70.5531
ENSG00000084072.12	PPIE	0.92453	-0.0102659	0.261657	-0.142553	0.794609	-0.0252228	166.504	176.712	205.56	151.251	175.665	174.262	178.37	202.732	172.126	171.396	199.014	166.358
ENSG00000084073.4	ZMPSTE24	0.0780754	0.306208	0.0400326	0.420632	0.116162	0.28566	28.6113	21.7529	10.2696	37.4481	15.2105	13.0522	20.8988	12.3819	15.8116	24.6735	11.5697	22.7672
ENSG00000084090.9	STARD7	0.293677	-0.119834	0.174546	-0.175956	0.908069	-0.0116196	122.331	139.736	113.134	132.168	107.054	122.032	141.864	128.724	137.526	129.125	132.583	137.787
ENSG00000084092.6	NOA1	0.443391	0.115304	0.962088	0.00846327	0.726953	-0.0530419	33.7055	30.9918	35.1378	31.9002	31.4048	29.5	33.5842	28.0556	30.6225	31.8307	27.19	28.7259
ENSG00000084093.11	REST	0.0423437	0.558857	0.0694833	0.577067	0.0957179	0.418186	4.34985	5.27649	3.10252	7.03049	2.245	3.62914	2.78946	2.15812	3.70272	2.87902	2.98736	5.53168
ENSG00000084110.6	HAL	0.978997	0.00713685	0.760159	-0.222399	0.687662	-0.302576	0.372179	0.323463	0.192404	0.406525	0.0756742	0.275899	0.0885542	0.370586	0.425312	0.107627	0.329116	0.271731
ENSG00000084112.10	SSH1	0.0345006	-0.339509	0.473979	-0.132617	0.242805	-0.18906	22.5401	22.3392	20.7556	28.8394	20.9113	26.0831	30.0863	25.8538	27.1949	21.7137	21.8482	28.3959
ENSG00000084207.11	GSTP1	0.226151	-0.121681	0.431061	-0.104804	0.882976	0.0153656	504.978	541.821	591.884	446.34	630.795	582.445	579.764	642.575	562.287	580.782	651.649	548.373
ENSG00000084234.12	APLP2	0.11187	0.16311	0.199899	0.165998	0.751172	0.0315718	421.772	423.999	428.653	460.76	409.246	408.267	368.873	367.447	403.021	391.412	356.838	401.017
ENSG00000084444.9	KIAA1467	0.579087	0.106319	0.877128	-0.0358106	0.470109	-0.148312	13.7939	11.1797	15.9215	11.7892	12.8898	12.4155	11.4235	13.4937	13.1096	9.74024	12.7596	11.3739
ENSG00000084463.3	WBP11	0.807596	0.0304567	0.643635	0.0649586	0.497868	0.0757031	81.298	72.9005	65.5137	90.0572	65.9122	69.2932	77.4407	66.0516	71.8527	76.7111	67.3675	79.8502
ENSG00000084623.7	EIF3I	0.371769	-0.0902817	0.155429	-0.186927	0.894566	-0.0135699	463.968	475.006	554.341	418.41	496.12	483.397	523.333	562.506	505.471	513.327	556.358	486.574
ENSG00000084628.5	NKAIN1	0.978885	-0.00726299	0.645399	0.16033	0.865575	0.0476522	2.09351	2.08229	2.26075	1.86523	2.01798	3.35324	2.16958	2.35431	1.95143	1.77584	2.65824	2.17385
ENSG00000084636.13	COL16A1	0.130421	0.354019	0.471994	0.203221	0.367588	0.214496	6.39683	7.82376	7.31137	5.47613	7.99624	5.94245	6.92937	5.4062	4.52832	5.81185	8.35448	5.14349
ENSG00000084652.11	TXLNA	0.0409835	-0.218276	0.167676	-0.174809	0.638639	-0.0458248	225.727	216.478	211.428	229.902	194.18	250.241	277.042	233.535	250.609	230.725	237.723	259.135
ENSG00000084676.11	NCOA1	0.0310457	0.602531	0.00592208	0.865898	0.140483	0.37985	4.9779	3.82091	3.65568	8.03484	3.15309	3.7777	2.87801	1.83113	3.50257	4.43961	2.07596	4.01774
ENSG00000084693.11	AGBL5	0.57423	-0.0645273	0.667717	-0.0558467	0.355694	-0.0932486	111.956	117.781	130.883	110.312	124.257	128.59	122.072	127.176	128.244	116.022	119.672	113.584
ENSG00000084710.9	EFR3B	0.926531	0.0273809	0.874033	0.0523972	0.173764	-0.369119	2.51221	3.21441	3.29492	3.8022	2.245	3.14101	2.9887	3.26988	2.60191	1.66822	2.58229	2.52322
ENSG00000084731.9	KIF3C	0.866692	0.0202939	0.920092	-0.0138111	0.308386	-0.109898	81.4608	88.9726	98.8237	75.4941	84.3767	103.356	84.4364	91.5566	89.7658	77.7336	86.2284	79.1321
ENSG00000084733.6	RAB10	0.0935624	0.194777	0.172913	0.178817	0.990268	-0.00126382	131.31	115.719	119.05	144.914	115	102.507	110.538	101.78	107.854	116.291	91.3929	107.994
ENSG00000084734.4	GCKR	0.913918	-0.119513	0.584499	0.527458	0.370889	-1.1832	0.0232612	0.0606493	0.240505	0.191306	0.126124	0.191007	0	0.152594	0.200147	0.0269067	0.126583	0
ENSG00000084754.6	HADHA	0.76352	0.0320445	0.905842	-0.0149748	0.856176	-0.017725	249.081	237.826	243.608	246.976	236.356	224.476	234.824	231.311	249.058	236.133	216.077	244.985
ENSG00000084764.6	MAPRE3	0.705468	-0.04984	0.520562	-0.0968337	0.473765	-0.0880168	47.4296	50.1974	64.3112	42.7569	55.0151	59.1273	49.8339	61.6917	56.2663	44.6114	63.3928	47.8636
ENSG00000084774.9	CAD	0.0449258	-0.205143	0.133013	-0.195274	0.558826	-0.0590904	434.589	347.885	391.326	382.827	345.528	454.724	526.477	419.155	408.925	391.224	418.053	473.667
ENSG00000085063.10	CD59	0.705208	0.041942	0.654157	0.057151	0.956289	0.00558808	166.178	171.213	156.449	165.743	178.969	154.864	167.212	158.873	154.088	173.387	153.09	149.278
ENSG00000085117.7	CD82	0.198597	0.542574	0.124416	0.674442	0.901087	0.0424221	1.18632	0.748008	1.17848	0.74131	1.46303	1.20971	0.575602	0.762972	0.800587	0.403601	0.936714	0.834604
ENSG00000085185.11	BCORL1	0.217031	0.160895	0.877935	-0.0232146	0.169679	-0.170233	57.7809	56.3837	74.9174	49.9069	49.7684	66.9162	52.6012	59.926	56.7666	46.145	52.7345	49.6492
ENSG00000085224.16	ATRX	0.15302	#NAME?	0.958448	0.15967	0.528075	-1.74422	0	0	0	0.0478265	0.0252247	0	0	0.0653976	0	0	0	0.0194094
ENSG00000085274.11	MYNN	0.0819313	0.547009	0.285545	0.38215	0.454977	0.206113	2.60526	3.03247	2.45316	4.04134	1.33691	1.8464	1.63825	1.67854	2.22663	2.3947	1.13925	2.77554
ENSG00000085276.13	MECOM	0.515999	-1.6881	0.537326	-1.57311	0.146698	#NAME?	0.0232612	0	0	0	0.0252247	0	0	0	0.075055	0	0	0
ENSG00000085365.13	SCAMP1	0.0356133	0.42783	0.0970065	0.407335	0.490458	0.14841	12.5611	13.3833	9.52402	16.4762	10.7205	7.81007	9.7631	6.29997	10.3326	9.55189	8.15195	11.141
ENSG00000085377.9	PREP	0.98806	-0.00187311	0.817552	-0.0323563	0.698141	-0.043258	72.3656	75.6499	76.9858	75.9484	69.9482	74.6201	73.2565	76.4062	75.8556	71.4912	75.2409	69.2915
ENSG00000085382.7	HACE1	0.26841	0.354471	0.691489	0.146442	0.948619	0.020996	2.83787	2.52706	1.82784	2.58263	2.1441	1.50683	2.23599	1.56954	1.82634	1.9911	1.89875	1.74685
ENSG00000085415.11	SEH1L	0.753697	0.0425475	0.384117	0.134327	0.625327	0.0622565	55.7106	51.9563	37.4467	69.4918	43.6388	41.682	55.612	37.2766	48.1603	54.8897	34.861	55.4914
ENSG00000085433.11	WDR47	0.00928695	0.773253	0.0174434	0.801783	0.139253	0.402521	5.04768	3.15376	2.52531	6.62396	2.27023	2.05863	2.32455	1.65674	2.30169	3.06737	2.07596	3.04727
ENSG00000085449.10	WDFY1	0.402418	0.189616	0.605739	0.14049	0.975244	0.00631093	8.86252	7.29814	6.4696	9.99573	6.78545	5.11475	7.37214	5.53699	6.9551	6.3769	6.35447	6.94856
ENSG00000085465.11	OVGP1	0.969663	0.0126538	0.534802	0.21655	0.568852	0.152073	2.83787	2.06208	1.94809	2.46306	3.07742	2.35576	2.90015	1.74394	2.15158	2.07182	2.40508	2.96964
ENSG00000085491.11	SLC25A24	0.00869531	0.42497	0.0103891	0.486184	0.503722	0.11476	34.729	25.9579	21.9341	41.6808	26.2589	18.3579	26.1678	14.976	20.465	25.5345	15.1646	25.0769
ENSG00000085511.15	MAP3K4	0.0721668	0.49667	0.242004	0.37788	0.489758	0.170227	4.21028	5.39779	2.74176	6.28918	2.29545	2.80144	3.34292	2.26712	3.15231	2.74449	2.12659	4.85235
ENSG00000085514.11	PILRA	0.397874	0.263677	0.632781	0.170864	0.199507	0.351657	2.79135	3.05268	1.51518	2.3435	2.5477	2.01619	1.68253	2.20172	2.25165	1.64131	3.46837	2.62027
ENSG00000085552.12	IGSF9	0.203811	2.94952	0.352986	#NAME?	0.728627	0.840747	0	0	0.168354	0	0	0	0	0.0217992	0	0	0	0.0388188
ENSG00000085563.10	ABCB1	0.110623	Inf	1	NA	1	NA	0.0930449	0	0	0	0	0	0	0	0	0	0	0
ENSG00000085644.9	ZNF213	0.680382	-0.0529047	0.806667	-0.0356235	0.948589	0.00790166	60.7118	55.4335	65.5377	50.6482	62.9861	70.418	65.6629	67.4249	55.5657	59.437	68.4814	59.3539
ENSG00000085662.9	AKR1B1	0.251296	-0.110025	0.133019	-0.21665	0.915917	-0.012036	1253.2	1390.49	1452.39	1043.48	1489.07	1275.46	1557.27	1563.55	1304.21	1408.73	1540.92	1382.49
ENSG00000085719.7	CPNE3	0.0318559	0.315154	0.0196119	0.393799	0.363769	0.133869	49.872	38.7347	27.8505	61.1461	34.6588	27.314	37.0378	21.9954	34.6754	39.9834	23.4432	37.9454
ENSG00000085721.8	RRN3	0.451586	0.131464	0.0866387	0.349011	0.604492	0.094578	25.0291	18.6193	12.5063	34.6024	15.9925	14.7712	22.0057	12.7525	16.5621	21.4716	11.9494	20.6128
ENSG00000085733.11	CTTN	0.474907	-0.0779056	0.991648	-0.00133442	0.833546	0.0203551	199.628	184.071	169.797	200.704	187.142	196.419	209.718	183.397	191.691	189.827	188.406	207.04
ENSG00000085741.8	WNT11	0.0938885	0.440787	0.273663	0.338095	0.740295	-0.0843323	2.97744	5.01368	6.58985	2.82176	6.07916	4.69029	1.74895	4.59963	4.40323	2.63686	4.60762	2.77554
ENSG00000085760.10	MTIF2	0.00164436	0.895593	0.0530593	0.646384	0.189489	0.343956	4.02419	5.72125	3.00632	6.60005	2.01798	2.1223	2.1253	1.80933	2.92715	2.71758	1.87343	3.99833
ENSG00000085788.9	DDHD2	0.114356	0.260485	0.21002	0.245294	0.808225	0.0421672	25.0291	24.6641	22.9683	31.1828	22.0969	18.6975	22.5592	16.6982	21.4657	24.0008	15.8735	21.7967
ENSG00000085831.11	TTC39A	0.842671	-0.0330443	0.490492	0.130442	0.623564	-0.0820403	18.6322	27.3124	22.848	23.3632	28.1003	25.6586	20.1239	25.1127	25.2185	25.104	21.3925	19.2153
ENSG00000085832.12	EPS15	2.04692e-05	1.0616	0.000866776	0.984317	0.102238	0.403408	8.23447	8.30896	4.93036	11.3349	4.41433	4.62662	3.60858	2.6377	4.05297	4.52033	3.01268	5.90045
ENSG00000085840.8	ORC1	0.922574	0.0134904	0.405302	-0.133748	0.787722	0.0353646	48.9881	43.8495	42.0163	47.7547	33.6498	40.4935	50.8744	39.1078	43.7571	47.9747	40.7344	46.5049
ENSG00000085871.4	MGST2	0.811014	0.0416516	0.802728	0.0518986	0.62625	0.0882786	16.655	19.3067	18.543	15.4958	19.6501	19.8011	16.4047	18.8127	17.788	17.9199	18.709	19.0018
ENSG00000085872.10	CHERP	0.0477413	-0.237177	0.205193	-0.170169	0.44884	-0.0797151	101.582	77.0449	78.3567	89.3159	77.2129	102.953	114.434	90.8372	97.9468	84.4871	91.5702	107.023
ENSG00000085978.17	ATG16L1	0.549454	-0.0811252	0.470705	-0.11168	0.525198	-0.0808973	48.9649	46.5382	47.6201	46.9178	45.2784	48.0701	54.0623	48.9828	48.5106	46.0643	48.5319	46.8154
ENSG00000085982.9	USP40	0.698708	-0.0876496	0.789061	-0.0709225	0.901978	-0.0283545	7.69946	8.71329	5.57973	9.0392	6.76023	6.47302	8.34623	6.69235	8.35613	8.26037	6.43042	7.93844
ENSG00000085998.9	POMGNT1	0.263303	-0.118725	0.399783	-0.106693	0.658678	-0.042953	241.614	236.108	244.209	212.66	255.173	260.852	258.423	283.716	242.478	234.573	281.166	236.193
ENSG00000085999.7	RAD54L	0.0611019	0.255379	0.588051	-0.0866204	0.370085	-0.120011	43.103	41.2415	74.8453	36.2046	43.5379	45.9691	41.222	50.9883	41.2803	33.8218	48.7598	38.7217
ENSG00000086015.16	MAST2	0.422995	-0.083448	0.477667	-0.0907351	0.382965	-0.0858579	321.028	285.537	319.944	301.402	269.879	351.496	350.63	318.617	313.43	284.619	323.217	305.931
ENSG00000086061.11	DNAJA1	0.418813	0.110709	0.283456	0.166785	0.655214	0.0582211	65.3175	49.8537	31.7708	74.0114	39.5271	39.3899	58.0916	38.7372	39.4039	54.6745	34.6078	50.6391
ENSG00000086062.8	B4GALT1	0.200645	0.14636	0.865732	0.0219113	0.868542	-0.0169123	113.608	132.883	155.126	117.844	118.682	132.262	112.331	125.607	125.292	109.779	122.532	122.066
ENSG00000086065.9	CHMP5	0.0885784	0.213806	0.475654	0.101666	0.748706	-0.0367794	76.4829	75.1445	79.92	76.7615	77.3895	60.2946	68.1867	67.1197	64.5473	72.3253	57.6459	62.3235
ENSG00000086102.14	NFX1	0.783063	0.049843	0.218303	0.262292	0.26388	0.208813	18.9346	14.9804	13.0113	27.6676	12.5871	14.177	18.0651	10.856	16.4621	18.2159	12.3039	21.1951
ENSG00000086159.8	AQP6	0.115929	-1.48062	0.44404	-0.647338	0.301527	-0.936393	0.18609	0.0202164	0.0481011	0.0478265	0.151348	0.254676	0.398494	0.0871968	0.225165	0.134534	0.0759498	0.155275
ENSG00000086189.5	DIMT1	0.112271	-0.227669	0.349345	-0.153485	0.501637	-0.0925072	40.9863	32.1037	34.0796	44.4069	32.2876	36.2489	44.4763	36.0123	45.1331	36.4048	37.0635	42.7589
ENSG00000086200.12	IPO11	0.620453	0.126488	0.619388	0.148856	0.566123	-0.146544	6.35031	4.69021	3.53543	8.17832	3.32966	3.31079	4.69337	4.29444	4.37821	3.52478	3.18989	5.20172
ENSG00000086205.12	FOLH1	0.345435	#NAME?	0.352986	#NAME?	0.359976	#NAME?	0	0	0	0	0	0	0	0.0217992	0	0	0	0
ENSG00000086232.8	EIF2AK1	0.309432	0.126484	0.10049	0.228146	0.409768	0.0916891	80.7629	74.7806	78.0921	95.2464	76.6327	79.077	70.5777	62.2367	81.4347	77.599	63.2409	84.392
ENSG00000086289.7	EPDR1	0.38439	-0.105668	0.786417	-0.0368423	0.958308	-0.00583391	84.1126	88.4469	77.6352	92.5681	81.4506	88.6698	91.9857	84.9297	92.5679	86.1015	84.8866	93.8638
ENSG00000086300.11	SNX10	0.0899546	0.517935	0.0326418	0.726773	0.18439	0.36061	3.72179	3.23463	1.92404	5.61961	2.32067	2.33453	2.36883	1.61314	2.22663	2.58305	2.07596	3.20255
ENSG00000086475.10	SEPHS1	0.353567	-0.104037	0.578311	-0.0711515	0.635228	0.0467773	146.173	143.84	137.208	140.466	144.285	152.763	164.622	149.63	145.382	157.593	157.444	153.528
ENSG00000086504.11	MRPL28	0.492723	-0.0714375	0.372225	-0.113891	0.791427	-0.0259791	283.624	303.934	343.297	251.83	329.788	323.12	315.297	356.809	306.95	293.875	358.508	297.022
ENSG00000086506.2	HBQ1	0.251857	0.319886	0.775659	0.0936946	0.585459	-0.140546	2.53547	3.71983	5.24302	1.9848	4.6918	3.16223	2.03675	3.70586	3.47755	1.80275	4.55699	1.90212
ENSG00000086544.2	ITPKC	0.66258	0.0664091	0.608181	-0.0923507	0.538287	-0.0948742	29.472	30.1427	34.753	22.5263	28.5796	33.5111	28.8687	31.8704	29.4716	28.2521	28.1774	26.9596
ENSG00000086570.8	FAT2	0.107161	2.71516	0.374055	1.74218	0.0438778	3.16704	0.139567	0.0202164	0.168354	0.167393	0	0	0	0	0.0500367	0.295974	0.126583	0.0194094
ENSG00000086589.7	RBM22	0.141446	-0.199837	0.227893	-0.186319	0.98186	0.00212518	54.1754	43.4654	38.6973	53.0635	39.628	45.0777	62.6078	42.9662	51.1875	48.19	46.1015	60.5573
ENSG00000086598.6	TMED2	0.616801	-0.0553423	0.525766	-0.0807142	0.973405	0.00303843	166.876	180.472	149.763	184.586	154.527	149.835	180.894	160.834	175.354	167.817	154.811	188.679
ENSG00000086619.9	ERO1LB	0.618178	0.149279	0.914611	0.0383735	0.850271	-0.0484453	2.72156	3.13355	2.69366	3.51524	2.37112	2.03741	2.56807	2.92109	2.22663	2.87902	2.10128	2.38735
ENSG00000086666.14	ZFAND6	0.0324427	0.292898	0.0338636	0.329915	0.191813	0.171135	52.6867	49.409	54.4264	59.4244	54.4854	46.8392	40.2922	44.1652	43.4318	45.8491	47.5952	48.6982
ENSG00000086696.6	HSD17B2	0.345435	#NAME?	0.352986	#NAME?	0.359976	#NAME?	0	0	0	0	0	0	0	0.0217992	0	0	0	0
ENSG00000086712.8	TXLNG	0.657143	0.124929	0.377811	0.286025	0.717539	0.0873877	3.93115	3.49744	2.11645	5.4283	2.49725	2.75899	3.03298	2.02732	3.70272	3.06737	2.15191	3.95952
ENSG00000086717.14	PPEF1	0.937716	-0.305536	0.993974	0.0118521	0.588696	0.979858	0	0.0404329	0	0	0.0504494	0	0	0	0.0500367	0	0	0.0970469
ENSG00000086758.11	HUWE1	0.610037	0.127167	0.822869	0.0656801	0.337102	-0.241714	5.48965	4.87216	5.02656	6.5044	4.16208	4.09604	4.78193	3.44427	5.87931	4.43961	2.35444	4.9688
ENSG00000086827.4	ZW10	0.131333	0.34389	0.413094	0.224708	0.293364	0.242955	10.1186	7.6216	5.57973	10.6892	5.37287	5.43309	7.99202	4.09825	6.30462	8.58325	5.1899	7.68612
ENSG00000086967.9	MYBPC2	0.600694	0.508889	0.373498	-1.17327	0.894563	-0.117713	0.0930449	0.161732	0.264556	0.0478265	0.0504494	0.0636691	0.0221386	0.217992	0.125092	0.269067	0.0253166	0.0388188
ENSG00000086991.8	NOX4	0.35613	Inf	1	NA	1	NA	0	0.0202164	0	0	0	0	0	0	0	0	0	0
ENSG00000087008.11	ACOX3	0.799982	-0.0388932	0.629633	-0.0868086	0.515914	-0.100292	26.8667	29.9203	30.5201	24.2002	29.967	30.3701	27.1419	32.241	30.3973	27.4987	29.7217	25.4651
ENSG00000087053.14	MTMR2	0.109527	0.303949	0.150229	0.327659	0.377462	0.177653	18.4694	14.5963	10.6303	24.0328	11.5025	8.93489	13.8587	7.89131	13.685	15.1754	9.29119	15.0423
ENSG00000087074.7	PPP1R15A	0.40231	-0.105587	0.0443657	-0.289808	0.584683	-0.0622951	84.3219	58.4053	56.7833	61.7679	51.1053	62.905	89.2405	64.0242	61.6202	68.4238	57.975	76.6477
ENSG00000087076.4	HSD17B14	0.108016	0.343466	0.107031	0.409239	0.910471	-0.0235166	7.11793	10.0476	12.6265	7.31745	13.8736	10.0173	6.28735	11.0086	6.20455	6.7805	9.49373	6.57978
ENSG00000087077.7	TRIP6	0.0413159	-0.230756	0.174884	-0.174329	0.91126	0.0110712	138.102	123.886	120.108	122.747	136.794	138.204	174.164	142.545	132.122	145.296	149.773	151.257
ENSG00000087085.9	ACHE	0.154817	0.806756	0.606859	0.33223	0.862113	-0.138826	0.279135	0.646926	0.601264	0.239132	0.47927	0.382014	0.509187	0.239791	0.125092	0.0269067	0.329116	0.427007
ENSG00000087086.9	FTL	0.00485534	-0.251144	0.340409	-0.159263	0.696084	-0.0510875	4923.21	5558.75	5836.92	5138.28	6258.53	6012.74	6740.72	6399.11	6301.7	6317.19	6416.04	5786.99
ENSG00000087087.14	SRRT	0.0704201	-0.193875	0.0786641	-0.222655	0.650036	0.0440987	238.172	192.744	201.592	213.832	188.252	218.576	279.278	218.166	226.791	232.205	243.672	260.862
ENSG00000087088.15	BAX	0.475899	-0.0820593	0.815046	-0.030387	0.929907	0.00904363	110.165	117.781	124.582	107.538	131.169	127.041	126.101	126.893	120.538	119.923	135.824	115.272
ENSG00000087095.8	NLK	0.545013	0.137955	0.612274	0.137406	0.518474	0.147244	7.58316	7.09597	7.28731	9.37399	6.15483	6.4518	7.15075	6.27817	6.55481	7.31863	6.32915	8.19076
ENSG00000087111.16	PIGS	0.172634	-0.158487	0.291584	-0.138337	0.640229	-0.0473564	106.746	105.166	109.67	99.6942	101.454	125.279	118.508	124.735	116.035	111.394	119.646	112.167
ENSG00000087116.9	ADAMTS2	0.0849046	0.335449	0.479726	0.167799	0.803104	-0.0506896	12.8867	13.727	14.4063	11.311	12.6124	12.6277	7.46069	15.0196	10.0574	9.06757	14.3545	7.62789
ENSG00000087152.11	ATXN7L3	0.350494	-0.101634	0.628413	-0.0613746	0.760795	-0.0297084	187.253	185.789	184.588	173.204	185.477	215.308	200.597	196.563	201.773	181.405	198.634	199.024
ENSG00000087157.14	PGS1	0.797516	0.0330733	0.386381	-0.126217	0.874859	-0.0181058	61.6655	59.2544	77.106	53.9004	60.3123	63.287	64.1575	68.1007	61.4701	59.6791	69.8485	59.3345
ENSG00000087191.8	PSMC5	0.310929	-0.104697	0.199306	-0.164824	0.768594	0.0293093	359.758	339.495	338.463	313.837	344.494	338.019	383.838	377.889	355.21	366.497	382.914	375.688
ENSG00000087206.12	UIMC1	0.392493	0.1584	0.281445	0.236729	0.961221	0.00949743	16.9574	14.0302	15.1037	18.4132	15.8916	14.4104	15.7405	11.292	14.3105	14.4489	12.7596	13.8389
ENSG00000087237.6	CETP	0.876762	-0.165673	0.905828	0.11488	0.220124	-1.5253	0.139567	0.242597	0.0240505	0.0717397	0.252247	0.169784	0.0442771	0.26159	0.15011	0.0538135	0.0253166	0.0776376
ENSG00000087245.8	MMP2	0.404385	0.0873247	0.511661	0.0836215	0.250303	-0.112285	289.463	309.352	326.606	267.972	334.606	321.338	256.896	340.264	274.726	256.044	293.546	247.023
ENSG00000087250.4	MT3	0.0928801	Inf	0.117432	Inf	1	NA	0	0.101082	0	0	0	0.0848921	0	0	0	0	0	0
ENSG00000087253.7	LPCAT2	0.155168	0.256034	0.0968791	0.353876	0.380712	0.166918	19.3999	17.0627	16.0898	22.7415	19.1456	14.4104	14.8107	13.9297	15.3112	17.301	14.557	16.9444
ENSG00000087258.9	GNAO1	0.619134	-0.110551	0.983756	0.00461852	0.213947	-0.284519	6.21074	6.57034	9.18731	6.55222	8.62686	8.63777	5.35753	8.67608	9.70712	5.30063	8.35448	5.5899
ENSG00000087263.12	OGFOD1	0.636887	0.0650916	0.699394	0.06107	0.228869	0.155504	58.8509	45.1029	35.3543	62.8918	40.0569	36.1216	53.0882	35.6853	44.5327	55.2664	35.4686	55.7049
ENSG00000087266.11	SH3BP2	0.434674	-0.0929891	0.858222	-0.0239102	0.274684	-0.114962	91.4631	90.7112	98.7275	94.3377	94.517	106.115	95.6385	104.287	99.9733	83.8952	97.1651	92.3111
ENSG00000087269.11	NOP14	0.122261	-0.193761	0.486058	-0.0974854	0.848735	0.0207499	80.2745	68.5337	53.7289	84.2702	62.8852	69.5903	91.875	64.2422	75.7806	81.0969	64.8358	86.1195
ENSG00000087274.12	ADD1	0.0843449	-0.182927	0.595397	-0.067459	0.734603	-0.0331579	255.92	251.27	218.042	253.528	241.628	291.307	278.282	264.097	281.732	256.071	265.521	273.207
ENSG00000087299.7	L2HGDH	0.661155	0.0789957	0.753915	-0.0685748	0.707116	0.0705083	16.7713	15.2634	17.7734	16.0219	13.7727	15.2169	16.0947	14.6709	16.4371	15.7943	16.152	16.9638
ENSG00000087301.4	TXNDC16	0.640071	-0.218207	0.719343	-0.176942	0.360948	-0.438252	0.372179	0.384112	0.88987	1.10001	0.277472	0.318345	0.730572	0.435984	0.75055	0.726482	0.202533	0.465825
ENSG00000087302.4	C14orf166	0.364126	0.109296	0.787272	0.0368182	0.518384	0.0692277	98.9067	94.2895	88.2895	95.2225	95.8287	76.9122	89.1519	86.3466	85.7129	95.2229	89.8739	85.3819
ENSG00000087303.12	NID2	0.0248092	0.339086	0.0970124	0.293176	0.871564	-0.0251716	38.7299	33.9232	32.5885	37.0894	32.0606	32.8957	25.7693	29.0147	28.4959	28.575	26.9622	25.2516
ENSG00000087338.4	GMCL1	0.0973503	0.323137	0.111783	0.371148	0.832507	0.0424562	14.5848	14.293	11.0633	20.4219	11.5781	9.33813	11.3349	7.71691	12.9095	11.4623	7.94941	13.0431
ENSG00000087365.10	SF3B2	0.727489	-0.0354844	0.404956	-0.108425	0.877798	-0.0155533	421.237	401.559	493.397	391.053	398.652	462.853	458.667	452.006	439.647	413.53	460.484	444.475
ENSG00000087448.5	KLHL42	0.616477	-0.0918598	0.476811	-0.156433	0.623723	-0.0945838	16.0735	15.8699	12.386	15.1132	13.4196	13.9011	18.2643	13.6681	15.3613	13.9108	14.1013	15.6828
ENSG00000087460.19	GNAS	0.907776	0.0111781	0.929065	0.0127385	0.714515	-0.0410888	1212.21	1242.83	1377.11	1163.35	1303.18	1373.51	1176.51	1347.67	1282.12	1169.58	1286.97	1195.6
ENSG00000087470.13	DNM1L	0.00483455	0.532412	0.017386	0.538986	0.417251	0.164336	19.4231	17.8916	10.8227	26.9741	10.8466	10.5903	12.8404	7.86951	12.6092	11.1394	9.21524	16.4592
ENSG00000087494.11	PTHLH	0.00820843	0.951896	0.328689	-0.416788	0.678227	0.163395	1.1398	2.04186	2.93417	0.66957	1.08466	0.615468	0.442771	2.24532	0.475349	0.726482	2.20254	0.582282
ENSG00000087495.12	PHACTR3	0.228569	Inf	0.00712518	Inf	0.21588	Inf	0	0.0404329	0	0.215219	0.0252247	0.106115	0	0	0	0	0.0253166	0.0194094
ENSG00000087502.13	ERGIC2	0.00595112	0.791366	0.0296679	0.721556	0.134455	0.394651	3.76832	4.99346	3.17467	6.09787	2.42157	2.86511	2.34669	2.00553	2.55187	2.69067	2.30381	3.95952
ENSG00000087510.5	TFAP2C	0.40486	0.245411	0.597272	0.178806	0.672362	-0.114948	3.117	3.09312	3.27087	2.1761	3.93506	2.95	2.10316	3.57507	2.32671	2.26017	2.40508	2.63968
ENSG00000087586.13	AURKA	0.943244	-0.00874081	0.437964	-0.108811	0.832481	-0.0237175	82.8797	71.9908	72.5124	85.5376	61.9519	64.8788	89.1077	67.2941	72.6032	74.8814	66.9877	80.3743
ENSG00000087589.12	CASS4	0.378413	0.881748	0.0454014	1.71332	0.0967832	1.5071	0.162829	0.303247	0.0481011	0.430438	0.252247	0.233453	0.110693	0.0435984	0.125092	0.242161	0.1519	0.388188
ENSG00000087842.6	PIR	0.488584	-0.101057	0.385702	-0.146635	0.728935	-0.04917	33.0542	37.2993	34.4163	30.872	36.4245	34.3176	38.2333	36.9496	37.3024	35.4362	35.2154	36.6449
ENSG00000087884.10	AAMDC	0.572013	0.0848214	0.737024	0.0586842	0.6167	0.0750752	28.5183	32.1239	39.8518	27.4763	38.2407	33.0655	27.3632	36.8842	30.5974	33.1491	37.6711	27.8525
ENSG00000087903.8	RFX2	0.384307	0.101471	0.807741	0.0320294	0.839027	-0.0208833	101.768	106.783	138.796	95.629	117.017	118.7	100.664	115.754	107.654	97.7522	115.596	101.996
ENSG00000087995.11	METTL2A	0.543785	-0.0857504	0.277888	-0.177563	0.792622	-0.0356923	44.522	37.2993	38.1923	35.009	38.2659	39.4536	41.5983	40.7863	45.1081	39.7682	41.418	41.5555
ENSG00000088002.7	SULT2B1	0.0526945	0.45101	0.0900917	0.468245	0.440016	0.182427	4.1405	8.51112	9.64427	5.14134	9.4845	7.95863	2.8116	6.58336	6.93008	5.08537	8.05068	5.1629
ENSG00000088035.11	ALG6	0.622935	0.105452	0.513353	0.16862	0.720803	0.0799512	10.1884	9.58259	6.22909	11.7175	8.98	6.49424	8.39051	7.52072	8.28107	10.5205	6.15193	8.55954
ENSG00000088038.13	CNOT3	0.722877	-0.916318	0.223994	#NAME?	0.225621	#NAME?	0.0232612	0	0	0	0	0	0.0221386	0.0217992	0	0	0	0
ENSG00000088179.4	PTPN4	0.0607014	0.796342	0.0364687	0.93748	0.99332	-0.00924854	0.535008	1.77905	0.841769	1.81741	0.731517	0.933813	0.243524	1.02456	0.550404	0.538135	0.531649	0.718147
ENSG00000088205.8	DDX18	0.0784154	0.442884	0.200925	0.380733	0.714418	0.0873291	7.90881	6.04472	3.05442	8.89572	3.78371	3.62914	5.2247	3.24808	4.05297	5.05847	2.45571	5.60931
ENSG00000088247.11	KHSRP	0.0475635	-0.199619	0.412667	-0.108995	0.633705	-0.0494708	598.814	458.65	480.554	525.182	469.457	644.777	648.615	549.514	569.943	515.748	561.092	608.989
ENSG00000088256.4	GNA11	0.410505	-0.0851604	0.459325	-0.0950146	0.853997	-0.0182524	345.429	340.849	336.395	303.555	328.325	384.858	383.86	356.94	345.153	328.343	378.686	351.271
ENSG00000088280.14	ASAP3	0.62734	-0.0564572	0.576108	0.0729303	0.48822	-0.0707031	104.047	111.595	116.236	108.303	121.785	133.281	103.121	126.675	115.66	103.995	119.621	101.162
ENSG00000088298.8	EDEM2	0.614661	-0.0636619	0.797403	-0.0364359	0.387438	-0.0990787	62.9216	66.4312	71.0934	56.1483	76.5318	71.7763	60.084	82.0522	67.5495	61.3743	68.9118	63.0611
ENSG00000088305.14	DNMT3B	0.761076	0.0498552	0.939938	0.0143777	0.465925	-0.124637	22.0284	21.5103	27.2493	22.4784	22.2734	24.3853	21.4744	23.2597	23.7174	18.6195	23.8482	19.5064
ENSG00000088320.3	REM1	0.345664	Inf	1	NA	1	NA	0.0232612	0	0	0	0	0	0	0	0	0	0	0
ENSG00000088325.11	TPX2	0.107972	0.193083	0.0489228	0.264861	0.182617	0.14169	115.469	94.1278	83.8883	146.66	83.2164	78.9072	92.6056	72.2207	92.1676	101.707	73.089	104.869
ENSG00000088340.11	FER1L4	0.000621052	0.650314	0.0145596	0.561388	0.0398564	-0.448663	10.3978	17.7298	21.2607	11.7892	17.96	16.7237	4.13991	16.0442	11.3083	5.05847	12.7343	5.02703
ENSG00000088356.4	PDRG1	0.0173531	-0.293946	0.0439671	-0.279264	0.772655	-0.0311256	82.5075	70.3128	58.2504	66.7179	69.141	77.5914	102.236	80.221	76.5812	83.7068	79.6207	86.8182
ENSG00000088367.16	EPB41L1	0.378477	-0.100989	0.913713	0.0138474	0.54963	-0.0604985	123.657	114.769	123.211	132.503	115.1	144.401	133.23	117.28	137.751	118.067	112.735	136.545
ENSG00000088386.11	SLC15A1	0.216671	#NAME?	0.714651	-1.06093	0.366077	1.89065	0	0	0	0	0	0.021223	0.0442771	0	0	0.16144	0	0
ENSG00000088387.13	DOCK9	0.102815	0.490059	0.0197178	0.776451	0.733647	0.0873303	3.76832	3.13355	2.57341	6.02613	3.22876	2.31331	2.83373	1.91833	2.00147	2.07182	1.8228	3.18314
ENSG00000088448.10	ANKRD10	0.390215	0.123613	0.626937	0.0809629	0.97702	-0.00413595	35.0081	42.1917	41.7036	39.4329	37.5596	38.5622	35.2224	37.124	36.9021	35.4362	36.2027	35.888
ENSG00000088451.6	TGDS	0.174407	0.399627	0.243249	0.393179	0.485089	-0.19375	4.07071	3.13355	2.59746	4.54351	3.50624	1.71906	3.07726	1.80933	2.55187	2.7983	1.26583	2.34854
ENSG00000088538.12	DOCK3	0.509692	0.168525	0.611148	0.153144	0.332781	-0.240792	4.93138	5.27649	4.49745	5.09352	5.24674	4.22338	4.2506	4.64323	4.20308	4.11673	3.21521	3.61015
ENSG00000088543.10	C3orf18	0.541578	-0.269008	0.266511	-0.530465	0.546375	0.235303	0.721098	0.667143	0.649365	0.239132	0.655843	0.806475	0.597741	0.959164	0.90066	1.23771	0.784815	0.834604
ENSG00000088682.9	COQ9	0.145953	-0.164419	0.289271	-0.136287	0.754376	-0.0308778	128.588	129.304	133.697	121.264	137.828	140.603	145.384	152.856	141.053	136.202	151.798	136.467
ENSG00000088726.11	TMEM40	0.975835	-0.00362099	0.339905	-1.20748	0.51075	0.617872	0.0465224	0.323463	0.0240505	0.0239132	0.126124	0.021223	0.15497	0.0653976	0.175128	0.107627	0.354432	0.135866
ENSG00000088727.8	KIF9	0.275253	-0.3263	0.839016	0.0657337	0.627301	0.122998	2.04699	2.64835	2.62151	2.84567	3.17832	3.58669	2.47952	3.40067	3.30242	3.14809	3.03799	3.68778
ENSG00000088756.8	ARHGAP28	0.0327346	-3.32262	0.248749	-1.38254	0.577761	-0.582258	0	0.0202164	0.0240505	0.0478265	0.100899	0.021223	0.0442771	0.348787	0.0500367	0.0269067	0.227849	0.0388188
ENSG00000088766.7	CRLS1	0.529887	-0.0752211	0.433813	-0.105478	0.539707	-0.0647331	92.2772	89.8823	90.7668	88.0963	90.3802	89.0518	94.753	97.7476	95.3199	89.8416	93.0892	88.7009
ENSG00000088808.12	PPP1R13B	0.353288	-0.1638	0.912902	0.0221919	0.99431	-0.0023998	18.5625	16.3753	14.4784	20.4936	16.3204	19.4615	20.2125	15.5646	19.6394	17.2472	16.2279	21.098
ENSG00000088812.13	ATRN	0.321275	0.143275	0.134573	0.246839	0.714517	-0.0536126	44.1265	37.7239	35.6189	56.9613	33.4732	35.9094	35.8645	31.2818	39.3288	38.3152	24.2533	38.6441
ENSG00000088826.13	SMOX	0.142328	0.169182	0.762277	-0.0396239	0.489039	-0.0706036	114.329	117.741	152.937	89.2681	123.879	120.292	103.387	136.136	103.201	98.9899	120.887	102.462
ENSG00000088827.8	SIGLEC1	0.713251	0.498209	0.704834	-0.629726	0.766725	0.434059	0	0.161732	0.0962022	0.0717397	0.0252247	0.021223	0.132831	0	0.0500367	0.0269067	0.177216	0.0388188
ENSG00000088832.10	FKBP1A	0.554299	-0.0597873	0.409417	-0.108619	0.906357	0.0120875	455.082	478.382	567.088	449.114	483.684	519.242	500.486	546.593	518.505	485.693	569.927	502.878
ENSG00000088833.13	NSFL1C	0.425917	-0.0879419	0.401026	-0.106883	0.969542	0.00384474	165.085	161.913	161.163	148.74	164.642	168.893	175.581	175.832	167.948	170.051	180.507	163.446
ENSG00000088836.8	SLC4A11	0.717159	-0.0623563	0.972266	0.00678304	0.297992	-0.188954	17.8414	17.8309	20.2987	16.6197	20.9113	21.2442	15.6077	21.276	21.6159	14.0991	20.8862	15.6828
ENSG00000088854.11	C20orf194	0.359418	0.191563	0.284176	0.266188	0.267572	0.238737	11.6539	8.81437	9.37971	14.6827	7.06292	9.72014	7.90346	7.30273	10.958	9.6057	9.82284	11.0245
ENSG00000088876.7	ZNF343	0.877997	-0.0348658	0.643493	0.122411	0.638479	0.105095	8.21121	7.07575	6.13289	8.51311	7.56742	7.83129	7.85919	6.62695	7.48049	8.26037	6.02535	9.02537
ENSG00000088881.16	EBF4	0.307529	0.140145	0.0231655	0.34862	0.645676	-0.0611429	43.4287	50.3187	52.6707	46.1286	62.6834	60.5281	36.5507	51.5551	44.8829	39.7143	46.1522	40.0222
ENSG00000088882.7	CPXM1	1	NA	0.0624403	Inf	1	NA	0	0	0	0.143479	0	0	0	0	0	0	0	0
ENSG00000088888.13	MAVS	0.0173698	-0.256306	0.147286	-0.183586	0.23183	-0.116427	225.192	177.601	183.217	196.16	166.962	253.827	261.036	208.117	231.52	208.689	191.697	237.299
ENSG00000088899.10	LZTS3	0.554978	0.0815287	0.701773	0.0604102	0.296044	-0.140743	43.8939	46.8011	49.5441	37.5916	49.8693	50.8716	37.4142	50.3125	44.9329	34.4406	46.6332	37.7513
ENSG00000088930.6	XRN2	0.0978411	0.24597	0.187463	0.228025	0.818223	0.0341346	45.0105	36.2885	27.4176	49.8591	31.4805	26.1468	34.6468	26.2026	30.9227	35.2209	21.5697	35.9074
ENSG00000088970.11	PLK1S1	0.714442	0.127132	0.529161	0.248058	0.557235	0.179579	0.907187	1.7184	1.34683	1.6261	1.48826	1.20971	0.509187	1.15536	1.97645	1.13008	1.3671	1.57216
ENSG00000088986.6	DYNLL1	0.086827	-0.174468	0.182782	-0.174002	0.540456	-0.0621496	418.655	448.037	409.34	380.794	453.263	443.646	467.433	502.58	471.471	443.558	480.636	438.788
ENSG00000088992.13	TESC	0.815011	0.0876586	0.588876	-0.239268	0.27937	0.39171	0.674575	1.45558	0.649365	0.645657	1.08466	0.488129	1.1512	0.566779	0.90066	1.1839	1.03798	1.16456
ENSG00000089006.12	SNX5	0.524579	0.08979	0.930239	0.0142802	0.315817	0.135138	51.2677	40.352	36.0758	52.7287	33.2714	35.3151	47.5757	31.7396	40.8049	47.2213	36.3546	46.5243
ENSG00000089009.11	RPL6	0.763619	0.032045	0.833091	-0.0266013	0.805881	0.023936	283.717	237.664	209.841	263.117	240.24	199.454	255.634	227.736	232.521	276.736	193.647	247.897
ENSG00000089022.9	MAPKAPK5	0.774956	-0.0469144	0.652631	-0.0871284	0.954684	-0.0102515	23.8893	22.8648	21.5252	22.7415	22.8032	20.9259	23.4447	21.9954	25.1685	22.3057	21.2153	25.6592
ENSG00000089041.12	P2RX7	0.937899	-0.0773722	0.322763	-1.4285	0.90032	0.167686	0.139567	0	0.168354	0.0239132	0.0756742	0.021223	0.0442771	0.130795	0.15011	0.107627	0.253166	0
ENSG00000089048.10	ESF1	0.00620281	0.91948	0.216958	0.480905	0.396419	0.259101	2.2796	3.1942	1.87594	3.2522	1.41258	0.764029	1.50542	1.13356	1.25092	1.6144	0.784815	2.19326
ENSG00000089050.10	RBBP9	0.965325	0.00680625	0.38671	0.168291	0.99267	-0.00203545	25.5873	22.7233	15.705	30.5372	21.3149	19.8223	24.8616	17.3304	21.5908	23.2474	16.3798	23.1942
ENSG00000089053.8	ANAPC5	0.383676	-0.0971401	0.391875	-0.109438	0.888475	0.0137092	142.87	148.025	157.772	139.582	148.094	157.623	154.837	165.238	160.318	143.413	175.014	160.302
ENSG00000089057.10	SLC23A2	0.698541	-0.0693514	0.508668	0.137957	0.638375	-0.0889813	19.4464	15.4656	13.3481	21.8567	15.5384	18.3791	17.1574	16.393	17.1376	15.2023	14.3798	17.449
ENSG00000089060.7	SLC8B1	0.636256	-0.0818562	0.9323	-0.0176596	0.451888	-0.136774	16.3294	16.6179	20.3708	13.8458	20.0284	21.9234	16.8696	21.1016	18.5136	16.4938	18.709	15.5275
ENSG00000089063.10	TMEM230	0.438576	0.0900392	0.750181	0.0417577	0.811406	0.0242766	105.745	116.507	126.313	105.816	114.848	116.769	99.38	107.688	120.739	103.214	115.266	110.536
ENSG00000089091.12	DZANK1	0.711611	-0.136161	0.95778	-0.0190549	0.423832	-0.260186	1.4422	1.55667	1.17848	2.15219	1.51348	0.870144	1.92605	0.893767	1.7763	1.26462	1.13925	1.37807
ENSG00000089094.12	KDM2B	1	NA	0.341589	Inf	0.357934	Inf	0	0	0	0.0239132	0	0	0	0	0	0	0	0.0194094
ENSG00000089101.13	C20orf26	0.822883	0.167428	0.551274	0.434307	0.907894	0.102719	0.116306	0.262814	0.384809	0.263046	0.529719	0.127338	0.287801	0.217992	0.175128	0.457414	0.0506332	0.213503
ENSG00000089123.11	TASP1	0.533076	0.155922	0.942153	-0.0214148	0.480669	-0.176761	6.04792	5.31692	4.4734	4.56743	4.86837	4.58417	4.47199	5.07921	4.67843	3.14809	4.25319	5.02703
ENSG00000089127.8	OAS1	0.450621	0.287329	0.487336	0.282074	0.0895356	-0.638423	1.51198	1.2332	1.15443	0.908703	1.26124	1.71906	0.686295	1.28615	1.2259	0.941736	0.835448	0.252322
ENSG00000089154.6	GCN1L1	0.181253	-0.140962	0.513476	-0.0830943	0.161782	-0.136731	265.899	223.513	284.951	263.882	226.417	316.584	306.309	266.931	281.481	244.044	247.217	275.885
ENSG00000089157.11	RPLP0	0.951384	-0.00563866	0.573484	-0.0867619	0.745511	0.0395064	2367.95	2700.35	3355.7	2249.42	3026.89	2694.73	2608.14	3133.33	2723.65	2736.79	3294.15	2559.55
ENSG00000089159.11	PXN	0.165246	-0.149269	0.292705	-0.133221	0.243545	-0.113382	205.676	195.149	214.651	199.867	187.142	235.979	242.904	226.319	214.032	192.571	220.609	210.204
ENSG00000089163.4	SIRT4	0.355383	0.245906	0.523642	0.197269	0.978664	0.00727413	3.8381	3.78047	5.77213	3.15655	5.47377	4.3295	3.49789	3.72766	4.07799	4.0091	3.67091	3.53251
ENSG00000089169.10	RPH3A	1	NA	0.013166	Inf	0.0680863	Inf	0	0	0	0.0239132	0	0.254676	0	0	0	0	0	0.116456
ENSG00000089177.13	KIF16B	0.698178	0.15274	0.423935	0.33327	0.226505	0.402384	1.39567	1.13212	0.88987	1.76958	1.10989	0.997482	0.996235	1.15536	0.925679	1.13008	1.13925	1.74685
ENSG00000089195.10	TRMT6	0.798076	0.0588395	0.212587	0.337002	0.557478	0.135034	8.97883	7.29814	3.43923	11.7892	6.735	5.41187	9.25391	4.14185	5.55407	6.53834	6.15193	7.82198
ENSG00000089199.5	CHGB	0.379433	-2.30554	0.107442	#NAME?	0.955014	0.129142	0	0.0202164	0	0	0	0	0	0	0.100073	0.107627	0	0
ENSG00000089220.4	PEBP1	0.402488	-0.0871981	0.216559	-0.157726	0.705662	-0.0371828	301.047	300.598	326.799	274.954	299.569	310.514	339.539	327.184	320.56	316.773	322.306	310.55
ENSG00000089234.11	BRAP	0.382497	0.192547	0.373789	0.233428	0.607132	0.115192	9.69993	7.58117	7.74428	11.7414	7.51697	6.51547	9.4753	4.81762	7.6306	8.23346	6.30383	8.87009
ENSG00000089248.6	ERP29	0.91413	-0.0119451	0.941874	0.00930687	0.94161	0.00732312	147.779	150.734	171.528	131.81	177.355	168.32	149.989	166.96	157.465	148.014	177.14	145.57
ENSG00000089280.14	FUS	0.0760223	-0.180902	0.277889	-0.141721	0.685769	0.0411486	461.689	403.945	389.715	422.786	399.761	468.71	535.709	423.842	464.991	480.124	447.977	518.017
ENSG00000089289.11	IGBP1	0.112734	0.22291	0.699725	0.063244	0.751622	0.0443108	46.7085	43.4654	46.3213	41.9916	43.0586	37.2676	39.0524	38.7154	39.3038	48.9433	34.5318	35.6745
ENSG00000089327.10	FXYD5	0.469657	-0.083876	0.482866	-0.091987	0.567329	-0.0579742	98.8834	107.147	125.784	91.1811	121.079	118.021	117.511	122.032	112.482	108.73	124.153	100.929
ENSG00000089335.16	ZNF302	0.449153	0.283634	0.22561	0.489984	0.99019	-0.00492214	1.39567	1.67796	0.793668	2.1761	1.05944	1.23094	0.929819	1.02456	1.2259	1.04936	1.08861	0.989879
ENSG00000089351.10	GRAMD1A	0.192707	0.146774	0.977136	-0.00365646	0.7686	-0.0291512	128.867	133.044	192.669	112.918	151.727	145.314	124.618	155.21	131.171	119.358	156.001	122.376
ENSG00000089356.12	FXYD3	0.15858	Inf	0.341589	Inf	0.0384329	Inf	0.0232612	0.0404329	0	0.0239132	0	0	0	0	0	0.16144	0.0253166	0
ENSG00000089472.12	HEPH	0.343216	Inf	1	NA	1	NA	0	0	0.0240505	0	0	0	0	0	0	0	0	0
ENSG00000089486.12	CDIP1	0.0314967	-0.246604	0.207928	-0.163118	0.275631	-0.108905	121.772	118.125	104.019	107.657	118.758	138.353	142.262	138.752	127.418	125.143	129.52	119.174
ENSG00000089505.13	CMTM1	0.154581	1.13404	0.77993	-0.288183	0.467318	-0.837662	0.325657	0.181948	0.384809	0.143479	0.126124	0.0636691	0.110693	0.196193	0.100073	0.0538135	0.1519	0.0194094
ENSG00000089558.4	KCNH4	0.566971	0.76288	0.786239	-0.466354	0.163242	-3.18804	0.0465224	0.161732	0.0962022	0.0239132	0	0.106115	0.132831	0.0217992	0.0250183	0	0	0.0194094
ENSG00000089597.12	GANAB	0.222301	-0.118306	0.487	-0.0986451	0.532492	-0.0696546	1079.74	1022.95	1209.29	1020.35	1055.55	1284.88	1234	1200.39	1164.23	1082.94	1165.27	1136.21
ENSG00000089639.6	GMIP	0.299044	-0.15759	0.543319	-0.107193	0.641856	-0.0699996	30.1233	28.1211	28.4999	26.0415	29.1346	34.7421	34.4476	32.459	29.947	26.7184	32.5572	31.7926
ENSG00000089682.12	RBM41	0.166061	0.484918	0.046051	0.752934	0.470778	0.223151	1.93068	1.96099	1.65949	3.89786	1.69006	1.1036	1.46114	1.13356	1.37601	1.6144	1.11393	1.84389
ENSG00000089685.10	BIRC5	0.214983	-0.12686	0.0947293	-0.216629	0.706347	0.0380868	380.46	397.637	424.901	336.603	384.778	410.177	457.892	442.742	414.254	409.063	493.902	429.588
ENSG00000089692.4	LAG3	0.866594	-0.152471	0.856	-0.166736	0.448396	0.590501	0	0.141515	0.288607	0.215219	0.126124	0.0848921	0.0885542	0.239791	0.15011	0.188347	0	0.524054
ENSG00000089693.6	MLF2	0.510517	-0.0675106	0.501467	-0.0869275	0.783207	0.0276539	364.829	376.41	423.747	331.055	400.947	418.539	406.552	430.687	384.757	403.278	435.192	391.235
ENSG00000089723.5	OTUB2	0.866721	-0.0364956	0.878357	0.0390728	0.485852	-0.156284	6.46662	9.38043	9.57212	7.15006	10.4935	9.16834	7.37214	9.59164	9.1317	5.62351	9.77221	7.72494
ENSG00000089737.11	DDX24	0.87954	0.0176409	0.966568	-0.00549704	0.425546	-0.0818007	134.799	105.307	106.448	133.005	101.378	107.006	120.412	107.623	114.659	110.371	94.4816	114.671
ENSG00000089775.7	ZBTB25	0.11803	0.317094	0.270023	0.269942	0.909335	0.0243686	10.2582	12.6555	12.0974	11.5979	11.8556	10.4629	7.54925	11.4228	9.15671	8.98685	9.39246	9.87938
ENSG00000089818.12	NECAP1	0.414734	-0.162131	0.982116	0.00539466	0.627696	0.0981903	11.5376	12.0894	8.58604	14.0132	10.5944	11.609	13.7038	11.4446	10.933	12.0811	12.3292	13.703
ENSG00000089847.8	ANKRD24	0.895771	0.0380319	0.51607	0.221803	0.0845054	-0.490443	2.04699	2.89095	2.4291	2.1761	3.22876	2.97122	1.97033	2.48511	2.727	1.77584	1.87343	1.39748
ENSG00000089876.7	DHX32	0.258846	0.206572	0.159503	0.305721	0.870696	-0.0315916	18.7253	17.3053	12.386	22.7176	16.2952	12.9036	15.8291	11.6626	14.5106	19.2114	7.69625	13.6254
ENSG00000089902.8	RCOR1	0.32899	0.152471	0.169862	0.249765	0.664408	0.0690127	30.7281	32.1239	22.343	40.7721	25.4013	25.0644	29.245	19.7937	27.6953	28.9516	20.8102	29.6187
ENSG00000089916.13	GPATCH2L	0.0678423	0.40695	0.28933	0.284623	0.780925	-0.0653895	8.79274	7.43965	9.76452	11.4066	6.4323	6.06978	6.97364	5.62419	7.03016	6.99575	4.98737	6.52155
ENSG00000090006.13	LTBP4	0.00536314	0.372083	0.0624027	0.284659	0.550229	-0.078509	44.8941	60.0226	74.0035	42.7329	66.7194	59.1061	30.5512	53.0592	54.7652	36.9429	55.9244	36.5479
ENSG00000090013.5	BLVRB	0.545903	-0.0721463	0.998511	0.000266094	0.702182	-0.0397528	72.0633	100.739	105.462	73.5332	112.855	106.476	85.4769	111.263	96.0704	93.2318	107.241	80.8207
ENSG00000090020.6	SLC9A1	0.194354	-0.160927	0.33012	-0.135607	0.700917	-0.0420882	80.2047	71.546	64.8162	75.0397	61.1195	84.4676	89.9489	77.0165	75.4053	79.052	74.3295	78.9186
ENSG00000090054.9	SPTLC1	0.343232	0.134376	0.247343	0.187649	0.96514	0.00636236	48.7555	42.6365	36.0999	59.4005	40.7884	32.2378	45.8489	34.2247	36.2015	45.3378	31.0635	38.8188
ENSG00000090060.13	PAPOLA	0.0484978	0.276547	0.35687	0.14983	0.757065	0.0426482	42.3354	45.9318	52.1175	50.6482	39.6028	38.4561	34.8018	40.1541	41.0551	38.0192	40.7091	39.2264
ENSG00000090061.13	CCNK	0.420164	-0.10309	0.516895	-0.0935643	0.492816	-0.0799865	64.8523	58.3042	64.4074	65.2592	54.1323	69.6115	72.6366	60.58	68.4502	56.6925	62.4307	69.1168
ENSG00000090097.16	PCBP4	0.691384	0.0538805	0.772112	0.0445387	0.853	-0.0234468	44.2196	48.9642	59.7897	43.7373	53.6782	54.7129	42.661	57.8333	47.0095	43.4006	54.7851	45.1462
ENSG00000090238.7	YPEL3	0.00302271	0.482613	0.0626784	0.361863	0.54842	-0.106271	20.1442	24.6034	38.3366	18.8197	32.4894	25.1705	12.3976	26.7258	20.39	17.6508	22.4305	14.557
ENSG00000090263.11	MRPS33	0.736673	-0.0466506	0.644355	-0.0731938	0.451227	0.0977491	44.9174	44.4762	42.1366	41.7525	47.145	40.3662	47.8857	43.7728	44.3325	51.4188	44.2534	47.9412
ENSG00000090266.8	NDUFB2	0.506443	-0.0751474	0.931124	-0.0110902	0.277266	0.107671	123.029	132.6	146.227	114.592	157.528	148.391	134.846	150.109	138.802	153.96	159.09	137.71
ENSG00000090273.9	NUDC	0.545954	-0.0624331	0.375085	-0.113806	0.489391	0.0687597	349.872	335.937	351.619	321.968	337.305	342.879	389.019	352.362	343.027	351.267	397.547	373.631
ENSG00000090316.11	MAEA	0.133253	-0.169837	0.511994	-0.0842247	0.845386	0.0192708	137.451	136.481	117.896	133.771	136.97	145.463	150.653	144.114	146.457	143.709	150.963	146.638
ENSG00000090339.4	ICAM1	0.0248485	0.486478	0.00168974	0.790922	0.973201	-0.0069475	8.56013	11.2201	9.37971	11.6697	12.7637	11.609	4.38343	9.24286	7.20528	7.211	6.98738	6.28864
ENSG00000090372.10	STRN4	0.619201	-0.0533275	0.521507	-0.0811391	0.849614	-0.0183434	208.63	193.957	239.592	180.617	215.192	234.727	219.947	235.562	211.505	201.128	243.976	205.06
ENSG00000090376.4	IRAK3	0.800578	0.419624	0.32891	-2.34949	0.0792658	#NAME?	0.162829	0	0	0.0239132	0	0	0	0.0217992	0.100073	0	0	0
ENSG00000090382.2	LYZ	0.993056	0.0940268	0.215381	2.85706	0.50603	1.72461	0.0232612	0	0	0.0478265	0.0252247	0.0848921	0	0.0217992	0	0.0269067	0.0253166	0.0194094
ENSG00000090432.5	MUL1	0.0257931	-0.247923	0.283659	-0.136523	0.938213	0.00768522	161.107	151.542	124.221	141.542	156.57	174.305	192.052	171.865	155.389	166.956	179.166	169.153
ENSG00000090447.7	TFAP4	0.374978	-0.128153	0.306913	-0.171416	0.814959	-0.0325771	36.1945	34.2467	35.9796	32.6894	32.7669	37.9255	45.2069	37.8434	33.3745	34.1177	39.7471	38.4694
ENSG00000090470.10	PDCD7	0.273332	-0.13378	0.180854	-0.184054	0.536316	-0.0667776	77.1342	78.5207	82.7098	79.8463	75.2454	75.3417	87.0709	86.303	88.4148	78.2448	86.7094	81.7329
ENSG00000090487.6	SPG21	0.715577	-0.0384898	0.656525	-0.0564452	0.89434	-0.013019	238.614	268.717	285.745	251.448	265.667	266.943	268.629	265.907	280.806	257.228	268.331	271.887
ENSG00000090520.6	DNAJB11	0.582406	-0.0707662	0.933945	-0.0119098	0.636815	-0.0556378	70.3652	60.3259	53.777	70.3049	61.6997	60.337	64.8217	65.0924	64.0219	60.0558	55.975	68.1464
ENSG00000090530.5	LEPREL1	0.20323	-0.166293	0.647685	-0.0669776	0.927496	-0.0110629	60.8048	58.7692	46.8264	64.8527	51.8116	61.7802	67.0355	56.2419	63.6467	62.5582	53.9244	66.5354
ENSG00000090534.13	THPO	0.60583	-0.243073	0.654889	0.202531	0.803404	-0.0890524	0.255873	0.90974	0.649365	0.382612	1.00899	1.08237	0.487048	0.937365	0.725532	0.995549	0.632915	0.368778
ENSG00000090539.11	CHRD	0.454049	0.194039	0.500186	0.204184	0.511789	-0.161452	3.39614	4.87216	5.84428	3.87394	5.85214	4.49928	2.8116	4.88302	4.65341	4.19745	3.87344	2.83377
ENSG00000090554.8	FLT3LG	0.512594	0.223325	0.543974	0.227236	0.660635	0.133017	1.69807	1.92056	1.89999	1.41088	1.9423	2.18597	1.46114	1.56954	1.70125	1.66822	1.8228	1.63039
ENSG00000090565.11	RAB11FIP3	0.0916205	-0.182738	0.465024	-0.0925011	0.891967	-0.0131628	200.768	188.215	179.201	180.258	198.998	226.216	235.51	208.357	201.698	204.384	217.166	209.757
ENSG00000090581.5	GNPTG	0.972045	0.00485029	0.586905	0.0869736	0.638018	0.0634798	36.1712	44.7592	44.5897	37.8546	47.7756	47.3698	36.9714	46.3669	41.8807	43.9925	45.8484	39.3622
ENSG00000090612.16	ZNF268	0.682014	0.139225	0.241325	0.437164	0.505107	-0.232612	1.39567	2.10251	1.53923	3.08481	1.43781	1.67662	1.41687	1.46055	1.70125	0.699575	1.08861	2.0574
ENSG00000090615.8	GOLGA3	0.217143	-0.142775	0.393884	-0.111445	0.532609	-0.0634436	115.073	104.519	114.432	113.277	102.665	125.768	126.987	114.271	127.894	106.847	116.178	125.559
ENSG00000090621.9	PABPC4	0.385408	-0.0938175	0.581122	-0.0698378	0.778435	0.0271885	220.912	209.139	173.188	225.406	189.791	198.796	240.181	189.282	214.983	201.881	210.33	235.669
ENSG00000090659.13	CD209	0.350337	1.93918	0.223994	#NAME?	0.755512	-0.691177	0	0	0.168354	0	0	0	0.0221386	0.0217992	0	0.0269067	0	0
ENSG00000090661.7	CERS4	0.987362	-0.00195507	0.874001	0.0221025	0.92018	0.0117323	62.8983	82.4629	83.9605	61.8157	87.8325	83.746	64.711	91.731	73.4038	76.3613	88.9879	63.5269
ENSG00000090674.11	MCOLN1	0.115596	-0.219254	0.484854	-0.110153	0.682598	0.0528911	42.1726	42.4545	36.7492	40.0786	44.5721	46.3935	52.0256	45.9091	43.5069	48.1631	50.7345	45.9032
ENSG00000090686.11	USP48	0.379119	0.17928	0.111121	0.384311	0.623159	0.103458	11.7237	12.4735	7.96073	18.0545	10.9475	8.10719	11.2242	7.32453	9.88225	9.1752	8.25321	12.6937
ENSG00000090776.5	EFNB1	0.884471	-0.0227086	0.99928	0.000268865	0.882909	-0.0235737	22.5634	21.0655	29.029	21.1154	26.3346	26.4439	22.3821	28.7313	22.7667	21.4447	29.3166	21.0204
ENSG00000090857.9	PDPR	0.28544	-0.158683	0.963096	0.0074436	0.752508	-0.0465515	35.8688	30.6683	28.8366	41.5612	28.0247	37.5435	40.1372	27.8376	38.6033	33.6334	28.0761	40.061
ENSG00000090861.11	AARS	0.705705	0.0385314	0.678279	-0.0539805	0.407621	-0.0833202	421.307	428.589	501.285	394.807	415.729	457.972	422.293	458.132	436.445	395.018	441.8	390.187
ENSG00000090863.7	GLG1	0.223642	0.159425	0.139123	0.217874	0.534316	-0.0773584	70.3187	56.0804	56.5669	76.7615	56.8313	57.1324	53.4203	52.0783	58.4929	60.1366	36.861	56.3843
ENSG00000090889.10	KIF4A	0.510313	0.169854	0.280373	0.321439	0.0320452	0.51708	5.83857	4.77108	3.67973	7.86745	3.60714	4.41439	4.80407	3.85846	4.05297	6.67287	4.75952	6.52155
ENSG00000090905.13	TNRC6A	0.930728	-0.0208652	0.341402	0.263668	0.673743	0.0970149	7.23424	5.88298	4.2329	11.5501	4.76747	4.83885	8.30196	4.14185	5.1788	6.3769	4.48104	7.72494
ENSG00000090920.9	FCGBP	0.266243	0.434103	0.254196	0.482614	0.906529	0.0315899	0.930449	1.79926	0.86582	1.02827	1.46303	1.23094	0.841265	0.871968	0.950697	0.591948	0.911398	1.18397
ENSG00000090924.10	PLEKHG2	0.0763544	-0.237639	0.502558	-0.101029	0.26064	-0.139343	52.5238	45.6487	44.6619	48.2091	49.163	59.8065	57.4495	55.9149	55.2155	46.4948	51.5446	53.0265
ENSG00000090932.6	DLL3	0.943933	-0.0113858	0.985507	-0.00356149	0.822498	-0.0373031	20.749	22.0966	25.4695	19.8002	24.695	24.2579	20.4117	25.0691	23.4422	20.6644	26.6078	19.0406
ENSG00000090971.4	NAT14	0.233968	0.147027	0.366456	0.125389	0.354478	0.102685	66.6666	79.5315	101.373	57.0809	100.167	86.8658	60.1726	87.4148	76.2059	77.2492	89.798	70.2814
ENSG00000090975.8	PITPNM2	0.126091	-0.205161	0.580738	-0.0833541	0.291998	-0.130759	50.9421	49.4494	44.4695	49.5482	48.4062	59.8277	56.0991	54.4762	56.5915	49.4546	48.7851	52.4442
ENSG00000090989.13	EXOC1	0.173743	0.466673	0.189252	0.496975	0.955771	-0.0222424	2.00046	2.28446	1.63544	3.06089	1.46303	1.52806	1.48328	1.50414	1.30095	1.66822	0.734182	1.76625
ENSG00000091009.6	RBM27	0.194247	0.349079	0.206656	0.394873	0.108242	0.401261	4.81507	5.25627	2.74176	7.70006	2.95129	2.58921	3.56431	2.7031	3.80279	4.30508	4.07597	4.73589
ENSG00000091010.4	POU4F3	0.346822	-2.18391	0.0895549	#NAME?	0.0857284	#NAME?	0	0	0.0240505	0	0	0	0.0221386	0.0871968	0	0	0	0
ENSG00000091039.12	OSBPL8	0.0660225	0.38089	0.0982876	0.410652	0.687393	0.0870726	12.3052	11.8873	8.68225	17.0023	9.4845	7.10971	9.36461	6.45256	9.45693	7.66842	8.81018	9.99584
ENSG00000091073.15	DTX2	0.999475	0.000114913	0.398925	-0.109298	0.739597	-0.0330336	118.772	123.603	152.913	110.216	126.552	130.012	140.026	138.185	117.436	118.578	144.482	118.669
ENSG00000091106.14	NLRC4	0.0267499	1.09661	0.0871747	0.901178	0.21734	0.664373	1.11654	0.849091	0.312657	1.12392	0.252247	0.615468	0.420632	0.370586	0.275202	0.914829	0.1519	0.601691
ENSG00000091127.9	PUS7	0.584742	0.138482	0.128102	0.444255	0.557377	0.141378	5.86183	5.33714	3.41518	9.06311	5.22152	3.79892	5.00331	3.68406	4.60338	5.48897	3.34179	5.62872
ENSG00000091128.8	LAMB4	0.345435	#NAME?	0.305708	2.53249	0.359976	#NAME?	0	0	0	0	0.126124	0	0	0.0217992	0	0	0	0
ENSG00000091129.15	NRCAM	0.775542	-0.150771	0.34826	0.473673	0.33337	-0.560174	0.488486	0.404329	0.384809	1.14783	0.378371	0.445683	0.686295	0.28339	0.45033	0.295974	0.303799	0.349369
ENSG00000091136.9	LAMB1	0.06326	0.468208	0.0843283	0.510653	0.815753	-0.0604756	5.93161	6.40861	4.5696	7.81963	5.87736	3.73525	3.34292	3.98925	4.9036	3.90148	3.54432	4.1342
ENSG00000091137.7	SLC26A4	0.632926	-0.6174	0.689028	-0.507023	0.258521	-1.62671	0.0465224	0.181948	0	0.119566	0	0.127338	0.0885542	0.0871968	0.175128	0.0538135	0	0.0582282
ENSG00000091140.8	DLD	0.0916616	0.332634	0.0198219	0.539789	0.504817	0.14016	17.0505	12.2512	9.62022	24.7024	11.0232	9.25324	11.4014	9.15566	10.3826	14.4489	6.96207	12.2279
ENSG00000091157.9	WDR7	0.0998019	0.458103	0.0252322	0.705531	0.864161	-0.0518086	3.86136	4.69021	3.31898	7.12614	3.60714	3.37446	3.52003	1.67854	3.45253	2.74449	2.02533	3.45487
ENSG00000091164.8	TXNL1	0.331742	-0.113046	0.6559	-0.0583651	0.829458	0.021687	118.283	109.836	96.5148	119.757	112.225	105.542	121.297	106.271	123.891	121.807	107.14	123.075
ENSG00000091181.15	IL5RA	0.149903	Inf	1	NA	0.0849348	Inf	0.0465224	0	0.0240505	0	0	0	0	0	0	0	0.0253166	0.0776376
ENSG00000091262.10	ABCC6	0.24538	0.289783	0.546001	0.178438	0.475219	0.171641	4.74529	5.84255	6.13289	4.59134	5.44854	5.45432	4.29488	4.64323	4.75349	4.0091	5.7975	5.41522
ENSG00000091317.7	CMTM6	0.168688	0.208202	0.0356868	0.364882	0.650165	-0.0715699	37.6134	36.2279	25.4936	50.6721	35.2389	24.937	31.9017	24.1535	30.022	31.4271	19.19	30.1816
ENSG00000091409.10	ITGA6	0.00955298	0.488525	0.0167051	0.538366	0.473864	0.145354	15.8641	17.932	14.1417	27.0698	11.5277	11.0784	12.3312	9.43905	12.4341	12.0273	10.633	14.6541
ENSG00000091428.13	RAPGEF4	0.568677	-0.389451	0.155757	-1.11562	0.402856	-0.607607	0.325657	0.262814	0.0962022	0.286959	0	0.127338	0.420632	0.326988	0.15011	0.16144	0.303799	0.116456
ENSG00000091436.12	MLTK	0.196551	0.210899	0.0927521	0.320892	0.711507	0.061818	28.2624	25.2099	20.2746	34.9372	21.2644	23.4727	21.7843	17.483	24.518	22.494	15.9241	27.2508
ENSG00000091483.6	FH	0.518766	0.0845028	0.694481	0.0583235	0.659122	0.0527735	69.7837	54.5844	54.0656	66.9331	57.6637	50.8079	55.6563	52.5797	60.2192	61.1859	45.8231	65.4096
ENSG00000091490.6	SEL1L3	0.743263	-0.0682534	0.326182	0.236113	0.201617	-0.281298	9.56036	9.25913	9.76452	12.8175	10.9475	11.5665	7.28358	11.0304	11.6836	8.47562	6.4051	9.49119
ENSG00000091513.10	TF	0.338161	-2.23745	0.0870119	#NAME?	0.0838819	#NAME?	0	0	0.0240505	0	0	0	0.0885542	0	0.0250183	0	0	0
ENSG00000091527.11	CDV3	0.450905	0.105774	0.581062	0.0888765	0.864218	0.0229591	53.1984	40.1701	39.1543	58.2526	37.2317	35.6335	47.0223	35.7071	40.5547	46.1181	32.4053	45.0492
ENSG00000091536.12	MYO15A	0.322123	-0.51381	0.27584	-0.584715	0.465182	-0.375117	0.372179	0.424545	0.384809	0.382612	0.403596	0.339568	0.287801	0.850169	0.550404	0.591948	0.1519	0.543463
ENSG00000091542.8	ALKBH5	0.628621	-0.0530837	0.33571	-0.122381	0.461767	-0.0717849	165.131	170.425	184.155	150.51	165.928	179.377	166.748	198.634	174.328	156.678	192.204	158.148
ENSG00000091583.6	APOH	0.21791	#NAME?	0.224677	#NAME?	0.225803	#NAME?	0	0	0	0	0	0	0	0.0435984	0	0	0	0
ENSG00000091592.11	NLRP1	0.432154	-0.103602	0.539309	-0.0915254	0.248469	-0.141419	58.6648	53.4118	50.0251	56.2917	52.3918	54.9464	58.9107	56.7433	58.693	47.4097	53.8737	54.7151
ENSG00000091622.11	PITPNM3	0.0446639	-0.344893	0.268412	-0.223167	0.451469	-0.131626	17.6087	17.002	16.1139	20.5654	16.7492	17.9335	25.9464	19.2051	19.3392	18.458	19.2406	20.3799
ENSG00000091640.3	SPAG7	0.454835	-0.0976724	0.481691	-0.103968	0.849316	-0.0223929	50.3373	56.2826	61.7137	51.9395	60.1357	55.6892	59.4863	64.373	56.4414	56.9616	62.6333	55.6661
ENSG00000091651.4	ORC6	0.268256	-0.156566	0.4037	-0.135023	0.895989	0.0174977	44.4754	40.8979	31.1455	41.3938	39.1992	37.7982	47.9521	42.9008	39.1537	43.7773	41.6711	44.4281
ENSG00000091656.11	ZFHX4	0.35613	Inf	0.337697	Inf	0.340044	Inf	0	0.0202164	0	0	0.0252247	0	0	0	0	0	0.0253166	0
ENSG00000091732.11	ZC3HC1	0.133359	-0.198566	0.354348	-0.138073	0.545304	0.0719677	54.501	49.1462	50.1694	52.3221	53.1485	55.095	63.7812	57.9205	54.9903	59.6791	62.6586	60.9649
ENSG00000091844.3	RGS17	0.0810785	0.466248	0.311744	0.318094	0.0922607	-0.444537	4.6755	3.96242	5.41137	4.11308	5.37287	3.20468	2.74518	3.53147	3.90286	2.7983	2.10128	2.4844
ENSG00000091879.9	ANGPT2	0.345664	Inf	0.341589	Inf	0.336114	Inf	0.0232612	0	0	0.0239132	0	0	0	0	0	0.0269067	0	0
ENSG00000091947.5	TMEM101	0.546908	0.318851	0.76328	0.181686	0.312497	0.520137	0.651314	0.667143	0.144303	0.239132	0.731517	0.360791	0.531325	0.392385	0.250183	0.242161	0.759498	0.659919
ENSG00000091972.14	CD200	1	NA	0.350441	Inf	1	NA	0	0	0	0	0	0.021223	0	0	0	0	0	0
ENSG00000091986.11	CCDC80	0.0585118	0.377589	0.101619	0.391508	0.768594	0.0628655	13.3985	12.2512	12.1215	15.2806	11.8808	11.0147	9.09894	9.22106	10.7829	11.8928	7.72156	10.384
ENSG00000092010.10	PSME1	0.455932	0.0817136	0.164916	0.17615	0.513277	0.0640036	157.176	192.804	204.983	167.297	229.772	196.016	158.047	186.187	180.682	188.132	192.356	161.234
ENSG00000092020.6	PPP2R3C	0.129756	0.388937	0.560713	0.178957	0.909898	0.0266516	5.74552	5.72125	4.2329	5.69135	4.41433	3.48058	4.07349	4.42524	3.50257	3.76694	3.64559	4.65825
ENSG00000092036.12	HAUS4	0.928496	0.0135837	0.636025	-0.0824465	0.735779	-0.0496003	28.4019	32.4878	39.515	26.6393	33.7507	33.6385	29.4221	37.7126	32.4238	29.8934	36.1774	28.92
ENSG00000092051.12	JPH4	0.874957	0.13957	0.942234	0.067916	0.336735	-0.899835	0.139567	0.202164	0.360758	0.0478265	0.302697	0.318345	0.177108	0.435984	0.0250183	0.107627	0.0759498	0.155275
ENSG00000092054.12	MYH7	1	NA	0.0694263	Inf	0.340044	Inf	0	0	0	0	0	0.127338	0	0	0	0	0.0253166	0
ENSG00000092067.5	CEBPE	1	NA	0.0803513	Inf	0.117125	Inf	0	0	0	0	0.100899	0.021223	0	0	0	0	0	0.0776376
ENSG00000092068.14	SLC7A8	0.115018	2.69588	0.817258	0.492829	0.15217	2.55171	0.139567	0.141515	0.0240505	0.0239132	0	0.042446	0.0221386	0	0.0250183	0.188347	0.0253166	0.0582282
ENSG00000092094.6	OSGEP	0.209066	-0.160837	0.443141	-0.110257	0.938367	0.00882958	65.5966	59.0522	58.3466	59.1135	63.3897	67.2133	70.8434	67.1415	66.799	67.8588	66.6839	68.8063
ENSG00000092096.10	SLC22A17	0.00818204	0.517983	0.0401294	0.48313	0.823644	-0.0459078	10.6071	13.3429	18.6632	10.8088	15.5637	15.2594	5.97741	13.6245	10.1825	9.33664	12.4051	6.77388
ENSG00000092098.12	RNF31	0.815321	-0.0349017	0.937279	0.0135098	0.619938	-0.0745593	30.3791	29.3341	34.1758	27.6198	31.7075	37.8619	31.8795	33.331	31.0728	28.7364	31.747	29.774
ENSG00000092108.16	SCFD1	0.384626	0.2196	0.17983	0.391745	0.719049	0.0868089	5.97813	5.23606	4.49745	8.82398	4.43955	4.45683	4.5384	4.66503	4.30316	5.81185	2.83546	5.51227
ENSG00000092140.10	G2E3	0.278477	0.310574	0.0956092	0.537514	0.593057	0.137381	2.76808	3.78047	3.72783	5.69135	2.82517	3.52302	2.7009	2.44151	3.15231	2.55614	3.16458	3.28019
ENSG00000092148.8	HECTD1	0.00274246	0.645673	0.00499963	0.719384	0.295763	0.236073	12.2819	10.9371	8.10503	17.2893	7.94579	7.76763	7.81491	4.77402	7.45547	6.67287	7.18992	9.41355
ENSG00000092199.13	HNRNPC	0.814999	-0.0236344	0.438854	-0.101987	0.789647	0.0273916	498.581	499.124	548.93	476.28	492.336	497.744	528.934	512.346	532.49	506.896	533.573	542.473
ENSG00000092200.8	RPGRIP1	0.0889588	Inf	0.350441	Inf	0.135157	Inf	0.0465224	0.0606493	0	0	0	0.021223	0	0	0	0.0538135	0.0253166	0
ENSG00000092201.5	SUPT16H	0.179462	0.249274	0.501781	0.150873	0.344091	0.184441	16.6783	16.1529	13.8291	19.6806	10.8971	13.0522	13.7702	11.292	14.2354	12.4847	13.8482	17.7208
ENSG00000092203.9	TOX4	0.655086	-0.0544543	0.503725	-0.0919759	0.879723	0.0162917	86.4387	75.286	82.4693	76.5941	77.8687	83.7036	89.9711	82.3138	81.5598	80.6126	86.4562	86.2941
ENSG00000092208.12	GEMIN2	0.384584	0.15157	0.559265	0.121735	0.552592	0.108703	18.3996	18.2959	20.924	21.4502	19.5744	15.4716	16.9803	17.8317	17.1125	21.3909	15.7469	18.1284
ENSG00000092295.7	TGM1	0.198087	-0.416108	0.698921	-0.13971	0.180239	-0.388701	1.67481	1.98121	1.87594	2.08045	1.74051	2.88633	2.10316	1.98373	3.30242	1.50678	1.59495	2.46499
ENSG00000092330.11	TINF2	0.418222	-0.103914	0.770103	-0.04213	0.994751	0.000999213	57.3854	54.2407	70.0352	56.8896	67.0725	65.8338	66.0393	69.3868	59.994	65.787	64.1523	63.1193
ENSG00000092421.12	SEMA6A	0.500193	-0.376411	0.166057	-0.831866	0.565822	-0.305099	0.279135	0.323463	0.505061	0.382612	0.277472	0.148561	0.221386	0.392385	0.825605	0.538135	0.455699	0.155275
ENSG00000092439.9	TRPM7	0.0206698	0.689532	0.00130939	1.05933	0.0446442	0.531918	4.37311	3.82091	1.97214	8.22615	2.95129	1.97374	2.19172	1.41695	2.70198	2.85211	1.62026	4.52239
ENSG00000092445.7	TYRO3	0.0423444	-0.238021	0.235466	-0.156279	0.518246	-0.0658748	105.048	89.8217	99.5212	97.566	98.1746	116.132	130.507	108.168	108.88	109.833	109.039	108.77
ENSG00000092470.7	WDR76	0.247891	0.192332	0.337907	0.189053	0.501777	0.115659	26.5178	20.8634	21.6214	30.9676	20.8861	17.0633	20.611	18.5511	21.2906	21.2294	18.9621	24.4364
ENSG00000092529.18	CAPN3	0.263769	-1.59322	0.854641	-0.22486	0.412373	-1.10293	0.0697837	0.0202164	0.0240505	0.167393	0	0.127338	0.0885542	0.130795	0.125092	0.0807202	0	0.0776376
ENSG00000092531.5	SNAP23	0.406988	0.16729	0.25793	0.271453	0.921687	0.0208291	11.4445	11.8671	10.2936	15.9023	9.15657	11.0996	10.228	9.22106	10.5077	11.3008	8.30385	10.384
ENSG00000092607.9	TBX15	0.849022	0.0648884	0.662394	-0.1656	0.338566	-0.29871	2.44243	1.65775	1.41898	1.79349	1.38736	1.52806	1.77108	1.80933	1.70125	1.26462	1.26583	1.70803
ENSG00000092621.7	PHGDH	0.305369	-0.134155	0.087248	-0.255746	0.0686344	-0.221084	45.2198	56.0198	64.1188	42.3025	55.7214	54.1187	60.5932	63.7408	57.317	45.4186	63.494	44.9327
ENSG00000092758.11	COL9A3	0.89812	0.0269886	0.762518	0.0766733	0.64166	0.102651	8.00186	8.67285	9.09111	6.43266	9.73674	10.5266	7.88132	7.82591	9.60704	9.28282	9.11398	8.42367
ENSG00000092820.13	EZR	0.776937	-0.027995	0.286883	-0.145071	0.373277	-0.0949883	795.766	673.43	825.872	698.027	704.426	715.852	827.229	779.823	735.339	676.139	745.118	743.341
ENSG00000092841.14	MYL6	0.745218	-0.0313834	0.770259	-0.0416544	0.581118	0.0621093	1106	1197.93	1347.74	1019.13	1346.34	1263.83	1189.59	1331.69	1214.34	1313.29	1389.88	1147.06
ENSG00000092847.6	AGO1	0.724071	-0.0455825	0.880189	0.0214073	0.761618	-0.0361237	67.946	62.7721	56.1099	73.2223	51.635	71.0547	65.7958	57.1793	70.0514	63.3923	51.5699	70.7666
ENSG00000092850.7	TEKT2	0.374167	-0.657217	0.887297	0.0933767	0.953186	0.0514151	0.116306	0.161732	0.240505	0.119566	0.201798	0.551799	0.354217	0.414185	0.0500367	0.269067	0.278483	0.291141
ENSG00000092853.9	CLSPN	0.154511	0.401283	0.0482329	0.63066	0.11274	0.404791	5.02442	3.88156	2.1886	8.10658	2.62337	2.29209	3.43148	1.35155	3.62766	3.65932	2.96204	4.3477
ENSG00000092871.12	RFFL	0.412639	0.156548	0.906346	0.0272695	0.704652	0.0761979	14.0498	14.3537	12.6746	13.4153	11.2755	12.9036	12.464	12.8179	11.6085	12.1888	12.2279	13.9748
ENSG00000092929.7	UNC13D	0.209389	-0.220737	0.168225	-0.291289	0.822685	-0.0401748	14.7244	15.2634	18.4468	16.1893	14.6808	15.3018	22.4042	16.1096	17.9882	18.0544	18.6837	17.4685
ENSG00000092931.7	MFSD11	0.226538	-0.200624	0.909819	-0.0218672	0.587718	0.0889162	21.7725	24.2799	15.7531	22.5023	23.3329	24.1942	23.6661	22.7148	24.7181	24.4313	24.4558	25.7368
ENSG00000092964.12	DPYSL2	0.695574	0.0443657	0.455724	0.0960097	0.780784	-0.0281142	127.006	141.636	137.617	145.799	127.814	147.882	127.717	125.912	140.728	124.901	121.241	135.516
ENSG00000092969.7	TGFB2	0.177989	0.343358	0.091221	0.499438	0.911946	0.0198985	6.32705	5.7819	3.46328	8.46528	4.76747	4.13849	5.26898	2.6159	4.40323	4.17054	1.89875	6.211
ENSG00000092978.6	GPATCH2	0.0558421	0.567731	0.24566	0.398868	0.0829822	0.458966	3.51244	3.63896	2.88607	4.54351	2.5477	1.8464	2.16958	2.33251	2.27667	3.2019	1.8228	4.17302
ENSG00000093000.14	NUP50	0.165953	0.262845	0.184385	0.301337	0.107836	0.318519	18.2135	14.6974	10.3898	23.698	10.3169	10.5054	13.9251	9.06846	13.1346	17.9199	8.70891	17.7984
ENSG00000093009.5	CDC45	0.108301	-0.193376	0.300686	-0.139586	0.792421	0.0277378	91.6492	79.7336	81.2427	88.8616	85.9911	87.6299	100.642	99.6659	88.8401	91.3753	104.735	94.8537
ENSG00000093010.7	COMT	0.0732395	-0.195954	0.266245	-0.14094	0.394185	0.083051	173.971	175.984	164.674	157.54	185.957	191.665	205.224	203.975	180.883	202.85	222.66	191.493
ENSG00000093072.11	CECR1	0.709776	-0.157608	0.0158117	0.963691	0.398584	-0.341167	0.604792	1.01082	0.937971	1.60219	1.9423	2.01619	0.841265	0.959164	1.05077	0.807202	0.405066	1.00929
ENSG00000093100.13	XXbac-B461K10.4	0.304705	-1.30945	0.376586	-1.11324	0.696303	-0.469383	0.116306	0	0.0481011	0.167393	0	0.021223	0.132831	0	0.275202	0.134534	0	0.155275
ENSG00000093144.14	ECHDC1	0.749271	0.0615853	0.318634	0.230267	0.132718	0.301654	14.957	13.0194	8.41769	17.1936	12.4862	11.2694	10.2944	11.3792	13.2347	15.0947	12.7343	14.6347
ENSG00000093167.13	LRRFIP2	0.607519	-0.110538	0.869922	0.0410187	0.594217	-0.119289	9.2347	8.91545	7.02276	11.5023	7.74399	8.74388	9.12108	8.32729	9.75715	8.09893	6.98738	9.62706
ENSG00000093183.9	SEC22C	0.665188	-0.0530572	0.437406	-0.107352	0.785662	-0.029764	75.7153	76.9236	86.582	75.8288	77.5156	77.273	80.85	81.5944	85.9881	77.9219	80.76	81.5
ENSG00000093217.5	XYLB	0.733401	-0.0722286	0.46385	-0.188478	0.879877	0.0338358	8.30425	8.8548	8.87465	8.05876	7.2395	8.74388	9.34247	9.37365	8.68137	9.25592	10.0254	8.40427
ENSG00000094631.14	HDAC6	0.21791	#NAME?	0.738899	-0.866466	0.756013	-0.68804	0	0	0	0.0239132	0	0	0	0.0435984	0	0.0269067	0	0
ENSG00000094804.5	CDC6	0.851796	-0.0300219	0.885377	0.0273125	0.936021	0.0128889	29.565	23.7341	20.2265	28.8872	26.4355	21.2655	29.4	20.8836	24.8682	27.122	21.1394	26.5326
ENSG00000094841.9	UPRT	0.903018	-0.0242044	0.642901	0.107718	0.803586	-0.0514246	11.7702	12.6555	10.7265	12.1479	13.4196	12.9885	11.4235	12.5999	11.7586	10.9241	11.595	11.568
ENSG00000094880.6	CDC23	0.278181	0.165539	0.46085	0.131853	0.367685	0.137881	37.4506	29.3341	28.6442	42.5416	26.3346	24.4489	32.3001	24.3279	28.5459	33.6334	26.304	32.5107
ENSG00000094914.8	AAAS	0.272625	-0.119755	0.209048	-0.159438	0.947142	0.00651044	171.342	163.025	199.932	152.112	165.878	202.34	208.412	189.435	183.284	183.773	203.824	188.523
ENSG00000094916.9	CBX5	0.0989358	0.26543	0.0106722	0.473461	0.208522	0.207473	34.9151	25.8164	18.9999	46.1047	22.1978	23.8971	23.8875	16.5238	25.9941	25.8305	19.2659	30.5116
ENSG00000094975.9	SUCO	0.778087	0.0907789	0.765107	-0.108434	0.446948	-0.218662	2.46569	1.75883	2.69366	2.51089	1.58916	1.93129	1.35045	2.7249	2.42678	2.20635	1.39241	1.92153
ENSG00000095002.8	MSH2	0.0265059	0.603012	0.0337024	0.665164	0.217265	0.31532	5.44312	4.81151	3.53543	8.34572	2.92607	3.14101	3.78569	2.37611	2.92715	4.06292	2.93673	4.15361
ENSG00000095015.5	MAP3K1	0.0958893	0.678287	0.147123	0.633672	0.609167	-0.241457	1.00023	1.27364	1.15443	1.69784	0.90809	0.721583	0.420632	0.523181	1.20088	0.753389	0.278483	0.756966
ENSG00000095059.11	DHPS	0.696398	0.0436807	0.811359	-0.0305349	0.416812	-0.0802329	128.797	151.482	184.035	115.286	168.224	157.942	132.499	171.712	146.683	127.081	160.988	133.11
ENSG00000095066.7	HOOK2	0.809529	-0.0316682	0.792465	-0.0390148	0.209051	-0.152287	50.0814	63.0147	60.2226	44.5982	62.5069	65.4942	45.8489	69.5612	61.9204	50.3963	64.051	43.1471
ENSG00000095110.3	NXPE1	1	NA	0.337697	Inf	1	NA	0	0	0	0	0.0252247	0	0	0	0	0	0	0
ENSG00000095139.9	ARCN1	0.335415	#NAME?	0.342824	#NAME?	0.351543	#NAME?	0	0	0	0	0	0	0	0	0.0250183	0	0	0
ENSG00000095203.10	EPB41L4B	0.580683	-0.0837281	0.981451	-0.00388337	0.536769	-0.093469	33.124	32.5485	25.5176	38.7394	30.8751	26.8683	38.1447	26.2244	32.3737	30.4315	26.3546	32.6466
ENSG00000095209.7	TMEM38B	0.147111	0.1988	0.411231	0.129662	0.708707	-0.0503744	55.7804	51.1678	42.8821	60.0461	46.1865	36.737	47.3765	37.996	45.3082	45.2302	34.4306	44.8357
ENSG00000095261.9	PSMD5	0.879109	-0.0206456	0.998856	-0.000197207	0.688956	-0.0505621	63.2705	54.2003	37.134	69.9462	42.4028	44.632	61.9879	42.0506	52.9638	57.419	36.1774	55.9184
ENSG00000095303.10	PTGS1	0.0760452	0.75666	0.44183	0.365486	0.395066	0.366839	1.09328	1.37472	0.601264	0.621744	1.08466	0.636691	0.841265	0.326988	0.650477	0.618855	1.01266	0.679329
ENSG00000095319.10	NUP188	0.0865727	-0.17937	0.532406	-0.0797345	0.882529	0.0143716	303.303	291.622	255.128	349.564	245.79	316.456	370.201	264.555	328.866	302.728	286.052	371.205
ENSG00000095321.12	CRAT	0.749105	0.0328485	0.729637	0.0447476	0.497343	-0.0676789	347.174	396.525	475.287	315.822	452.027	462.407	359.906	447.319	385.458	363.967	419.648	340.13
ENSG00000095370.15	SH2D3C	0.0929462	1.00473	0.701119	-0.28322	0.510695	0.472169	0	0.384112	1.10633	0.310872	0.151348	0.148561	0.0885542	0.479582	0.175128	0.215254	0.708865	0.0970469
ENSG00000095380.10	NANS	0.262108	-0.130832	0.175333	-0.178636	0.888117	-0.0141601	99.8837	104.62	111.402	90.4159	111.72	103.781	120.389	115.47	110.381	112.524	118.077	107.8
ENSG00000095383.15	TBC1D2	0.582795	-0.0753753	0.384591	-0.138202	0.729842	-0.0451711	43.3124	36.3896	51.9251	39.3612	40.7127	46.0752	56.6526	42.3994	39.7792	42.3781	44.3041	46.0779
ENSG00000095397.9	DFNB31	0.119176	0.23748	0.502086	0.120601	0.231006	-0.191592	28.3089	31.8409	38.6733	25.2045	32.8426	33.1716	25.1937	32.4154	26.2943	22.1711	29.19	21.1951
ENSG00000095464.9	PDE6C	1	NA	0.212957	Inf	1	NA	0	0	0	0.0478265	0	0	0	0	0	0	0	0
ENSG00000095485.12	CWF19L1	0.707229	-0.0508698	0.744987	-0.050088	0.935109	-0.0105086	52.7564	48.479	45.191	47.3004	49.2891	50.0651	51.6935	49.0046	51.1375	47.033	50.1522	51.5707
ENSG00000095539.11	SEMA4G	0.952429	-0.0213237	0.552977	-0.284603	0.674616	0.162545	0.860665	0.404329	0.937971	0.573917	0.605393	0.657914	0.487048	0.850169	0.90066	0.914829	0.607598	0.95106
ENSG00000095564.9	BTAF1	0.00156225	0.986788	0.000865037	1.15487	0.0216254	0.64405	4.07071	3.67939	1.97214	6.5044	1.71528	2.71655	2.47952	0.980964	1.45106	1.96419	1.87343	3.7266
ENSG00000095574.7	IKZF5	0.775309	0.0725598	0.82942	0.0649794	0.676514	-0.103508	5.88509	4.5487	3.63163	6.88701	3.80893	3.31079	4.89262	3.61867	4.87858	4.3858	3.77217	4.1342
ENSG00000095587.8	TLL2	0.252599	0.671935	0.731965	0.225818	0.42375	0.51206	0.325657	0.404329	0.625314	0.358698	0.403596	0.233453	0.199247	0.326988	0.325238	0	1.0633	0.135866
ENSG00000095596.7	CYP26A1	0.122313	0.746458	0.668158	0.219305	0.773184	-0.178236	0.721098	0.545844	0.937971	0.263046	0.504494	0.764029	0.354217	0.435984	0.525385	0.269067	0.354432	0.524054
ENSG00000095637.16	SORBS1	0.574818	0.631788	0.581217	0.636763	0.386061	-1.34665	0.139567	0.181948	0.0721516	0.0239132	0.201798	0.169784	0.110693	0.0435984	0.100073	0.0538135	0.0253166	0.0194094
ENSG00000095713.9	CRTAC1	0.345435	#NAME?	0.352986	#NAME?	0.359976	#NAME?	0	0	0	0	0	0	0	0.0217992	0	0	0	0
ENSG00000095739.7	BAMBI	0.658622	0.15709	0.72614	0.135764	0.685148	-0.111165	1.9772	1.29385	2.1886	1.24349	2.42157	1.71906	1.43901	2.31071	1.15084	1.93728	1.519	1.0287
ENSG00000095752.2	IL11	0.0576102	0.839579	0.565861	0.279988	0.472434	0.323246	0.628053	0.545844	1.85189	0.382612	0.90809	0.764029	0.332078	0.784771	0.575422	0.484321	0.987348	0.6211
ENSG00000095787.17	WAC	0.0662803	0.359395	0.0227118	0.527006	0.215469	0.255974	14.9802	14.5154	10.4379	24.2002	10.8971	9.80504	11.2021	7.82591	12.1339	12.6462	9.89879	14.1494
ENSG00000095794.15	CREM	0.959135	-0.00844337	0.758644	-0.0623682	0.778975	0.0494972	22.6099	18.2554	18.567	21.2349	17.2285	18.846	20.6995	19.9027	19.2391	19.8572	21.7216	19.5453
ENSG00000095906.12	NUBP2	0.667232	-0.0473638	0.414034	-0.103945	0.799545	0.0250928	153.222	164.097	182.688	132.097	175.186	173.965	173.478	183.506	160.217	171.853	194.153	153.548
ENSG00000095932.5	C19orf77	0.404806	0.364894	0.153029	0.651318	0.615614	-0.213567	0.279135	1.1119	1.08227	0.81305	1.46303	0.742806	0.265663	0.980964	0.675495	0.565041	0.860765	0.213503
ENSG00000095951.12	HIVEP1	0.259652	0.334512	0.236461	0.397111	0.580677	0.141772	3.67527	3.1942	2.381	3.46742	2.85039	3.35324	2.8116	2.00553	2.52685	2.09873	2.37976	3.5131
ENSG00000096060.10	FKBP5	0.971384	-0.00777758	0.337509	0.218454	0.960263	-0.0111804	13.3054	13.3631	9.88477	19.3936	11.7799	11.6302	12.7518	10.8778	13.1596	12.996	9.31651	13.703
ENSG00000096063.10	SRPK1	0.414128	0.139295	0.213649	0.249931	0.432822	0.138759	25.0058	21.6316	14.4303	30.3698	17.8087	17.8273	21.6958	15.1722	18.6387	20.207	16.8355	23.233
ENSG00000096070.15	BRPF3	0.0502716	-0.280282	0.457374	-0.120872	0.936827	-0.0113372	43.7311	32.0835	29.6784	47.8982	27.3688	42.6795	55.8777	33.0476	39.3288	42.7817	32.1268	50.5809
ENSG00000096080.7	MRPS18A	0.262614	-0.134312	0.342278	-0.127885	0.649298	-0.0475362	84.7406	89.5791	90.3579	75.4462	95.9296	94.7396	94.8194	107.623	88.3398	86.3168	107.393	84.1009
ENSG00000096088.12	PGC	1	NA	0.148453	Inf	1	NA	0	0	0	0	0.0504494	0.021223	0	0	0	0	0	0
ENSG00000096092.5	TMEM14A	0.670611	0.0542186	0.530056	0.0898714	0.821756	0.0260897	59.1068	68.8774	73.282	59.5918	73.4544	73.4529	54.3059	72.5477	67.1743	60.863	70.6586	63.5657
ENSG00000096093.10	EFHC1	0.0339968	0.618502	0.0194762	0.770664	0.154177	0.384631	3.39614	4.60935	2.81391	4.56743	4.3891	3.07734	2.08102	2.92109	2.0515	3.49788	2.78483	2.81436
ENSG00000096150.5	RPS18	0.996174	0.0163655	0.622847	-0.296749	0.376564	-0.586423	0.372179	0.363896	0.336708	0.167393	0.378371	0.318345	0.354217	0.632177	0.075055	0.188347	0.278483	0.232913
ENSG00000096155.11	BAG6	0.206215	#NAME?	0.991294	-0.0651775	0.675934	-1.34207	0	0	0	0.0478265	0	0	0	0	0.0500367	0	0	0.0194094
ENSG00000096171.10	VARS	0.741886	0.871014	0.351833	#NAME?	0.359682	#NAME?	0	0.0404329	0	0	0	0	0.0221386	0	0	0	0	0
ENSG00000096384.15	HSP90AB1	0.475724	0.0704005	0.84605	0.0266328	0.801318	0.0269618	975.133	753.972	768.535	1051.66	698.573	675.338	901.615	683.928	795.658	834.109	646.991	912.241
ENSG00000096401.7	CDC5L	0.960898	0.014508	0.168584	0.442289	0.790392	0.0642336	3.5357	2.97182	2.381	6.48048	2.21978	3.26835	3.23223	2.89929	2.67696	2.60995	2.48103	3.99833
ENSG00000096433.6	ITPR3	0.750823	-0.0324487	0.804041	-0.0322617	0.162469	-0.139912	423.75	361.268	451.092	389.475	355.946	492.098	433.783	414.315	417.406	350.945	397.85	384.733
ENSG00000096654.11	ZNF184	0.263581	0.536501	0.284328	0.529596	0.894187	-0.0700792	0.860665	0.485195	0.625314	1.14783	0.327921	0.488129	0.132831	0.326988	0.90066	0.645762	0.379749	0.252322
ENSG00000096696.9	DSP	0.0794404	0.419476	0.0819016	0.489752	0.794566	0.0564352	6.90858	6.95446	6.06074	8.96746	5.49899	6.47302	3.27651	4.73042	6.90506	4.06292	4.58231	6.65742
ENSG00000096717.7	SIRT1	0.254713	0.296186	0.205482	0.380517	0.372026	0.215254	6.44336	4.24545	4.04049	8.60876	3.07742	3.94748	5.8003	2.6813	3.52759	4.46652	2.65824	6.6186
ENSG00000096746.13	HNRNPH3	0.0424107	0.304675	0.0973646	0.289739	0.275691	0.164741	39.5441	33.7412	33.4303	46.0808	30.0174	29.6273	30.197	26.595	29.6968	32.4226	26.304	36.9361
ENSG00000096872.11	IFT74	0.267013	0.436437	0.116805	0.662266	0.602926	0.191243	0.76762	2.04186	0.577213	2.10436	0.756742	1.1036	0.863404	0.741173	0.90066	1.15699	0.481015	1.18397
ENSG00000096968.8	JAK2	0.454814	0.52388	0.160124	0.932419	0.277461	0.76202	0.441963	0.303247	0.168354	0.66957	0.353146	0.191007	0.199247	0.26159	0.175128	0.349788	0.405066	0.31055
ENSG00000096996.11	IL12RB1	0.773754	-0.477625	0.639672	0.662574	0.430022	-1.46136	0.0232612	0.0808658	0.0240505	0.0717397	0.126124	0.0848921	0.0664157	0.0871968	0.0250183	0	0.0253166	0.0388188
ENSG00000097007.13	ABL1	0.890072	0.0144504	0.745298	-0.0415228	0.451454	-0.0740151	313.84	295.18	352.1	288.465	276.841	360.176	329.4	309.527	313.58	282.467	305.166	305.387
ENSG00000097021.15	ACOT7	0.477164	-0.0741523	0.187108	-0.168104	0.937188	0.00788521	301.628	279.189	324.514	255.513	287.789	305.781	317.378	340.067	296.567	299.795	366.205	281.009
ENSG00000097033.10	SH3GLB1	0.432127	0.117839	0.74165	0.0580567	0.774502	0.042622	35.6594	34.5499	29.2214	38.572	29.5886	27.3353	33.5178	25.9628	32.2486	31.1311	27.5191	34.5487
ENSG00000097046.8	CDC7	0.125204	0.471991	0.259196	0.395822	0.812774	-0.0720612	3.86136	2.66857	1.97214	4.06525	2.52247	1.48561	1.81536	1.74394	2.57689	2.69067	0.835448	2.23208
ENSG00000097096.8	SYDE2	0.837495	-0.100564	0.721695	0.175743	0.649006	0.188572	0.511747	0.667143	0.553163	1.24349	0.580169	0.275899	0.398494	0.784771	0.675495	0.699575	0.481015	0.912241
ENSG00000099139.9	PCSK5	0.00584547	0.828326	0.15036	0.502015	0.264822	0.313503	3.46592	3.33571	3.65568	3.51524	2.245	2.58921	1.77108	1.54774	2.57689	2.66377	2.58229	1.97976
ENSG00000099194.5	SCD	0.0411279	-0.211954	0.0310339	0.279565	0.182107	0.132965	270.319	360.722	322.325	491.058	372.594	478.197	381.646	258.931	464.891	479.155	250.432	465.534
ENSG00000099203.2	TMED1	0.537445	-0.0830079	0.539739	-0.0939921	0.883885	0.0186004	42.6145	47.913	56.2302	40.2938	55.3683	50.1288	54.9036	51.9911	48.7107	51.7955	55.3927	48.3876
ENSG00000099204.14	ABLIM1	0.590949	0.124021	0.64394	0.127064	0.947361	-0.0195296	7.88555	6.77251	5.69998	10.2349	4.6918	5.49676	7.10648	4.66503	6.93008	6.53834	3.36711	8.28781
ENSG00000099219.9	ERMP1	0.145967	0.251492	0.297799	0.215726	0.902199	0.0226307	21.9586	21.5507	17.0278	25.3241	18.6411	15.1532	19.5483	13.6463	17.713	20.4222	12.6077	17.9731
ENSG00000099246.12	RAB18	0.0722336	0.274831	0.0444074	0.356182	0.415531	0.126798	39.0556	34.7318	23.8822	47.5634	31.3291	24.555	31.791	21.0798	27.9455	30.5391	24.0508	32.4331
ENSG00000099250.13	NRP1	0.271415	0.214474	0.191773	0.302995	0.954237	-0.0135357	14.6313	12.6555	11.5683	18.2458	12.5619	10.5478	10.8479	10.965	11.7086	10.8434	8.81018	13.1207
ENSG00000099251.10	HSD17B7P2	0.120429	0.722168	0.169639	0.673077	0.36366	0.423541	0.488486	0.889523	0.986072	1.00436	0.731517	0.551799	0.597741	0.26159	0.575422	0.726482	0.354432	0.815194
ENSG00000099256.14	PRTFDC1	0.343216	Inf	0.0164882	Inf	1	NA	0	0	0.0240505	0	0.0252247	0.233453	0	0	0	0	0	0
ENSG00000099282.5	TSPAN15	0.445034	0.112786	0.651745	0.077572	0.630744	0.0711091	31.7283	36.1874	39.2264	27.7633	41.3433	35.5486	26.3227	39.9797	32.8741	34.1177	41.2914	27.5031
ENSG00000099284.9	H2AFY2	0.144903	-0.194798	0.73505	-0.0507527	0.543303	-0.0744749	48.4764	49.7324	49.5201	46.5351	57.0583	59.8065	50.7194	60.0132	58.5179	48.9164	58.8358	50.9302
ENSG00000099290.11	FAM21A	0.860348	-0.0768324	0.156878	0.571737	0.661623	0.14788	0.976971	1.21299	0.769617	2.77393	0.958539	0.91259	1.39473	0.479582	1.25092	1.23771	0.911398	1.26161
ENSG00000099308.6	MAST3	0.797956	0.0386641	0.928978	0.015381	0.109392	-0.243733	33.124	28.0806	40.1163	29.8198	33.4732	36.5036	32.8093	35.0313	30.8977	24.9425	29.8989	27.4837
ENSG00000099326.4	MZF1	0.806618	0.0417101	0.845626	0.0392085	0.671758	0.0743271	20.1442	18.8417	20.8999	19.2741	19.8771	20.6924	19.3491	18.0497	20.8403	20.4222	18.8102	21.2727
ENSG00000099330.4	OCEL1	0.116537	0.204033	0.326285	0.144569	0.76879	-0.0353245	46.0805	59.1937	88.8187	42.0395	77.112	67.277	43.458	66.9017	58.2927	47.9747	70.7852	43.7876
ENSG00000099331.9	MYO9B	0.40905	-0.087786	0.584461	-0.0693194	0.688307	-0.0390739	252.826	224.827	234.493	221.078	225.408	275.56	267.522	252.064	238	227.658	251.824	248.265
ENSG00000099337.3	KCNK6	0.517803	-0.137352	0.678018	-0.105778	0.73838	-0.0726299	9.72319	7.72268	7.72022	7.74789	8.32416	9.6777	10.7815	8.37089	8.55627	9.14829	8.40511	8.44308
ENSG00000099338.18	CATSPERG	0.927254	-0.0295684	0.216643	-0.523048	0.247893	-0.394757	0.76762	1.09169	1.70759	0.597831	1.10989	0.827698	0.531325	2.13632	0.975715	1.10318	1.03798	0.601691
ENSG00000099341.7	PSMD8	0.262933	-0.116039	0.195876	-0.165689	0.898098	-0.0126259	323.331	311.091	349.094	270.554	335.035	345.596	360.482	369.191	337.272	336.415	380.053	327.572
ENSG00000099364.12	FBXL19	0.856736	0.0214888	0.885599	0.0191196	0.485952	-0.0731413	94.3708	100.274	104.211	82.1658	100.697	115.793	95.1515	105.879	93.6937	88.1734	100.279	88.138
ENSG00000099365.5	STX1B	0.117363	0.482685	0.360171	-0.339787	0.521749	0.180262	2.6983	2.81009	3.15062	1.2674	1.76573	1.86763	1.37259	2.7031	2.12656	2.12563	2.68356	2.13503
ENSG00000099377.9	HSD3B7	0.639287	0.0778265	0.34055	0.184256	0.194961	-0.228949	15.4454	21.0251	30.8568	18.4371	24.8464	29.2665	15.0321	24.6767	24.1427	18.6733	20.0508	15.0811
ENSG00000099381.12	SETD1A	0.139512	-0.176742	0.510655	-0.0881127	0.662347	-0.045758	94.6034	83.4939	86.8225	92.329	88.1352	101.531	110.494	93.3659	95.8953	93.7431	94.3043	98.5026
ENSG00000099385.7	BCL7C	0.713335	-0.0425729	0.737363	-0.0439212	0.717828	0.037051	100.954	109.411	125.977	90.655	126.275	119.422	108.545	127.373	110.831	113.25	135.039	102.986
ENSG00000099399.5	MAGEB2	0.532722	0.0714895	0.911792	-0.014483	0.294861	0.105187	125.145	129.183	129.705	113.588	121.634	126.956	116.493	123.296	126.042	122.049	135.57	130.78
ENSG00000099617.2	EFNA2	0.312857	-0.230491	0.969329	0.00929724	0.452817	-0.172557	6.74575	6.93424	5.65188	6.09787	7.26472	9.48669	6.11024	8.43629	8.15598	5.75804	7.49371	6.63801
ENSG00000099622.9	CIRBP	0.0481473	-0.217808	0.767337	-0.0375639	0.0943487	0.162844	178.716	163.531	136.03	163.877	185.578	193.023	194.399	175.178	187.212	203.469	207.14	204.478
ENSG00000099624.3	ATP5D	0.664253	-0.0457851	0.529262	-0.0798224	0.63599	0.04644	231.891	264.593	299.117	213.091	290.135	274.583	257.604	292.829	271.624	274.933	327.85	235.339
ENSG00000099625.8	C19orf26	0.275747	0.174539	0.486001	0.131773	0.915126	-0.0167795	24.3312	25.3919	30.3999	19.7284	31.5561	26.5712	21.4965	27.7722	21.791	23.1398	26.6837	19.5453
ENSG00000099725.10	PRKY	0.427637	-1.92659	0.44027	-1.88875	0.114069	#NAME?	0.0232612	0	0	0.0239132	0	0	0.0885542	0	0	0	0	0
ENSG00000099769.5	IGFALS	0.252947	-0.482787	0.901021	0.0535181	0.19455	-0.508382	0.372179	0.56606	1.17848	1.43479	0.958539	0.679137	0.398494	1.28615	1.27594	0.457414	1.11393	0.485235
ENSG00000099783.7	HNRNPM	0.434098	-0.0808777	0.925165	-0.0120876	0.477921	0.0706083	409.328	361.328	276.148	437.397	327.543	334.135	406.154	328.645	373.524	378.82	345.141	424.347
ENSG00000099785.6	MARCH2	0.188918	0.166932	0.160569	0.200095	0.930458	-0.00976993	56.1526	72.9005	84.9706	56.6026	86.2181	76.3817	50.1881	76.9293	63.6967	58.6298	74.4055	54.1716
ENSG00000099795.2	NDUFB7	0.730623	-0.0370212	0.49424	-0.0864859	0.607307	0.0501833	192.207	214.011	232.256	156.608	239.156	221.781	197.277	246.614	211.805	221.335	256.305	192.755
ENSG00000099797.7	TECR	0.662307	-0.0455215	0.780229	-0.0356196	0.815784	-0.022839	282.833	308.442	337.02	261.874	338.314	335.409	302.036	347.37	309.577	300.467	343.597	287.88
ENSG00000099800.3	TIMM13	0.204452	-0.138603	0.155371	-0.180235	0.465814	0.0710819	179.507	174.144	177.084	153.906	182.45	179.801	209.143	194.841	180.858	196.123	218.052	192.211
ENSG00000099804.4	CDC34	0.870728	0.0180346	0.354487	-0.117829	0.780872	-0.0269352	161.619	163.389	199.427	134.727	175.261	167.789	182.067	176.377	159.992	159.638	195.545	147.084
ENSG00000099810.14	MTAP	0.286662	0.194331	0.374277	0.193901	0.696666	-0.0779126	18.167	15.2432	15.7531	19.0588	16.2195	13.9223	15.2756	12.2511	15.4864	14.422	10.076	15.7022
ENSG00000099812.6	MISP	0.99234	0.0041419	0.0669975	-0.464107	0.212775	-0.269052	11.3515	8.16744	12.0493	8.56094	6.81068	7.4705	14.1687	10.311	7.03016	7.45317	9.36714	8.98655
ENSG00000099814.11	CEP170B	0.406121	-0.0907774	0.523725	-0.0809038	0.427304	-0.0773633	181.856	167.635	184.612	156.656	176.573	205.078	198.051	194.1	177.205	168.571	186.178	177.906
ENSG00000099817.7	POLR2E	0.541002	-0.0608631	0.530248	-0.0847766	0.929841	-0.00926544	612.77	659.844	731.497	564.257	699.355	709.486	683.107	742.72	666.689	667.26	767.473	617.84
ENSG00000099821.9	POLRMT	0.493557	-0.0700211	0.37782	-0.114342	0.491253	-0.0690547	391.347	374.57	452.391	344.542	406.799	431.273	438.985	448.409	392.763	381.134	455.952	367.594
ENSG00000099822.2	HCN2	0.812385	0.0279092	0.917512	-0.0137319	0.146455	-0.150378	103.047	99.8288	129.127	90.7507	109.198	122.924	104.073	116.735	105.152	92.3708	109.039	88.5456
ENSG00000099834.14	CDHR5	0.888964	-0.0379026	0.886363	0.0445049	0.799464	-0.0742358	2.34938	1.65775	4.06454	3.03698	1.33691	4.18094	2.8116	2.6813	2.80205	1.85656	2.65824	3.26078
ENSG00000099840.9	IZUMO4	0.615573	-0.274781	0.214974	0.60861	0.784714	0.145267	0.255873	0.444762	0.481011	0.597831	0.756742	0.827698	0.575602	0.305189	0.550404	0.753389	0.379749	0.427007
ENSG00000099849.10	RASSF7	0.67512	0.0543868	0.516746	-0.0962631	0.450755	-0.0907251	56.2689	64.5915	63.1327	44.8134	61.6492	59.4457	52.2913	65.7464	59.3185	50.9883	65.5194	47.9412
ENSG00000099860.4	GADD45B	0.185269	0.176533	0.207461	-0.195621	0.405429	-0.105132	58.595	42.4343	72.8731	44.6221	42.7811	47.0939	62.0322	51.8167	40.1795	47.7325	48.5826	45.0298
ENSG00000099864.13	PALM	0.498542	0.0710843	0.402389	0.106532	0.470633	-0.0702921	244.382	305.592	332.066	228.132	334.076	342.624	237.126	324.219	279.08	257.497	306.66	226.352
ENSG00000099866.10	MADCAM1	0.716015	-0.12316	0.566647	-0.212478	0.489652	-0.206217	1.88416	1.8397	1.73164	1.2674	2.29545	1.5705	1.74895	1.72214	2.47682	1.37224	2.02533	1.68862
ENSG00000099869.6	IGF2-AS	1	NA	0.215781	Inf	1	NA	0	0	0	0	0.0252247	0.021223	0	0	0	0	0	0
ENSG00000099875.10	MKNK2	0.6104	0.0534168	0.697415	0.0494384	0.129127	-0.148198	248.313	286.427	368.743	255.704	301.208	344.98	274.429	294.834	302.247	260.403	281.824	234.019
ENSG00000099889.9	ARVCF	0.980372	-0.00400377	0.649843	0.0791114	0.484495	-0.106359	25.8432	34.0243	33.4303	26.9502	36.702	35.2727	25.1937	35.0531	33.3995	27.0951	33.4939	25.3098
ENSG00000099899.10	TRMT2A	0.425301	-0.0886515	0.30561	-0.13088	0.702633	-0.0374282	158.781	140.787	157.723	129.203	153.795	161.55	170.135	161.314	155.314	144.462	172.457	151.199
ENSG00000099901.12	RANBP1	0.32992	-0.0999311	0.258038	-0.146239	0.640971	0.0469279	399.395	360.702	398.662	370.272	380.843	372.167	442.35	415.907	384.857	416.409	442.281	408.839
ENSG00000099904.11	ZDHHC8	0.624214	-0.0547079	0.434649	-0.100124	0.750148	-0.0313302	146.615	135.956	160.706	124.181	142.217	163.566	151.295	159.984	149.585	136.148	166.457	142.562
ENSG00000099910.12	KLHL22	0.704638	-0.0441251	0.799662	-0.0333921	0.527362	-0.064633	100.768	105.671	121.431	96.2268	114.646	119.762	99.07	126.174	113.133	103.672	116.456	99.3567
ENSG00000099917.13	MED15	0.880179	0.0158834	0.557706	-0.074531	0.659202	-0.0431377	284.741	265.583	314.509	250.037	258.074	304.996	282.045	290.038	284.133	252.143	294.635	273.459
ENSG00000099937.6	SERPIND1	0.853204	-0.219659	0.483359	-0.977882	0.25034	-1.87604	0.0697837	0.0808658	0.0962022	0.0239132	0.100899	0.021223	0.0664157	0.196193	0.0250183	0	0	0.0776376
ENSG00000099940.7	SNAP29	0.719084	-0.0433183	0.659817	-0.0595548	0.583216	-0.0585289	89.5557	91.2975	87.087	89.0529	87.5046	88.6486	91.3658	93.4749	91.5421	85.402	87.2916	89.2638
ENSG00000099942.8	CRKL	0.860466	-0.0208771	0.639173	-0.0627198	0.349541	-0.0983614	102.512	99.0808	96.8996	105.099	83.7965	101.361	101.461	95.5895	106.103	92.8282	85.9499	100.657
ENSG00000099949.14	LZTR1	0.164427	-0.149148	0.431682	-0.0995631	0.408393	-0.0803616	212.235	201.78	220.231	191.234	214.057	251.79	243.546	237.219	223.264	203.119	237.698	216.434
ENSG00000099953.5	MMP11	0.491703	0.317841	0.880624	0.0805224	0.252877	0.489943	0.651314	0.667143	0.986072	0.382612	0.958539	0.615468	0.531325	0.893767	0.425312	0.834109	1.11393	0.6211
ENSG00000099954.14	CECR2	0.0565627	-1.28054	0.38215	-0.536064	0.724577	-0.232974	0.279135	0.141515	0.0962022	0.263046	0.327921	0.275899	0.376355	0.305189	0.575422	0.0807202	0.430382	0.543463
ENSG00000099956.13	SMARCB1	0.0388072	-0.22115	0.139544	-0.187092	0.880378	0.0147016	214.701	209.442	212.366	199.986	211.989	240.414	285.344	228.412	228.968	248.295	245.293	246.771
ENSG00000099957.12	P2RX6	0.286236	-0.407826	0.59378	-0.215557	0.311722	-0.333422	0.930449	1.05125	1.05822	0.836963	1.38736	1.25216	1.12907	1.65674	1.25092	1.10318	1.26583	0.795785
ENSG00000099958.10	DERL3	0.771404	0.10534	0.950393	0.0225854	0.280062	-0.344342	0.907187	1.19277	2.86201	1.19566	1.69006	1.80396	1.06265	1.85293	1.70125	1.29152	1.29115	1.00929
ENSG00000099960.8	SLC7A4	0.35613	Inf	1	NA	1	NA	0	0.0202164	0	0	0	0	0	0	0	0	0	0
ENSG00000099968.13	BCL2L13	0.780223	-0.0325763	0.828993	-0.0284317	0.857223	-0.0184511	112.84	115.375	107.915	115.716	108.315	113.416	114.213	103.808	126.142	116.318	106.963	111.973
ENSG00000099974.7	DDTL	0.851941	-0.0829368	0.708456	0.173636	0.123566	-0.788297	0.628053	0.444762	0.745567	0.597831	0.706292	0.870144	0.420632	0.80657	0.700514	0.295974	0.379749	0.427007
ENSG00000099977.9	DDT	0.994742	0.00133584	0.593163	-0.0845699	0.786165	0.0362716	39.7069	43.3845	53.3441	34.172	51.8368	42.6583	41.377	55.4789	39.579	42.2167	58.0003	37.9842
ENSG00000099985.3	OSM	0.370215	-1.58002	0.89947	-0.201541	0.138455	-3.05285	0.0232612	0	0.0481011	0	0.100899	0.0848921	0.0885542	0	0.125092	0	0.0253166	0
ENSG00000099991.12	CABIN1	0.676302	0.0447712	0.993958	0.000872923	0.455062	-0.0726454	218.33	210.797	265.927	199.03	214.36	261.51	222.825	224.575	227.092	199.056	223.242	210.728
ENSG00000099992.11	TBC1D10A	0.170143	0.229434	0.782717	-0.0562127	0.973175	0.0066171	16.3061	22.3998	30.1834	15.8066	21.0879	19.6737	16.1833	22.693	19.9396	17.7584	24.0761	16.5174
ENSG00000099994.10	SUSD2	0.251354	-0.651454	0.591476	-0.294383	0.160062	-0.828836	0.302396	0.424545	0.192404	0.430438	0.302697	0.445683	0.774849	0.370586	0.30022	0.215254	0.354432	0.232913
ENSG00000099995.14	SF3A1	0.185734	-0.142139	0.18481	-0.167914	0.780345	-0.0272088	227.355	193.431	205.247	204.052	175.488	236.042	263.626	214.984	212.956	208.016	219.444	242.19
ENSG00000099998.13	GGT5	1	NA	0.148168	Inf	1	NA	0	0	0	0.0717397	0	0	0	0	0	0	0	0
ENSG00000099999.10	RNF215	0.227217	0.144319	0.679631	0.0556445	0.668605	-0.0453607	90.207	89.2758	122.538	74.0114	105.49	104.778	77.662	109.323	86.5385	78.2179	104.608	78.9768
ENSG00000100003.13	SEC14L2	0.864498	-0.0318576	0.886388	-0.0325727	0.70396	0.0747704	14.2359	11.8468	13.2278	13.2001	12.1835	13.9435	11.0914	16.3494	12.7844	11.5161	15.9495	14.3824
ENSG00000100012.7	SEC14L3	0.345435	#NAME?	0.352986	#NAME?	0.992104	-0.159253	0	0	0	0	0	0	0	0.0217992	0	0	0	0.0194094
ENSG00000100014.15	SPECC1L	0.902439	0.0228873	0.381007	0.20649	0.365337	0.185834	12.5611	13.1811	7.35947	14.4436	11.8808	11.3119	12.8182	7.38993	12.4091	13.1036	9.34183	14.13
ENSG00000100023.13	PPIL2	0.0409192	-0.264317	0.293283	-0.151986	0.581788	-0.0638961	64.5499	57.6371	46.5138	62.0548	53.7034	66.7888	72.3045	64.7	65.8233	57.8495	65.646	67.9911
ENSG00000100024.10	UPB1	0.222348	Inf	0.0604526	Inf	0.101569	Inf	0.0232612	0.0202164	0	0.0478265	0.100899	0	0	0	0	0.0269067	0.0506332	0.0194094
ENSG00000100027.10	YPEL1	0.214995	0.332259	0.880415	-0.0487363	0.969632	0.0120595	3.21005	4.08372	6.06074	2.24784	4.11163	3.90504	2.43524	4.22904	3.9529	3.25571	4.58231	2.73672
ENSG00000100028.7	SNRPD3	0.594582	-0.0603179	0.392024	-0.110494	0.397247	0.0840668	140.219	128.374	127.997	123.488	129.403	130.522	138.477	144.158	131.296	142.202	149.495	141.436
[truncated: 28,655 more rows]

## Sheet: Sheet 2
Therapy-induced Secretion of Spliceosomal Components Mediates Pro-Survival Crosstalk Between Ovarian Cancer Cells
Corresponding author: Victoria Shender, victoria.shender@gmail.com
Supplementary Data 7. Effect of extracellular spliceosomal snRNAs on the transcriptome and proteome of ovarian cancer cells
Proteins identified by LC-MS/MS analysis of SKOV3 cells transfected with snRNAs
Protein.ID - Uniprot protein identification number
LFQ.intensity_GFP_1, 2 - Intensity of proteins according to LFQ-analysis of SKOV3 cells transfected with control GFP mRNA fragment in two replicates
LFQ.intensity_Klt_1, 2 - Intensity of proteins according to LFQ-analysis of SKOV3 cells incubated in a medium with an empty transfection agent in two replicates
LFQ.intensity_U12_1, 2 - Intensity of proteins according to LFQ-analysis of SKOV3 cells transfected with U12 snRNA in two replicates
LFQ.intensity_U6atac_1, 2 - Intensity of proteins according to LFQ-analysis of SKOV3 cells transfected with U6atac snRNA in two replicates
pvalue - p-value. We employed the Moderated t-test to calculate p-value
Log2FC - log2 fold change (SKOV3 cells transfected with U12 or U6atac snRNAs vs control SKOV3 cells)
Protein.ID	LFQ.intensity.GFP_1	LFQ.intensity.GFP_2	LFQ.intensity.Klt_1	LFQ.intensity.Klt_2	LFQ.intensity.U12_1	LFQ.intensity.U12_2	LFQ.intensity.U6atac_1	LFQ.intensity.U6atac_2	pvalue_U12	Log2FC_U12	pvalue_U6atac	Log2FC_U6atac
P08670	70163000000	59017000000	64409000000	73838000000	64601000000	74397000000	70484000000	71554000000	0.958398	0.00781595	0.683033	0.0390288
P63261	52597000000	49264000000	54248000000	64641000000	55316000000	56144000000	56798000000	56943000000	0.523118	-0.0930892	0.660262	-0.0638628
P06733	42025000000	39837000000	40601000000	49356000000	43311000000	46636000000	41619000000	38201000000	0.970487	-0.000160385	0.345085	-0.172485
P14618	40020000000	38800000000	41499000000	35618000000	39697000000	39838000000	40011000000	36336000000	0.673589	0.0445409	0.928758	-0.0144775
P04075	29812000000	29433000000	27417000000	35613000000	32041000000	35830000000	31436000000	38391000000	0.592631	0.106757	0.54816	0.147746
P68104	30049000000	25637000000	28906000000	30532000000	26876000000	25423000000	28284000000	24286000000	0.0563036	-0.184602	0.216842	-0.177146
P07900	27298000000	26882000000	29016000000	25128000000	26434000000	25724000000	28310000000	26776000000	0.651019	-0.0539129	0.807	0.0248842
P62805	27672000000	29510000000	25323000000	31248000000	26023000000	31313000000	24159000000	34427000000	0.918762	0.0193786	0.9061	0.0504933
P00338	27728000000	25468000000	26766000000	27331000000	25684000000	28296000000	27353000000	33743000000	0.948556	-0.00312361	0.339247	0.175529
P04406	21654000000	21482000000	22129000000	25553000000	22687000000	22090000000	22438000000	23544000000	0.454356	-0.0906869	0.668825	-0.0523755
Q16778	21089000000	22508000000	20395000000	26585000000	20937000000	24496000000	19374000000	25123000000	0.860866	-0.0483061	0.778585	-0.0783386
P68363	21635000000	21595000000	21202000000	22005000000	20799000000	20801000000	22689000000	18017000000	0.141601	-0.0546815	0.593961	-0.0860236
P04083	20022000000	17810000000	19560000000	21983000000	20213000000	19738000000	20451000000	22808000000	0.557903	-0.0563738	0.629228	0.0583949
P35579	20402000000	17942000000	18933000000	22745000000	19357000000	18957000000	19666000000	21980000000	0.434877	-0.121414	0.986299	-0.00110811
P68371	16821000000	16610000000	18735000000	20829000000	18116000000	21277000000	19766000000	18275000000	0.950321	-0.006249	0.582019	-0.0566331
P63104	15923000000	14188000000	16000000000	19668000000	17189000000	16977000000	16225000000	16515000000	0.726214	-0.062069	0.477446	-0.123576
P07355	18417000000	14913000000	17835000000	18732000000	16986000000	14946000000	17516000000	19346000000	0.143829	-0.195539	0.90064	0.0115921
P11142	15491000000	14400000000	15575000000	11365000000	16706000000	14130000000	16941000000	14575000000	0.463151	0.194866	0.396192	0.226335
P21333-2	13692000000	13517000000	13584000000	17341000000	14137000000	13709000000	14190000000	14424000000	0.46994	-0.151303	0.588918	-0.112052
P00761	20140000000	18231000000	20429000000	18016000000	12660000000	16894000000	14104000000	16559000000	0.184292	-0.379443	0.118151	-0.326297
P08238	12952000000	12466000000	13156000000	11501000000	12551000000	11353000000	13092000000	12276000000	0.731158	-0.0447452	0.698172	0.0410125
P13639	12870000000	12397000000	12113000000	11085000000	11730000000	12029000000	12643000000	12725000000	0.61203	0.0344737	0.139639	0.129009
P68431	14022000000	13749000000	9139900000	14671000000	11096000000	13530000000	10498000000	14708000000	0.831023	0.0485602	0.813855	0.082145
P10809	11130000000	10665000000	11222000000	10676000000	10764000000	12780000000	10702000000	11874000000	0.479771	0.10456	0.628234	0.0439908
Q00610-2	10346000000	10033000000	10031000000	9888500000	10377000000	9456100000	10336000000	10922000000	0.911042	-0.00627124	0.115002	0.0938244
P00558	9758200000	9185900000	9158000000	10285000000	9849700000	11237000000	10468000000	12562000000	0.41176	0.117082	0.217643	0.244264
P16104	7159600000	7658100000	8590500000	12304000000	9526300000	9950000000	6605000000	11757000000	0.771551	-0.101404	0.665111	-0.1864
Q06830	9327500000	8052100000	9103600000	11795000000	9044300000	10756000000	9053300000	8431000000	0.760196	-0.077884	0.285188	-0.257346
O75369-8	8591100000	9169600000	9004000000	10864000000	8806000000	9531300000	8396700000	9447400000	0.490827	-0.115665	0.399633	-0.155
O43707	8753300000	8472100000	8719600000	7328200000	8799700000	7471100000	9000200000	8695700000	0.907678	0.0199097	0.324676	0.14104
P22392-2	8852900000	8915200000	8069400000	10589000000	8475600000	9170400000	8347200000	8477000000	0.747399	-0.0804841	0.520793	-0.149287
Q09666	9967700000	6741800000	9941900000	13907000000	8106300000	13394000000	6995500000	13631000000	0.701805	-0.149566	0.636626	-0.209424
P60174-1	7192400000	7504400000	6946100000	9357700000	7972200000	8824300000	7729100000	7781200000	0.807979	0.0429524	0.800681	-0.0719817
P25705	7872400000	7635500000	7574200000	8627300000	7877800000	8225500000	7934200000	7229700000	0.95248	-0.00877102	0.45858	-0.0954865
P07737	7232200000	7237300000	7101800000	8966600000	7769900000	8024100000	7478400000	8129000000	0.930281	-0.0248497	0.855405	-0.0419961
P06576	7813400000	7530100000	7058500000	9123300000	7755100000	8529600000	7999100000	7462300000	0.923965	0.00914505	0.782487	-0.0657011
P16403	8610400000	7882600000	6418400000	10756000000	7666500000	9800200000	7773100000	10256000000	0.885563	0.0243474	0.811767	0.0700677
P62937	7258100000	7466500000	6111200000	8829500000	7485100000	8570500000	7248100000	7481400000	0.674071	0.103829	0.989582	-0.0205393
P04792	5581900000	5651200000	5859200000	8023100000	7330400000	6553200000	6478000000	6718300000	0.94961	0.000135094	0.813205	-0.0731131
P49327	7189300000	6295200000	6508600000	8179300000	7268300000	5785000000	7386800000	7154300000	0.501572	-0.170214	0.975274	-0.0144917
Q99878	4138200000	4184300000	2718000000	9108500000	7142200000	5756100000	4482100000	10843000000	0.693146	0.125158	0.667368	0.373873
P15121	7601500000	6432600000	6962300000	7687500000	6964500000	6507500000	7207800000	8129500000	0.255303	-0.120917	0.584968	0.0661636
Q9Y490	6913100000	6412700000	6124500000	7834700000	6882100000	6497400000	6942600000	7554400000	0.787647	-0.0611921	0.742048	0.0545381
P22626	7406100000	6479200000	7417200000	7868900000	6718600000	6696200000	7381400000	8433600000	0.0303648	-0.188395	0.672932	0.0490732
P09651	7753300000	6503700000	7143400000	8149100000	6712700000	6504600000	7364500000	7826200000	0.129942	-0.210397	0.946651	-0.00963592
P07195	6776700000	5379400000	6351400000	6699900000	6108600000	5377000000	6141800000	7262700000	0.161329	-0.184367	0.795467	0.0385239
P29401	6596500000	5943800000	5824700000	4639000000	5930300000	6644800000	6423300000	5694400000	0.23179	0.265177	0.314177	0.211723
P38646	5445800000	5742200000	5682400000	4409400000	5928400000	5792300000	5220600000	6220000000	0.29593	0.215875	0.445784	0.180979
P22314-2	5531300000	5901800000	5460600000	4873200000	5811600000	5972700000	5829800000	6201800000	0.115233	0.189495	0.106113	0.219458
P23528	5809800000	6324700000	5335000000	7590800000	5735800000	7039200000	5453300000	5664200000	0.994271	-0.0169303	0.483647	-0.217421
P40926	5639200000	5097100000	5442900000	6230700000	5698700000	5578300000	6087800000	6701800000	0.6535	-0.0498662	0.334779	0.131722
Q00839	5930400000	5864900000	5884200000	5127900000	5530600000	5646800000	5953100000	6143900000	0.810856	0.021495	0.259923	0.13556
P12236	5670100000	4725100000	5329700000	6490000000	5518600000	5289400000	5298000000	5524600000	0.446135	-0.129094	0.451377	-0.127146
P61978	5647400000	5312300000	5403500000	4431100000	5248000000	6224400000	5709300000	5381800000	0.311548	0.222229	0.30498	0.173464
P60842	5346100000	4545300000	5303800000	5963000000	5237700000	4897000000	5288200000	4348300000	0.217132	-0.152774	0.251098	-0.225497
P15311	5759600000	5272500000	5199300000	4497900000	5178300000	5766500000	5676500000	5081000000	0.263134	0.174605	0.322897	0.149703
P55072	4961400000	5146600000	4852700000	4512600000	5095100000	4985700000	5034600000	5330400000	0.149871	0.106213	0.121345	0.146323
P02545	4704200000	4735000000	4604900000	4000300000	5022200000	5359600000	4924200000	5207600000	0.100334	0.270776	0.122869	0.23561
P26038	4959200000	4812800000	5126000000	3709300000	4962200000	5264200000	5140100000	4730400000	0.391892	0.210947	0.497696	0.159844
P50454	4475400000	3917600000	4282300000	5063000000	4764500000	4102300000	4840600000	4058300000	0.660528	-0.0758274	0.697471	-0.070614
P62979	5251500000	5366900000	5213600000	5628700000	4720400000	5967400000	4671300000	5012300000	0.871863	-0.0207059	0.12443	-0.163055
P19338	4810700000	4962900000	4908700000	4457700000	4658100000	5610100000	4956400000	5936400000	0.443691	0.132617	0.23895	0.217808
P52272	4546700000	4499500000	4349600000	3851300000	4589000000	5071300000	4859500000	4886500000	0.133843	0.236286	0.0734313	0.249028
P36578	4603000000	4178000000	4535600000	5526900000	4433400000	4655300000	4592800000	4629100000	0.396495	-0.146843	0.44981	-0.125853
P30101	4292000000	4659600000	4053200000	4940100000	4406200000	5603500000	4888300000	5206400000	0.532611	0.154476	0.321089	0.166676
P78527	4632200000	4646100000	3239900000	4914700000	4365600000	4475600000	3465300000	5308900000	0.642026	0.116628	0.814285	0.105653
Q9BPU6	4146700000	4588600000	4387400000	3537000000	4308500000	4837000000	4310500000	4488700000	0.305662	0.20676	0.374776	0.151071
P26641	4561100000	4075800000	4412000000	4920000000	4304400000	4409500000	4723500000	3880200000	0.306764	-0.0988678	0.489345	-0.117229
P23396	4590100000	3588900000	4107100000	4584400000	4224000000	3546200000	4190700000	4260300000	0.338306	-0.161653	0.64929	-0.0404831
P23526	4233600000	3561000000	4037100000	4400800000	4114800000	3836100000	4231400000	3748300000	0.353982	-0.0857658	0.48425	-0.0805495
P11021	4548800000	4128600000	4756500000	3534500000	4101900000	5394400000	4751100000	5357400000	0.528669	0.195819	0.278234	0.285951
P0DMV9	3845300000	3363100000	3559700000	2499800000	4051300000	3363200000	4002600000	2927400000	0.352823	0.291151	0.583635	0.193657
P27797	3666400000	4354200000	4194100000	3403700000	4045500000	4492100000	4395500000	3999700000	0.365244	0.168249	0.415139	0.143983
P61247	4296400000	3656800000	3516400000	4586600000	4027800000	3648000000	4014400000	4250600000	0.751805	-0.078139	0.840276	0.0285587
P50990	3943000000	3815700000	3897100000	3531000000	3990900000	3777700000	3979800000	3473900000	0.462249	0.0646614	0.978225	0.00496352
B4DVJ0	3843800000	4189500000	3941500000	4286000000	3919600000	4830400000	4258500000	3871400000	0.631673	0.0888289	0.851858	-0.0172165
Q04828	4445600000	3662700000	3900100000	3966800000	3880800000	3599800000	4016700000	4207000000	0.271397	-0.0726413	0.173807	0.0639924
P78371	3770200000	3590600000	3695700000	4147900000	3836700000	3831300000	4060500000	3284900000	0.727314	-0.0326656	0.587602	-0.0946749
P08758	3748800000	3054100000	3753600000	3822900000	3822400000	3433300000	3910300000	3792500000	0.456785	-0.0624167	0.4116	0.0238514
P18669	3368200000	3099900000	3317800000	4386200000	3785900000	3947700000	3606000000	3733700000	0.926753	0.00553244	0.78904	-0.0698866
P62258	3888000000	3362500000	3885000000	4854600000	3752600000	3785300000	3894200000	3759900000	0.285936	-0.213405	0.332022	-0.191335
Q14697-2	3527100000	3596700000	3666600000	3101300000	3666200000	3677000000	3839100000	3885600000	0.3719	0.117701	0.203002	0.190771
P07910-2	3587800000	3284400000	3291900000	3821000000	3585300000	3259500000	3680600000	4320700000	0.69118	-0.0554295	0.350164	0.169797
P04264	12670000000	13104000000	4979100000	12304000000	3576600000	16620000000	3978600000	16050000000	0.986846	0.22475	0.980565	0.2127
P61981	3135700000	2830900000	3278700000	4207400000	3565100000	3263100000	3277100000	3379100000	0.548838	-0.132709	0.430441	-0.169516
P07237	3306300000	3093900000	3365800000	3476000000	3559700000	4005900000	3372200000	4054200000	0.20396	0.145079	0.449652	0.118287
P50395	3696200000	3401700000	3577700000	3815900000	3548800000	3488300000	3749200000	2929500000	0.235775	-0.071296	0.44024	-0.14671
P18206-2	3327700000	3328700000	3186300000	2943100000	3477800000	3384700000	3493700000	3776400000	0.0825973	0.162988	0.0638732	0.246229
P23246	3317300000	3572600000	3368000000	2840900000	3438000000	3161800000	3508100000	3508400000	0.532803	0.0880846	0.231688	0.176414
P23284	3442300000	3262100000	2769100000	3805700000	3383600000	3618500000	3496400000	3356300000	0.660696	0.0908407	0.746424	0.0597255
P62826	3558600000	2959800000	3267700000	4074000000	3351000000	3291900000	3605200000	2788200000	0.442743	-0.144301	0.45122	-0.199531
P63244	3518600000	3059500000	3615700000	3667200000	3350100000	2870000000	3620000000	3193900000	0.135975	-0.227575	0.344609	-0.0960323
P62424	3317200000	2901000000	2963300000	3921800000	3346800000	3020100000	3035800000	3372900000	0.656714	-0.112887	0.685788	-0.103446
P14625	3114600000	3260900000	3196500000	2850500000	3346200000	3334700000	3392000000	3785600000	0.177226	0.143823	0.125092	0.247282
P62701	3240800000	2709100000	2892500000	3469600000	3305200000	2949700000	2977000000	3115400000	0.89557	-0.0245162	0.687312	-0.0624924
P46940	3281300000	3163200000	3226300000	3500100000	3290200000	3222500000	3334300000	3622800000	0.491956	-0.0465788	0.585956	0.0486515
P39023	3477400000	2881500000	2952100000	3738200000	3263900000	3183000000	3311600000	3018800000	0.805705	-0.0534653	0.708436	-0.0797742
P50991	3256400000	3141100000	3136400000	3131500000	3177800000	3247900000	3262100000	2940700000	0.117994	0.0358715	0.825571	-0.0150626
P34932	2958200000	3182800000	3220800000	2654300000	3166600000	2831600000	3230700000	3192200000	0.836082	0.0299162	0.390175	0.128611
P31943	2900900000	2791000000	3208000000	3482000000	3158800000	3215100000	3194200000	2813400000	0.328791	-0.0698298	0.240942	-0.155217
P13645	12975000000	14408000000	4766200000	12276000000	3148700000	14463000000	4007300000	14389000000	0.891952	0.0474226	0.992839	0.110304
P12814	2889900000	2976200000	3023900000	2701200000	3090700000	2963200000	3262000000	3156200000	0.398641	0.080564	0.147505	0.164868
Q99879	3175900000	3262700000	3408900000	3993600000	3087900000	3458200000	3060100000	3122800000	0.292911	-0.177377	0.119521	-0.259729
P15880	3658800000	2703900000	3133800000	3609700000	3028500000	2763400000	3254700000	3134500000	0.173867	-0.219461	0.513829	-0.0778623
P55060-3	2912500000	2864300000	2911700000	2399500000	3018300000	2547100000	3011800000	2937900000	0.721505	0.0674475	0.303075	0.163779
P21796	3009300000	2764900000	2945700000	3180900000	2982200000	2885400000	3068500000	3514800000	0.371067	-0.0623161	0.418407	0.103724
P18124	2932300000	2434600000	2812100000	3409200000	2975300000	2570300000	2888300000	2921600000	0.404924	-0.165873	0.538161	-0.0987027
Q08211	3065800000	3004600000	3058400000	2576300000	2965500000	2753500000	3139000000	3193600000	0.853049	0.0214241	0.25132	0.168459
P17987	3009300000	2911700000	3069500000	2582100000	2948100000	2963400000	2913100000	2691100000	0.596546	0.0648649	0.955188	-0.0121509
P08133	2607400000	2643000000	2653400000	1850100000	2916200000	2914700000	2930500000	2436200000	0.223061	0.372672	0.408358	0.252989
P49411	3032700000	2601100000	2779600000	3172300000	2871100000	3166600000	3052800000	3148100000	0.856772	0.0206488	0.553561	0.0591273
P08865	2976800000	2615700000	3083900000	3255500000	2870500000	2911400000	3333200000	2850900000	0.0565525	-0.132803	0.74871	-0.0357827
Q01518	2816600000	2742700000	2786200000	2828400000	2864200000	3038600000	2958300000	2646300000	0.202154	0.0722162	0.954252	-0.00257183
Q13813	2617900000	2575300000	2944000000	3332400000	2839300000	2446300000	2796500000	2977200000	0.174923	-0.24787	0.312347	-0.120441
Q14974	2849400000	2778600000	2812000000	2456000000	2809000000	2536700000	2909600000	2908500000	0.85789	0.0211235	0.22686	0.143293
P27824	2563100000	2790700000	2953500000	2475200000	2802100000	2695300000	2964000000	3079400000	0.861247	0.0181427	0.297884	0.154754
Q15233	2868700000	2659200000	2787200000	2795800000	2776700000	2775900000	3009600000	2560200000	0.107699	-0.00787709	0.945823	-0.00341503
Q15149-4	6059800000	5917100000	3890300000	4553900000	2775700000	5356300000	2506400000	5173800000	0.801985	-0.0543505	0.687257	-0.136817
P04080	2469500000	2454700000	2173900000	3172000000	2769100000	3235400000	2218900000	2941600000	0.550717	0.167611	0.909554	-0.050922
Q01082	2696300000	2541900000	2675500000	3114200000	2737700000	2336700000	2663900000	2854100000	0.306079	-0.190251	0.604352	-0.0693431
Q99832	2883000000	2611500000	2661400000	2772800000	2718600000	2810600000	2832200000	2475600000	0.541098	0.0250031	0.726561	-0.0339537
P07437	2925300000	2986900000	3067500000	3158400000	2714100000	3450000000	3280000000	2094600000	0.890895	-0.0143921	0.483034	-0.212125
P49368	2662800000	2720400000	2705800000	2159000000	2704800000	2856000000	2866800000	2510600000	0.30644	0.192912	0.467032	0.144528
P53396	2481900000	2465600000	2492200000	2079700000	2667900000	2289500000	2660200000	2573000000	0.521525	0.11679	0.224567	0.1949
P12956	2724100000	2759600000	2764500000	1829200000	2660400000	2740800000	2633700000	2328800000	0.427059	0.233623	0.669038	0.11141
Q99497	2317000000	2482700000	2136900000	3241800000	2642500000	2962100000	2380700000	2578500000	0.784908	0.0593539	0.782863	-0.11715
P46777	2892000000	2349000000	2638000000	3041300000	2639400000	2365900000	2557400000	3017600000	0.252327	-0.182257	0.862475	-0.0267413
P13010	2515100000	2636300000	2558900000	2149600000	2594800000	2528200000	2660500000	2414300000	0.37835	0.121721	0.47686	0.108083
P09382	2485500000	2785700000	2082400000	3624500000	2583800000	3731200000	2296000000	3387900000	0.723965	0.146075	0.965327	-0.00582611
P11413	2350200000	2238300000	2559000000	2496900000	2572700000	2179300000	2514300000	2096300000	0.476775	-0.0894331	0.358347	-0.133013
P14866	2626300000	2633600000	2695500000	2114200000	2557700000	2737400000	2899700000	2510800000	0.458558	0.138711	0.433619	0.169815
P17844	2668000000	2468600000	2690400000	1886300000	2518400000	2228900000	2742000000	2102300000	0.795234	0.0527995	0.781076	0.0819805
P35908	9068300000	10752000000	3929400000	8044600000	2515100000	10506000000	2869200000	11129000000	0.913131	0.120946	0.994866	0.225336
Q15365	2668500000	2421500000	2246200000	3051600000	2491900000	2430900000	2716500000	2770500000	0.700535	-0.105914	0.768702	0.0506242
Q12906-7	2448800000	2564100000	2418600000	2172000000	2490000000	2475200000	2610000000	2675400000	0.231802	0.113169	0.0901934	0.20333
P16152	2230000000	2101400000	2258500000	2489700000	2480300000	2146400000	2304100000	2540700000	0.762518	-0.0373971	0.777972	0.0290564
P40227	2603800000	2433400000	2395000000	2187000000	2461800000	2673900000	2573200000	2345100000	0.163042	0.164583	0.343567	0.102182
P11940	2184600000	2222200000	2326400000	1722000000	2451200000	2427500000	2485700000	2359000000	0.273767	0.269145	0.291892	0.259055
P62249	2580400000	2445400000	2408900000	2794500000	2446600000	2512900000	2393800000	2477900000	0.573717	-0.0692599	0.451157	-0.0950293
Q9UQ80	2399800000	2261100000	2508000000	2588300000	2436600000	2275700000	2552400000	2001900000	0.133282	-0.113019	0.386401	-0.162221
P63241	2808900000	2932100000	2599800000	3391700000	2431900000	3358900000	2657900000	2493400000	0.859113	-0.0491546	0.360118	-0.217981
P37837	2312200000	1950600000	2132800000	2518600000	2364400000	2052000000	2349800000	2656600000	0.657774	-0.0747942	0.502621	0.106109
P62277	2452400000	2282700000	2224000000	2749300000	2364200000	2396300000	2363600000	2607600000	0.730297	-0.0630904	0.973458	-0.000609314
P05388	2588100000	2071600000	2280800000	2658000000	2351900000	2284300000	2276000000	2609100000	0.478626	-0.0912177	0.921686	-0.0157725
Q9Y617	2427700000	2156200000	2080300000	2453900000	2315000000	2384900000	2407000000	3158200000	0.657123	0.051782	0.290438	0.295586
P09429	1807600000	1988100000	1958900000	3084000000	2302200000	2475100000	1926900000	2222800000	0.901503	-0.0780581	0.504751	-0.281247
O60506	2218300000	2171400000	2358400000	1615200000	2260200000	2106900000	2361100000	1979600000	0.586276	0.136229	0.641502	0.127481
P31948	2252800000	2243400000	2236300000	1826200000	2243900000	2693800000	2429400000	2197700000	0.242342	0.281471	0.311043	0.18774
Q03135	2562000000	2203800000	2250100000	2792800000	2239800000	2536800000	2398600000	1807300000	0.699264	-0.0782695	0.360706	-0.261839
P48643	2384000000	2267100000	2151900000	2063600000	2235000000	2372500000	2309900000	2135200000	0.101605	0.12828	0.313919	0.0765121
P62269	2322100000	2113900000	1902500000	2630900000	2230300000	2323500000	2134100000	2327800000	0.917622	0.00647747	0.982526	-0.0229353
P26599	2572800000	2354200000	2266500000	2576700000	2223400000	2551000000	2488000000	2098100000	0.879928	-0.0206411	0.618551	-0.0786928
Q14103-3	2050300000	2050500000	2003100000	2647600000	2217100000	2435200000	2155300000	2542800000	0.952802	0.000496251	0.921289	0.0146295
Q14204	5541200000	5467200000	3399900000	3925100000	2159200000	5189200000	2018400000	5218800000	0.848595	0.0046014	0.81127	-0.0173971
P00505	1998200000	1915900000	1834400000	2203300000	2152400000	1875900000	2165900000	2464800000	0.9966	-0.00336259	0.293951	0.197697
P46781	2067100000	2013000000	2076700000	2385300000	2145600000	1999800000	2081800000	1924600000	0.409395	-0.106179	0.268061	-0.155384
P07814	2127600000	2060200000	2151500000	2104600000	2145600000	1999100000	2186800000	2281900000	0.50156	-0.0382644	0.14111	0.0703231
P26373	1833600000	1817000000	1811200000	2539600000	2111600000	1847200000	2023600000	2092800000	0.66592	-0.136218	0.81352	-0.0798975
P67809	1958600000	1841000000	2219200000	2266900000	2076300000	1752100000	2153200000	1825300000	0.15815	-0.22872	0.231113	-0.173237
P62906	2112500000	1777700000	1973800000	2417000000	2070300000	2006900000	2082100000	1998600000	0.531845	-0.106905	0.538305	-0.105667
P02769	1517500000	1157300000	1861100000	1401300000	2040800000	1567200000	1465900000	1081500000	0.619005	0.145266	0.307509	-0.356908
P09211	1912700000	1839900000	1845200000	2358000000	2038500000	1957100000	2012200000	1757300000	0.737452	-0.0730759	0.495636	-0.157115
Q02878	2454400000	2161900000	2356800000	2691900000	2030900000	1832500000	2244600000	2803100000	0.0601702	-0.386041	0.975032	-0.000285784
P45880	2192500000	1875400000	2039600000	2118800000	2029300000	1985700000	2212900000	2432800000	0.20906	-0.0506286	0.126268	0.159867
P62280	2067100000	2019600000	1874800000	2370000000	2003700000	2101800000	1999200000	2045100000	0.828122	-0.0481386	0.733822	-0.0698066
P07339	1774700000	1724300000	1569900000	2304100000	1983300000	1749600000	1912300000	2023600000	0.92017	-0.0535271	0.865529	0.0228696
Q99536	1712700000	1779800000	1743900000	1940200000	1976600000	1826500000	1993800000	1726300000	0.643068	0.0458637	0.925828	0.0140292
P39019	1854200000	1811800000	1862400000	2448900000	1968700000	2080600000	1766500000	2116200000	0.712377	-0.0904504	0.569763	-0.151063
P62917	2202200000	1869300000	1880700000	2359700000	1930000000	1804600000	1898800000	2107400000	0.368787	-0.183247	0.691472	-0.0819659
P31939	1858900000	1850300000	1967200000	1412600000	1920300000	1803500000	1917900000	1554900000	0.543625	0.139838	0.860917	0.0391615
P27816	1919800000	1721300000	1725200000	2040600000	1911600000	1865600000	1824700000	2146300000	0.940802	0.00436079	0.663479	0.076546
P04843	1866600000	1812600000	1881500000	1344900000	1868600000	1868200000	1901300000	1666500000	0.394976	0.211878	0.559801	0.145109
O75390	2052800000	1784700000	1724000000	2050900000	1862800000	1901100000	2040200000	2073500000	0.992939	-0.00421013	0.366179	0.123998
P09960	1763400000	1772800000	1841600000	1195700000	1862600000	1721600000	1914900000	1513900000	0.439696	0.238862	0.597972	0.174914
P62241	1794300000	1435900000	1865100000	1851300000	1837200000	1611600000	1988800000	1557400000	0.316652	-0.107811	0.671548	-0.0676319
P30041	1751000000	1613800000	1672500000	1944700000	1823200000	1862100000	1858700000	1684000000	0.785742	0.0269087	0.836143	-0.0300241
P14174	1726500000	2120800000	1597000000	1988900000	1799000000	2324200000	1383200000	2032600000	0.459112	0.201429	0.789833	-0.0701118
P62081	1947700000	1835900000	1763400000	2273400000	1774200000	1934800000	1731700000	1479000000	0.58733	-0.122182	0.227375	-0.330324
P51991	1883300000	1721000000	1666400000	2030500000	1771700000	1833600000	1968700000	2226600000	0.84388	-0.0361967	0.335629	0.182458
O00299	1638200000	1434600000	1698600000	1910100000	1766600000	1521900000	1664000000	1693400000	0.381951	-0.13405	0.310379	-0.104135
Q01813	1632300000	1870800000	1752400000	1421700000	1762300000	1800000000	1752300000	1699700000	0.323914	0.166461	0.444111	0.121085
P25786	1781100000	1452900000	1616900000	2011800000	1756400000	1571700000	1781600000	1699600000	0.534535	-0.124754	0.757162	-0.0598681
Q13200	1760700000	1703400000	1736500000	1486500000	1753900000	1509700000	1755400000	1761700000	0.908686	0.0180601	0.318794	0.125982
P30050	1676700000	1892200000	1627100000	2090100000	1751100000	1943100000	1670200000	1734400000	0.998516	-0.00895434	0.554077	-0.126731
Q13263	1681800000	1790700000	1767200000	1493200000	1747300000	1632200000	1794700000	1732200000	0.683351	0.0517608	0.396742	0.113352
P05783	1977900000	1674100000	1673000000	1972700000	1730100000	1759100000	1727000000	1711300000	0.642654	-0.0632996	0.534149	-0.0845004
P84098	1825900000	1549800000	1527000000	2039700000	1727500000	1886800000	1634600000	1744700000	0.883928	0.0191264	0.77407	-0.0778654
P13797	1579500000	1618900000	1643700000	1226100000	1724300000	1838200000	1873400000	1672500000	0.225888	0.31194	0.249438	0.305202
P42704	1685500000	1708000000	1730600000	1434200000	1707200000	1561400000	1733000000	1840100000	0.741531	0.0465585	0.285169	0.175062
P10599	1660300000	1914500000	1702900000	2278700000	1706900000	2255300000	1319900000	2161200000	0.984611	-0.00704659	0.611515	-0.193805
P46782	1822600000	1710800000	1624000000	2045500000	1697100000	1855400000	1725400000	1446400000	0.83392	-0.0467488	0.383301	-0.210282
O00429	1750600000	1760000000	1599500000	1196600000	1684100000	1679800000	1745200000	1510400000	0.265157	0.266719	0.382255	0.219507
P30153	1579600000	1587200000	1655300000	1328200000	1679600000	1619000000	1563100000	1368100000	0.397525	0.144848	0.916352	-0.0255144
P26639	1697400000	1744100000	1696500000	1355000000	1679000000	1455400000	1692700000	1403600000	0.824128	0.0386707	0.912421	0.0210267
P05787	1803300000	1681200000	1573000000	1945500000	1674400000	1768500000	1702100000	1454500000	0.884076	-0.0313362	0.464604	-0.156589
O75083	1496300000	1525400000	1650600000	1250400000	1665800000	1544500000	1672000000	1365500000	0.48339	0.146158	0.776437	0.0663341
P06748	1527800000	1945600000	1724300000	2850600000	1665500000	2978000000	1907300000	2545700000	0.990864	0.0214724	0.983525	-0.0389626
Q13838	1637500000	1587200000	1953100000	1839500000	1657700000	1621700000	1657500000	1404300000	0.0282409	-0.209755	0.0984253	-0.308807
P36871	1557800000	1560500000	1547000000	1187900000	1657300000	1758200000	1702600000	1606400000	0.188027	0.320609	0.233703	0.274907
P27635	1648900000	1431500000	1479700000	1856400000	1655500000	1675700000	1652900000	1479300000	0.966271	-0.00212056	0.66045	-0.0909862
P62244	2139500000	1887100000	1369500000	2191700000	1650300000	2039100000	1654100000	2021500000	0.829844	0.0510228	0.837412	0.0456163
Q16555	1510700000	1531100000	1530300000	1209600000	1636100000	1769000000	1638800000	1626600000	0.171494	0.313574	0.216326	0.253136
Q86VP6	1647400000	1656800000	1594700000	1413800000	1608500000	1657600000	1710800000	1701800000	0.263945	0.118525	0.129465	0.181827
Q00325-2	1789700000	1440100000	1519900000	1902700000	1605000000	1447700000	1653300000	1592800000	0.426481	-0.165007	0.693677	-0.0763852
Q9P0L0	1713400000	1519400000	1362700000	1998700000	1604600000	1624200000	1613200000	1818700000	0.910877	-0.0580642	0.856947	0.0299453
P22234	1793400000	1526400000	1662800000	1746700000	1603500000	1600200000	1602100000	1662900000	0.0956042	-0.0898211	0.251529	-0.0624772
P60660-2	1513400000	1643300000	1355900000	1964500000	1597700000	1944000000	1490000000	1745900000	0.725282	0.093085	0.954322	-0.03719
P27348	1508500000	1284800000	1654100000	1837700000	1588700000	1555900000	1473800000	1461600000	0.153748	-0.151094	0.056488	-0.250414
Q1KMD3	1605400000	1710300000	1602900000	1398000000	1586300000	1550400000	1657500000	1658700000	0.533726	0.0638523	0.228238	0.144136
P61353	1575000000	1583500000	1492800000	1831900000	1577200000	1581400000	1611200000	1642500000	0.66855	-0.0739389	0.876536	-0.0311429
P40925	1676600000	1347000000	1366100000	1665700000	1577200000	1383400000	1657300000	1872600000	0.863739	-0.034285	0.267928	0.219453
P40939	1468000000	1542700000	1539400000	1098500000	1570000000	1430200000	1660400000	1436500000	0.461563	0.185669	0.403162	0.231435
O14818	1627600000	1385300000	1508200000	1837900000	1569900000	1538100000	1663000000	1498500000	0.520989	-0.106494	0.650351	-0.0818713
P53621	1515600000	1450600000	1523000000	1473500000	1561200000	1421900000	1602200000	1561800000	0.915019	-0.00646603	0.0890846	0.0784712
P61254	1628400000	1548400000	1415200000	1920900000	1553100000	1679700000	1511400000	1585300000	0.898898	-0.0453783	0.6957	-0.107431
P62829	1540000000	1550100000	1388800000	1843800000	1542000000	1697700000	1574800000	1483100000	0.942691	0.00316522	0.759178	-0.0801538
O43776	1555400000	1408700000	1607900000	1158800000	1540600000	1607000000	1733400000	1439600000	0.437633	0.186086	0.47746	0.197681
O00571	1654800000	1576900000	1721000000	1159000000	1534800000	1509500000	1753000000	1457500000	0.716824	0.0800417	0.593004	0.156729
Q99460	1520000000	1563500000	1514500000	1279300000	1521600000	1398900000	1573300000	1568500000	0.636552	0.0639866	0.242472	0.169363
Q04637-8	1575800000	1434100000	1601800000	1781200000	1507600000	1340900000	1556700000	1620400000	0.124068	-0.248101	0.345249	-0.0905927
P52565	1595000000	1329900000	1308300000	1780600000	1498900000	1567700000	1588500000	1395200000	0.978376	-0.0104532	0.884545	-0.0499907
P07099	1460600000	1213400000	1373300000	1584500000	1494000000	1410800000	1459300000	1261500000	0.841061	-0.0260857	0.456286	-0.120494
P20700	1509500000	1437700000	1462100000	1131100000	1493400000	1631100000	1627600000	1416700000	0.24484	0.268892	0.326335	0.231377
Q02543	1548800000	1466200000	1672700000	1856100000	1490100000	1459600000	1543800000	1443100000	0.0537236	-0.258609	0.0839242	-0.240529
O00410	1486600000	1500600000	1459600000	1246600000	1469700000	1352800000	1617300000	1434600000	0.637379	0.0607051	0.298221	0.173439
Q6NZI2	1430200000	1390500000	1409000000	1342900000	1467500000	1545400000	1602700000	1323300000	0.0918226	0.130725	0.586826	0.0885017
P61026	1379400000	1338600000	1254100000	1594200000	1465400000	1605700000	1361700000	1283900000	0.554314	0.108654	0.608022	-0.106506
P00441	1465100000	1790100000	1362000000	2012500000	1453900000	1852400000	1190800000	1587000000	0.970219	-0.0294561	0.481807	-0.280731
Q12905	1480300000	1366800000	1435800000	1625000000	1452600000	1500000000	1420500000	1609000000	0.613818	-0.0519229	0.908931	-0.0148291
P31947-2	0	0	0	0	1446700000	0	0	0	0.00856468	Inf	1	NA
P18621	1475800000	1485200000	1469500000	1751600000	1444800000	1472200000	1472000000	1190500000	0.347996	-0.143068	0.251545	-0.274772
P27708	1554000000	1433100000	1527600000	1771800000	1442400000	1277700000	1502500000	1586300000	0.143455	-0.278544	0.463063	-0.0951572
P29692	1225400000	1318600000	1346800000	1743100000	1442300000	1462700000	1472400000	1717400000	0.692587	-0.089022	0.810423	0.0459058
O94925-3	1634300000	1381600000	1499600000	1386700000	1441500000	1195400000	1602000000	1117800000	0.408507	-0.130378	0.697291	-0.0857207
P62750	1726600000	1460100000	1284200000	1957300000	1431700000	1861000000	1367600000	1824500000	0.909037	0.0226095	0.988799	-0.0221557
P34897-3	1372400000	1397200000	1444300000	1703300000	1422000000	1598400000	1615400000	1453000000	0.707893	-0.0595126	0.816201	-0.0367656
P61313	1389100000	1071300000	1086200000	1583100000	1421100000	1424300000	1455900000	1209800000	0.679718	0.09217	0.955465	-0.00194703
P35527	4406900000	5009100000	1907800000	4280600000	1418600000	6144900000	1416800000	5244900000	0.969696	0.289488	0.952228	0.106324
P84077	1635200000	1917100000	1580500000	1921300000	1414200000	2128200000	1572700000	1363300000	0.984715	0.0166304	0.241128	-0.254245
P05023-4	1476500000	1508000000	1467400000	1260100000	1412100000	1385800000	1513900000	1454300000	0.72317	0.0367652	0.337082	0.122009
Q07020	1269400000	1416400000	1246300000	1587600000	1411200000	1229700000	1341600000	1397800000	0.654388	-0.101759	0.831964	-0.0489289
P54886	1375000000	1489500000	1439000000	1183000000	1409000000	1349100000	1433400000	1320000000	0.604569	0.0730071	0.636867	0.0705465
P11586	1447700000	1374700000	1414600000	1255500000	1397900000	1344800000	1388500000	1477100000	0.666327	0.0387031	0.350416	0.101943
A8MXP9	1418100000	1491500000	1500400000	1279400000	1397100000	1467500000	1447700000	1438500000	0.705525	0.0433526	0.628285	0.0541902
P24752	1341600000	1248500000	1325300000	1496800000	1394300000	1278500000	1460600000	1799700000	0.509673	-0.0784172	0.31776	0.208236
Q96AG4	1446100000	1211400000	1382800000	1484700000	1383300000	1191100000	1559300000	1544600000	0.270095	-0.155557	0.118994	0.114289
P08708	1480800000	1440700000	1283000000	1734900000	1381900000	1658600000	1475200000	1537700000	0.935544	0.0107636	0.951619	-0.00239221
Q9UKM9	1331800000	1241700000	1313500000	1527500000	1376200000	1220500000	1337200000	1602300000	0.410558	-0.129719	0.787276	0.0491719
P46783	1386500000	1411200000	1519300000	1573000000	1364400000	1374300000	1427700000	1329200000	0.0114499	-0.175189	0.0717186	-0.165633
Q99623	1420100000	1320200000	1365200000	1593200000	1348700000	1328200000	1355700000	1654200000	0.292086	-0.144254	0.905757	0.0248984
P36776-2	1280600000	1467100000	1295300000	1181400000	1345200000	1503900000	1374000000	1626700000	0.153231	0.202087	0.147219	0.27688
Q16531	1365300000	1338500000	1405200000	1097900000	1342500000	1207000000	1364400000	1373200000	0.859231	0.0264984	0.471941	0.129196
P62753	1402700000	1230400000	1470500000	1588500000	1327000000	1061900000	1472800000	1305300000	0.127805	-0.356714	0.260906	-0.138962
Q15691	1254400000	1139200000	1241000000	1499100000	1318400000	1115100000	1258000000	1212600000	0.405893	-0.171196	0.365141	-0.149367
P25788-2	1127100000	1019500000	1081300000	1434200000	1297900000	1131500000	1148000000	1167700000	0.866181	-0.0502451	0.625552	-0.119397
P62263	1377200000	1184200000	996940000	1608400000	1294100000	1345800000	1292700000	1419700000	0.86718	0.0190116	0.788617	0.0580983
P62888	1352700000	1362600000	1340300000	1617100000	1289700000	1399300000	1315200000	1366900000	0.422277	-0.13726	0.387014	-0.140966
P46778	1197600000	990530000	1105100000	1495600000	1286600000	1198200000	1176800000	1107200000	0.828152	-0.0657703	0.480171	-0.187337
P14868	1174200000	1145400000	1216700000	1305600000	1276100000	1254100000	1317500000	1059900000	0.920844	0.00451155	0.595393	-0.0853552
P30048-2	1116100000	1181600000	1055900000	1509400000	1271400000	1250400000	1287300000	1198900000	0.994513	-0.0246737	0.931371	-0.0451852
P51659	1194700000	1171100000	1162000000	1015800000	1261900000	1167100000	1222500000	1201500000	0.245738	0.157491	0.203852	0.154518
P41252	1272200000	1252100000	1257000000	1091200000	1260000000	1177200000	1278000000	1432700000	0.636713	0.0536694	0.208526	0.20711
P37802	1019200000	1160800000	1170800000	1385600000	1259200000	1420500000	1199000000	1111100000	0.654158	0.0679579	0.352261	-0.146158
P52597	1155500000	1177400000	1138600000	1482500000	1250400000	1210100000	1294500000	1121800000	0.6943	-0.0912209	0.634361	-0.117373
Q14152	1303900000	1172100000	1250100000	1340800000	1249600000	1124700000	1315200000	1310600000	0.253295	-0.125951	0.702519	0.0193037
P31946-2	1097400000	1005800000	1317200000	1485700000	1248700000	1233800000	1170900000	1126400000	0.147168	-0.175127	0.0618224	-0.286981
P54136	1242800000	1186700000	1222900000	871710000	1244100000	1198600000	1284000000	1094600000	0.383908	0.221795	0.496478	0.183431
P62266	1495800000	1330700000	1200500000	1609400000	1240400000	1451200000	1194400000	1278500000	0.836504	-0.0620548	0.474485	-0.184315
O43242	1187700000	1119400000	1128800000	939190000	1230600000	1135900000	1190200000	1044100000	0.256798	0.194526	0.515041	0.111594
P61604	1600100000	1865300000	1225800000	1396800000	1226000000	2222300000	884390000	1914400000	0.484911	0.394888	0.988826	0.0938055
P09525	1203300000	934430000	966300000	1139300000	1225700000	991600000	1194700000	1151000000	0.723602	0.0745726	0.272175	0.155787
P18077	1410400000	1309200000	1205800000	1533700000	1224600000	1515400000	1215200000	1470500000	0.991608	0.00026329	0.913185	-0.0286144
Q5TEC6	1357900000	1311300000	1245200000	1641700000	1217200000	1612700000	1329900000	1526600000	0.920247	-0.0287701	0.982644	-0.0152726
P46779	1304700000	1259000000	1225300000	1535900000	1211800000	1437500000	1220800000	1626800000	0.792038	-0.0596842	0.885888	0.0444511
P30086	1048300000	1043300000	1090000000	1266300000	1210500000	1081800000	1025300000	964450000	0.78628	-0.0397274	0.136347	-0.243936
P54578	1128400000	1094100000	1193500000	1057200000	1209400000	1154900000	1203400000	1051900000	0.474746	0.0710393	0.986087	0.00294558
P47897	1187800000	1208300000	1218500000	982790000	1207100000	992190000	1207700000	1075400000	0.999681	-0.00131137	0.748779	0.0526448
Q15366-4	1196800000	1100000000	1132600000	1318900000	1205000000	1021200000	1242000000	1336600000	0.437051	-0.139082	0.5594	0.0729232
P35237	1226600000	1120500000	1082000000	1285400000	1202500000	1156000000	1187300000	1346600000	0.997744	-0.00543389	0.542811	0.0980561
Q9Y696	1126800000	958540000	1080100000	1357100000	1201300000	1168800000	1099600000	1101500000	0.855891	-0.0402767	0.448391	-0.147
P50914	1289000000	1207100000	1229500000	1513700000	1191100000	1206200000	1164200000	1118300000	0.294484	-0.194449	0.190006	-0.265245
P47756-2	1176400000	1107700000	1045500000	1356700000	1189400000	1100900000	1115600000	1169400000	0.776489	-0.0688197	0.76036	-0.0721621
P35232	1125500000	1079300000	1112700000	1389600000	1187500000	1242800000	1097700000	1182300000	0.842122	-0.0421204	0.491958	-0.134221
P49588	1116600000	1293300000	1066600000	1097300000	1173900000	1500500000	1176800000	1526600000	0.196767	0.305581	0.199134	0.321141
O75874	904620000	884590000	920760000	1061000000	1166600000	1046600000	1138300000	1085800000	0.292553	0.159352	0.211478	0.166439
P19367-4	1122200000	1264200000	1160700000	1047900000	1162100000	1297700000	1218400000	1401500000	0.244318	0.155409	0.148928	0.24638
P04844	1164700000	1171400000	1194200000	924090000	1160900000	1158700000	1129400000	1004400000	0.480301	0.130976	0.924075	0.0105248
P27695	1142700000	1009500000	1115000000	1208800000	1153400000	928790000	1220600000	1236900000	0.380772	-0.158384	0.254349	0.0807055
P28074	1152800000	1075400000	1064700000	1253800000	1148400000	1159100000	1081800000	863560000	0.986427	-0.00686108	0.281848	-0.253155
P26640	1082800000	1074200000	1067900000	914690000	1132000000	1040600000	1134600000	1177600000	0.354402	0.132036	0.147693	0.22188
P49773	1158400000	1181500000	1076300000	1473800000	1126500000	1357500000	1010000000	1192400000	0.922307	-0.0378886	0.477938	-0.211477
O60664-4	1044400000	1073600000	1050600000	1394200000	1126200000	1315600000	1140000000	1221600000	0.972403	-0.00177141	0.866034	-0.0499518
P63010	1130700000	1154900000	1061000000	928020000	1119700000	1033800000	1102900000	1135300000	0.363591	0.114626	0.178653	0.170281
P38159	1060300000	980050000	1129900000	1186500000	1107500000	1059600000	1161100000	1134100000	0.142072	-0.0961187	0.750666	-0.0132645
Q9NQC3-2	1177000000	1136300000	1147700000	1367200000	1105300000	1151200000	1188900000	1063700000	0.318198	-0.156414	0.361668	-0.15891
P55786	1009800000	1018600000	968170000	844690000	1095400000	1006400000	1079000000	1096500000	0.163181	0.213358	0.0832121	0.26308
Q9BVA1	881870000	1005600000	1074000000	1145300000	1093800000	1083600000	1096700000	903620000	0.591883	-0.0274982	0.354645	-0.149874
P55084	1041900000	959940000	975970000	1170400000	1092700000	1026000000	1135600000	927250000	0.924557	-0.0187195	0.772588	-0.0572599
P60866	1079800000	858540000	753930000	1229700000	1090100000	1134700000	1062900000	1129600000	0.581761	0.165533	0.619555	0.144434
Q6P2Q9	1121300000	1038500000	1124900000	1299500000	1089900000	964020000	1115100000	1179700000	0.18121	-0.239248	0.527469	-0.0792593
Q9Y277	926700000	947710000	1136700000	1283500000	1086000000	922370000	971180000	992580000	0.164883	-0.269101	0.0531639	-0.301508
P60900	1059600000	979020000	1136200000	1261300000	1084200000	1059300000	1017100000	994690000	0.136091	-0.161562	0.0565416	-0.253051
P00387-2	1233300000	1091000000	1025200000	1192400000	1083300000	1130000000	1164000000	1359100000	0.99319	-0.00280015	0.309251	0.186198
Q92945	1012700000	1148400000	989070000	1035700000	1081900000	1251300000	1217700000	1259000000	0.16794	0.204552	0.0103534	0.290661
P25398	1192700000	1149900000	1027800000	1398700000	1078200000	1382000000	1042300000	1151600000	0.929672	0.0198987	0.599396	-0.145379
P28066	1147700000	917030000	1153100000	1273900000	1070400000	1223700000	1132800000	899190000	0.524944	-0.0812458	0.237108	-0.256281
P19105	904160000	1115500000	956040000	1150500000	1070000000	1041500000	1011900000	863400000	0.945714	0.00339294	0.399919	-0.167754
P05455	1039200000	981130000	980250000	1141700000	1065200000	1100900000	1100400000	984570000	0.772718	0.0297092	0.86713	-0.025364
P53618	1066700000	1047400000	1052000000	896700000	1063100000	989230000	1134800000	1036100000	0.562405	0.0747507	0.307109	0.155781
P05198	1179100000	1028400000	1071800000	1100700000	1062100000	951220000	1177400000	1156500000	0.259893	-0.10978	0.0294067	0.103387
P16949	946120000	872350000	739430000	1262900000	1057200000	1173100000	788730000	1281200000	0.622842	0.155558	0.91513	0.0479022
P40429	1057300000	924240000	910540000	1199200000	1046200000	1035800000	958610000	1062900000	0.978558	-0.0190951	0.819392	-0.0616319
P62879	1077200000	954200000	1085500000	1183400000	1039100000	899790000	1105900000	1232600000	0.158447	-0.226762	0.68239	0.0435904
P41091	1102800000	1030800000	1125000000	1290900000	1035800000	1085600000	1098400000	992910000	0.178506	-0.187544	0.19159	-0.208154
P43487-2	830710000	809980000	887000000	1231800000	1035700000	1051500000	832310000	1024300000	0.992262	-0.0216786	0.55105	-0.190577
P30084	1003600000	929940000	972940000	1214500000	1027500000	1042900000	1012700000	950110000	0.675027	-0.0793339	0.423299	-0.156323
P62854	1159400000	1098600000	954330000	1243800000	1022000000	1115200000	1051800000	1096700000	0.887374	-0.0405548	0.917114	-0.0329469
P78347-2	1066600000	1028100000	999740000	893930000	1021800000	930110000	1029200000	975600000	0.687814	0.0437016	0.402227	0.0822734
Q9Y266	1130000000	991910000	1022900000	1179700000	1018800000	1089800000	1155900000	1002700000	0.618102	-0.0629221	0.845689	-0.0291116
Q7KZF4	1009200000	1065300000	980550000	829870000	1018500000	976650000	1101700000	1062000000	0.317951	0.140173	0.128938	0.257176
P62820	979110000	866870000	872270000	1202500000	1017800000	1171900000	1015300000	915240000	0.725052	0.0777818	0.729793	-0.103947
P62851	908770000	834980000	719440000	1179500000	1012500000	1088200000	870660000	1017100000	0.621361	0.145676	0.935993	-0.00851896
P52209-2	1046600000	926510000	1066200000	1006400000	1010900000	842690000	1005000000	748600000	0.304726	-0.16112	0.311899	-0.241122
Q99798	892530000	964890000	860370000	762490000	1007600000	939580000	975940000	1029400000	0.0874956	0.262848	0.0576719	0.305308
P35998	957000000	926990000	909070000	1084000000	1006300000	915880000	999340000	893750000	0.747089	-0.0522489	0.653411	-0.0742494
P25789	893430000	828370000	868190000	1018900000	1001600000	859420000	856350000	894220000	0.904628	-0.0200697	0.432532	-0.108338
P83731	1073200000	1036000000	961060000	1234100000	1000500000	1115900000	1073000000	988950000	0.82997	-0.0527138	0.685689	-0.0903167
P35637-2	876960000	917770000	833600000	753290000	997990000	1085600000	840650000	1066200000	0.0344379	0.392869	0.256195	0.264989
P61158	924540000	910510000	916210000	1010500000	997270000	933560000	1013900000	804110000	0.963293	0.00308171	0.631749	-0.0837793
P62910	1094600000	1091800000	916550000	1392300000	989330000	1234500000	1006200000	1181500000	0.928035	-0.0541279	0.877566	-0.0777595
Q92841	999180000	951540000	966490000	684580000	988770000	1015100000	1041500000	960540000	0.305902	0.279388	0.316998	0.27807
O14980	1005000000	1071200000	990030000	828130000	988760000	899620000	1007800000	991180000	0.69955	0.0546699	0.339405	0.136785
P55209-2	991920000	963580000	1081900000	1107500000	978970000	1117900000	1020100000	1050000000	0.532916	-0.0622981	0.067013	-0.0808351
Q06210-2	1012200000	956230000	1037100000	850220000	977140000	919500000	1023400000	880500000	0.929867	0.00710681	0.932294	0.0126186
O75533	979650000	943780000	998850000	844200000	975080000	860980000	1016000000	957770000	0.983637	-0.00548201	0.463864	0.0988587
Q01105-2	1054100000	951460000	1191500000	1155700000	975030000	1008100000	1018600000	1449200000	0.0093582	-0.243162	0.848533	0.0722847
Q15084-3	850260000	912940000	923450000	1028000000	973690000	1026000000	936540000	867970000	0.683323	0.0352299	0.312999	-0.112939
P11766	925790000	803300000	868240000	927170000	970340000	724300000	924200000	1049200000	0.666341	-0.0833345	0.276139	0.13637
O43390	913470000	989840000	923480000	719760000	968250000	901390000	999280000	872320000	0.358804	0.186217	0.395397	0.187729
P22102	1010700000	931240000	974620000	858460000	967670000	927010000	987200000	919610000	0.623142	0.0476845	0.596739	0.0568913
P62913-2	1215200000	1085500000	1025600000	1249100000	963620000	1148800000	1001800000	1212800000	0.602621	-0.10678	0.851208	-0.0386301
Q8WUM4	966140000	1014500000	912690000	872160000	962690000	972440000	989880000	1040500000	0.0498762	0.116628	0.0406858	0.185947
P06753-2	1249200000	729870000	720670000	1070400000	961510000	1406400000	1152300000	931480000	0.369188	0.402793	0.498169	0.218381
Q02790	929380000	927540000	1035700000	940090000	961280000	891750000	1018800000	798600000	0.363113	-0.0925434	0.525056	-0.120554
P16435	906540000	885260000	979050000	692930000	959400000	897700000	999690000	927400000	0.529825	0.151494	0.426558	0.204866
P61106	997680000	942750000	976380000	1175200000	956120000	1084500000	1033000000	918630000	0.666999	-0.0763889	0.43436	-0.140717
A0A024R172	871600000	792420000	888640000	937990000	955370000	897480000	910320000	1092700000	0.742508	0.0205617	0.406793	0.132992
Q15907	938920000	916690000	982580000	1178900000	953680000	996640000	971830000	804850000	0.356945	-0.148309	0.227486	-0.282836
Q9BUF5	932720000	961290000	1124600000	1087300000	952880000	1145700000	1100300000	949300000	0.57128	-0.0758727	0.36161	-0.109944
Q99714	868890000	808100000	750450000	1046000000	950250000	847770000	930850000	767230000	0.942645	0.00126029	0.811454	-0.0812444
P50502	893280000	783200000	873000000	986680000	948520000	930110000	800640000	778580000	0.851489	0.0146266	0.0903961	-0.235842
P20618	970020000	835840000	1019200000	1106900000	944500000	1001600000	968610000	718250000	0.182152	-0.127624	0.214595	-0.333869
Q15717	899130000	859650000	927160000	1021700000	943480000	789810000	960760000	1024200000	0.312327	-0.169117	0.752445	0.0264795
P12004	1090400000	890530000	1105100000	1194600000	942880000	866580000	1070200000	1067700000	0.0338028	-0.345886	0.163564	-0.105251
Q16181	904250000	872620000	847570000	956980000	941830000	958630000	928030000	904210000	0.431881	0.0747095	0.791217	0.0219694
P14550	794990000	751400000	752720000	953080000	938150000	738390000	916140000	1041000000	0.919253	-0.0249616	0.353941	0.198298
P49419-2	934490000	927150000	852370000	978850000	936570000	1014900000	1000000000	877180000	0.459228	0.0917562	0.79912	0.0357619
P08754	1071900000	927910000	952520000	1048100000	933840000	948440000	978240000	1110600000	0.29661	-0.0879659	0.614802	0.0622548
O75367-2	927450000	854230000	861790000	1050000000	928780000	896180000	945070000	1128100000	0.690945	-0.0670592	0.56284	0.116914
P14314-2	812390000	849140000	855750000	933410000	928100000	905300000	863030000	1037500000	0.598625	0.0352392	0.597025	0.0871194
Q15393	962130000	925210000	983760000	754550000	926640000	794430000	988000000	954850000	0.978922	-0.0143796	0.420604	0.160489
P46776	806010000	762840000	629210000	1103800000	925200000	819870000	788810000	1018900000	0.881482	0.0100049	0.818538	0.0608833
Q16658	933500000	966420000	960110000	1022500000	924140000	1095600000	987280000	906640000	0.868776	0.0267687	0.431939	-0.0660255
P48047	877390000	799100000	895220000	1103700000	921010000	983170000	896150000	795060000	0.703452	-0.0700509	0.261721	-0.241165
P62333	827550000	803290000	868160000	931270000	919290000	792820000	897210000	957410000	0.555001	-0.0717646	0.554192	0.0435836
P39748	950090000	837110000	1005500000	1027500000	913650000	893160000	1031800000	803820000	0.00923733	-0.170165	0.429472	-0.147343
Q16891-2	819450000	870260000	826550000	762670000	910230000	807180000	890030000	891370000	0.355577	0.111916	0.0738881	0.164693
O95373	993550000	938190000	1012400000	837010000	899570000	875860000	1026600000	864140000	0.716475	-0.0588966	0.862079	0.0318859
Q9UHB6	932170000	854120000	964910000	800510000	897540000	800020000	967920000	860950000	0.748871	-0.0565489	0.740197	0.0509411
P12268	870330000	863100000	883260000	930190000	895920000	1035000000	966520000	852100000	0.471763	0.0905514	0.986291	0.00410716
P52907	922330000	848620000	1002300000	917680000	895600000	843800000	978210000	1080300000	0.165213	-0.142502	0.359885	0.100509
Q13162	878200000	830310000	967060000	1038100000	894560000	860470000	908040000	838350000	0.0561417	-0.192222	0.0893952	-0.199342
O75131.1	944980000	853180000	945840000	754390000	891740000	849390000	914770000	707110000	0.802897	0.034294	0.781812	-0.0680628
Q15056-2	898540000	902940000	884160000	1071800000	889610000	1026400000	850880000	898460000	0.88035	-0.0297718	0.349218	-0.161066
P35268	1004000000	918480000	884620000	1110400000	886510000	922370000	828520000	1004600000	0.468979	-0.141307	0.600089	-0.122102
P84103-2	826800000	755690000	653510000	940560000	885120000	861090000	751870000	729350000	0.580781	0.131512	0.762982	-0.105929
P56192	762890000	827610000	788190000	754920000	882040000	851740000	888630000	904660000	0.0335298	0.16808	0.0128953	0.216768
P54819-2	840350000	771960000	815970000	1045700000	879420000	931550000	809190000	934730000	0.87656	-0.0398347	0.687723	-0.0942635
Q9BV61	890690000	870650000	841450000	613230000	873180000	904230000	917490000	835920000	0.267825	0.289075	0.305951	0.269462
P35606-2	863680000	890140000	875390000	726470000	866900000	746580000	869460000	827850000	0.942936	0.0104276	0.549059	0.083502
P62136	957100000	843750000	884950000	943680000	865220000	790520000	885240000	940700000	0.171957	-0.143287	0.975051	-0.00212383
P17858	764690000	844150000	761480000	608590000	863540000	861290000	883300000	824120000	0.131299	0.332205	0.153156	0.317568
P40121	797770000	713590000	723090000	923780000	862820000	844510000	870570000	1175300000	0.734083	0.0520153	0.339537	0.312988
P42766	817780000	877460000	668380000	1099100000	861250000	917620000	879450000	1182700000	0.887332	0.00926719	0.573102	0.222455
P51572	836820000	702830000	694570000	1098700000	860730000	876890000	841490000	806110000	0.98134	-0.0454801	0.804256	-0.122227
Q9NZN4	767980000	788300000	860850000	575620000	859870000	891050000	846330000	688640000	0.348401	0.285585	0.729921	0.0956826
Q6YN16	805660000	803490000	785560000	994990000	857140000	897530000	879350000	888970000	0.948765	-0.0211232	0.999615	-0.00994358
Q3ZCM7	807030000	853460000	908520000	1196400000	853400000	942850000	934310000	834780000	0.367509	-0.228777	0.334216	-0.250758
P09972	592170000	859890000	666960000	952710000	848510000	934800000	925860000	1207300000	0.574162	0.138858	0.285141	0.397292
Q92598-2	906780000	861250000	926330000	705540000	842360000	727480000	913120000	847320000	0.839955	-0.0559086	0.574909	0.10941
P51149	742120000	765390000	791450000	1047600000	841940000	916880000	791330000	734370000	0.813484	-0.0643529	0.2988	-0.269489
Q86UP2	838290000	863560000	810240000	765450000	841930000	811600000	838780000	950860000	0.244006	0.0695655	0.167273	0.183686
P49591	711560000	803780000	804810000	716030000	840810000	889160000	821310000	839570000	0.143164	0.185879	0.225244	0.127079
O43491	792770000	730520000	826810000	799650000	836610000	708730000	797200000	774430000	0.549061	-0.0738111	0.21791	-0.0494737
Q9BSJ8	823880000	837830000	795330000	688130000	830130000	749950000	834540000	825680000	0.502661	0.0910316	0.208928	0.162408
[truncated: 3,551 more rows]
