# Supplementary material for: Therapy-induced secretion of spliceosomal components mediates pro-survival crosstalk between ovarian cancer cells
Source: Nat Commun. 2024 Jun 19;15:5237. doi: 10.1038/s41467-024-49512-6 (PMC11187153; doi:10.1038/s41467-024-49512-6)
Supplement: Supplementary file 12 — Source data [file 41467_2024_49512_MOESM12_ESM.xlsx]

## Sheet: Figure 1 b,d,e
Figure 1. Ovarian cancer ascites after chemotherapy contributes to de novo therapy resistance.
Figure 1B
	Cisplatin 50 μM	Cisplatin 25 μM	Cisplatin 12.5 μM	Cisplatin 6.25 μM	Cisplatin 0 μM		Standard Deviation	Cisplatin 50 μM	Cisplatin 25 μM	Cisplatin 12.5 μM	Cisplatin 6.25 μM	Cisplatin 0 μM
Patient 1 before	0.046891	0.078097	0.081397	0.730419	1		Patient 1 before	0.00571237	0.021375	0.049135	0.084228	0.069134
Patient 1 after	0.488752	0.566688	0.945477	1.01946	1		Patient 1 after	0.0829016	0.067464	0.04639	0.008584	0.011393
Patient 2 before	0.047861	0.200424	0.945809	0.9707	1		Patient 2 before	0.059129	0.173339	0.064482	0.060177	0.110974
Patient 2 after	0.065273	0.093822	0.161451	0.296738	1		Patient 2 after	0.032493	0.055443	0.087829	0.036915	0.052009
Patient 3 before	0.074411	0.080219	0.545644	0.896329	1		Patient 3 before	0.011715	0.01881	0.103569	0.026065	0.0378
Patient 3 after	0.588948	0.598274	0.650303	0.889958	1		Patient 3 after	0.017436	0.03763	0.026384	0.028892	0.060403
Patient 4 before	0.038452	0.048242	0.162952	0.690712	1		Patient 4 before	0.025235	0.031477	0.060202	0.06526	0.034716
Patient 4 after	0.406026	0.5518	0.462024	0.669331	1		Patient 4 after	0.062392	0.053995	0.025763	0.0497	0.034894
Figure 1D
	Replicates (normalized)			patient	before	after	sd_before	sd_after	pvalue
	Before therapy	After therapy		Ascites 1	1	2.9	0.308	0.76	0.01489
Ascites 1	0.677419	3.51613		Ascites 3	1	2.6	0.138	0.326	0.001528
	1.29032	3.22581		Ascites 6	1	3.8	0.254	0.348	0.000333
	1.03226	2.07834		Ascites 10	1	1.4	0.016	0.055	0.000289
Ascites 3	1.15752	2.24961		Ascites 12	1	2.3	0.072	0.09	4.7e-05
	0.90354	2.57363		Ascites 13	1	5.1	0.111	0.017	3.72e-07
	0.938943	2.90226		Ascites 14	1	1.4	0.072	0.032	0.000745
Ascites 6	1.28837	3.77674
	0.811628	4.21861
	0.9	3.53256
Ascites 10	1.01062	1.34666
	0.981886	1.37227
	1.0075	1.45159
Ascites 12	1.07673	2.31202
	0.933504	2.15089
	0.98977	2.30179
Ascites 13	0.967352	5.09069
	0.909311	5.11366
	1.12334	5.08102
Ascites 14	1.08177	1.45275
	0.948056	1.38908
	0.970174	1.42091
Figure 1E
Primary cultures incubated with ascites	Before	After
Replicates (normalized)	1.16129	1.22829
	0.885856	1.81638
	0.952854	1.37717
Relative wound closure, cm - mean	1	1.47395
Standard Deviation	0.143642	0.305755

## Sheet: Figure 2 d-f
Figure 2. Malignant ascitic fluids after chemotherapy are enriched with spliceosomal components.
Figure 2D											Figure 2E
	U1	U2	U4	U4atac	U5	U6	U6atac	U11	U12			CD63		Anti-U2AF1/SF3B1/PRPF3
Ascites after 11	1.46	1.77	2.8	1.05	0.53	1.02	10.14	1.28	1.29			antibody	control	antibody	control
SD 11	0.03	1.1	0.08	0.72	0.17	0.23	0.33	1.51	0.17		Normalized	0.3	1	0.92	1.01
Ascites after 1	52.61	39.21	64.88	12.69	80.23	126.99	5.08	25.23	3.52			0.31	0.99	0.94	0.98
SD 1	4.87	2.16	4.64	2.84	16.86	26.8	1.71	21.54	0.35			0.31	1	0.95	1
Ascites after 21	3.1	3.22	3.35	3.9	1.13	3.33	1.39	1.52	1.19		Mean	0.31	1	0.94	1
SD 21	0.77	0.19	0.12	0.09	0.08	1.03	0.12	0.04	0.11		SD	0.00326	0.00799	0.01711	0.01438
											p-value	3.9187e-07		NS
U1	BEFORE 1	AFTER 1	U1	BEFORE 11	AFTER 11	U1	BEFORE 21	AFTER 21			Figure 2F
normalized	0.97	51.5	normalized	1.13	1.49	normalized	1.01701	2.84494			Ascites/Secretomes	Treatment	10^9 particles in ml (replicates)														mean	SD	p-value
	1.04	48.39		0.94	1.43		0.680345	3.02807			Ascites 1	Before chemotherapy	0.9	1.3	1.4	0.3	0.2	2.7	0.3	2.2	0.3	0.5	1.9	1.1	0.4	1.9	1.1	0.822753	1.49e-21
	0.99	57.93		0.93	1.47		1.37968	1.87696			Ascites 1	After chemotherapy	59.2	49	40.1	38.8	46.6	44.9	44.9	51.3	55.1	54.1	51	57.8	49.6	51.7	49.5786	6.0738
MEAN	1	52.61	MEAN	1	1.46		0.922959	3.85946			Ascites 2	Before chemotherapy	25.1	23.9	22.5	23.4	20.8	21.6	20.7	25.7	21.2	18.7	21.1	19.2	19.2	22.2	21.8071	2.14744	6.24e-18
SD	0.03	4.87	SD	0.11	0.03			4.1079			Ascites 2	After chemotherapy	713.8	700.9	447.2	731	391.3	614.9	657.9	485.9	670.8	584.8	554.7	610.6	675.1	602	602.921	102.553
	p-value	0.0001		p-value	0.00203533			2.54629			Ascites 20	Before chemotherapy	302.4	342	300.6	295.2	255.6	208.8	219.6	279	316.8	291.6	252	295.2	259.2	158.4	269.743	48.4889	3.39e-17
								3.55143			Ascites 20	After chemotherapy	1467.8	1500.6	1369.4	1476	1262.8	1098.8	1205.4	1582.6	1599	1902.4	1394	1426.8	1107	1402.2	1413.91	210.876
								3.78003			Ascites 14	Before chemotherapy	805.2	707.6	646.6	811.3	927.2	847.9	750.3	805.2	695.4	805.2	799.1	780.8	823.5	774.7	784.286	69.2089	1.38e-14
								2.34307			Ascites 14	After chemotherapy	1600	1510	1450	1890	1960	1510	1580	1810	1410	1380	1610	1960	1660	1590	1637.14	195.229
						MEAN	1	3.10424			SKOV3 secretome	Before chemotherapy	52.2	51.4	59.6	62.2	59.9	64	72.5	50.3	47.7	47.4	62.5	67	62.5	52.2	57.9571	7.74653	7.58e-18
						SD	0.29	0.77			SKOV3 secretome	After chemotherapy	243	244.8	293.4	239.4	316.8	297	280.8	255.6	280.8	279	315	210.6	207	313.2	269.743	36.8745
							p-value	0.000287115			Ascites 19	Before chemotherapy	435	385	442.5	422.5	345	375	320	417.5	407.5	377.5	405	320	340	292.5	377.5	47.3733	0.000138
											Ascites 19	After chemotherapy	598.4	508.8	508.8	489.6	473.6	441.6	368	467.2	464	435.2	464	505.6	422.4	384	466.514	57.6161
U2	BEFORE 1	AFTER 1	U2	BEFORE 11	AFTER 11	U2	BEFORE 21	AFTER 21			Ascites 21	Before chemotherapy	0.8	0.4	1.9	0.6	0.2	1.1	0.7	1.8	1.7	0.7	0.3	0.4	1.4	0.5	0.892857	0.583707	4.23e-17
normalized	0.93	37.84	normalized	0.94	3.04	normalized	1.09	3.11			Ascites 21	After chemotherapy	412	468	357	360	415	667	645	570	493	555	477	465	505	532	494.357	94.1714
	1.08	38.09		1.08	1.11		0.95	3.43
	0.98	41.69		0.97	1.18		1.05	3.02
MEAN	1	39.21	MEAN	1	1.77		0.92	3.32
SD	0.08	2.16	SD	0.07	1.1	MEAN	1	3.22
	p-value	6.75e-06		p-value	NS	SD	0.08	0.19
							p-value	6.58938e-07
U4	BEFORE 1	AFTER 1	U4	BEFORE 11	AFTER 11	U4	BEFORE 21	AFTER 21
normalized	1.17	70.11	normalized	0.88	2.73	normalized	0.99	3.49
	0.82	63.33		1.17	2.88		1.04	3.31
	1.01	61.22		0.95	2.8		0.96	3.4
MEAN	1	64.88	MEAN	1	2.8		1.01	3.22
SD	0.18	4.64	SD	0.15	0.08	MEAN	1	3.35
	p-value	1.85e-05		p-value	0.0001	SD	0.03	0.12
							p-value	1.98503e-08
U4_atac	BEFORE 1	AFTER 1	U4_atac	BEFORE 11	AFTER 11	U4_atac	BEFORE 21	AFTER 21
normalized	1.14	15.98	normalized	0.61	1.8	normalized	0.9	3.95
	0.88	11.08		1.15	0.98		1.09	3.8
	0.99	11.01		1.23	0.37		0.91	4
MEAN	1	12.69	MEAN	1	1.05		1.1	3.85
SD	0.13	2.84	SD	0.34	0.72	MEAN	1	3.9
	p-value	0.00207		p-value	NS	SD	0.11	0.09
							p-value	1.52504e-08
U5	BEFORE 1	AFTER 1	U5	BEFORE 11	AFTER 11	U5	BEFORE 21	AFTER 21
normalized	1.04	68.36	normalized	1.06	0.61	normalized	1.07	1.15
	0.97	72.8		0.84	0.34		0.86	1.04
	0.99	99.53		1.1	0.64		1.15	1.23
MEAN	1	80.23	MEAN	1	0.53		0.92	1.11
SD	0.04	16.86	SD	0.14	0.17	MEAN	1	1.13
	p-value	0.00124		p-value	0.0206	SD	0.14	0.08
							p-value	NS
U6	BEFORE 1	AFTER 1	U6	BEFORE 11	AFTER 11	U6	BEFORE 21	AFTER 21
normalized	0.89	105.06	normalized	0.85	0.77	normalized	0.83	4.07
	1.02	156.86		0.95	1.09		1.22	2.36
	1.09	119.03		1.2	1.21		1.06	4.37
MEAN	1	126.99	MEAN	1	1.02		0.89	2.53
SD	0.1	26.8	SD	0.18	0.23	MEAN	1	3.33
	p-value	0.00124		p-value	NS	SD	0.17	1.03
							p-value	0.00434784
U6_atac	BEFORE 1	AFTER 1	U6_atac	BEFORE 11	AFTER 11	U6_atac	BEFORE 21	AFTER 21
normalized	1.07	3.26	normalized	1.12	10.4	normalized	0.88	1.24
	0.95	5.33		0.81	9.77		1.1	1.42
	0.98	6.65		1.07	10.26		1.07	1.35
MEAN	1	5.08	MEAN	1	10.14		0.95	1.54
SD	0.06	1.71	SD	0.17	0.33	MEAN	1	1.39
	p-value	0.01		p-value	1.81e-06	SD	0.1	0.12
							p-value	0.0029243
U11	BEFORE 1	AFTER 1	U11	BEFORE 11	AFTER 11	U11	BEFORE 21	AFTER 21
normalized	0.9	49.91	normalized	0.56	0.73	normalized	1.13	1.56
	0.89	15.65		0.25	0.13		0.92	1.55
	1.21	10.14		2.19	2.99		1.08	1.49
MEAN	1	25.23	MEAN	1	1.28		0.88	1.48
SD	0.19	21.54	SD	1.04	1.51	MEAN	1	1.52
	p-value	NS		p-value	NS	SD	0.12	0.04
							p-value	0.000184232
U12	BEFORE 1	AFTER 1	U12	BEFORE 11	AFTER 11	U12	BEFORE 21	AFTER 21
normalized	0.99	3.87	normalized	0.75	1.14	normalized	0.99	1.07
	1.05	3.16		0.98	1.47		0.86	1.14
	0.97	3.54		1.27	1.26		1.15	1.25
MEAN	1	3.52	MEAN	1	1.29		1	1.33
SD	0.04	0.35	SD	0.26	0.17	MEAN	1	1.19
	p-value	0.000252		p-value	NS	SD	0.12	0.11
							p-value	NS

## Sheet: Figure 3 b-e,f,i
Figure 3. Therapy-induced secretomes of ovarian cancer cells promote cell chemoresistance in vitro.
Figure 3B
Donor	Recipient	Secretome	Mean Relative cell number (%)	SD	Replicates (normalized)
SKOV3	SKOV3	TIS	1.61012	0.05386	1.5832	1.6769	1.60905	1.60258	1.66074	1.52827
SKOV3	SKOV3	CtrlS	0.93861	0.08358	0.97254	1.06947	0.98223	0.87237	0.85622	0.87884
SKOV3	SKOV3	Medium	1	0.05284	1.01131	0.96607	0.95638	0.94346	1.05654	1.06624
OVCAR3	OVCAR3	TIS	1.65861	0.45491	1.94656	1.39547	1.35117	1.3893	1.38596	2.5065	1.93286	1.37891	1.34805	1.37928	1.36476	2.52445
OVCAR3	OVCAR3	CtrlS	0.66467	0.04957	0.59019	0.64455	0.62967	0.72032	0.71485	0.69717	0.58497	0.64556	0.63085	0.7118	0.71187	0.69426
OVCAR3	OVCAR3	Medium	1	0.08876	0.85219	1.01884	0.98489	1.10767	0.95793	1.09251	0.85643	1.01257	0.96312	1.09887	0.96082	1.09416
MESOV	MESOV	TIS	1.50532	0.05284	1.4742	1.47543	1.56634
MESOV	MESOV	CtrlS	1.09173	0.05854	1.06757	1.15848	1.04914
MESOV	MESOV	Medium	1	0.02494	0.97297	1.00491	1.02211
HaCaT	HaCaT	TIS	0.70379	0.01074	0.69276	0.7044	0.71421
HaCaT	HaCaT	CtrlS	0.86094	0.00837	0.85338	0.85951	0.86993
HaCaT	HaCaT	Medium	1	0.08974	0.99561	0.91254	1.09186
Fibroblasts	Fibroblasts	TIS	0.74115	0.15168	0.71283	0.93259	0.78486	0.47276	0.80148	0.74238
Fibroblasts	Fibroblasts	CtrlS	0.98153	0.09792	1.12281	0.85503	0.95845	1.06741	0.96584	0.91967
Fibroblasts	Fibroblasts	Medium	1	0.1599	0.79224	1.25023	1.00092	1.09141	0.88458	0.98061
hTERT FT282	hTERT FT282	TIS	1.24691	0.11196	1.36792	1.14701	1.2258
hTERT FT282	hTERT FT282	CtrlS	1.01339	0.05753	1.0775	0.96627	0.9964
hTERT FT282	hTERT FT282	Medium	1	0.06127	0.94619	0.98713	1.06668
Figure 3C
	CtrlS	TIS
Normalized	0.902804	2.1028
	1.07664	1.59813
	1.02056	1.60935
Mean	1	1.77009
SD	0.122918	0.356858
p-value	0.01148
Figure 3D
Secretome	Repeats (Optical Density); Cisplatin concentration, μM						Secretome	Cisplatin concentration, μM						IC 50, μM	SD
	100	50	25	0				100	50	25	0		CtrlS	43.4	0.023628
CtrlS	0.483	1.1005	1.2366	2.3263		Mean	CtrlS	0.19975	0.479058	0.546995	1		TIS	62.1	0.01892
	0.4994	1.1486	1.2962	2.3133			TIS	0.241795	0.624125	0.71222	1		TIS + Brefeldin A	22.9	0.067762
	0.4951	1.1056	1.2785	2.2163			TIS + Brefeldin A	0.140024	0.382829	0.484084	1		TIS + Leptomycin B	54.5333	0.017622
TIS	0.5379	1.3559	1.6009	2.1655			TIS + Leptomycin B	0.285784	0.543042	0.616722	1		TIS + Z-VAD-FMK	13.9	0.06433
	0.5559	1.3066	1.476	2.1236			Medium	0.174448	0.385165	0.494521	1		Medium	23.2	0.047154
	0.5398	1.3407	1.4723	2.0437			TIS + Z-VAD-FMK	0.1	0.23	0.39	1
TIS + Brefeldin A	0.3245	0.8435	1.026	2.1902		SD	CtrlS	0.017266	0.023628	0.0240925	0.0263021
	0.381	0.9196	1.1638	2.1815			TIS	0.0181615	0.0189198	0.0482739	0.0293141
	0.3559	0.9047	1.1479	2.3793			TIS + Brefeldin A	0.0800127	0.045351	0.0677616	0.0496696
TIS + Leptomycin	0.7527	1.3484	1.4756	2.3068			TIS + Leptomycin B	0.147583	0.0176219	0.0242126	0.0445872
	0.8177	1.3573	1.5216	2.4657			Medium	0.0291695	0.0356071	0.0471536	0.0309704
	0.6083	1.3127	1.5481	2.5137			TIS + Z-VAD-FMK	0.03	0.03	0.03	0
TIS + Z-VAD-FMK	0.1649	0.2313	0.3298	0.8714
	0.1579	0.2297	0.3223	0.8573
	0.1692	0.2638	0.3251	0.8873
Medium	0.4426	0.9228	1.1022	2.2063
	0.4432	0.929	1.21	2.3005
	0.4209	0.8702	1.1443	2.3448
Figure 3E
Donor	Recipient	Secretome	Mean Relative cell number (%)	STD	Replicates (normalized)
SKOV3	Fibroblasts	TIS	0.58141	0.05526	0.57038	0.59874	0.48529	0.57668	0.60504	0.65231
SKOV3	Fibroblasts	CtrlS	0.6208	0.09164	0.57983	0.55147	0.78151	0.56408	0.56723	0.68067
SKOV3	Fibroblasts	Medium	1	0.11372	1.11239	0.95798	0.9958	0.85399	0.92647	1.15336
SKOV3	HaCaT	TIS	1.23186	0.03324	1.22871	1.26656	1.20032
SKOV3	HaCaT	CtrlS	0.95373	0.06349	0.8817	1.00158	0.97792
SKOV3	HaCaT	Medium	1	0.06945	1.06782	1.00315	0.92902
SKOV3	hTERT FT282	TIS	1.42591	0.03656	1.46711	1.39734	1.41329
SKOV3	hTERT FT282	CtrlS	1.21462	0.0718	1.21196	1.14419	1.28771
SKOV3	hTERT FT282	Medium	1	0.0423	1.0485	0.98073	0.97076
Figure 3F
Donor	Recipient	Secretome	Mean Relative cell number (%)	STD	Replicates (normalized)
Fibroblasts	SKOV3	TIS	0.25314	0.0611383	0.199413	0.341045	0.238873	0.233235
Fibroblasts	SKOV3	CtrlS	0.1274	0.0122494	0.12613	0.14586	0.129654	0.123312	0.112038
Fibroblasts	SKOV3	Medium	1	0.0711586	1.064	0.951262	0.925191	1.05484	1.07387	0.930828
HaCaT	SKOV3	TIS	0.72075	0.0255476	0.74977	0.710841	0.701645
HaCaT	SKOV3	CtrlS	0.798	0.0285999	0.768162	0.825176	0.800654
HaCaT	SKOV3	Medium	1	0.0897405	0.995606	0.912537	1.09186
hTERT FT282	SKOV3	TIS	1.19787	0.0176242	1.1776	1.2064	1.2096
hTERT FT282	SKOV3	CtrlS	1.04213	0.0176061	1.0416	1.0248	1.06
hTERT FT282	SKOV3	Medium	1	0.0724298	0.9976	0.9288	1.0736
Figure 3I
group	snRNA	value	sd	Replicates (normalized)
				point1	point2	point3
Extracellural vesicles	U1	26.84	1.49	27.2948	25.1756	28.0496
Supernatant	U1	51.05	5.48	45.6992	50.8002	56.6506
Extracellural vesicles	U2	14.17	1.01	13.0182	14.5877	14.9041
Supernatant	U2	8.73	0.27	8.42683	8.94456	8.81861
Extracellural vesicles	U4	5.58	0.22	5.52666	5.82177	5.39157
Supernatant	U4	1.89	0.07	1.82905	1.96645	1.87449
Extracellural vesicles	U4atac	8.6	0.74	7.78887	9.23827	8.77285
Supernatant	U4atac	15.85	1.26	14.5192	17.0247	16.0061
Extracellural vesicles	U5	20.71	0.78	21.3605	19.8453	20.9243
Supernatant	U5	23.69	0.98	23.9609	22.603	24.5061
Extracellural vesicles	U6	5.75	0.37	5.32282	5.96968	5.9575
Supernatant	U6	0.82	0.02	0.842375	0.813763	0.803862
Extracellural vesicles	U6atac	2.5	0.1	2.4025	2.60232	2.49518
Supernatant	U6atac	1.31	0.05	1.36377	1.30132	1.26491
Extracellural vesicles	U11	31.22	4.11	35.5238	30.8002	27.336
Supernatant	U11	15.89	0.78	14.9893	16.3404	16.3403
Extracellural vesicles	U12	0.58	0.05	0.606647	0.522321	0.611032
Supernatant	U12	1.93	0.07	1.87949	1.90061	2.0099

## Sheet: Figure 4 h
Figure 4. Splicing factors from drug-stressed cells are transferred to recipient cancer cells.
Figure 4H

## Sheet: Figure 5 d-i
Figure 5. Therapy-induced secretomes of ovarian cancer cells activate pathways important for cell response to DNA damage.
Figure 5D								Figure 5F							Figure 5G					Figure 5H			Figure 5I
								TIS, gamma H2AX foci number per cell			CtrlS, gamma H2AX foci number per cell				TIS, Tail Moment %		CtrlS, Tail Moment %			Cisplatin-DNA adducts number per cell			TIS, phosphoRPA foci per cell				CtrlS, phosphoRPA foci per cell
								0h	3h	6h	0h	3h	6h		w/o CP	CP	w/o CP	CP		TIS	CtrlS		0h	3h	6h	9h	0h	3h	6h	9h
								1	2	2	1	18	1		0.01502	0.316919	0	14.2913		6	2		7	0	3	23	38	55	21	46
								3	1	8	1	1	7		0.045645	1.20633	1.12539	18.7464		2	3		0	7	31	16	20	46	42	0
								2	1	1	1	1	1		0.047209	3.63219	1.29454	20.8667		3	1		6	6	3	15	17	62	31	140
								2	1	9	6	6	43		0.113683	3.92125	1.56277	21.5693		0	2		11	2	10	14	19	54	19	49
								2	3	12	2	16	1		0.489147	7.24689	6.80753	33.3177		9	1		15	0	8	31	33	52	14	35
								1	30	4	1	4	54		0.525021	10.2893	0	48.3783		2	11		37	0	1	19	14	51	31	51
								2	1	9	6	1	25		0.412521	20.0533	0	134.331		2	0		14	0	14	16	30	44	23	22
								2	19	27	1	3	10		0.627768	37.7427	0.01979	14.0176		8	4		26	0	10	32	32	42	22	1
								1	33	22	1	1	1		2.53442	45.6488	0.130503	15.0552		1	0		30	2	31	28	32	52	52	50
								2	1	12	1	19	1		1.69823	0.316919	0.288667	16.0236		3	1		59	4	6	44	25	48	24	40
								2	2	15	1	1	30		4.64534	1.20633	3.17452	20.2575		2	1		25	5	24	41	41	52	15	44
								1	1	18	3	2	21		4.42422	3.63219	3.60203	23.2714		3	6		28	4	18	29	56	29	20	40
								1	1	20	1	17	27		3.16549	3.92125	10.8572	27.2228		1	2		25	16	11	37	28	49	24	56
								1	7	41	29	14	53		0.012643	7.24689	14.4449	37.7041		0	6		44	8	26	32	19	98	26	61
								1	18	12	1	1	52		0.64684	10.2893	0	38.4221		6	0		25	11	10	55	25	43	29	0
								7	18	9	1	3	1		0.36554	20.0533	0	38.5753		1	4		89	13	9	35	35	24	28	53
								1	20	1	4	9	1		2.98373	37.7427	0.072621	12.7356		0	11		24	4	19	28	19	43	20	79
								2	52	11	4	3	1		2.76245	45.6488	0.074747	15.3045		0	6		44	15	9	34	11	35	17	52
								3	42	10	21	1	7		2.80473	0.107968	0.177016	50.7471		2	10		46	12	6	25	34	44	25	41
								2	19	19	5	1	1		4.87589	0.642834	1.27008	51.718		0	12		36	8	11	37	23	51	27	57
								1	1	3	9	2	8		11.0399	0.873003	1.45432	96.0462		1	7		40	3	16	54	20	59	23	0
								2	1	1	1	4	12		12.1993	1.74226	3.00558	103.144		0	10		21	4	27	45	31	38	15	52
								2	21	3	7	2	16		13.4016	1.76069	3.12662	5.21347		0	14		40	14	33	48	16	43	25	50
								1	28	41	1	1	3		18.299	3.96834	27.0268	16.1825		0	8		46	13	28	21	27	85	28	55
								1	24	6	1	27	1		0	15.6045	0	17.6923		3	5		19	18	26	40	10	107	26	87
								2	3	1	18	18	1		0.056969	19.6161	0.002979	24.8764		5	21		36	20	18	29	15	68	21	34
								1	1	3	5	1	27		0.08659	43.0777	0.127974	28.1352		2	4		33	13	25	24	11	28	33	43
								1	2	6	5	1	15		1.52055	0	0.424202	28.979		3	5		40	9	16	44	18	35	39	50
								1	3	20	2	17	28		1.214	2.17084	0.545696	29.2691		6	1		30	24	14	28	50	30	31	53
								8	14	3	2	17	1		2.23445	7.72241	3.76216	39.6252		4	6		39	71	18	60	17	58	25	44
								6	11	4	2	7	17		3.63239	12.0517	5.70706	46.6462		8	12		21	12	32	36	22	51	21	36
								1	15	54	7	2	4		4.11347	15.0374	9.12056	47.9464		4	10		17	10	16	18	13	66	21	67
								2	22	12	11	38	13		5.90695	34.7717	0	52.1381		0	8		31	21	18	6	27	52	8	61
								1	22	20	1	1	1		5.81236	40.463	0	59.2556		1	13		32	33	14	19	21	43	17	49
								1	3	27	1	12	1		8.03403	47.2937	2.04994	62.8487		2	6		32	24	12	25	23	66	24	55
								16	11	1	5	20	27		0.001931	0.344026	3.36538	85.2197		0	8		47	40	19	10	43	31	15	58
								1	1	61	1	1	3		0.128474	0.93824	4.86204	116.007		1	5		18	5	27	40	29	45	26	102
								2	31	23	7	1	6		0.220707	7.2761	0.006936	10.6515		1	15		41	15	26	32	14	54	29	19
								1	1	34	2	7	1		0.198084	7.32346	1.43486	13.0651		3	11		35	37	26	22	35	40	63	39
								1	1	1	20	10	17		0.250527	11.2901	1.82055	15.0029		6	4		29	14	8	45	28	36	14	22
								2	18	27	2	1	1		0.583869	13.9906	16.5328	19.6443		3	13		54	44	16	15	15	62	85	35
								2	3	47	2	1	30		0.742693	15.3508	0	20.9365		1	4		19	35	20	27	54	59	36	77
								2	18	3	1	2	11		1.35175	31.8852	0.001414	22.543		2	8		12	5	36	36	14	42	39	106
								1	1	58	17	2	9		1.22463	1.26802	1.42724	26.4439		2	2		28	9	20	39	20	42	32	25
								9	14	52	1	10	39		1.45725	1.40477	7.11881	26.6943		0	7		20	31	41	31	14	48	22	38
								4	1	1	8	9	34		1.48374	2.30706	21.0325	38.3547		7	17		16	38	13	38	22	62	16	34
								1	14	17	11	3	1		1.82609	3.79205	0	61.905		2	11		14	12	26	41	31	44	41	35
								5	2	2	3	8	6		3.02905	9.83679	6.5e-05	91.1319		1	20		27	37	11	38	21	68	49	67
								3	3	4	9	4	1		0.41672	11.6335	0.035023	4.89116		1	2		77	26	11	32	12	32	13	28
								8	10	15	1	4	34		0.718145	16.4519	0.041554	6.15734		1	7		18	15	6	26	14	37	41	44
								8	25	1	6	1	14		0.625037	21.0988	0.064788	10.7535		9	24		19	17	26	32	24	57	46	35
								1	1	1	3	3	15		1.00479	0.058487	0.168804	11.4163		0	14		79	9	12	36	23	126	84	65
								7	27	40	3	1	1		3.02909	0.201847	0.301743	15.5593		0	10		25	12	22	29	19	42	28	41
								11	14	31	1	8	23		3.49755	2.52761	0.315433	16.8502		0	8		35	23	25	27	23	22	18	33
								2	1	16	5	7	1		6.47081	3.34212	0.86172	19.4299		2	14		42	13	16	22	14	24	24	42
								9	4	1	2	20	17		8.43393	3.49544	2.55298	29.2416		1	11		21	41	7	25	24	35	42	72
								1	38	25	18	1	1		5.61144	4.47664	3.05559	30.7017		1	8		20	19	23	30	11	29	41	99
								1	12	2	1	1	19		11.7936	14.8505	3.44046	33.8591		0	9		51	16	7	25	9	47	35	51
								2	4	4	1	1	17		0	5.58576	7.88647	35.378		0	1		51	28	23	30	11	37	46	32
								1	16	23	2	2	21		0.036139	7.75523	37.649	35.5313		1	3		31	17	27	4	11	77	32	60
								1	4	30	2	1	45		0.147833	9.37828	0	37.6069		0	2		38	6	35	12	16	36	39	36
								5	31	21	18	19	5		0.273596	10.6609	0	49.0342		4	0		15	14	20	11	44	24	40	59
								1	9	3	18	15	9		3.01596	15.6812	0	50.2531		2	1		17	7	30	19	14	48	42	31
								1	2	35	6	1	3		0.801376	16.8209	0.058127	69.4429		1	4		22	22	25	13	12	38	43	47
								4	19	27	2	9	31		2.10735	19.9707	0.413637	97.7913		4	2		30	19	23	13	13	32	84	27
								1	10	1	3	1	39		1.98319	0	1.01426	3.39665		3	1		8	41	28	5	30	38	43	49
								4	13	14	4	1	29		3.0316	0.094977	2.0328	10.9318		1	1		40	19	23	25	24	79	36	39
								1	5	1	1	13	1		6.93309	0.124088	2.06103	19.7355		0	0		12	43	20	21	17	30	28	29
								1	2	1	3	12	6		6.29616	0.459738	17.0948	19.9431		1	8		2	14	24	23	16	33	78	33
								2	15	21	2	1	2		9.52952	0.553009	36.849	31.0938		0	0		4	29	36	18	18	37	28	61
								3	1	27	3	13	23		11.9664	0.737925	0	32.3117		2	3		41	42	32	18	17	148	58	49
								1	22	14	3	1	2		8.77482	2.08108	0	38.1166		1	3		21	12	26	27	11	45	35	106
								1	15	40	6	14	1		4.68464	5.80411	0.008057	41.8441		2	2		37	35	30	101	11	20	115	26
								1	1	1	1	1	31		8.25287	10.581	0.01937	42.8586		2	3		18	18	33	28	35	47	42	40
								2	16	1	6	2	9		0	19.0139	0.02064	51.0352		0	8		40	106	35	23	22	50	25	53
								6	28	56	4	17	2		0	22.4135	0.086738	5.48187		4	4		46	28	23	42	24	27	33	29
								3	28	19	1	26	16		0	35.0967	1.04436	7.97864		4	5		56	22	59	42	17	42	56	38
								2	7	13	4	4	27		0.044231	44.5637	1.6753	11.9805		1	3		13	26	57	35	20	27	42	45
								1	14	48	1	5	10		0.127031	0.15434	2.8857	17.2946		2	11		9	27	27	43	28	30	40	34
								2	4	1	5	1	2		1.75945	0.410564	10.0174	25.3479		5	2		31	11	35	25	25	39	34	26
								1	9	2	1	6	84		2.90103	0.589804	22.483	34.8764		2	11		38	26	43	18	27	34	76	0
								1	5	1	1	4	35		2.59124	0.634632	26.3441	35.0458		4	3		39	23	23	29	28	44	46	12
								1	5	62	4	7	1		3.5637	3.62549	36.0649	35.8572		5	2		21	26	38	36	28	42	37	18
								1	6	1	5	10	1		3.58955	3.83655	0	46.0009		8	2		47	28	38	19	50	76	37	9
								1	11	119	2	1	2		6.1898	19.1574	5.8037	60.5029		5	1		34	39	50	18	43	70	53	30
								2	1	46	6	1	1		11.861	21.7033	6.36853	62.7331		9	4		33	45	28	22	16	42	29	15
								1	10	3	5	8	1		0.003957	22.6588	6.78495	4.92697		0	1		21	10	56	1	15	46	51	27
								1	13	45	6	1	2		0.031058	32.822	7.37361	6.48111		1	10		12	19	25	9	24	53	45	55
								2	1	57	1	1	1		0.518398	0.522294	11.6694	18.0311		2	7		12	29	42	28	19	20	51	41
								4	10	1	3	1	7		0.530458	12.0474	37.4762	21.0518		5	13		18	26	28	45	12	0	37	7
								1	3	2	1	3	4		1.52481	18.5553	0	24.7674		1	13		19	6	30	1	16	39	53	27
								1	2	2	2	14	2		3.26198	23.0529	0.002409	29.0125		6	0		11	3	24	0	7	20	29	16
								1	1	50	3	1	1		2.31101	31.7204	0.026325	29.5582		4	0		24	36	33	0	48	34	58	10
								1	7	2	2	1	25		3.06367	33.6505	1.29986	42.1495		11	4		30	19	37	0	19	31	32	17
								1	1	55	1	20	25		2.77279	44.6907	1.51001	50.1937		3	6		24	2	40	0	27	45	44	11
								2	6	2	3	2	12		2.74223	0.000791	3.33274	54.8577		6	4		17	13	29	26	22	26	55	10
								1	15	1	2	2	1		7.65238	0.20866	22.4915	15.163		4	4		27	13	21	20	15	30	34	23
								1	1	1	4	10	32		9.25032	6.61199	27.1543	26.4551		2	7		28	4	37	29	12	69	49	21
								1	17	1	4	1	16		0.000266	8.1042	41.4723	29.574		4	15		17	36	36	31	23	59	43	6
								1	1	1	1	4	10		0.004182	14.3786	0.071982	31.1134		6	10		39	42	28	33	9	26	29	9
								1	1	2	1	3	8		0.01754	15.6979	1.66005	31.4841		8	2		21	22	40	9	7	33	52	12
								1	1	50	2	11	1		0.330389	30.9298	7.63233	31.6394		4	1		34	15	26	7	19	24	51	22
								1	2	1	1	1	2		0.954399	33.7377	21.2594	33.274		8	3		14	65	18	21	31	25	39	17
								2	34	2	1	3	4		1.8555	2.14455	0	33.3818		1	6		32	38	46	13	42	36	30	18
								1	1	1	1	1	5		2.4747	5.97975	0.008258	37.6526		9	2		44	13	19	9	28	40	53	37
								1	2	69	1	17	12		4.89426	6.10128	0.123889	42.1815		1	1		49	28	26	30	18	51	17	36
								1	2	28	1	2	30		5.60275	8.48268	0.25335	2.77317		6	0		23	22	50	27	12	20	43	23
								1	10	45	1	3	1		12.4822	12.038	1.01777	3.42183		7	1		8	41	43	21	37	31	25	17
								3	2	1	5	3	45		11.0844	14.1587	1.22162	6.61256		1	5		33	17	36	44	47	20	16	1
								1	15	11		1	8		20.4159	15.6005	1.28073	9.62698		1	2		10	21	51	21	21	51	15	18
								1	36	1		15	6		0.009802	24.1074	1.51595	11.0542		10	0		11	40	39	30	14	21	20	22
								1	3	1		1	13		0.375925	25.9201	3.37821	12.1542		3	0		13	42	32	33	16	22	36	30
								2	12	44		10	20		0.588059	0	3.96647	14.1727		12	0		8	21	37	27	22	25	61	22
								3	9	54		1	5		0.443901	0.063174	4.53907	14.3857		6	2		15	12	44	21	25	17	23	24
								7	2	31		1	1		0.820975	0.191944	32.6492	14.6122		1	1		13	12	31	16	16	28	21	35
								4	1	14		26	24		3.01492	0.461037	0	18.4918		0	2		11	4	35	27	15	26	35	17
								21	7	32		20	12		2.49543	2.99146	0	27.1661		6	1		1	1	22	26	8	20	31	41
								1	9	49		19	22		4.58139	3.36724	0.000155	30.0138		1	0		28	4	35	19	13	25	27	10
								2	3	51		20	1		5.67965	5.73679	0.000213	0.697918		1	2		56	11	39	14	19	29	105	31
								1	8	53		11	13		7.62132	16.9167	0.001371	1.36137		0	1		51	7	41	16	14	20	27	15
								1	26	14		4	1		5.33893	20.4306	0.382525	1.8448		2	1		15	6	20	9	17	83	23	34
								1	3	1		5	29		4.30271	25.6556	3.8225	5.79083		1	0		48	8	44	13	17	53	25	15
								4	1	1		11	20		13.6864	30.5258	4.67092	6.58368		5	0		58	21	15	25	21	58	20	22
								1	42	4		1	35		0.002366	30.7898	9.11505	8.22251		1	2		22	13	34	63	18	24	21	15
								1	13	26		13	1		0.058794	0	19.1526	9.08367		3	5		46	5	38	32	21	32	25	8
								2	26	2		13	1		0.073984	2e-06	28.2763	9.11314		3	0		32	89	63	39	28	22	57	45
								6	22	8		5	16		0.141216	0.005536	0	9.49527		1	3		41	21	32	23	24	22	33	17
								1	1	1		1	31		0.305339	0.234179	0	27.2888		0	1		48	35	37	83	49	25	21	19
								2	49	1		1	1		2.9258	0.432154	0.330751	57.4978		6	6		49	29	36	103	14	33	27	20
								1	17			12	1		2.98879	2.68267	0.351248	3.94997		2	2		30	14	25	25	41	21	20	17
								1	1				1		4.96145	17.7711	0.506815	7.31944		2	4		35	18	17	18	14	54	25	27
								1	1				64		7.95733	23.6148	0.626246	7.68426		1	3		43	9	22	20	13	13	23	16
								1	3				1		8.35278	34.7033	2.41042	9.56479		2	13		9	11	17	16	10	34	86	18
								6	1				43		13.2708	50.0971	2.73909	13.8575		1	36		4	5	17	23	25	39	99	15
									6				30		16.6888	58.4329	3.15609	14.755		1	8		7	21	18	17	23	19	25	21
									31				43		1.1e-05	78.8399	9.59748	17.1755		1	1		16	33	40	23	20	20	20	9
													38		0.001904	0	13.9835	17.783		2	2		33	30	16	20	11	36	37	14
													46		0.039807	0.004474	14.2648	25.4678		5	12		49	6	19	14	14	38	19	18
													3		0.803103	0.377572	0.009486	25.649		6	7		0	8	24	27	33	35	24	74
													43		1.11032	0.763012	0.275623	26.1545		2	7		1	6	43	37	35	32	22	1
													7		6.0964	1.27664	1.34809	30.9772		2	4		7	5	33	23	38	32	25	12
													31		11.3365	3.38058	1.45608	43.1054		5	3		16	1	34	22	32	27	44	19
													1		13.3311	3.75259	5.76399	3.06843		0	0		4	2	39	28	23	19	32	17
													1		15.8557	3.9779	5.77532	17.4897		5	7		17	6	22	27	46	34	41	9
															0	7.4871	7.42992	23.357		2	0		8	5	36	3	28	29	51	21
															0.007661	11.2783	13.3555	23.7276		1	4		15	5	39	39	48	27	124	18
															0.017456	20.7313	0	28.0006		2			41	66	31	22	41	22	68	25
															0.211507	29.4874	0	29.5031		8			39	20	35	29	21	25	76	26
															0.74396	33.2629	0	31.1468		29			26	19	30	30	21	27	43	30
															0.843477	37.867	3.1e-05	31.5772		6			16	10	42	19	26	31	149	17
															7.49447	0	0.153594	37.6759		1			44	32	43	30	31	38	69	37
															8.5282	0	0.254919	48.3971		7			79	11	40	22	19	47	59	11
															33.3081	0.030359	0.346438	51.8898		3			45	10	43	8	20	48	72	23
															35.0395	1.05199	2.51465	55.8905		2			30	4	34	4	16	60	66	70
															61.4517	1.43126	4.41409	153.275		3			135	10	77	34	29	37	46	21
															0.153951	2.18372	6.70209	2.85452		0			60	34	30	2	23	31	61	20
															0.488225	2.66516	7.07393	22.9163		11			19	47	30	4	45	36	74	18
															1.4231	3.49988	0	28.4452		7			41	18	54	5	44	39	85	21
															3.0597	9.18133	2.84641	29.2544		7			49	7	17	1	31	26	56	20
															5.37853	59.4186	24.5587	37.0246		12			25	5	18	6	26	23	46	31
															12.4517	1.24054	27.7467	40.8984		6			51	36	41	17	32	72	55	41
															17.3324	1.93591	0.62547	42.1854		7			37	8	35	39	65	43	65	15
															18.4366	2.78926	1.39356	44.0193		6			43	7	43	29	47	22	55	29
															33.198	3.87773	2.85328	44.2232		4			56	8	35	21	41	41	58	33
															0.000287	4.21733	24.9467	57.4133		4			45	4	50	16	49	36	58	22
															0.005412	9.05292	0	91.1688		11			28	21	35	46	39	32	52	24
															0.020758	13.4963	0	246.393		13			42	34	26	29	42	41	76	59
															0.280877	15.1374	0.134649	246.968		3			40	19	46	22	35	32	63	23
															0.494291	18.3844	1.23859	11.119		6			56	21	30	25	15	64	154	22
															1.34634	19.381	10.9075	20.5132		1			49	35	70	16	46	33	69	20
															1.66965	27.8087	13.5349	27.5979		7			47	33	23	12	33	27	70	42
															2.2925	0.341073	14.5197	27.714		0			39	44	23	18	35	50	55	20
															6.5467	4.28935	37.4746	28.4983		6			39	52	43	17	20	26	48	19
															7.94689	4.77649	0	39.3313		8			33	37	23	19	47	53	52	25
															14.7575	6.17244	1.74918	93.3713		7			27	54	40	16	31	58		29
															53.0348	6.1908	2.31275	107.186		2			24	55	35	16	20	51		18
															3.6e-05	6.62819	2.57224	152.492		11			51	39	24	20	33	17		14
															0.046386	8.81773	3.64391	157.455		5			58	50	32	6	60	33		10
															0.291249	12.3272	6.57459	3.69903		6			42	39	33	12	42	39		26
															0.642758	16.5557	7.81171	5.40001		6			47	59	39	15	27	43		26
															0.645295	26.0335	10.6207	15.951		6			21	34	39	26	31	39		30
															1.7195	33.0087	10.6581	27.7711		6			60	13	28	34	17	87		27
															2.50917	38.1073	0.085501	35.8391		5			47	20	80	31	33	63		28
															3.02735	0.000995	0.363067	35.9689		1			45	30	131	7	29	34		15
															4.46106	0.929512	0.6912	38.1981		6			72	42	39	13	28	28		47
															6.3562	1.0801	0.926051	50.019		8			38	22	23	2	43	38		63
															11.7306	1.71318	1.56204	56.4116		2			42	18	25	1	46	34		25
															16.1316	2.66969	3.01884	377.301		5			47	37	24	1	67	45		28
															31.2791	4.45752	3.16854	21.5117		1			22	3	11	32	0	49		33
															0.010996	4.72219	8.1817	26.6408		1			46	6	10	24	27	73		25
															0.250016	7.50817	12.2077	30.1812		0			15	26	12	35	14	63		24
															0.660739	11.858	14.3961	32.0608		1			7	16	12	82	22	43		22
															1.67803	18.7509	38.8922	35.3892		6			4	31	19	20	77	40		23
															1.95283	32.4217	49.9883	42.1003		0			67	22	25	18	20	38
															4.98494	34.4212	0	44.1079		3				30	32	23	86	58
															6.26645	2.25548	0.000168	294.695		2				22	30	28	34
															9.81992	4.10973	0.456364	19.165		2				42	39	61	59
															13.3425	5.69721	0.83588	22.6463		6				45	22	31	20
															18.7169	5.87437	3.92299	31.0601		3				53	12	41	18
															19.4137	11.2709	4.56498	51.2168		8				41	11	17	23
															0	11.4085	4.89302	53.0679		7				34	19	57	72
															0.00485	14.0671	9.45851	62.6091		5				38	20	32	61
															0.540752	15.7958	11.897	11.3978		5				42	0	41	25
															0.582448	20.4064	16.5495	19.3079		1				62	26	43	29
															2.93883	21.0987	17.214	28.0752		10				49	49	54	53
															7.50706	23.0677	0	31.6004		7				45	32	49	21
															9.95157	23.2454	7.5e-05	43.7678		13				24	20	31	18
															11.2451	28.8623	0.040295	52.2823		13				38	31	56	16
															11.6939	28.9944	0.113512	54.9321		0				49	30	52	9
															13.795	0.002255	3.45073	59.3918		0				24	23	28	64
															23.6763	0.122524	22.9774	70.2055		4				30	17	38	77
															41.6478	1.85064	26.6977	84.3468		6				62	30	23	22
															0.009738	2.06885	48.3599	281.143		4				70	26	38	18
															0.153462	4.81882	0.004674	6.96514		4				62	15	52	54
															0.279425	10.9705	0.05475	35.3491		7				59	66	32	45
															0.397241	12.6173	0.08796	48.2336		15				41	32	58	31
															0.628592	14.517	3.16608	49.6414		10					45	20	45
															1.52294	19.3058	4.51221	247.384		2					21	25	36
															1.53043	45.4828	13.097	351.164		1					22	36	27
															4.14151	3.78225	13.9619	31.2895		3					29	11	21
															5.53276	10.3848	20.2488	33.5705		6					24	5	29
															6.06856	14.7037	0.055844	40.9197		2					17	20	19
															13.975	17.9289	0.16553	50.7623		1					23	37	28
															0.051534	23.3142	0.170667	79.8238		0					21	29	31
															0.126294	36.3196	0.360872	87.3311		1					54	29	19
															0.384293	47.1256	1.1914	15.0081		5					41	30	45
															0.578996	52.7175	2.99304	16.3605		2					25	36	21
															0.599797	57.3785	5.28211	26.4182		0					19	27	12
															1.6541	0.159849	30.2078	26.784		0					38	52
															4.39959	0.393148	43.2512	31.8198		0					26	35
															5.02483	2.01757	50.6468	35.2822		2					21	26
															7.28403	4.07443	0	52.3224		1					6	32
															7.62684	5.21964	0	60.4305		2					8	34
															11.382	9.26765	0.051334	75.9931		1					25	40
															12.9318	9.75557	0.203515	86.0331		0					8	21
															0	12.4589	0.408638	11.2885		2					25	31
															0.060825	17.0201	0.722654	13.8352		1					38	7
															0.341305	19.7101	3.12378	21.7319		1					26	27
															0.519103	22.676	4.1362	32.5906		0					24	45
															0.648699	27.5128	10.7372	44.353		0					27	29
															0.660701	1.63922	12.7236	45.8386		2					27	10
															1.21955	1.64146	21.4604	48.2209		5					18
															5.72476	2.93939	21.6043	48.2922		0					43
															6.03623	3.10497	7e-06	49.0165		3					23
															6.51885	3.9729	0.007593	57.8562		1					46
															7.37943	8.08007	0.007741	59.1351		6					24
															9.05328	8.14622	14.6217	81.567		2					22
															10.183	8.25855	29.7496	89.0581		4					31
															15.3751	9.33895	0.565101	5.5953		3					36
															31.6896	10.1917	1.24619	18.3253		13					33
															0	12.2299	1.41447	35.6057		36					42
															0	12.7081	3.01032	41.1449		8					40
															0.02335	16.2714	12.4608	49.7531		1					55
															0.503278	0.236822	16.4883	84.5395		2					27
															2.33672	0.604988	22.1533	102.712		12					31
															3.75186	0.944812	39.7946	130.932		7					29
															4.07923	2.39531	0.639139	152.878		7					11
															4.36578	3.04556	13.946	19.4387		4					23
															4.4187	3.40489	18.041	31.482		3					20
															6.50786	5.0218	38.762	37.1931		0					22
															9.01452	8.15588	0.000118	37.4691		7					19
															10.2698	20.9495	0.006477	37.8997		0					27
															27.7221	0.437982	0.025273	38.4143		4					38
															35.2232	1.35911	0.185744	41.0147							34
															52.8017	1.62731	0.555972	43.2283
															0	3.03977	0.7221	48.966
															0.000548	3.24755	1.97083	50.8316
															0.036476	9.21566	15.4749	73.0757
															0.1719	13.4699	22.5921	137.374
															0.726244	15.3682	0	6.04018
															2.24239	7.23416	0	15.8299
															11.7209	9.36905	0	16.1764
															13.7552	17.5932	0.027838	19.0637
															14.8909	17.6741	0.050673	26.2495
															20.0053	23.0744	0.173294	26.368
															22.2701	25.3117	0.972325	28.2139
															39.2876	29.7726	1.74636	32.4977
															0	29.914	3.60925	34.7546
															0.000129	42.8869	5.75674	35.9968
															0.000681	66.3961	9.38933	40.6086
															0.001307	9.02862	0	56.4758
															0.020804	10.9942	0.145654	64.5949
															0.034611	11.1471	0.158987	68.1528
															0.102845	14.5088	0.294218	22.0045
															2.92335	15.9657	2.87098	22.5992
															6.88757	26.2422	2.89963	26.8884
															7.94882	36.6877	13.4455	28.4057
															8.72141	39.07	14.1186	40.0599
															9.78984	5.67059	20.6929	43.3573
															25.6388	9.40803	8.2e-05	46.8361
															0	13.3452	0.510969	71.3573
															0	13.5231	1.96082	72.2224
															0	17.7269	3.70057	227.637
															0	18.5278	7.1268	9.05314
															0.048296	20.1144	11.1937	15.3751
															0.051081	24.2319	27.849	16.3368
															0.22619	25.8947		20.3595
															1.2623	25.9418		22.6097
															3.47572	27.341		25.1712
															7.39146	33.5776		30.3263
															23.8083	37.6989		36.1913
															27.0037	10.2364		42.0194
															0	11.2015		50.4477
															0	13.3113		50.7895
															0	21.3805		20.3992
															0	23.8624		24.7296
															0.012345	37.5468		28.6092
															0.49687	0.608769		41.7563
															0.812356	0.715157		46.6999
															0.901688	0.813516		51.345
															3.72964	1.25072		52.118
															49.1894	1.52734		54.4938
															0	1.64336		57.4612
															0	1.81551		33.423
															0.000165	2.40283		37.5452
															0.065163	2.85028		45.9164
															0.077479	6.96151		47.3744
															0.255372	7.18201		54.5453
															2.41365	7.30101		56.2965
															7.21938	10.9147		63.8607
															13.1976	14.9739		65.0572
															14.2534	32.554		69.0727
															0	37.9271		75.6516
															0	0.065091		81.1232
															0	0.746677		118.01
															0	0.841978		175.255
															0	0.982021		38.5489
															0.165382	1.11273		41.2606
															0.425789	1.34142		42.8435
															0.511997	1.35621		46.6517
															0.795034	1.74884		49.3858
															7.45725	2.4008		61.148
															26.6087	2.8478		74.3015
															0	5.64616		94.4773
															0	5.68162		94.5573
															0.016474	7.88315		120.83
															0.57792	12.9251		31.8276
															1.03538	13.716		38.6482
															1.91736	35.8396		42.7194
															2.53486	39.8921		48.8155
															2.7364	2.75873		51.9387
															6.9571	3.62722		54.9135
															7.34828	4.38827		59.9033
															0	5.52136		60.7935
															0	5.77471		99.9798
															0.00031	6.49107		213.759
															0.005388	7.42608		10.5961
															0.181674	10.2307		25.5978
															0.295619	16.8687		26.2352
															0.522163	20.9203		29.5911
															1.52422	41.038		34.2308
															3.76631	4.62406		36.9535
															8.54501	12.754		42.296
															23.1844	13.8839		43.9997
															0	14.5087		48.0005
															0	14.5994		63.5377
															1.69505	14.6373		63.8384
															1.7561	15.3857		88.9988
															1.9836	17.1534		24.9479
															2.15508	18.4461		26.321
															2.48938	20.0646		28.5258
															3.51722	29.5082		36.6086
															3.52871	0.067585		49.3935
															9.7025	1.44582		54.3537
															10.576	8.76947		55.3065
															11.1328	10.0824		61.5429
															23.7514	11.2696		65.2795
															23.8959	20.7982		12.857
																22.8464		14.3637
																31.9		15.9743
																3.81178		17.5739
																5.00715		19.5165
																7.75236		23.3363
																7.82996		28.2057
																15.5822		29.0301
																15.6279		30.3556
																16.9764		32.0208
																22.5835		35.1079
																22.7324		41.9684
																24.2981		62.5089
																26.7823		12.7593
																		18.1611
																		19.7092
																		28.164
																		37.9272
																		48.3471
																		57.9401
																		65.1323
																		75.1212
																		27.8038
																		37.9352
																		49.7671
																		51.1373
																		196.334
																		9.57971
																		16.0289
																		59.0803
																		65.192
																		194.109
																		339.169
																		5.19904
																		5.27969
																		22.0282
																		29.1279
																		40.6198
																		46.2025
																		46.3353
																		48.455
																		58.3075
																		69.8177
																		74.2068
																		84.4217
																		5.90294
																		8.12155
																		25.5857
																		31.3359
																		35.3752
																		36.1262
																		36.22
																		49.6825
																		58.9664
																		67.4122
																		68.4405
																		18.8669
																		19.2567
																		21.8871
																		31.7979
																		35.8563
																		39.426
																		40.2264
																		42.7593
																		54.6675
																		55.4495
																		67.9618
																		68.431
																		88.2209
																		93.7407
																		25.3573
																		28.2665
																		29.5995
																		30.2711
																		39.8777
																		39.9454
																		42.2521
																		70.1765
																		78.4199
																		35.5167
																		36.2951
																		46.8816
																		49.7776
																		52.0174
																		60.242
																		64.3635
																		81.2696
																		100.706
																		102.203
																		32.0018
																		60.0548
																		62.3982
																		69.0953
																		77.7107
																		99.7672
																		106.741
																		110.086
																		116.981
																		124.189
																		124.801
																		153.877
																		319.733

## Sheet: Figure 6 a,d,e,h
Figure 6. Extracellular spliceosomal components contribute to the aggressiveness of ovarian cancer.
Figure 6A
Sample	% of viable cells
pCDH, repeat 1	26.73
pCDH, repeat 2	32.42
pCDH-SNU13, repeat 1	47.72
pCDH-SNU13, repeat 2	48.2
pCDH-SYNCRIP, repeat 1	45.57
pCDH-SYNCRIP, repeat 2	57.46
Figure 6D
	Ascites 1 after		Ascites 3 after		Ascites 15 after		Ascites 4 after		Ascites 22 after		Ascites 19 after		Ascites 20 after		Ascites 21 after		Ascites 23 after		Ascites 24 after		Ascites 10 after
	Mean	SD	Mean	SD	Mean	SD	Mean	SD	Mean	SD	Mean	SD	Mean	SD	Mean	SD	Mean	SD	Mean	SD	Mean	SD
U1	0.037761	0.004667	0.068775	0.008244	0.001627	0.010219	0.024913	0.005202	0.003738	0.006756	0.00165	0.00633	0.005718	0.002175	0.004015	0.008633	0.054011	0.009008	0.003172	0.006229	0.002349	0.005799
U2	0.03973	0.002702	0.006652	0.003686	0.0006	0.004947	0.0041	0.030032	0.000934	0.005494	0.00142	0.000895	0.002212	0.014769	0.001025	0.001697	0.004818	0.003292	0.001111	0.007648	0.000713	0.007892
U4	2.09415	0.003639	0		0		0		0		0		0		0		0.140898		0		0.02842	0.056673
U4a	0.11878	0.009375	0.00615		0.055157	0.00911	0.291122	0.028574	0		0	0.006676	0		0		0.014044		0.001696	0.007411	0.010212	0.003041
U5	0.008237	0.009636	0.008778	0.045198	0.000256	0.035598	0.018685	0.006074	9.21e-05	0.000889	0.000207	0.015988	0		0		0.00386	0.02656	0.000184	0.032906	5.85e-05	0.004907
U6	0.066356	0.010567	0.027042	0.004134	0.001865	0.008709	0.002919	0.000813	0.000777	0.002158	0.001494	0.003172	0.001463	0.012819	0.000393	0.009172	0.023186	0.008508	0.004157	0.005587	0.002872	0.003012
U6a	0.854428	0.016505	0.012018	0.008866	0.00165	0.008772	0.010165	0.006719	0.001752	0.007874	0.000676	0.017057	0.001822	0.025193	0.001185	0.022251	0.012368	0.013072	0.001059	0.00692	0.000496	0.006022
U11	1.22805	0.037245	0.726834	0.055821	2.56039	0.015051	19.946	0.013297	6.08967	0.067887	0.748996	0.036432	0.428697	0.046911	0.051345	0.010802	2.18514	0.046931	0.259061	0.013036	0.007475	0.013627
U12	322.472	0.00499	164.434	0.041234	18.1643	0.026826	643.456	0.160098	3.71414	0.004599	4.29611	0.004036	9.29441	0.004433	2.71891	0.003379	12.6646	0.033524	1.26549	0.041258	0.721813	0.154504
Figure 6E
Samples	18S rRNA CNRQ	18S SD	U12 snRNA CNRQ	U12 SD
2 before	0.07	0.01	0.42	0.03
2 after	2.41	0.07	0.93	0.01
3 before	0.25	0.01	0.61	0.07
3 after	0.14	0.03	0.82	0.18
4 before	3.65	0.4	0.52	0.05
4 after	0.04	0.01	0.59	0.11
22 before	19.72	3.37	0.62	0.11
22 after	1.74	0.03	0.68	0.03
19 before	0.08	0	0.43	0.02
19 after	1.13	0.06	0.58	0.02
21 before	0.53	0.03	0.51	0.03
21 after	3.29	0.22	0.51	0.04
23 before	0.3	0.05	0.53	0.11
23 after	0.1	0.02	0.78	0.17
25 before	5.2	0.44	0.68	0.06
25 after	2.78	0.28	0.7	0.07
24 before	0.05	0.01	0.95	0.25
24 after	20.03	1.2	1.43	0.16
11 before	0.01	0.12	0.13	0.26
11 after	0.02	0.08	0.16	0.13
1 before	0	0.07	0.04	0.04
1 after	0.01	0.04	0.14	0.1
Figure 6H
Time, h	SKOV3-U6atac, Cell Index			SKOV3-U6-GFP, Cell Index			SKOV3-U12, Cell Index			SKOV3-U2-GFP, Cell Index
0	0	0	0	0	0	0	0	0	0	0	0	0
0.000833	0.0035	-0.0004	0.0006	-0.001	-0.008	0.0066	-0.0047	-0.0062	0.0062	0.0098	-0.0076	-0.0038
0.017778	-0.0036	0.003	-0.0015	-0.0034	-0.005	-0.0012	-0.004	0.0027	0.004	0.0107	0	-0.0026
0.024444	0.0015	-0.0002	-0.0033	0.0022	0.0037	-0.0021	0.0063	0.003	0.0091	0.0017	-0.0006	-0.0026
0.274722	-0.0004	-0.0072	-0.002	0.0211	0.0119	0.0175	0.0409	0.0262	0.0362	0.0131	-0.0018	0.0034
0.525278	0.0173	0.0102	0.0213	0.0208	0.0253	0.0267	0.0483	0.0404	0.0616	0.0263	-0.0058	0.0098
0.775556	0.0386	0.0429	0.0431	0.0022	0.0377	0.0316	0.0659	0.0598	0.0817	0.0396	0.0079	0.0286
1.02583	0.0585	0.0617	0.0645	0.0102	0.0481	0.0432	0.0425	0.0719	0.1004	0.0594	0.0166	0.0446
1.27639	0.0779	0.082	0.0847	0.0144	0.0581	0.0513	0.0555	0.0857	0.123	0.067	0.0314	0.0559
1.52667	0.0959	0.1008	0.093	0.0189	0.0633	0.0516	0.0643	0.1053	0.1306	0.0831	0.0381	0.0695
1.77694	0.1095	0.1102	0.1034	0.0251	0.0705	0.0558	0.0723	0.0999	0.1404	0.09	0.0443	0.0782
2.0275	0.1161	0.1165	0.1158	0.0286	0.0752	0.0665	0.083	0.0992	0.1527	0.0911	0.0534	0.0804
2.2775	0.1278	0.1243	0.1197	0.0292	0.0822	0.0697	0.0839	0.0908	0.1601	0.0973	0.0589	0.0892
2.52806	0.1355	0.131	0.1321	0.0338	0.0825	0.0745	0.0965	0.0843	0.1648	0.0982	0.0675	0.0943
2.77778	0.1482	0.1445	0.1415	0.0366	0.091	0.0783	0.0997	0.0844	0.1736	0.1058	0.0752	0.1051
3.02833	0.1616	0.1562	0.1484	0.0427	0.0949	0.0864	0.1064	0.0895	0.18	0.113	0.0828	0.113
3.27861	0.1748	0.1691	0.1654	0.0535	0.0974	0.0897	0.1185	0.1003	0.1855	0.1053	0.0899	0.128
3.52889	0.1861	0.1802	0.1858	0.0599	0.1062	0.1015	0.1303	0.1127	0.1908	0.1102	0.1019	0.137
3.77917	0.2039	0.1937	0.2011	0.0652	0.1123	0.111	0.1383	0.1227	0.1929	0.124	0.1098	0.1482
4.02944	0.2247	0.209	0.2182	0.0714	0.1208	0.1153	0.1451	0.1294	0.1996	0.1366	0.12	0.1594
4.28	0.2464	0.2251	0.2317	0.0752	0.1327	0.1262	0.1511	0.1347	0.211	0.1494	0.1337	0.1686
4.53028	0.2592	0.2406	0.2499	0.0798	0.1361	0.1354	0.1633	0.155	0.2227	0.1549	0.1444	0.1742
4.78056	0.2763	0.2568	0.2631	0.0866	0.1444	0.1406	0.1717	0.1615	0.2311	0.1662	0.1482	0.1901
5.03083	0.2873	0.2686	0.2835	0.0976	0.1478	0.1483	0.1803	0.1673	0.2373	0.1704	0.1608	0.1977
5.28056	0.3024	0.2816	0.2966	0.097	0.1558	0.1548	0.1867	0.1751	0.2478	0.1817	0.1696	0.2031
5.53056	0.319	0.2963	0.3079	0.1011	0.161	0.1609	0.1904	0.182	0.2562	0.193	0.1785	0.1985
5.78083	0.3326	0.3159	0.3224	0.104	0.1592	0.1625	0.1913	0.1822	0.2604	0.2037	0.1856	0.2018
6.03056	0.3457	0.3276	0.3346	0.1051	0.1662	0.1706	0.1997	0.1898	0.2684	0.2057	0.1947	0.2056
6.28083	0.3633	0.3402	0.3508	0.1111	0.1707	0.1759	0.2055	0.1959	0.2745	0.2132	0.2036	0.2163
6.53139	0.3778	0.3491	0.3665	0.1149	0.1782	0.18	0.2106	0.2007	0.2823	0.2195	0.2082	0.2211
6.78167	0.3901	0.3613	0.3803	0.1212	0.1799	0.1899	0.2197	0.2153	0.2873	0.2255	0.2184	0.2254
7.03222	0.403	0.3719	0.3999	0.1294	0.1821	0.191	0.2272	0.2188	0.2906	0.2275	0.2264	0.2335
7.2825	0.4219	0.3856	0.412	0.1248	0.19	0.1973	0.233	0.2243	0.3047	0.2387	0.2339	0.2385
7.5325	0.4382	0.3987	0.4239	0.1344	0.1968	0.2005	0.2371	0.2325	0.3098	0.2486	0.244	0.2472
7.78306	0.4538	0.409	0.4419	0.1384	0.201	0.2063	0.2464	0.2429	0.3225	0.2539	0.2533	0.249
8.03306	0.4676	0.4227	0.4605	0.148	0.2043	0.2076	0.253	0.2542	0.3274	0.2571	0.2594	0.2576
8.28333	0.4866	0.4406	0.4759	0.1481	0.2102	0.2125	0.2581	0.2616	0.3384	0.2681	0.267	0.2636
8.53361	0.5057	0.4594	0.4963	0.1538	0.2153	0.2181	0.264	0.2681	0.3466	0.2722	0.2746	0.2696
8.78417	0.5251	0.4782	0.514	0.16	0.2241	0.2223	0.2656	0.2718	0.356	0.2831	0.2842	0.2836
9.03444	0.5451	0.4977	0.5318	0.164	0.2307	0.2296	0.2724	0.2824	0.3676	0.2925	0.2899	0.2942
9.28472	0.5649	0.5205	0.5588	0.1761	0.231	0.2282	0.284	0.2931	0.3696	0.2967	0.2997	0.3065
9.53528	0.5916	0.5419	0.5815	0.1817	0.2387	0.2381	0.2857	0.2968	0.3846	0.3077	0.3053	0.3155
9.785	0.6144	0.5621	0.6061	0.1871	0.2457	0.2463	0.2947	0.3056	0.3966	0.3187	0.3163	0.3236
10.0353	0.6366	0.5844	0.6395	0.1941	0.251	0.2493	0.3089	0.3208	0.4023	0.3212	0.3307	0.3359
10.2856	0.6699	0.6074	0.6585	0.1965	0.2648	0.2635	0.3181	0.3324	0.4197	0.3342	0.346	0.3439
10.5358	0.6894	0.6309	0.6922	0.2056	0.2658	0.2722	0.3279	0.3438	0.4251	0.337	0.3596	0.3575
10.7861	0.7179	0.6576	0.7175	0.2092	0.2786	0.2847	0.334	0.356	0.4403	0.3524	0.3706	0.3729
11.0364	0.7429	0.6837	0.7475	0.2184	0.2886	0.2937	0.3455	0.3657	0.455	0.3631	0.3849	0.382
11.2867	0.7727	0.7129	0.7748	0.2234	0.294	0.3005	0.3553	0.3743	0.4687	0.372	0.3905	0.4049
11.5369	0.7968	0.736	0.8091	0.2358	0.304	0.3119	0.3705	0.3925	0.4754	0.3827	0.4085	0.413
11.7875	0.8265	0.7701	0.8354	0.2423	0.3138	0.3218	0.3772	0.3997	0.4941	0.3965	0.4146	0.43
12.0378	0.8545	0.8009	0.8735	0.2546	0.3225	0.3297	0.3935	0.416	0.5044	0.4017	0.4355	0.44
12.2881	0.8896	0.8356	0.9134	0.264	0.3343	0.3427	0.4054	0.4316	0.5134	0.417	0.4493	0.4548
12.5386	0.9245	0.8675	0.9538	0.2702	0.3483	0.3582	0.416	0.4471	0.5347	0.4362	0.4709	0.4674
12.7892	0.9566	0.9075	0.9902	0.2836	0.3516	0.3685	0.4296	0.4591	0.5456	0.449	0.4849	0.4862
13.0394	0.993	0.9384	1.0279	0.2919	0.3678	0.3832	0.4483	0.4782	0.5622	0.4673	0.5038	0.5002
13.29	1.0345	0.9751	1.0585	0.3026	0.3764	0.3944	0.4586	0.4895	0.5814	0.4863	0.5165	0.5193
13.5403	1.0746	1.0102	1.1011	0.3108	0.3899	0.4086	0.4749	0.5087	0.6002	0.5003	0.5333	0.535
13.7906	1.1128	1.0501	1.1392	0.3199	0.4012	0.421	0.4951	0.5239	0.6165	0.5152	0.5563	0.5467
14.0408	1.1487	1.0902	1.1868	0.3356	0.4092	0.4332	0.5108	0.5372	0.6258	0.5269	0.5765	0.5657
14.2911	1.1929	1.129	1.2202	0.342	0.4256	0.452	0.5242	0.5545	0.649	0.5484	0.5902	0.5826
14.5414	1.2299	1.1704	1.2709	0.3608	0.433	0.4611	0.5379	0.5662	0.6632	0.5617	0.6109	0.6033
14.7919	1.2691	1.2131	1.3097	0.3737	0.4428	0.4784	0.5551	0.5862	0.6782	0.5773	0.6252	0.6251
15.0422	1.3118	1.2554	1.3473	0.3844	0.4679	0.4973	0.5766	0.6058	0.7015	0.6001	0.6488	0.6377
15.2919	1.3545	1.3014	1.3948	0.4002	0.4749	0.5092	0.5908	0.6207	0.7252	0.6139	0.6684	0.664
15.5422	1.4021	1.3442	1.4434	0.4142	0.4915	0.5302	0.6112	0.641	0.745	0.6328	0.6842	0.6863
15.7928	1.4367	1.3872	1.4866	0.4292	0.5069	0.5464	0.6315	0.6629	0.762	0.6501	0.7051	0.7047
16.0433	1.4779	1.439	1.5328	0.445	0.5177	0.5598	0.6475	0.6797	0.7794	0.6685	0.721	0.7289
16.2936	1.5256	1.4847	1.5735	0.4531	0.5352	0.5823	0.6658	0.7047	0.8044	0.6923	0.7367	0.7483
16.5442	1.5698	1.5286	1.6271	0.4674	0.5528	0.6008	0.689	0.7229	0.8171	0.7056	0.7585	0.7701
16.7942	1.6175	1.5804	1.6737	0.4837	0.5648	0.6128	0.7009	0.7403	0.8356	0.7299	0.7774	0.7997
17.0444	1.6639	1.6216	1.721	0.4972	0.5855	0.6317	0.7201	0.7626	0.8533	0.7555	0.8001	0.8216
17.295	1.7097	1.6694	1.761	0.5115	0.6048	0.6506	0.737	0.7866	0.8726	0.7751	0.8219	0.8432
17.5453	1.7456	1.7165	1.812	0.5299	0.6202	0.6718	0.7587	0.8117	0.887	0.7945	0.8456	0.8596
17.7956	1.7915	1.7686	1.857	0.5437	0.6364	0.6912	0.7761	0.8352	0.9118	0.8188	0.862	0.8839
18.0456	1.8427	1.8203	1.9028	0.5599	0.6527	0.7111	0.7962	0.8545	0.93	0.8366	0.8811	0.9045
18.2958	1.8837	1.8673	1.9554	0.5798	0.665	0.7294	0.8148	0.8695	0.9463	0.8552	0.9011	0.9308
18.5461	1.9279	1.9169	2.0024	0.596	0.6789	0.7473	0.831	0.8843	0.9665	0.8767	0.9198	0.9529
18.7967	1.9729	1.969	2.0389	0.6101	0.6999	0.7719	0.8468	0.9093	0.9962	0.9089	0.9346	0.9769
19.0467	2.0068	2.0176	2.0923	0.6263	0.7159	0.7884	0.8746	0.9254	1.0067	0.9236	0.9595	1.0019
19.2972	2.056	2.0598	2.1298	0.6368	0.7373	0.8095	0.8971	0.94	1.0319	0.9487	0.9776	1.0284
19.5475	2.1033	2.104	2.1678	0.6514	0.7539	0.8328	0.9179	0.9592	1.0546	0.9754	0.9946	1.0525
19.7978	2.1626	2.1451	2.2268	0.6713	0.7647	0.8485	0.9337	0.9697	1.076	0.9969	1.0159	1.0812
20.0481	2.2134	2.1879	2.2579	0.6906	0.7826	0.8717	0.9533	0.9841	1.0911	1.0165	1.0365	1.1034
20.2983	2.2658	2.238	2.2948	0.7024	0.8078	0.893	0.9769	1.0029	1.11	1.0442	1.0563	1.1199
20.5486	2.3143	2.2927	2.3324	0.7231	0.8221	0.9123	0.9891	1.0177	1.1323	1.0663	1.072	1.1441
20.7989	2.3637	2.3541	2.3722	0.746	0.8343	0.929	1.0087	1.0331	1.1476	1.0856	1.0927	1.1678
21.0492	2.4071	2.4059	2.4012	0.7598	0.855	0.9521	1.0326	1.055	1.1681	1.1067	1.1102	1.1833
21.2994	2.4654	2.442	2.4402	0.7749	0.8729	0.9738	1.0432	1.0746	1.1906	1.133	1.126	1.2172
21.55	2.5085	2.4942	2.4813	0.7901	0.8868	0.997	1.0566	1.0947	1.2096	1.1511	1.1482	1.24
21.8003	2.5426	2.5487	2.5188	0.8051	0.9048	1.019	1.0741	1.1183	1.2176	1.1671	1.169	1.2494
22.0506	2.5858	2.5859	2.5585	0.8241	0.9187	1.0326	1.086	1.1315	1.2387	1.189	1.1858	1.28
22.3008	2.6248	2.6296	2.5903	0.8379	0.9402	1.055	1.1102	1.1598	1.2523	1.21	1.2001	1.2928
22.5511	2.6756	2.6612	2.6443	0.8478	0.9546	1.0712	1.1283	1.1787	1.2723	1.2349	1.2052	1.3274
22.8014	2.7184	2.6936	2.6782	0.8588	0.9711	1.0968	1.1513	1.2041	1.2882	1.2543	1.2271	1.3453
23.0517	2.7459	2.7361	2.7181	0.8778	0.9872	1.1135	1.163	1.2074	1.3034	1.2675	1.2531	1.3645
23.3019	2.7726	2.7885	2.7412	0.8892	0.997	1.1261	1.1758	1.2247	1.3132	1.2875	1.2725	1.3817
23.5522	2.8303	2.8156	2.7604	0.9048	1.0208	1.1472	1.1974	1.2441	1.3311	1.3094	1.2871	1.3824
23.8028	2.8705	2.8513	2.79	0.9191	1.0391	1.1652	1.2093	1.2636	1.3426	1.3291	1.3031	1.3952
24.0525	2.9103	2.8855	2.8254	0.9322	1.0602	1.1765	1.2197	1.2705	1.3591	1.3543	1.311	1.4242
24.3022	2.931	2.9182	2.8387	0.9442	1.0758	1.1924	1.2242	1.2879	1.376	1.3756	1.3374	1.4383
24.5525	2.9524	2.9215	2.8555	0.9583	1.0804	1.1992	1.2427	1.3044	1.3809	1.3841	1.3583	1.4433
24.8028	2.9716	2.9528	2.8958	0.9755	1.0878	1.2113	1.2579	1.3104	1.4048	1.4102	1.3866	1.4645
25.0531	2.9844	2.9635	2.9127	0.9787	1.103	1.2248	1.2576	1.3121	1.4189	1.431	1.3862	1.4729
25.3022	2.9767	2.9636	2.9081	0.985	1.0997	1.2187	1.2593	1.3093	1.4211	1.4244	1.3774	1.4628
25.5525	2.9609	2.9533	2.9189	0.9895	1.103	1.2147	1.2501	1.2955	1.418	1.4215	1.3792	1.4638
25.8028	2.9796	2.9544	2.9168	0.9957	1.1136	1.2168	1.2498	1.2857	1.4224	1.4218	1.3784	1.4773
26.0531	2.9826	2.9493	2.8913	1.0033	1.1188	1.2221	1.2567	1.2965	1.42	1.4231	1.3855	1.4825
26.3033	2.9886	2.9734	2.9018	1.0031	1.1223	1.2344	1.2539	1.2987	1.4298	1.4337	1.3868	1.5004
26.5539	2.9969	2.981	2.9101	1.0097	1.1238	1.2408	1.2693	1.3024	1.4301	1.4341	1.3915	1.492
26.8042	3.0127	2.9889	2.936	1.0141	1.1367	1.259	1.2721	1.3011	1.4417	1.4334	1.3908	1.4959
27.0544	3.0614	3.0064	2.9369	1.0214	1.15	1.2776	1.2732	1.3006	1.4608	1.4352	1.3882	1.5103
27.3047	3.0465	3.0113	2.8944	1.021	1.1485	1.2755	1.2816	1.2975	1.4521	1.425	1.3945	1.5025
27.5553	3.0302	2.991	2.8692	1.0255	1.1483	1.2818	1.2734	1.2933	1.4364	1.4206	1.3928	1.4851
27.805	3.0445	2.9946	2.8719	1.0259	1.1463	1.2834	1.2728	1.2902	1.4307	1.4135	1.3981	1.4845
28.0547	3.0474	2.9646	2.8503	1.0136	1.1484	1.2832	1.261	1.2986	1.4285	1.4188	1.3855	1.4822
28.305	3.0417	2.961	2.8185	1.0212	1.1532	1.2875	1.2469	1.295	1.4276	1.4028	1.3722	1.4729
28.555	3.0215	2.9103	2.7928	1.0232	1.1418	1.2874	1.244	1.2841	1.4128	1.3924	1.3663	1.4544
28.8053	3.0287	2.8977	2.7693	1.012	1.1465	1.2904	1.2412	1.2781	1.408	1.3955	1.3607	1.4434
29.0556	3.03	2.8867	2.7648	1.0225	1.144	1.2885	1.2488	1.279	1.3982	1.3859	1.3582	1.4449
29.3058	3.0111	2.8944	2.7486	1.0288	1.1469	1.2827	1.2531	1.276	1.3918	1.3808	1.3613	1.4352
29.5564	3.0244	2.8991	2.7478	1.0288	1.1453	1.281	1.2532	1.2849	1.3995	1.3907	1.3724	1.4431
29.8061	3.0459	2.9117	2.7334	1.0335	1.1409	1.2762	1.2495	1.2872	1.4036	1.3948	1.3771	1.4502
30.0558	3.0632	2.9182	2.7171	1.038	1.1492	1.2801	1.2567	1.28	1.4114	1.411	1.3862	1.4566
30.3061	3.0635	2.9222	2.7057	1.0348	1.1534	1.2941	1.2581	1.292	1.419	1.4247	1.3941	1.4527
30.5567	3.0395	2.9342	2.7052	1.0387	1.1577	1.2947	1.25	1.2787	1.4284	1.4336	1.4004	1.4594
30.8067	3.0042	2.9317	2.7112	1.0443	1.158	1.3013	1.2495	1.2892	1.4195	1.4466	1.3997	1.4584
31.0564	2.9923	2.9432	2.7189	1.0489	1.161	1.3112	1.2445	1.298	1.4076	1.452	1.4053	1.463
31.3067	2.9909	2.9432	2.727	1.0514	1.1608	1.3218	1.2514	1.3015	1.4146	1.4681	1.3967	1.466
31.5569	3.0122	2.9554	2.724	1.0464	1.163	1.3269	1.2562	1.2981	1.4258	1.4905	1.3984	1.4887
31.8072	2.9908	2.9654	2.692	1.0487	1.1593	1.3288	1.2611	1.2902	1.422	1.4992	1.4124	1.4939
32.0575	3.012	2.9706	2.7002	1.0404	1.1626	1.3268	1.2785	1.2954	1.4406	1.5077	1.4059	1.5137
32.3081	3.0287	2.9667	2.7067	1.0492	1.1512	1.3298	1.2794	1.3034	1.4326	1.5111	1.4231	1.5207
32.5578	3.0346	2.965	2.7183	1.0538	1.1561	1.3262	1.2904	1.3201	1.4421	1.5136	1.4429	1.5299
32.8081	3.0407	2.9704	2.7101	1.0641	1.1556	1.3315	1.2949	1.338	1.4529	1.5072	1.4573	1.534
33.0586	3.0682	2.9702	2.7293	1.0738	1.1674	1.3398	1.305	1.3478	1.4563	1.5067	1.467	1.541
33.3089	3.0897	2.9876	2.7474	1.0846	1.1771	1.3367	1.3122	1.3562	1.4589	1.5114	1.4853	1.5631
33.5592	3.1081	2.9938	2.75	1.0919	1.1806	1.3486	1.3118	1.3657	1.4669	1.5099	1.4924	1.5888
33.8097	3.1194	2.9813	2.7558	1.0971	1.1981	1.3674	1.3316	1.3754	1.4798	1.5382	1.4789	1.6114
34.06	3.1547	2.985	2.7468	1.1039	1.2076	1.3771	1.3527	1.384	1.5001	1.5489	1.4847	1.6133
34.3097	3.1831	3.0032	2.775	1.1246	1.2102	1.3845	1.38	1.4009	1.5256	1.5589	1.5019	1.635
34.5603	3.2259	3.0179	2.7841	1.1392	1.2235	1.3847	1.3953	1.4094	1.5448	1.5793	1.5249	1.6523
34.8106	3.254	3.0625	2.8028	1.147	1.2372	1.3958	1.4031	1.4305	1.5758	1.5932	1.5511	1.6892
35.0608	3.299	3.0986	2.8315	1.16	1.2582	1.4018	1.4205	1.4536	1.6013	1.609	1.5745	1.7194
35.3114	3.3171	3.1435	2.8676	1.1683	1.2762	1.4227	1.4438	1.4656	1.6261	1.6365	1.603	1.7506
35.5611	3.3544	3.2018	2.9196	1.1729	1.2944	1.4394	1.4675	1.4911	1.6487	1.6534	1.6216	1.7778
35.8114	3.4032	3.2759	2.9652	1.1833	1.3046	1.4442	1.4851	1.5121	1.6678	1.6719	1.6508	1.804
36.0617	3.4448	3.3293	2.9907	1.205	1.321	1.4419	1.4959	1.5366	1.6924	1.7041	1.6773	1.8346
36.3122	3.4856	3.3706	3.0183	1.2257	1.3513	1.4569	1.5168	1.5529	1.7236	1.7363	1.7037	1.8758
36.5625	3.5357	3.439	3.0906	1.2506	1.363	1.4702	1.552	1.5827	1.7444	1.765	1.7175	1.9086
36.8128	3.6056	3.4726	3.1439	1.2812	1.3732	1.4786	1.5689	1.5922	1.7687	1.7772	1.7435	1.9375
37.0631	3.6449	3.5171	3.1873	1.3096	1.3875	1.499	1.6054	1.6071	1.7837	1.8103	1.781	1.9736
37.3133	3.6964	3.5702	3.2269	1.3312	1.4075	1.5227	1.6294	1.6326	1.8136	1.8372	1.793	2.0203
37.5636	3.7752	3.6371	3.2744	1.3401	1.4231	1.5526	1.6593	1.6647	1.832	1.871	1.8173	2.0514
37.8139	3.8174	3.7009	3.315	1.357	1.4554	1.589	1.6938	1.6932	1.8625	1.9001	1.8347	2.087
38.0642	3.9164	3.7469	3.3398	1.3773	1.4813	1.6136	1.706	1.7161	1.89	1.9284	1.874	2.1416
38.3144	3.9673	3.7884	3.3869	1.3952	1.5031	1.6203	1.729	1.753	1.9227	1.9541	1.9057	2.1745
38.5647	4.0015	3.8125	3.4173	1.4223	1.5338	1.6511	1.7604	1.789	1.9587	1.9961	1.9362	2.2185
38.8153	4.0651	3.8637	3.4636	1.455	1.5457	1.6807	1.798	1.802	1.9924	2.0388	1.964	2.2561
39.065	4.1155	3.9201	3.5017	1.4715	1.5636	1.7195	1.8363	1.8335	2.0395	2.0809	1.9756	2.3034
39.3147	4.1708	3.9701	3.5658	1.4907	1.586	1.7437	1.8789	1.8666	2.0522	2.0997	2.0116	2.3467
39.565	4.2406	4.0154	3.6174	1.5028	1.6183	1.7697	1.9077	1.8947	2.0875	2.1383	2.0382	2.3864
39.8153	4.2691	4.0616	3.6722	1.5255	1.6394	1.7888	1.9269	1.9128	2.1189	2.1787	2.0652	2.4371
40.0656	4.3196	4.1146	3.693	1.5481	1.6611	1.8096	1.9527	1.9399	2.1444	2.2323	2.095	2.4863
40.3158	4.3406	4.1375	3.7181	1.5743	1.6842	1.8229	1.9631	1.9637	2.1658	2.2555	2.1445	2.5292
40.5664	4.3669	4.1865	3.7603	1.6047	1.7196	1.862	1.9881	1.9951	2.199	2.3005	2.1912	2.5755
40.8167	4.4113	4.2331	3.8026	1.6213	1.7349	1.8963	2.0268	2.0142	2.2361	2.3351	2.2182	2.6125
41.0669	4.4431	4.2693	3.8437	1.6424	1.7558	1.929	2.0583	2.0481	2.2624	2.3816	2.2369	2.6677
41.3169	4.4753	4.3044	3.8799	1.6693	1.7709	1.9636	2.0787	2.0693	2.2898	2.4148	2.2654	2.7163
41.5672	4.5366	4.3478	3.9032	1.6976	1.8054	1.9903	2.0966	2.0903	2.309	2.4525	2.3037	2.7555
41.8175	4.5758	4.3858	3.914	1.7196	1.8294	2.0346	2.1346	2.1114	2.3388	2.4986	2.3218	2.7839
42.0678	4.617	4.4181	3.9249	1.7488	1.853	2.0605	2.1595	2.1221	2.3634	2.5327	2.3325	2.8278
42.3181	4.6414	4.4553	3.9431	1.7581	1.8838	2.091	2.1966	2.1381	2.4073	2.5598	2.3566	2.8445
42.5683	4.6835	4.4696	3.9329	1.7908	1.9113	2.121	2.2192	2.16	2.4187	2.6079	2.3713	2.885
42.8189	4.7348	4.4699	3.9371	1.8175	1.9351	2.1553	2.2543	2.1867	2.4439	2.6482	2.393	2.9386
43.0692	4.7657	4.4784	3.9858	1.8394	1.9559	2.1899	2.2858	2.2021	2.4589	2.666	2.418	2.979
43.3194	4.7985	4.4945	3.9998	1.8655	1.9785	2.2242	2.3139	2.2248	2.4778	2.6922	2.4507	3.0164
43.3197	4.8299	4.5193	4.029	1.8832	2.0006	2.2515	2.3317	2.2339	2.4965	2.7094	2.4852	3.0531
43.32	4.8301	4.5226	4.058	1.8982	2.0183	2.2748	2.356	2.2442	2.5229	2.7235	2.5192	3.0657
43.3203	4.8254	4.525	4.0819	1.9222	2.0584	2.3152	2.3747	2.2703	2.561	2.7411	2.5666	3.1005
43.3211	4.8654	4.5436	4.0907	1.9519	2.0755	2.3342	2.3861	2.2813	2.5772	2.7473	2.5881	3.1207
43.5711	4.8571	4.5421	4.1046	1.976	2.0995	2.3739	2.4182	2.2932	2.5998	2.7728	2.6103	3.1317
43.8206	4.8797	4.5258	4.0998	1.9975	2.1365	2.4028	2.4598	2.302	2.6375	2.7956	2.6264	3.1517
44.0697	4.8664	4.5315	4.1084	2.0046	2.1532	2.4279	2.4928	2.3211	2.6762	2.8107	2.6545	3.1606
44.3203	4.8653	4.5594	4.1203	2.0198	2.1674	2.4301	2.5158	2.3317	2.6735	2.8234	2.6693	3.1585
44.5703	4.9137	4.5822	4.1486	2.0454	2.1992	2.464	2.5324	2.3472	2.7133	2.8516	2.7118	3.1798
44.8206	4.9099	4.603	4.1595	2.0689	2.2208	2.4996	2.5456	2.3648	2.7415	2.8672	2.7466	3.2073
45.0711	4.9168	4.5704	4.1579	2.0981	2.2374	2.5128	2.5619	2.3608	2.741	2.8583	2.746	3.2319
45.3208	4.9127	4.5789	4.1695	2.0997	2.26	2.5239	2.5709	2.3689	2.7457	2.8458	2.7629	3.2405
45.5706	4.8895	4.5621	4.1831	2.1014	2.2661	2.5289	2.5692	2.3679	2.7208	2.8484	2.7446	3.2418
45.8208	4.8975	4.5454	4.2001	2.1171	2.2891	2.5417	2.5935	2.3773	2.7317	2.8664	2.7418	3.2751
46.0708	4.8579	4.5811	4.2203	2.1215	2.317	2.5466	2.6049	2.3769	2.7278	2.8727	2.7454	3.2871
46.3214	4.8591	4.5433	4.2127	2.1426	2.3379	2.5601	2.6102	2.364	2.7182	2.8849	2.7321	3.2808
46.5717	4.8393	4.5384	4.2112	2.139	2.3427	2.5752	2.6233	2.3576	2.7518	2.8691	2.7526	3.2976
46.8217	4.8538	4.5057	4.2048	2.1522	2.3342	2.5785	2.6325	2.3394	2.7557	2.8952	2.7685	3.3273
47.0719	4.8743	4.4823	4.2279	2.1675	2.3573	2.6077	2.629	2.3487	2.7783	2.9161	2.7721	3.3364
47.3222	4.861	4.5686	4.2172	2.1841	2.3825	2.6262	2.6498	2.3569	2.8065	2.9218	2.7852	3.3486
47.5728	4.9132	4.5494	4.2345	2.209	2.4018	2.6504	2.6639	2.3745	2.802	2.9231	2.7841	3.4102
47.8225	4.9689	4.603	4.2213	2.2317	2.4121	2.6716	2.6759	2.394	2.821	2.9351	2.7776	3.4453
48.0728	4.9788	4.6072	4.2336	2.2393	2.4257	2.6945	2.6899	2.3919	2.8464	2.9387	2.7978	3.4527
48.3233	4.9848	4.6127	4.224	2.2596	2.4267	2.681	2.7174	2.4064	2.8657	2.9469	2.8078	3.4489
48.5736	4.9674	4.6337	4.2269	2.2756	2.4328	2.6836	2.7441	2.3953	2.8728	2.9468	2.8327	3.4714
48.8239	4.9822	4.6782	4.2147	2.2938	2.4305	2.6748	2.747	2.3961	2.8532	2.9595	2.8623	3.4928
49.0742	4.979	4.6753	4.2067	2.2811	2.4488	2.6739	2.7668	2.4199	2.8664	2.9683	2.8782	3.4516
49.3247	4.9873	4.6489	4.2145	2.279	2.4503	2.6791	2.7708	2.4429	2.8656	2.9929	2.888	3.4521
49.575	4.9665	4.6541	4.2099	2.2678	2.4791	2.6846	2.7603	2.4692	2.8883	3.0108	2.8931	3.4563
49.8253	4.9759	4.6259	4.2297	2.2648	2.4713	2.6964	2.7565	2.4975	2.9014	3.0347	2.9157	3.464
50.0758	4.9912	4.6207	4.2019	2.2582	2.4681	2.7201	2.7308	2.4982	2.9072	3.0415	2.932	3.4716
50.3256	4.9641	4.6422	4.2049	2.267	2.4777	2.7395	2.7287	2.4999	2.9286	3.0326	2.9375	3.4606
50.5753	4.9645	4.6388	4.2119	2.2899	2.4849	2.76	2.7323	2.5149	2.94	3.0351	2.9354	3.4808
50.8256	4.976	4.6324	4.2132	2.3133	2.5079	2.7888	2.7414	2.5	2.9357	3.0475	2.938	3.5098
51.0761	4.9871	4.6328	4.223	2.3361	2.5038	2.8109	2.7768	2.4939	2.9647	3.0473	2.9497	3.5245
51.3253	5.0091	4.6693	4.2157	2.334	2.5175	2.8166	2.7863	2.5062	2.9798	3.0564	2.9307	3.5148
51.5756	5.0094	4.6784	4.2132	2.3375	2.5327	2.8107	2.7956	2.5167	2.9953	3.0553	2.9091	3.5099
51.8258	4.9983	4.6935	4.2208	2.3438	2.5532	2.815	2.825	2.5227	3.0038	3.0847	2.9369	3.5313
52.0761	4.9908	4.7337	4.224	2.3425	2.5583	2.8227	2.8187	2.5201	3.0107	3.1102	2.948	3.5375
52.3264	4.9846	4.736	4.2412	2.3554	2.5783	2.8468	2.8281	2.5325	3.0264	3.1249	2.9835	3.5574
52.5767	4.981	4.7275	4.2288	2.3683	2.5927	2.8553	2.8464	2.5421	3.047	3.1419	3.0005	3.5597
52.8272	4.9901	4.7194	4.2584	2.3663	2.5951	2.8898	2.8741	2.5621	3.0572	3.165	3.0231	3.5913
53.0775	5.0214	4.7261	4.2701	2.3783	2.6108	2.9257	2.8638	2.5685	3.0738	3.1568	3.0488	3.619
53.3278	5.0647	4.7506	4.3156	2.4024	2.6233	2.942	2.8874	2.5764	3.0599	3.1588	3.0751	3.6837
53.5781	5.066	4.7554	4.3304	2.4028	2.6366	2.9516	2.9073	2.5922	3.074	3.1842	3.1033	3.7109
53.8283	5.0816	4.7629	4.3396	2.4012	2.6475	2.9844	2.9307	2.6216	3.0899	3.176	3.1385	3.7485
54.0789	5.0995	4.7727	4.3471	2.416	2.655	3.0147	2.9602	2.6381	3.0996	3.2001	3.1717	3.7644
54.3286	5.1237	4.7929	4.3325	2.4282	2.6546	3.013	2.9773	2.6492	3.1121	3.2195	3.1838	3.7745
54.5789	5.1561	4.8162	4.353	2.4527	2.6557	3.0331	2.9931	2.6703	3.1442	3.2617	3.1972	3.8132
54.8289	5.151	4.8089	4.3627	2.476	2.6577	3.0586	3.0125	2.6754	3.1824	3.2867	3.1944	3.8437
55.0794	5.1414	4.8322	4.3722	2.4833	2.6763	3.0728	3.027	2.674	3.2278	3.2956	3.1915	3.8527
55.3297	5.1698	4.844	4.3815	2.5	2.6754	3.1161	3.0272	2.6867	3.2649	3.3245	3.222	3.8725
55.5794	5.1804	4.8761	4.4118	2.533	2.6927	3.1441	3.0545	2.7014	3.3062	3.3595	3.2344	3.9239
55.8297	5.174	4.8822	4.438	2.5505	2.7051	3.1698	3.0862	2.7072	3.3419	3.3898	3.2415	3.9664
56.08	5.2046	4.9017	4.4491	2.5719	2.7152	3.2062	3.1139	2.7458	3.3756	3.4377	3.2566	3.989
56.3303	5.2043	4.9319	4.4444	2.5813	2.7486	3.2274	3.1209	2.7509	3.3903	3.4513	3.2576	4.0285
56.5806	5.1929	4.9413	4.4483	2.5869	2.7881	3.2607	3.1288	2.7651	3.4125	3.4637	3.2723	4.0182
56.8306	5.2518	4.9597	4.4527	2.5961	2.8012	3.3045	3.1455	2.7804	3.4391	3.4532	3.2659	4.0438
57.0811	5.2449	4.964	4.4589	2.6283	2.7889	3.3326	3.1514	2.8025	3.4585	3.4984	3.2709	4.1097
57.3311	5.2525	4.9684	4.4658	2.6588	2.8095	3.3658	3.1886	2.8111	3.4708	3.5129	3.3014	4.1318
57.5817	5.2729	4.9738	4.4794	2.6787	2.8636	3.3761	3.2156	2.8106	3.5035	3.5493	3.3155	4.1681
57.8314	5.2772	4.955	4.4923	2.7012	2.8975	3.386	3.2575	2.8132	3.5168	3.5975	3.3332	4.2003
58.0817	5.2855	4.9421	4.5088	2.721	2.924	3.4064	3.2964	2.8502	3.5337	3.6404	3.3625	4.2256
58.3319	5.3252	4.9575	4.5146	2.7411	2.9538	3.4235	3.3274	2.8509	3.5505	3.6776	3.3767	4.2581
58.5825	5.3376	4.9716	4.5169	2.7783	2.9826	3.4631	3.3454	2.8536	3.5692	3.7218	3.416	4.2974
58.8322	5.3422	5.0013	4.538	2.8005	2.9954	3.4912	3.3914	2.8758	3.5879	3.7461	3.4487	4.3274
59.0828	5.3504	5.0214	4.5648	2.8171	3.0018	3.52	3.4269	2.8931	3.6109	3.8116	3.4612	4.3922
59.3325	5.3739	5.0232	4.5862	2.8494	3.0072	3.5369	3.4664	2.8875	3.6494	3.8402	3.4864	4.4693
59.5828	5.418	5.0368	4.6125	2.8504	3.0343	3.5453	3.4973	2.9007	3.6869	3.8666	3.5125	4.5047
59.8328	5.4363	5.0595	4.621	2.8734	3.0655	3.5562	3.5109	2.9359	3.7025	3.8773	3.5184	4.5551
60.0833	5.4563	5.0632	4.6566	2.9088	3.0893	3.5823	3.5505	2.9953	3.7508	3.8909	3.535	4.5595
60.3336	5.4542	5.0717	4.676	2.9342	3.1089	3.6089	3.5631	3.0265	3.8021	3.9334	3.5448	4.5467
60.5839	5.4594	5.0448	4.6624	2.9546	3.1378	3.6394	3.601	3.077	3.8287	3.9683	3.563	4.5853
60.8342	5.4868	5.0506	4.6603	2.9655	3.1589	3.6588	3.6478	3.1164	3.8718	4.0063	3.5922	4.5973
61.0844	5.5081	5.0861	4.6756	2.9848	3.1912	3.6633	3.6786	3.1407	3.8898	4.0454	3.6147	4.6034
61.3347	5.5311	5.0964	4.6862	3.0079	3.198	3.7018	3.7179	3.1687	3.9229	4.0696	3.6337	4.6271
61.585	5.5301	5.1068	4.6944	3.0404	3.203	3.7191	3.7397	3.17	3.9326	4.0939	3.6643	4.6596
61.8353	5.5257	5.1176	4.7058	3.0553	3.2397	3.7532	3.7494	3.1854	3.9731	4.1356	3.6832	4.6926
62.085	5.5253	5.1545	4.7388	3.0943	3.2394	3.7917	3.7632	3.2168	4.0043	4.1817	3.711	4.7269
62.3356	5.534	5.1632	4.7648	3.1133	3.2599	3.8295	3.7708	3.2369	4.0146	4.2062	3.7415	4.7569
62.5853	5.5641	5.165	4.7588	3.1238	3.2847	3.8739	3.8047	3.257	4.0503	4.2373	3.8083	4.7892
62.8356	5.6008	5.1711	4.7692	3.1165	3.301	3.9103	3.8159	3.2698	4.0896	4.2476	3.8322	4.8529
63.0861	5.6053	5.1687	4.7781	3.1313	3.3198	3.9251	3.8348	3.2921	4.1047	4.2701	3.8605	4.8881
63.3358	5.6229	5.1597	4.7826	3.1659	3.3459	3.9495	3.8655	3.3208	4.113	4.2941	3.9124	4.9215
63.5856	5.6124	5.1535	4.8007	3.1931	3.379	3.9782	3.8835	3.322	4.1287	4.304	3.9374	4.9651
63.8358	5.6108	5.1428	4.818	3.2188	3.3912	3.9852	3.9094	3.3496	4.137	4.3047	3.9816	4.9867
64.0861	5.6209	5.1465	4.8251	3.2358	3.4202	4.0199	3.95	3.3785	4.1658	4.2963	4.0113	5.0224
64.3358	5.6262	5.1478	4.8291	3.2631	3.4571	4.0499	3.9875	3.3744	4.1744	4.2807	4.0084	5.0488
64.5864	5.6109	5.1497	4.8433	3.2938	3.4924	4.0815	4.0068	3.3975	4.1848	4.2935	4.0238	5.0625
64.8361	5.5941	5.1643	4.844	3.3175	3.5183	4.1089	4.0198	3.3998	4.1919	4.2934	4.0223	5.0701
65.0864	5.578	5.1707	4.8604	3.3565	3.5208	4.119	4.0629	3.408	4.1806	4.2948	4.0436	5.0848
65.3367	5.5946	5.1734	4.8543	3.3442	3.5504	4.1399	4.0839	3.4177	4.1977	4.3246	4.0559	5.0694
65.5869	5.6063	5.1826	4.8525	3.3513	3.5685	4.1803	4.1122	3.4208	4.2304	4.3125	4.0842	5.0485
65.8381	5.6245	5.1771	4.8522	3.3591	3.5709	4.2114	4.1308	3.4428	4.2478	4.3223	4.1051	5.0605
66.0883	5.6525	5.1681	4.8644	3.3829	3.5759	4.2168	4.1424	3.4595	4.2499	4.3143	4.1232	5.0968
66.3381	5.6438	5.1614	4.8559	3.4043	3.5899	4.2353	4.1503	3.4745	4.2648	4.3287	4.1754	5.0895
66.5883	5.6345	5.1689	4.8541	3.424	3.6274	4.2696	4.1757	3.4753	4.3007	4.3329	4.1988	5.0885
66.8386	5.6263	5.1834	4.8509	3.447	3.6534	4.307	4.1816	3.4952	4.3024	4.3455	4.2457	5.1067
67.0892	5.6375	5.1918	4.8331	3.4619	3.678	4.3389	4.2115	3.5052	4.3139	4.3507	4.2568	5.1404
67.3389	5.6614	5.1786	4.8397	3.4898	3.7179	4.3412	4.2273	3.5152	4.3295	4.3698	4.2774	5.1908
67.5892	5.67	5.1701	4.83	3.5128	3.751	4.3498	4.2336	3.5438	4.3234	4.3815	4.3092	5.22
67.8394	5.6721	5.1673	4.838	3.5289	3.7819	4.357	4.2687	3.5622	4.3016	4.4185	4.3566	5.2589
68.0897	5.6646	5.1566	4.8351	3.5552	3.8189	4.385	4.2807	3.5359	4.2945	4.4302	4.3803	5.2898
68.3403	5.651	5.1448	4.8035	3.5725	3.8401	4.4197	4.3217	3.5494	4.2835	4.4071	4.3925	5.3061
68.5906	5.6589	5.1688	4.7887	3.5845	3.8651	4.4222	4.3527	3.5817	4.2816	4.4293	4.4319	5.3038
68.8408	5.6658	5.1707	4.8033	3.5959	3.8742	4.4664	4.3964	3.6013	4.3036	4.4455	4.4657	5.3236
69.0914	5.6598	5.1474	4.7951	3.6088	3.8989	4.4593	4.4031	3.6214	4.298	4.4576	4.4953	5.3016
69.3419	5.665	5.1748	4.8221	3.6195	3.9424	4.4653	4.455	3.6488	4.2889	4.4853	4.5202	5.359
69.5922	5.6387	5.1555	4.7848	3.6015	3.9693	4.4459	4.4479	3.6461	4.2927	4.5194	4.5432	5.3847
69.8428	5.6353	5.1455	4.7926	3.6016	3.9613	4.4484	4.4763	3.6633	4.3057	4.5241	4.5543	5.451
70.0925	5.678	5.1783	4.8287	3.6548	3.9464	4.465	4.4958	3.6961	4.3336	4.5248	4.6147	5.4567
70.3411	5.6647	5.1765	4.7863	3.6683	3.9745	4.4749	4.4596	3.6917	4.3579	4.5024	4.6059	5.4442
70.5911	5.7031	5.1854	4.8169	3.67	3.9916	4.4692	4.4588	3.7118	4.3624	4.5019	4.643	5.4377
70.8414	5.6782	5.1441	4.7756	3.6699	4.0134	4.4554	4.4488	3.6922	4.3737	4.5187	4.6076	5.4009
71.0919	5.6958	5.1568	4.804	3.6805	4.0611	4.4904	4.4687	3.7119	4.383	4.5694	4.6616	5.4487
71.3425	5.7226	5.162	4.7636	3.6867	4.0985	4.526	4.4561	3.7229	4.3701	4.6032	4.66	5.4224
71.5931	5.698	5.1498	4.7569	3.7254	4.143	4.5561	4.459	3.7324	4.3773	4.6029	4.6586	5.4074
71.8436	5.6989	5.1725	4.7573	3.7474	4.1783	4.5763	4.4856	3.768	4.3946	4.6091	4.6743	5.4343
72.0942	5.69	5.1416	4.7693	3.7918	4.2002	4.5811	4.4944	3.7579	4.3943	4.6458	4.7	5.4488
72.3444	5.6697	5.1657	4.776	3.8163	4.2141	4.6293	4.527	3.7567	4.4168	4.678	4.7201	5.5248
72.595	5.6928	5.1707	4.8032	3.8397	4.2308	4.668	4.5506	3.799	4.4554	4.7181	4.7391	5.5568
72.8456	5.7311	5.1942	4.7949	3.8362	4.2405	4.6768	4.578	3.8334	4.4928	4.7605	4.7562	5.5583
73.0961	5.7197	5.2068	4.8031	3.8763	4.2667	4.7117	4.5782	3.8613	4.5008	4.7875	4.7772	5.5313
73.3467	5.6996	5.1713	4.7963	3.8848	4.2683	4.7274	4.5704	3.8666	4.534	4.8136	4.779	5.5413
73.5967	5.6736	5.1455	4.7798	3.8844	4.2892	4.7071	4.5881	3.8503	4.5369	4.807	4.7835	5.5352
73.8469	5.6966	5.1259	4.7672	3.8764	4.2777	4.6818	4.5947	3.8556	4.5399	4.8231	4.795	5.5462
74.0975	5.6741	5.1091	4.7698	3.8809	4.3002	4.6873	4.5698	3.8556	4.5306	4.8248	4.8153	5.506
74.3481	5.668	5.0674	4.7303	3.8855	4.3044	4.6795	4.5477	3.8504	4.5238	4.8255	4.8354	5.5011
74.5986	5.6318	5.065	4.7474	3.9069	4.2776	4.6765	4.5554	3.8518	4.5179	4.8594	4.8386	5.4749
74.8492	5.6168	5.0685	4.7562	3.9139	4.2967	4.6591	4.5127	3.8525	4.5433	4.859	4.8482	5.5083
75.0997	5.6316	5.0592	4.7432	3.9256	4.2998	4.6583	4.5279	3.8903	4.5581	4.848	4.844	5.5341
75.3497	5.6205	5.0548	4.7548	3.9403	4.3367	4.6765	4.5426	3.8906	4.5712	4.8642	4.8558	5.5333
75.5997	5.6216	5.0701	4.7688	3.946	4.3562	4.6858	4.5463	3.9045	4.5753	4.8726	4.8567	5.5482
75.85	5.6073	5.047	4.7428	3.9584	4.3517	4.7176	4.5573	3.9021	4.5669	4.9397	4.8905	5.5804
76.1006	5.6005	5.0473	4.7471	3.9524	4.3246	4.7452	4.581	3.9328	4.5599	4.92	4.8643	5.5875
76.3511	5.6167	5.0384	4.7315	3.9588	4.3289	4.7617	4.607	3.9371	4.5674	4.9239	4.8731	5.6081
76.6017	5.6302	5.0296	4.7183	3.9616	4.3468	4.766	4.629	3.9272	4.5729	4.9394	4.8662	5.6297
76.8522	5.6098	4.9998	4.7269	3.9615	4.3586	4.7988	4.6596	3.9828	4.5883	4.9445	4.8506	5.6225
77.1028	5.5756	4.9645	4.7125	3.9622	4.3517	4.8171	4.6677	3.9711	4.5872	4.9557	4.8136	5.6025
77.3533	5.5671	4.9557	4.7168	3.9587	4.3486	4.8007	4.6737	3.9747	4.5845	4.9683	4.8557	5.581
77.6033	5.566	4.9581	4.7134	3.9537	4.3314	4.7813	4.6679	3.951	4.5857	4.9613	4.8641	5.5937
77.8531	5.5501	4.95	4.6995	3.9536	4.3619	4.7653	4.6648	3.9426	4.5912	4.9701	4.8289	5.5866
78.1036	5.5512	4.9537	4.7067	3.9325	4.3597	4.7981	4.6701	3.9591	4.5967	4.9577	4.8045	5.5861
78.3542	5.5305	4.9368	4.6804	3.9309	4.3669	4.8413	4.6696	3.9595	4.6349	4.9579	4.8195	5.5879
78.6047	5.532	4.9176	4.6833	3.9256	4.3665	4.8639	4.6706	3.9455	4.6537	4.97	4.8033	5.594
78.8553	5.5085	4.9051	4.6638	3.9219	4.3657	4.8671	4.6635	3.9424	4.6603	4.9936	4.7797	5.579
79.1058	5.4773	4.8919	4.6392	3.9248	4.3445	4.8804	4.6651	3.9429	4.6484	4.9947	4.8335	5.5607
79.3561	5.4983	4.8962	4.6568	3.9393	4.3493	4.8887	4.637	3.9362	4.6352	4.985	4.84	5.5763
79.6067	5.5058	4.8866	4.6512	3.9435	4.3523	4.8908	4.6469	3.9078	4.6184	5.0027	4.8277	5.5715
79.8572	5.4987	4.8732	4.6702	3.9617	4.3579	4.9055	4.6612	3.9039	4.6395	5.0015	4.8086	5.5614
80.1078	5.4811	4.891	4.6713	3.9926	4.3799	4.907	4.6748	3.9186	4.6576	4.9888	4.826	5.5402
80.3581	5.4695	4.8835	4.6621	4.0126	4.4017	4.8935	4.7033	3.9194	4.6596	5.0049	4.8128	5.5057
80.6086	5.4728	4.8678	4.6781	4.0139	4.4058	4.8847	4.698	3.9278	4.6461	5.003	4.796	5.5369
80.8592	5.4771	4.8695	4.6624	4.0361	4.4061	4.8914	4.7154	3.955	4.6464	4.9934	4.7988	5.5713
81.1097	5.4813	4.8713	4.691	4.0703	4.4122	4.8914	4.7229	3.9789	4.6307	4.9871	4.7996	5.5902
81.3603	5.4764	4.8704	4.7224	4.0835	4.4203	4.8903	4.7286	3.9889	4.648	4.9901	4.8044	5.5974
81.6108	5.4726	4.8623	4.7202	4.0893	4.409	4.905	4.7038	4.01	4.6532	4.9805	4.7992	5.6074
81.8614	5.4797	4.8577	4.6982	4.0805	4.4344	4.9262	4.7056	4.0169	4.6471	4.9719	4.8076	5.5799
82.1119	5.4984	4.8551	4.6739	4.078	4.4356	4.9492	4.7071	4.0184	4.6875	4.9494	4.8217	5.5827
82.3625	5.4975	4.8487	4.6758	4.0806	4.4543	4.9699	4.7173	4.034	4.7019	4.966	4.8281	5.5671
82.6125	5.4902	4.8596	4.6473	4.081	4.4778	4.9612	4.7167	4.0493	4.7161	4.9717	4.8529	5.5747
82.8628	5.4982	4.8541	4.6609	4.1002	4.4964	4.9745	4.7054	4.0396	4.7086	4.9505	4.854	5.5922
83.1133	5.4523	4.851	4.6455	4.1156	4.5041	4.9921	4.7071	4.0243	4.722	4.9583	4.8565	5.5816
83.3639	5.4582	4.8428	4.6455	4.1435	4.5114	4.9724	4.7007	4.0271	4.7481	4.966	4.8483	5.5961
83.6144	5.4692	4.8411	4.6447	4.1635	4.5212	4.9704	4.6997	4.0369	4.7419	4.9641	4.8481	5.5898
83.8644	5.4705	4.8565	4.6502	4.2066	4.5308	4.9564	4.7137	4.0498	4.7512	4.9782	4.8171	5.5696
84.1147	5.4519	4.8538	4.6614	4.2146	4.5662	4.9848	4.7092	4.0287	4.7728	4.969	4.8411	5.5799
84.3653	5.4535	4.8468	4.6474	4.2286	4.5891	5.0114	4.724	4.0125	4.7858	4.9856	4.8639	5.5879
84.6158	5.4545	4.8476	4.6529	4.2332	4.5879	5.0058	4.7514	4.0181	4.7664	4.9817	4.8424	5.5709
84.8664	5.4291	4.837	4.6539	4.2407	4.5885	5.035	4.7813	3.9989	4.7881	4.9818	4.8628	5.556
85.1169	5.4454	4.826	4.672	4.2503	4.5973	5.036	4.7776	3.9997	4.8156	4.9938	4.8824	5.5512
85.3675	5.4469	4.8231	4.6795	4.2494	4.6196	5.0754	4.79	4.0223	4.8365	4.9893	4.8752	5.5524
85.6175	5.4528	4.815	4.6726	4.2492	4.6235	5.0896	4.7863	4.0125	4.8472	5.0047	4.8867	5.5289
85.8675	5.415	4.8188	4.6453	4.2528	4.6149	5.09	4.8053	4.027	4.8545	4.9926	4.92	5.538
86.1175	5.4126	4.8021	4.6611	4.2666	4.5938	5.0841	4.8116	4.0392	4.844	4.9995	4.9535	5.5142
86.3678	5.4065	4.8067	4.6658	4.2769	4.6074	5.0593	4.7975	4.0538	4.8397	5.0014	4.9413	5.5367
86.6183	5.4031	4.7943	4.6752	4.2859	4.6007	5.0657	4.7966	4.0653	4.8394	4.9964	4.924	5.5307
86.8689	5.3963	4.8047	4.6582	4.2894	4.6012	5.0753	4.7904	4.0688	4.8349	4.9747	4.923	5.5453
87.1189	5.3993	4.8015	4.6674	4.2867	4.6314	5.0733	4.7862	4.1017	4.8269	4.9769	4.8892	5.5137
87.3692	5.4065	4.8137	4.6538	4.3147	4.6359	5.0887	4.7908	4.1199	4.8125	4.9946	4.9219	5.5133
87.6197	5.4137	4.8039	4.6276	4.3348	4.6149	5.0975	4.7805	4.1184	4.8261	5.0395	4.9255	5.4967
87.8703	5.3754	4.8169	4.6278	4.368	4.6206	5.1015	4.7724	4.1322	4.8126	5.0349	4.9574	5.4835
88.1208	5.3937	4.7963	4.6224	4.38	4.6358	5.1083	4.7897	4.1387	4.8114	5.0234	5.0029	5.4854
88.3708	5.3773	4.7963	4.6216	4.3863	4.6188	5.1094	4.7945	4.1557	4.8153	5.0411	4.9994	5.4674
88.6211	5.3862	4.7779	4.6316	4.3838	4.6166	5.1174	4.8092	4.1577	4.8067	5.0432	5.0174	5.4622
88.8717	5.3868	4.7839	4.649	4.3875	4.6081	5.1332	4.7765	4.1506	4.8059	5.0601	5.0066	5.4801
89.1222	5.3622	4.7753	4.6368	4.3965	4.613	5.1367	4.7819	4.1714	4.8151	5.0785	5.0194	5.4791
89.3728	5.3563	4.7797	4.6616	4.406	4.6105	5.1606	4.7802	4.1758	4.8113	5.0505	5.0092	5.4854
89.6228	5.3639	4.7673	4.661	4.4083	4.6062	5.1576	4.7583	4.1947	4.8037	5.0724	5.0066	5.492
89.8725	5.3585	4.7653	4.6582	4.4137	4.5984	5.1825	4.7571	4.2075	4.8077	5.0499	4.9871	5.4658
90.1231	5.3696	4.7476	4.646	4.423	4.61	5.1808	4.7598	4.2248	4.8059	5.0288	4.9702	5.4745
90.3736	5.3687	4.737	4.6406	4.4372	4.6134	5.1959	4.7592	4.2146	4.8177	5.0897	5.0085	5.4586
90.6242	5.369	4.7732	4.6621	4.4451	4.6814	5.2326	4.8048	4.2476	4.8469	5.1405	5.0122	5.4591
90.8747	5.3631	4.7667	4.6783	4.4496	4.6873	5.2241	4.8317	4.2492	4.8398	5.1237	5.0121	5.4826
91.1253	5.3721	4.7719	4.6623	4.4524	4.6863	5.2293	4.8605	4.2606	4.8386	5.1295	5.0216	5.4493
91.3753	5.3718	4.7535	4.6692	4.4516	4.6729	5.2476	4.8746	4.2557	4.8146	5.1225	5.0385	5.4364
91.6256	5.4133	4.7715	4.6715	4.4551	4.6754	5.249	4.8795	4.257	4.8335	5.1483	5.0522	5.3967
91.8761	5.4001	4.742	4.6767	4.4627	4.7137	5.2315	4.8984	4.2659	4.8223	5.1487	5.0561	5.3575
92.1267	5.4014	4.7483	4.6737	4.4778	4.7348	5.2226	4.8927	4.2686	4.8574	5.165	5.0548	5.399
92.3769	5.3821	4.7437	4.6726	4.4828	4.7471	5.2039	4.9062	4.2773	4.8666	5.1449	5.0731	5.4194
92.6275	5.4022	4.7519	4.6733	4.5032	4.7424	5.1967	4.8758	4.2774	4.8626	5.1236	5.0894	5.3573
92.8781	5.3944	4.7553	4.672	4.5212	4.7898	5.1704	4.8977	4.3128	4.8711	5.1524	5.0919	5.3378
93.1286	5.3733	4.7512	4.6732	4.5449	4.809	5.1735	4.8963	4.3128	4.8599	5.1602	5.086	5.3576
93.3786	5.3964	4.7499	4.6774	4.5646	4.8043	5.1809	4.9039	4.2976	4.8518	5.1194	5.1156	5.3538
93.6283	5.4377	4.781	4.729	4.5984	4.807	5.2064	4.9414	4.3536	4.897	5.145	5.1636	5.3905
93.8789	5.4719	4.7772	4.7537	4.6169	4.8609	5.2292	4.9825	4.3875	4.912	5.1985	5.1924	5.395
94.1294	5.4106	4.7457	4.7194	4.6001	4.8336	5.1848	4.9402	4.3739	4.8449	5.1682	5.1687	5.3656
94.38	5.4785	4.7913	4.7602	4.6459	4.8827	5.2743	4.9918	4.4057	4.8959	5.2324	5.1992	5.4238
94.6306	5.4907	4.7918	4.771	4.6559	4.9206	5.265	5.0032	4.4376	4.9256	5.2691	5.2196	5.4165
94.8811	5.4879	4.8118	4.7621	4.6802	4.9143	5.2898	4.9848	4.4429	4.9161	5.2323	5.2073	5.4429
95.1311	5.4515	4.7937	4.7352	4.6227	4.879	5.307	4.9391	4.4527	4.915	5.2518	5.1633	5.4186
95.3808	5.3906	4.7461	4.677	4.5831	4.8436	5.2679	4.8935	4.4455	4.8913	5.2092	5.1551	5.3621
95.6314	5.3823	4.7546	4.6758	4.6051	4.811	5.2712	4.8815	4.4596	4.8928	5.2296	5.151	5.3972
95.8819	5.3468	4.7019	4.659	4.5755	4.7866	5.2246	4.8748	4.4382	4.8752	5.1995	5.1284	5.329
96.1325	5.3579	4.713	4.657	4.5898	4.7986	5.2481	4.8604	4.4557	4.8827	5.2003	5.1606	5.3245
96.3831	5.3351	4.735	4.675	4.5939	4.7889	5.2134	4.8537	4.4508	4.86	5.2073	5.1772	5.3117
96.6336	5.3279	4.7111	4.6242	4.5903	4.7612	5.206	4.839	4.4298	4.8854	5.1986	5.1725	5.2789
96.8839	5.3404	4.7055	4.6254	4.5865	4.7641	5.2305	4.8208	4.4277	4.8723	5.1838	5.1803	5.3055
97.1344	5.3052	4.7036	4.6158	4.5918	4.7769	5.1938	4.8098	4.4061	4.8789	5.1756	5.17	5.2774
97.385	5.2933	4.6959	4.6007	4.5952	4.7451	5.16	4.8076	4.4409	4.8649	5.1546	5.1388	5.2531
97.635	5.2895	4.7128	4.6069	4.5544	4.7563	5.1827	4.7791	4.4756	4.8715	5.1511	5.1293	5.2682
97.8853	5.3071	4.7083	4.6026	4.5513	4.7681	5.171	4.7908	4.4909	4.8297	5.1687	5.1158	5.2598
98.1358	5.3112	4.6874	4.6164	4.5897	4.7666	5.1459	4.7761	4.4997	4.8348	5.1565	5.1115	5.2679
98.3864	5.2936	4.6945	4.6392	4.6055	4.7689	5.1464	4.8177	4.4759	4.8389	5.166	5.1021	5.2838
98.6369	5.2599	4.697	4.6023	4.5942	4.757	5.1569	4.8064	4.4832	4.8296	5.1644	5.1061	5.2606
98.8875	5.2754	4.6977	4.6289	4.6111	4.7623	5.1425	4.774	4.4685	4.8199	5.1285	5.088	5.2488
99.1375	5.3035	4.7032	4.6246	4.6012	4.7615	5.1553	4.8045	4.4665	4.7996	5.1116	5.0729	5.2436
99.3875	5.3195	4.7019	4.6042	4.5895	4.7641	5.1653	4.8246	4.4782	4.7613	5.1363	5.0759	5.2401
99.6372	5.3196	4.7026	4.6131	4.5984	4.7564	5.1591	4.8104	4.447	4.74	5.1578	5.0877	5.2076
99.8878	5.3191	4.7077	4.6099	4.6129	4.7633	5.1526	4.8182	4.4774	4.734	5.1554	5.0627	5.1784
100.138	5.3072	4.7092	4.5966	4.6213	4.7609	5.1521	4.8433	4.4876	4.754	5.1889	5.0547	5.1865
100.389	5.3296	4.7044	4.6046	4.604	4.7564	5.1495	4.8137	4.4684	4.7481	5.165	5.0745	5.1437
100.639	5.3272	4.703	4.6075	4.5925	4.7507	5.1319	4.8089	4.4619	4.7315	5.1636	5.0495	5.1443
100.889	5.3275	4.7073	4.5951	4.5981	4.7411	5.1329	4.8104	4.4404	4.7264	5.1702	5.0175	5.1656
101.139	5.3217	4.7105	4.5977	4.6089	4.7001	5.1244	4.8083	4.4428	4.727	5.165	5.033	5.1814
101.389	5.3237	4.7109	4.6145	4.5748	4.6921	5.1287	4.8091	4.4436	4.7312	5.1308	5.0131	5.1683
101.64	5.3143	4.7102	4.6184	4.5737	4.6873	5.1372	4.7921	4.4074	4.7095	5.1532	5.024	5.1583
101.89	5.3364	4.7205	4.6241	4.577	4.6782	5.1343	4.771	4.4242	4.7051	5.1445	5.0262	5.1399
102.141	5.35	4.7174	4.6439	4.5792	4.6713	5.1328	4.758	4.4495	4.6984	5.1402	5.0298	5.1196
102.271	5.3313	4.7114	4.651	4.5745	4.673	5.1252	4.7281	4.4619	4.6901	5.137	5.043	5.1304
102.521	5.3816	4.7586	4.726	4.635	4.7154	5.1887	4.759	4.4971	4.7098	5.1867	5.1195	5.1889
102.771	5.4025	4.7728	4.722	4.6362	4.7486	5.1976	4.8078	4.4962	4.7193	5.2303	5.1264	5.1776
103.022	5.4044	4.7424	4.692	4.6232	4.74	5.1517	4.7939	4.4971	4.7119	5.232	5.0891	5.12
103.272	5.4087	4.7361	4.6893	4.5928	4.727	5.1383	4.7764	4.5018	4.7105	5.1972	5.0472	5.1053
103.522	5.3849	4.7202	4.685	4.5758	4.7004	5.1028	4.7576	4.479	4.7015	5.1594	5.0333	5.0835
103.772	5.363	4.7295	4.6788	4.5433	4.6648	5.065	4.7541	4.4749	4.6728	5.0983	4.9791	5.066
104.023	5.3827	4.7264	4.6564	4.4991	4.6721	5.0244	4.7351	4.5009	4.6632	5.1158	4.9596	5.0338
104.273	5.3629	4.7307	4.6557	4.5061	4.6479	5.0433	4.7323	4.5003	4.6606	5.1016	4.9673	5.0509
104.523	5.3417	4.718	4.6395	4.4994	4.6256	5.0408	4.7383	4.5116	4.6546	5.0875	4.9667	5.046
104.773	5.3405	4.7126	4.6519	4.498	4.6114	5.0775	4.7416	4.4983	4.6529	5.0716	4.979	5.0402
105.024	5.3414	4.7186	4.6205	4.513	4.6147	5.0877	4.7392	4.5013	4.6384	5.0491	4.9703	5.0363
105.274	5.3472	4.7107	4.6508	4.5254	4.6252	5.0803	4.7415	4.4861	4.6062	5.0486	4.934	5.0643
105.524	5.3546	4.7114	4.665	4.5083	4.6359	5.0971	4.7322	4.4793	4.6134	5.0661	4.9317	5.0709
105.774	5.3396	4.7122	4.6636	4.529	4.6544	5.0921	4.7518	4.4908	4.5879	5.0905	4.9446	5.0481
106.025	5.3479	4.7136	4.6612	4.5395	4.6683	5.0673	4.7342	4.4864	4.6066	5.0991	4.9441	5.0327
106.274	5.3395	4.7128	4.6682	4.5567	4.6432	5.0554	4.7367	4.4868	4.6095	5.1059	4.9313	5.056
106.524	5.3328	4.7125	4.6224	4.5731	4.6325	5.0426	4.7704	4.4519	4.6162	5.0983	4.9374	5.0435
106.775	5.3386	4.7217	4.6293	4.5774	4.6313	5.0321	4.7613	4.4537	4.6339	5.0887	4.9517	5.0419
107.025	5.3519	4.7223	4.6421	4.5881	4.6377	5.0281	4.7546	4.4372	4.6356	5.0835	4.966	5.0389
107.274	5.3798	4.7339	4.6531	4.595	4.6287	5.0113	4.7535	4.4519	4.6174	5.0657	4.9632	5.0004
107.525	5.362	4.7447	4.6516	4.5987	4.6232	4.9927	4.7414	4.4292	4.5868	5.0617	4.9628	5.0039
107.775	5.3929	4.7429	4.6566	4.5753	4.6281	4.978	4.7262	4.4409	4.6068	5.0792	4.9528	5.0009
108.025	5.3784	4.7435	4.6527	4.5799	4.6243	4.99	4.732	4.4397	4.5901	5.0915	4.9239	4.9805
108.275	5.3718	4.7423	4.6642	4.5814	4.637	4.9474	4.7254	4.4389	4.5846	5.0701	4.9165	4.9813
108.526	5.3755	4.7268	4.6807	4.5804	4.6134	4.9042	4.7327	4.4489	4.5594	5.0521	4.9266	4.9842
108.776	5.3785	4.7473	4.6575	4.5759	4.582	4.9019	4.7378	4.4236	4.5569	5.0684	4.9239	4.995
109.026	5.3706	4.7622	4.6541	4.5608	4.5686	4.9041	4.7396	4.3944	4.543	5.0657	4.9142	4.9632
109.276	5.3929	4.7569	4.6404	4.5601	4.5753	4.9081	4.7393	4.3785	4.5488	5.0783	4.9126	4.9595
109.526	5.3865	4.745	4.6554	4.5687	4.5713	4.9117	4.7194	4.3865	4.537	5.0745	4.9268	4.9697
109.777	5.3883	4.7412	4.6639	4.5646	4.5754	4.9151	4.7327	4.3807	4.5332	5.0738	4.9321	4.9729
110.027	5.4012	4.7355	4.64	4.5494	4.5766	4.9116	4.7335	4.3784	4.5436	5.0704	4.9038	4.9525
110.276	5.4048	4.7571	4.6521	4.5379	4.5604	4.935	4.7277	4.3943	4.5497	5.0677	4.9003	4.9409
110.526	5.4074	4.7612	4.6655	4.5267	4.5872	4.9514	4.707	4.3909	4.5367	5.0771	4.9159	4.9264
110.776	5.4283	4.753	4.6488	4.5549	4.5736	4.9487	4.7079	4.4085	4.5291	5.0645	4.9231	4.9166
111.026	5.434	4.7234	4.6494	4.5518	4.5621	4.9574	4.6971	4.411	4.5321	5.0696	4.9083	4.9044
111.276	5.4352	4.7413	4.6519	4.5536	4.5576	4.9507	4.7052	4.4099	4.5125	5.0507	4.9353	4.8826
111.526	5.444	4.7391	4.6602	4.5514	4.5377	4.9353	4.7113	4.3949	4.5193	5.0255	4.9216	4.8959
111.776	5.4346	4.7286	4.6896	4.5724	4.5401	4.9043	4.7128	4.3894	4.517	5.0274	4.9002	4.8815
112.026	5.4584	4.7297	4.6808	4.5853	4.5335	4.9025	4.7196	4.3848	4.5268	5.026	4.8956	4.8767
112.276	5.4658	4.7409	4.6973	4.5768	4.5308	4.895	4.7246	4.3982	4.5197	5.039	4.8637	4.8323
112.526	5.4829	4.742	4.7114	4.5694	4.4966	4.8979	4.7172	4.3863	4.5196	5.0426	4.8623	4.8556
112.777	5.4793	4.7437	4.7168	4.5595	4.4975	4.9165	4.6922	4.3712	4.5073	5.0316	4.8655	4.8641
113.027	5.4683	4.7632	4.7086	4.5476	4.4954	4.9146	4.7081	4.3561	4.4849	5.054	4.8738	4.8402
113.277	5.4633	4.7563	4.6869	4.5706	4.5004	4.9193	4.7129	4.3749	4.4995	5.035	4.8698	4.8118
113.528	5.482	4.7529	4.6752	4.5551	4.4856	4.908	4.6957	4.3873	4.5108	5.0208	4.847	4.8344
113.778	5.4671	4.7316	4.6966	4.5586	4.4879	4.9228	4.7025	4.3831	4.5218	5.0226	4.8227	4.8173
114.028	5.4533	4.7259	4.7008	4.5643	4.5091	4.9263	4.7	4.3757	4.5321	5.0275	4.8355	4.7955
114.278	5.4354	4.71	4.6994	4.5837	4.4789	4.915	4.7067	4.3763	4.5375	5.0163	4.8159	4.7787
114.528	5.4703	4.7028	4.6948	4.5648	4.4957	4.8912	4.7227	4.3801	4.5493	5.0491	4.8106	4.771
114.779	5.4656	4.7122	4.7116	4.5721	4.5022	4.8961	4.7342	4.3621	4.545	5.0313	4.7971	4.7839
115.029	5.4664	4.7138	4.7097	4.5991	4.5099	4.9044	4.7305	4.3804	4.5517	5.0438	4.8262	4.7858
115.279	5.4649	4.7246	4.7116	4.6195	4.517	4.9101	4.7207	4.3909	4.5447	5.0592	4.8418	4.7673
115.529	5.4946	4.7357	4.699	4.6503	4.5104	4.9358	4.696	4.3801	4.552	5.0862	4.8398	4.7727
115.779	5.4975	4.74	4.6877	4.6516	4.5148	4.939	4.6968	4.3669	4.5597	5.1092	4.8156	4.7726
116.03	5.4757	4.7402	4.6944	4.6498	4.4642	4.9238	4.6908	4.3785	4.5615	5.1085	4.8027	4.785
116.28	5.4846	4.7379	4.6983	4.6671	4.4606	4.923	4.6856	4.3765	4.5568	5.1044	4.7797	4.778
116.53	5.4878	4.7289	4.6962	4.6512	4.472	4.9187	4.6807	4.3828	4.5725	5.0929	4.7573	4.788
116.78	5.4777	4.7364	4.6895	4.6488	4.4793	4.9268	4.6831	4.3911	4.541	5.0857	4.7356	4.7837
117.03	5.4927	4.7559	4.6936	4.6598	4.5001	4.9523	4.7132	4.4144	4.5562	5.0883	4.7827	4.7982
117.281	5.5116	4.7754	4.7045	4.6872	4.5036	4.9671	4.7448	4.4144	4.604	5.0809	4.7857	4.8078
117.531	5.5096	4.7797	4.7077	4.6786	4.5033	4.9471	4.7424	4.4131	4.6093	5.0699	4.7751	4.8329
117.781	5.5165	4.7947	4.7295	4.6929	4.5263	4.9465	4.7231	4.4117	4.6157	5.08	4.7669	4.8321
118.031	5.5187	4.7679	4.72	4.6859	4.5009	4.9458	4.7303	4.4072	4.6196	5.1002	4.7536	4.8462
118.281	5.5134	4.7736	4.725	4.6909	4.4781	4.9295	4.7581	4.4007	4.5763	5.1024	4.7574	4.8215
118.531	5.5525	4.8198	4.7556	4.7392	4.5427	4.9714	4.7901	4.4409	4.6575	5.139	4.8044	4.8539
118.781	5.5516	4.7983	4.7712	4.7248	4.5227	4.9743	4.7955	4.4093	4.6255	5.1137	4.8225	4.8517
119.031	5.5609	4.7781	4.768	4.7025	4.5094	4.9831	4.7779	4.4208	4.6379	5.0925	4.8099	4.8403
119.281	5.5306	4.7771	4.7535	4.6862	4.4786	4.9334	4.7671	4.4261	4.608	5.082	4.8223	4.8198
119.532	5.5157	4.7536	4.7318	4.696	4.4796	4.9417	4.7256	4.4179	4.5969	5.0494	4.7976	4.8002
119.782	5.4957	4.7479	4.6981	4.6741	4.468	4.9298	4.7222	4.3838	4.5839	5.0262	4.7742	4.7952
120.032	5.5076	4.7167	4.6539	4.6611	4.4643	4.9276	4.7155	4.4059	4.5861	5.0067	4.7646	4.7851
120.282	5.4861	4.7369	4.6456	4.6557	4.463	4.9279	4.7145	4.3839	4.5865	5.0113	4.7287	4.7924
120.532	5.4868	4.7129	4.6391	4.6695	4.4794	4.9215	4.6846	4.3908	4.5709	4.9927	4.7227	4.7578
120.782	5.4716	4.7133	4.6452	4.6682	4.4707	4.904	4.6718	4.3896	4.5462	4.9837	4.7181	4.76
121.033	5.4796	4.7342	4.6399	4.6484	4.4664	4.8788	4.6757	4.3924	4.546	4.9957	4.7038	4.7736
121.283	5.4584	4.7353	4.6377	4.6517	4.4569	4.9024	4.6742	4.4071	4.5466	4.9693	4.6963	4.7585
121.533	5.4611	4.7484	4.6398	4.6609	4.4654	4.9048	4.6842	4.4139	4.5413	4.9781	4.6691	4.7694
121.784	5.456	4.7301	4.6081	4.6501	4.4475	4.8791	4.6693	4.3932	4.5286	4.9667	4.6417	4.7522
122.034	5.437	4.7058	4.6059	4.6241	4.4182	4.8557	4.6417	4.3934	4.5114	4.9574	4.6501	4.7299
122.284	5.4065	4.6988	4.6009	4.6447	4.4162	4.8423	4.6542	4.4079	4.5167	4.9554	4.6469	4.7266
122.534	5.4325	4.7283	4.5925	4.6389	4.4183	4.8602	4.6504	4.3955	4.5036	4.9413	4.6447	4.7342
122.784	5.428	4.7108	4.5923	4.6273	4.4136	4.8229	4.6362	4.4214	4.4997	4.9244	4.6427	4.7229
123.035	5.4474	4.7176	4.6112	4.6407	4.4052	4.8558	4.6413	4.4009	4.5033	4.9546	4.6597	4.7415
123.285	5.4567	4.748	4.6187	4.688	4.4365	4.8921	4.6895	4.4321	4.5189	4.9705	4.6838	4.756
123.535	5.4748	4.7855	4.6564	4.7025	4.4661	4.9264	4.7053	4.4455	4.5573	5.005	4.6966	4.7801
123.786	5.4892	4.7685	4.6536	4.7089	4.4451	4.9141	4.715	4.4625	4.5261	4.985	4.6982	4.7767
124.036	5.4675	4.7695	4.6471	4.7107	4.4415	4.877	4.7031	4.4363	4.5187	4.9877	4.6811	4.7521
124.286	5.4506	4.758	4.6231	4.7007	4.419	4.8792	4.6923	4.4192	4.5026	4.9567	4.6525	4.7378
124.537	5.4212	4.7446	4.5997	4.6535	4.3855	4.8405	4.6653	4.3989	4.4822	4.9234	4.6246	4.738
124.787	5.4013	4.7178	4.5772	4.6418	4.3685	4.7938	4.6388	4.386	4.4814	4.9236	4.5912	4.715
125.037	5.3978	4.7149	4.5753	4.6498	4.3666	4.8115	4.5995	4.3571	4.4654	4.9131	4.5822	4.6863
125.287	5.388	4.7201	4.564	4.627	4.3666	4.7847	4.5849	4.3244	4.4454	4.9042	4.5635	4.6728
125.537	5.3831	4.6901	4.5584	4.6083	4.3637	4.7793	4.5922	4.3281	4.429	4.9106	4.5593	4.6562
125.787	5.3871	4.6983	4.5681	4.6072	4.3539	4.7643	4.5985	4.3185	4.4383	4.8711	4.5685	4.651
126.038	5.3881	4.7064	4.5423	4.6035	4.3621	4.7738	4.5993	4.3205	4.4321	4.8894	4.5501	4.6243
126.288	5.382	4.7245	4.549	4.5962	4.3466	4.7955	4.6027	4.3326	4.4372	4.8833	4.5625	4.6087
126.538	5.3724	4.7241	4.5591	4.5943	4.3384	4.8022	4.6046	4.3331	4.4411	4.8838	4.5741	4.627
126.788	5.3592	4.7301	4.5498	4.5982	4.3383	4.8011	4.5989	4.3464	4.4343	4.8792	4.575	4.6129
127.039	5.3534	4.726	4.5468	4.6034	4.3527	4.7821	4.6023	4.3251	4.425	4.8786	4.5794	4.6287
127.289	5.3573	4.7385	4.5481	4.6082	4.3536	4.7672	4.5903	4.3563	4.4379	4.8659	4.5783	4.6093
127.539	5.3654	4.7308	4.5595	4.5921	4.3667	4.7549	4.5718	4.3546	4.427	4.8551	4.5673	4.6182
127.789	5.3588	4.7306	4.5581	4.5835	4.3554	4.7513	4.5745	4.375	4.4054	4.8635	4.5705	4.6202
128.039	5.3584	4.7595	4.5547	4.5848	4.349	4.7717	4.5821	4.374	4.4326	4.88	4.5665	4.6371
128.29	5.3662	4.7565	4.5779	4.5901	4.359	4.7649	4.5643	4.3777	4.4167	4.8649	4.571	4.6257
128.54	5.3642	4.7751	4.5638	4.5824	4.3571	4.7581	4.5551	4.386	4.4129	4.8693	4.5754	4.6375
128.79	5.3753	4.7633	4.5735	4.5954	4.3628	4.7776	4.5606	4.3894	4.4048	4.8521	4.5718	4.6259
129.041	5.3803	4.7856	4.5816	4.5854	4.3577	4.776	4.5624	4.3824	4.3897	4.8527	4.5726	4.643
129.291	5.3758	4.7939	4.5869	4.5867	4.3476	4.7727	4.5694	4.3949	4.4221	4.8488	4.5645	4.6573
129.541	5.3793	4.7963	4.5785	4.6008	4.3483	4.7733	4.5626	4.403	4.4202	4.8555	4.5544	4.6675
129.791	5.3539	4.8051	4.5714	4.6002	4.3362	4.7689	4.5626	4.4091	4.4175	4.8569	4.5646	4.669
130.042	5.3546	4.8095	4.5874	4.6041	4.3251	4.7762	4.5665	4.3731	4.4167	4.8414	4.5892	4.653
130.292	5.3732	4.8038	4.5744	4.6034	4.3328	4.7482	4.5667	4.3831	4.4156	4.8669	4.5801	4.6665
130.542	5.3839	4.8033	4.5827	4.5902	4.3184	4.7752	4.5653	4.3955	4.4184	4.8557	4.5785	4.6872
130.792	5.3934	4.8054	4.5867	4.5771	4.3217	4.7798	4.5656	4.3876	4.4096	4.8654	4.5842	4.6746
131.042	5.402	4.8128	4.5881	4.5706	4.3329	4.772	4.5645	4.3919	4.4317	4.8895	4.5931	4.685
131.293	5.3978	4.8288	4.5945	4.5787	4.3347	4.774	4.5581	4.3965	4.435	4.8866	4.6061	4.685
131.543	5.4027	4.8367	4.6027	4.5942	4.3489	4.7715	4.5631	4.4056	4.4317	4.864	4.6022	4.6786
131.793	5.4167	4.8395	4.6028	4.5866	4.352	4.7759	4.5881	4.4125	4.4329	4.8748	4.6011	4.6771
132.044	5.4007	4.8306	4.6059	4.5874	4.3521	4.7759	4.6035	4.4101	4.4305	4.8899	4.6021	4.6715
132.294	5.414	4.833	4.6137	4.5939	4.348	4.7956	4.6091	4.4192	4.4379	4.8788	4.5929	4.6551
132.544	5.4441	4.8567	4.6272	4.5944	4.3438	4.8025	4.6053	4.4143	4.4486	4.8746	4.597	4.6711
132.794	5.4515	4.8636	4.6248	4.5912	4.3722	4.7871	4.6026	4.4173	4.4478	4.8696	4.5847	4.6688
133.045	5.4595	4.8595	4.6189	4.5936	4.382	4.7901	4.5897	4.4256	4.4255	4.8581	4.5879	4.674
133.295	5.4679	4.8469	4.6328	4.6049	4.3764	4.7761	4.5934	4.4333	4.4419	4.8644	4.6105	4.684
133.546	5.4677	4.8697	4.6269	4.604	4.3663	4.7836	4.5934	4.4307	4.4464	4.8619	4.6025	4.6968
133.796	5.4715	4.8801	4.6287	4.5993	4.3671	4.7798	4.5924	4.4429	4.4325	4.8777	4.6027	4.6858
134.046	5.4814	4.8869	4.6343	4.6022	4.3813	4.7847	4.6073	4.4419	4.4437	4.8719	4.5869	4.7063
134.296	5.4733	4.8964	4.6318	4.6009	4.3909	4.7751	4.6079	4.4445	4.4577	4.8723	4.5699	4.711
134.546	5.465	4.8973	4.6344	4.592	4.3906	4.7889	4.6056	4.4419	4.4445	4.8911	4.5883	4.7244
134.797	5.465	4.9059	4.6375	4.6061	4.3839	4.7883	4.6242	4.4515	4.4553	4.8941	4.5763	4.73
135.047	5.4703	4.913	4.6487	4.6175	4.37	4.7885	4.6177	4.4588	4.4521	4.8993	4.5723	4.7097
135.298	5.4688	4.9122	4.6615	4.6162	4.3684	4.7813	4.6247	4.4648	4.4562	4.9027	4.5675	4.7119
135.548	5.4951	4.912	4.651	4.6085	4.3534	4.7874	4.6323	4.4716	4.4513	4.897	4.5751	4.7033
135.798	5.5006	4.9342	4.6623	4.5865	4.3612	4.7854	4.6357	4.4788	4.4604	4.8918	4.5666	4.7012
136.048	5.5107	4.9396	4.6563	4.5961	4.368	4.7813	4.638	4.4493	4.4384	4.8856	4.5734	4.7127
136.299	5.5076	4.9418	4.678	4.5975	4.3679	4.795	4.6562	4.434	4.4614	4.8984	4.5721	4.7129
136.549	5.5306	4.9448	4.682	4.6004	4.3791	4.7855	4.6483	4.4628	4.4614	4.8851	4.5831	4.6989
136.799	5.524	4.9487	4.7005	4.6084	4.3861	4.779	4.6434	4.4612	4.4516	4.8796	4.5777	4.7107
137.05	5.5198	4.9434	4.7116	4.6149	4.3898	4.779	4.6656	4.4643	4.4599	4.8741	4.5849	4.7256
137.3	5.5262	4.9561	4.7074	4.6158	4.389	4.7757	4.6756	4.4582	4.4626	4.8556	4.5852	4.7355
137.55	5.5302	4.9675	4.7043	4.6215	4.3935	4.7837	4.665	4.4756	4.4655	4.8543	4.5832	4.7348
137.8	5.5039	4.9504	4.6974	4.6312	4.3924	4.7831	4.6399	4.4695	4.4624	4.8612	4.5879	4.7384
138.05	5.5307	4.95	4.6999	4.6301	4.4023	4.782	4.6425	4.4775	4.4689	4.8652	4.5744	4.7349
138.301	5.5226	4.9522	4.7131	4.639	4.4076	4.7778	4.6247	4.4674	4.4699	4.8588	4.5686	4.7298
138.551	5.5441	4.9646	4.7194	4.6498	4.4107	4.7944	4.6238	4.4591	4.4534	4.867	4.5759	4.7319
138.801	5.5325	4.961	4.7122	4.6603	4.4176	4.8028	4.6295	4.4898	4.4668	4.8791	4.5695	4.7372
139.052	5.5321	4.9534	4.7258	4.6498	4.4177	4.7929	4.6304	4.4879	4.4577	4.8481	4.5749	4.7216
139.302	5.5423	4.9578	4.7315	4.6467	4.408	4.7809	4.6121	4.4722	4.4621	4.858	4.5669	4.717
139.552	5.543	4.9868	4.7268	4.6442	4.3983	4.7875	4.621	4.457	4.4634	4.8787	4.5706	4.714
139.802	5.554	4.9937	4.7164	4.6479	4.3986	4.7945	4.6385	4.4671	4.4554	4.8591	4.5732	4.705
140.052	5.5607	4.9933	4.7017	4.6481	4.4096	4.7997	4.6208	4.4625	4.4385	4.8485	4.5751	4.7004
140.303	5.5677	5.0128	4.7165	4.6434	4.4092	4.8087	4.6339	4.4828	4.4446	4.857	4.585	4.6892
140.553	5.5858	5.0263	4.7123	4.6493	4.4205	4.7974	4.614	4.4852	4.4686	4.8465	4.5843	4.6879
140.803	5.5735	5.0199	4.6903	4.6509	4.4163	4.8019	4.6417	4.4734	4.4655	4.8596	4.5835	4.6874
141.053	5.5922	5.0311	4.6953	4.653	4.4164	4.7974	4.6584	4.4934	4.4667	4.8578	4.6064	4.6933
141.303	5.5983	5.0501	4.729	4.6507	4.422	4.8168	4.6757	4.4981	4.4865	4.8727	4.6072	4.7155
141.554	5.6112	5.0457	4.7544	4.6562	4.4247	4.833	4.6953	4.5087	4.4832	4.8758	4.6104	4.7147
141.804	5.6064	5.0632	4.7472	4.6558	4.4436	4.8492	4.7155	4.5151	4.5	4.8965	4.6136	4.7195
142.054	5.6113	5.0374	4.7286	4.649	4.4374	4.8562	4.6911	4.5153	4.4832	4.8941	4.6164	4.7134
142.304	5.6734	5.0682	4.7712	4.6687	4.4357	4.86	4.684	4.5397	4.4846	4.9025	4.6303	4.7416
142.555	5.6478	5.057	4.7579	4.6846	4.4289	4.8783	4.7265	4.531	4.4995	4.9147	4.642	4.7376
142.805	5.6558	5.0384	4.761	4.6582	4.4033	4.8532	4.6811	4.5154	4.489	4.895	4.6253	4.717
143.055	5.6653	5.07	4.7833	4.6919	4.4124	4.8511	4.7067	4.5122	4.4903	4.9079	4.6336	4.719
143.306	5.6743	5.059	4.809	4.6955	4.414	4.8496	4.6901	4.5129	4.4731	4.9215	4.6587	4.7194
143.556	5.6513	5.0701	4.7942	4.6787	4.42	4.8365	4.6625	4.5118	4.4484	4.8853	4.6391	4.6843
143.806	5.6448	5.0784	4.7844	4.6772	4.4058	4.819	4.6701	4.4983	4.4346	4.8553	4.6261	4.6747
144.056	5.6313	5.0758	4.7679	4.6509	4.3934	4.7919	4.6624	4.476	4.4362	4.8487	4.6228	4.663
144.306	5.6168	5.0409	4.7398	4.6377	4.3842	4.7685	4.6361	4.4679	4.4272	4.8071	4.595	4.6476
144.556	5.6144	5.0262	4.724	4.6254	4.3707	4.7453	4.6237	4.4385	4.4087	4.798	4.5895	4.6268
144.806	5.5704	5.0206	4.7171	4.6333	4.3657	4.7444	4.6111	4.4207	4.396	4.7814	4.5687	4.6216
145.057	5.5714	4.9987	4.6818	4.6159	4.3446	4.7491	4.597	4.4102	4.3822	4.7761	4.5516	4.6054
145.307	5.5418	4.99	4.6727	4.6085	4.3538	4.72	4.606	4.4104	4.3676	4.7522	4.5415	4.5724
145.557	5.5435	5.0051	4.6678	4.5996	4.3386	4.7112	4.6044	4.4019	4.3852	4.7549	4.5195	4.5739
145.807	5.5423	4.9943	4.6454	4.6081	4.339	4.7083	4.5966	4.3903	4.3708	4.7407	4.5157	4.5649
146.058	5.5319	5.0109	4.6541	4.6054	4.3334	4.6865	4.5734	4.396	4.3789	4.733	4.5004	4.5447
146.308	5.5146	4.9905	4.646	4.5921	4.3507	4.6822	4.5856	4.4025	4.3666	4.715	4.4839	4.5367
146.558	5.5191	4.9952	4.6378	4.5893	4.344	4.6688	4.5683	4.3965	4.3624	4.7267	4.4831	4.5274
146.808	5.5325	4.9749	4.6278	4.586	4.3529	4.6584	4.571	4.3992	4.372	4.7143	4.4551	4.5331
147.058	5.5385	4.9887	4.6367	4.5653	4.3474	4.6732	4.58	4.4092	4.3754	4.7183	4.4525	4.5343
147.309	5.5333	4.9965	4.6425	4.5864	4.3623	4.7014	4.5909	4.4002	4.3905	4.7513	4.4587	4.5615
147.559	5.5399	5.005	4.6291	4.5712	4.3578	4.6772	4.5747	4.4128	4.3779	4.7344	4.4542	4.5377
147.809	5.5463	4.9984	4.6458	4.5847	4.3511	4.688	4.5631	4.4086	4.3548	4.7318	4.4448	4.5508
148.059	5.5429	5.011	4.6486	4.5814	4.3574	4.6943	4.564	4.409	4.3489	4.7392	4.4489	4.5602
148.309	5.5445	5.0199	4.6598	4.5756	4.348	4.6957	4.5573	4.3988	4.3385	4.733	4.4536	4.5544
148.56	5.5545	5.0228	4.6523	4.5627	4.3406	4.6987	4.5658	4.3879	4.3396	4.7261	4.4498	4.5379
148.81	5.5597	5.0182	4.6625	4.554	4.3305	4.6898	4.5452	4.3778	4.3404	4.711	4.4492	4.5453
149.061	5.5616	5.0168	4.6429	4.5634	4.3218	4.6938	4.5267	4.3715	4.3325	4.7214	4.4391	4.5312
149.311	5.5443	5.0038	4.6327	4.5637	4.3313	4.708	4.5287	4.3715	4.3464	4.711	4.4377	4.5264
149.561	5.5442	5.011	4.6283	4.5749	4.3313	4.7056	4.5178	4.3684	4.3392	4.7045	4.4382	4.5059
149.811	5.5268	5.0125	4.6159	4.5715	4.3326	4.717	4.5066	4.3581	4.3182	4.719	4.4335	4.508
150.061	5.5206	5.0309	4.6412	4.5726	4.34	4.7092	4.4832	4.347	4.3215	4.7162	4.4402	4.522
150.312	5.526	5.0027	4.6402	4.5844	4.337	4.6994	4.4953	4.3292	4.3108	4.6972	4.4335	4.5239
150.562	5.5261	4.9967	4.6396	4.5765	4.3063	4.6976	4.4888	4.3432	4.3087	4.6871	4.4322	4.5332
150.812	5.5336	5.0142	4.6404	4.5679	4.3251	4.6934	4.4954	4.3688	4.3116	4.7026	4.4215	4.5337
151.063	5.5335	5.0191	4.6398	4.567	4.3274	4.6759	4.4962	4.3592	4.3197	4.7065	4.4255	4.5461
151.313	5.5353	5.0105	4.6433	4.5699	4.3345	4.684	4.5082	4.3565	4.3249	4.6877	4.4314	4.5368
151.563	5.546	5.0206	4.6348	4.5702	4.3199	4.6743	4.5093	4.3681	4.3221	4.7172	4.4135	4.5478
151.814	5.5397	5.0223	4.6379	4.5711	4.3158	4.6944	4.5181	4.3444	4.3269	4.7304	4.4283	4.5438
152.064	5.5566	5.036	4.6217	4.5683	4.3318	4.6953	4.5088	4.3735	4.3249	4.722	4.4263	4.5464
152.314	5.5368	5.0392	4.6438	4.5693	4.3519	4.6877	4.5058	4.3914	4.3153	4.7319	4.4201	4.562
152.564	5.5438	5.0402	4.6339	4.5637	4.3604	4.6847	4.5168	4.3854	4.3269	4.718	4.4177	4.5581
152.814	5.5501	5.037	4.6223	4.5626	4.3677	4.6884	4.5157	4.3912	4.3256	4.7048	4.4205	4.5594
153.064	5.5709	5.0475	4.6291	4.5663	4.3546	4.6812	4.5092	4.392	4.3289	4.7117	4.4226	4.5567
153.315	5.5655	5.046	4.6528	4.5794	4.3682	4.6625	4.5072	4.4012	4.3311	4.7002	4.4326	4.5594
153.565	5.5634	5.0498	4.6467	4.5754	4.3717	4.662	4.5193	4.3976	4.3206	4.723	4.4184	4.554
153.815	5.5493	5.0441	4.6446	4.5872	4.3671	4.6753	4.5469	4.4067	4.3249	4.721	4.4141	4.5755
154.065	5.5602	5.0494	4.6403	4.5823	4.3727	4.6728	4.5572	4.4057	4.3408	4.7337	4.4206	4.5664
154.316	5.5585	5.0613	4.6566	4.5878	4.3775	4.6691	4.5646	4.4051	4.3394	4.7196	4.4225	4.5804
154.566	5.5586	5.0573	4.644	4.6049	4.3807	4.6588	4.5597	4.4167	4.3339	4.7334	4.4079	4.5684
154.816	5.553	5.0592	4.6446	4.6024	4.3852	4.6756	4.557	4.4133	4.3394	4.7304	4.4226	4.5798
155.066	5.5583	5.0588	4.6571	4.6014	4.3819	4.6853	4.5623	4.421	4.3329	4.7467	4.4165	4.5884
155.316	5.5557	5.065	4.6467	4.5984	4.3833	4.683	4.5643	4.4289	4.3459	4.7399	4.3972	4.5864
155.567	5.5525	5.0538	4.6478	4.6075	4.3803	4.6898	4.5589	4.4256	4.3656	4.7453	4.3961	4.6033
155.817	5.5542	5.0573	4.6407	4.6093	4.3891	4.6835	4.5614	4.4346	4.3732	4.7599	4.4084	4.5999
156.067	5.5257	5.0581	4.6364	4.6186	4.3757	4.6904	4.5675	4.4464	4.368	4.7537	4.4009	4.5808
156.317	5.5357	5.0616	4.6294	4.6147	4.389	4.6779	4.5677	4.4471	4.373	4.7562	4.4055	4.5854
156.567	5.5325	5.0568	4.6402	4.6146	4.3936	4.6781	4.5749	4.4448	4.3763	4.7668	4.4208	4.5928
156.818	5.5392	5.0231	4.6468	4.6215	4.3986	4.6706	4.5887	4.4329	4.3703	4.7691	4.4135	4.5969
157.068	5.5464	5.065	4.6376	4.6082	4.3975	4.6646	4.5883	4.4218	4.3504	4.7663	4.4171	4.5974
157.319	5.5566	5.0507	4.6448	4.6075	4.3974	4.6653	4.5811	4.4142	4.3719	4.7804	4.4147	4.6019
157.569	5.5573	5.0552	4.6343	4.6103	4.4008	4.6717	4.5789	4.4124	4.3807	4.7809	4.4195	4.6055
157.819	5.5613	5.0689	4.6569	4.6061	4.3995	4.6704	4.5724	4.4127	4.378	4.7926	4.4194	4.6028
158.069	5.5667	5.0623	4.6553	4.6205	4.3992	4.6725	4.5805	4.4285	4.3811	4.7953	4.4217	4.5914
158.319	5.5677	5.0471	4.6545	4.6241	4.4038	4.6912	4.5909	4.424	4.3574	4.771	4.4129	4.5798
158.57	5.5565	5.0383	4.6402	4.639	4.3989	4.707	4.6094	4.4305	4.3878	4.7892	4.4201	4.5987
158.82	5.5475	5.0454	4.6406	4.6373	4.4044	4.6973	4.6013	4.4414	4.3837	4.8023	4.4198	4.5929
159.07	5.5594	5.0407	4.6442	4.6475	4.4033	4.6984	4.6207	4.4412	4.3842	4.8113	4.4316	4.6024
159.32	5.5536	5.0478	4.641	4.6408	4.4086	4.7088	4.6236	4.4394	4.3719	4.8007	4.4268	4.607
159.571	5.5643	5.0508	4.6387	4.6367	4.4103	4.6962	4.628	4.4272	4.3945	4.789	4.4228	4.6365
159.821	5.5713	5.0647	4.6205	4.6483	4.4133	4.682	4.6336	4.4553	4.3771	4.8051	4.4163	4.6332
160.071	5.5616	5.0531	4.6467	4.6539	4.4161	4.6805	4.6336	4.4497	4.4002	4.8085	4.4232	4.6187
160.321	5.5733	5.0517	4.6477	4.6582	4.4126	4.6869	4.6254	4.4431	4.4003	4.8009	4.4038	4.6141
160.571	5.5575	5.0691	4.6427	4.6574	4.4245	4.6803	4.6135	4.4516	4.4009	4.7935	4.4066	4.6125
160.822	5.5479	5.0675	4.6384	4.6594	4.4178	4.695	4.6083	4.4436	4.4084	4.8035	4.4206	4.6262
161.072	5.5665	5.0689	4.6339	4.657	4.4236	4.6971	4.6081	4.4454	4.4058	4.81	4.4151	4.6255
161.322	5.5611	5.0679	4.6378	4.669	4.4234	4.7025	4.6138	4.4458	4.4193	4.8369	4.4196	4.6211
161.572	5.565	5.0582	4.646	4.6735	4.4333	4.7007	4.6151	4.461	4.4188	4.8277	4.4186	4.6281
161.822	5.5622	5.064	4.631	4.6729	4.4347	4.6953	4.6267	4.4552	4.4258	4.8426	4.4148	4.6304
162.073	5.5487	5.0561	4.6272	4.6759	4.4249	4.7236	4.6398	4.4425	4.4303	4.852	4.4223	4.6342
162.323	5.5738	5.0547	4.6354	4.6772	4.4369	4.7296	4.6345	4.4579	4.4149	4.8304	4.4205	4.6283
162.573	5.5811	5.0639	4.6436	4.6847	4.4329	4.7321	4.6521	4.4544	4.4385	4.8432	4.4269	4.6139
162.823	5.5696	5.0577	4.6343	4.6867	4.4297	4.7202	4.6544	4.4692	4.43	4.8449	4.4153	4.6161
163.074	5.5819	5.0551	4.6299	4.6904	4.4462	4.7249	4.6679	4.4774	4.4327	4.8429	4.4099	4.6259
163.324	5.5787	5.033	4.648	4.7024	4.4261	4.7299	4.674	4.4568	4.4317	4.8379	4.4218	4.6319
163.574	5.5698	5.0362	4.6475	4.7065	4.436	4.7266	4.664	4.4713	4.4372	4.8401	4.4174	4.6403
163.824	5.5793	5.0357	4.6249	4.7048	4.4463	4.719	4.6741	4.484	4.4515	4.8524	4.4173	4.6271
164.074	5.5815	5.0362	4.6068	4.713	4.4461	4.723	4.6697	4.4818	4.4463	4.8482	4.4187	4.6467
164.324	5.5767	5.0327	4.626	4.714	4.4515	4.7016	4.6684	4.485	4.4483	4.8518	4.4063	4.6484
164.575	5.5859	5.0308	4.6263	4.7136	4.4692	4.7011	4.6741	4.4898	4.4455	4.858	4.4036	4.6543
164.825	5.584	5.0464	4.6175	4.7211	4.4735	4.7113	4.67	4.4854	4.4449	4.867	4.396	4.6502
165.075	5.5673	5.0254	4.6168	4.7223	4.4745	4.7033	4.6788	4.4768	4.4382	4.8685	4.4128	4.6306
165.325	5.5864	5.0396	4.6283	4.7243	4.4847	4.7288	4.6845	4.4788	4.4427	4.8479	4.4094	4.6419
165.576	5.6031	5.0457	4.628	4.7163	4.4891	4.7185	4.6874	4.4955	4.4425	4.8366	4.4092	4.625
165.826	5.5965	5.0492	4.6295	4.7224	4.4898	4.7264	4.6961	4.4954	4.4558	4.8479	4.4063	4.6447
166.076	5.6137	5.0706	4.633	4.7422	4.519	4.7416	4.7088	4.5117	4.4619	4.8636	4.4112	4.6425
166.326	5.6003	5.0687	4.6405	4.7597	4.5234	4.7618	4.7186	4.5029	4.4729	4.8814	4.4257	4.6533
166.576	5.5673	5.038	4.6152	4.7475	4.4999	4.7585	4.7062	4.4901	4.4726	4.8534	4.4146	4.6339
166.826	5.5892	5.0627	4.6528	4.7717	4.5062	4.7735	4.7214	4.5041	4.4967	4.8869	4.4742	4.6741
167.077	5.5811	5.0544	4.6398	4.7848	4.5116	4.8029	4.726	4.5248	4.5104	4.909	4.4785	4.6793
167.327	5.6269	5.0637	4.6715	4.8077	4.5616	4.7979	4.7452	4.558	4.5104	4.9158	4.4896	4.7009
167.577	5.6153	5.1041	4.6803	4.804	4.5538	4.82	4.767	4.5355	4.5469	4.9146	4.4652	4.6978
167.827	5.6091	5.0982	4.6889	4.7876	4.5342	4.8238	4.7537	4.5154	4.531	4.8981	4.4437	4.6828
168.078	5.6074	5.08	4.6768	4.7781	4.5321	4.8043	4.7297	4.5097	4.5128	4.8889	4.4234	4.681
168.328	5.571	5.0551	4.6469	4.7526	4.5066	4.7683	4.7168	4.47	4.4842	4.8674	4.425	4.6634
168.578	5.6124	5.0606	4.6774	4.7716	4.5174	4.7983	4.7146	4.4902	4.502	4.8866	4.4442	4.6711
168.829	5.639	5.0803	4.6742	4.7726	4.5213	4.7762	4.7428	4.4921	4.4988	4.8826	4.4359	4.6601
169.079	5.631	5.088	4.6763	4.7816	4.5222	4.7717	4.7397	4.4853	4.4846	4.8713	4.4093	4.6652
169.328	5.6187	5.0862	4.6715	4.7612	4.5188	4.7473	4.7302	4.4586	4.4688	4.8489	4.373	4.6639
169.578	5.6304	5.1005	4.6728	4.7824	4.5182	4.7844	4.7552	4.4764	4.4782	4.8704	4.3799	4.6809
169.828	5.5907	5.0524	4.6479	4.7506	4.5137	4.7588	4.7372	4.437	4.4796	4.8401	4.4006	4.6606
170.079	5.623	5.0565	4.6829	4.7802	4.5076	4.7791	4.7517	4.4433	4.4903	4.8479	4.4024	4.6914
170.328	5.5978	5.0468	4.6511	4.7605	4.5164	4.7543	4.7272	4.4362	4.4597	4.8336	4.3796	4.6639
170.578	5.6175	5.0536	4.6705	4.7617	4.5244	4.7424	4.7239	4.4246	4.4603	4.8417	4.3652	4.6657
170.828	5.5964	5.0334	4.6624	4.7612	4.5036	4.7438	4.7224	4.4431	4.4527	4.8349	4.3433	4.6628
171.078	5.5777	5.0422	4.6464	4.7521	4.5211	4.7284	4.7276	4.4246	4.4485	4.8181	4.306	4.6149
171.327	5.5548	5.0359	4.6283	4.7339	4.4952	4.703	4.6867	4.3951	4.4214	4.8068	4.2643	4.6034
171.577	5.5358	5.0101	4.6051	4.7287	4.491	4.6959	4.6954	4.3996	4.4022	4.7863	4.2485	4.5855
171.828	5.5127	4.9919	4.5806	4.7185	4.4864	4.6819	4.6745	4.3738	4.4026	4.7757	4.2233	4.5559
172.078	5.4897	4.9853	4.5665	4.7071	4.467	4.675	4.6754	4.3768	4.3723	4.7606	4.201	4.5681
172.328	5.4885	4.9908	4.5564	4.7064	4.473	4.6582	4.6772	4.3753	4.372	4.7417	4.1748	4.552

## Sheet: Supplementary Fig. 1 b,d,i
Supplementary Figure 1. Malignant ascites after chemotherapy promote a more aggressive phenotype of recipient ovarian cancer cells.
Supplementary Figure 1B
	Cisplatin 50 μM	Cisplatin 25 μM	Cisplatin 12.5 μM	Cisplatin 6.25 μM	Cisplatin 0 μM		Standard Deviation	Cisplatin 50 μM	Cisplatin 25 μM	Cisplatin 12.5 μM	Cisplatin 6.25 μM	Cisplatin 0 μM
Patient 5 before	0.128744	0.549559	0.900521	0.968601	1		Patient 1 before	0.050207	0.032476	0.0696	0.02516	0.064507
Patient 5 after	0.036273	0.057036	0.626975	0.911153	1		Patient 1 after	0.034182	0.064505	0.034424	0.070106	0.077607
Patient 6 before	0.244473	0.414327	0.328089	0.627725	1		Patient 2 before	0.038815	0.111165	0.028958	0.061013	0.050114
Patient 6 after	0.058549	0.095112	0.56769	0.833109	1		Patient 2 after	0.122105	0.141507	0.259278	0.049053	0.092833
Patient 9 before	0.065273	0.093822	0.161451	0.296738	1		Patient 3 before	0.032493	0.055443	0.087829	0.036915	0.052009
Patient 9 after	0.05751	0.080432	0.509133	0.776788	1		Patient 3 after	0.050948	0.022619	0.085633	0.04561	0.063373
Supplementary Figure 1D
	Relative cell number	Standard Deviation	Replicates						p-value
Ascites (whole fraction)	1.26	0.1	1.42026	1.33021	1.1651	1.26829	1.2364	1.1576	0.000557993
>100 kDa	1.54	0.06	1.50094	1.49156	1.62101	1.49719	1.60788	1.54409	6.79739e-08
30-100 kDa	0.83	0.1	0.896811	0.930582	0.928705	0.750469	0.712946	0.754221	0.00782922
10-30 kDa	0.69	0.09	0.744841	0.675422	0.643527	0.816135	0.587242		0.000176834
3-10 kDa	0.67	0.08	0.718574	0.767355	0.585366	0.596623	0.701689		6.55187e-05
Control	1	0.05	1.04878	1.03752	1.00188	0.909944	1.00188
Supplementary Figure 1I

## Sheet: Supplementary Fig. 2 a-g
Supplementary Figure 2. Effect of therapy-induced secretomes on cancer cells.
Supplementary Figure 2A
Ascites 1 Before		Ascites 1 After		Ascites 2 Before		Ascites 2 After		Ascites 19 Before		Ascites 19 After		Ascites 20 Before		Ascites 20 After		Ascites 14 Before		Ascites 14 After		Ascites 21 Before		Ascites 21 After		CtrlS		TIS
Diameter, nm	10^9 particles in ml	Diameter, nm	10^9 particles in ml	Diameter, nm	10^9 particles in ml	Diameter, nm	10^9 particles in ml	Diameter, nm	10^9 particles in ml	Diameter, nm	10^9 particles in ml	Diameter, nm	10^9 particles in ml	Diameter, nm	10^9 particles in ml	Diameter, nm	10^9 particles in ml	Diameter, nm	10^9 particles in ml	Diameter, nm	10^9 particles in ml	Diameter, nm	10^9 particles in ml	Diameter, nm	10^9 particles in ml	Diameter, nm	10^9 particles in ml
0	0	0	0	0	0	0	0	0	0	0	0	0	0	0	0	0	0	0	0	0	0	0	0	0	0	0	0
20	0.001	10	0.064	10	0.019	10	0.674	20	7.86	20	11.273	20	3.665	20	19.485	20	7.123	20	13.663	20	0.005	20	6.33	20	0.512	20	1.684
40	0.056	20	0.552	20	0.394	20	5.79	40	59.003	40	81.498	40	26.31	40	200.931	40	65.312	40	78.543	40	0.054	40	34.333	40	4.608	40	12.834
60	0.166	30	1.782	30	1.133	30	16.261	60	90.2	60	122.225	60	52.495	60	346.237	60	112.373	60	164.457	60	0.183	60	62.365	60	11.851	60	30.899
80	0.196	40	3.222	40	1.86	40	34.462	80	73.781	80	91.067	80	57.276	80	279.017	80	110.661	80	210.753	80	0.178	80	68.206	80	11.709	80	38.515
100	0.214	50	4.7	50	2.547	50	47.131	100	52.586	100	56.321	100	46.986	100	204.344	100	95.738	100	187.403	100	0.199	100	58.811	100	9.237	100	35.458
120	0.149	60	5.681	60	2.376	60	51.278	120	33.06	120	30.667	120	30.676	120	120.206	120	76.737	120	177.117	120	0.129	120	44.757	120	5.859	120	24.509
140	0.125	70	5.198	70	2.273	70	50.093	140	21.238	140	20.544	140	16.23	140	83.92	140	58.496	140	140.142	140	0.078	140	39.498	140	3.966	140	24.438
160	0.067	80	4.696	80	1.678	80	44.991	160	11.969	160	16.863	160	11.716	160	45.489	160	37.75	160	137.845	160	0.028	160	30.991	160	2.927	160	16.261
180	0.03	90	4.659	90	1.647	90	42.829	180	8.995	180	10.564	180	7.199	180	29.257	180	42.072	180	98.728	180	0.009	180	26.508	180	1.918	180	14.028
200	0.015	100	3.507	100	1.341	100	37.52	200	4.597	200	6.97	200	4.523	200	17.137	200	25.406	200	84.409	200	0.025	200	23.367	200	1.742	200	12.649
220	0.035	110	3.153	110	1.113	110	33.062	220	3.471	220	6.174	220	3.464	220	12.28	220	25.956	220	67.022	220	0.014	220	17.131	220	1.094	220	14.62
240	0.021	120	2.858	120	0.869	120	33.358	240	3.301	240	3.14	240	2.724	240	8.853	240	22.426	240	46.798	240	0.002	240	14.972	240	0.785	240	11.724
260	0.017	130	1.838	130	0.658	130	25.672	260	1.107	260	3.625	260	2.721	260	8.838	260	19.647	260	44.115	260	0	260	12.348	260	0.569	260	7.507
280	0	140	1.651	140	0.597	140	23.962	280	1.613	280	2.133	280	1.206	280	8.255	280	18.526	280	31.186	280	0	280	9.972	280	0.462	280	8.275
300	0.002	150	1.194	150	0.443	150	16.401	300	1.627	300	0.504	300	1.014	300	8.619	300	17.913	300	17.947	300	0	300	9.613	300	0.301	300	4.074
320	0	160	0.776	160	0.373	160	14.802	320	1.357	320	1.094	320	0.648	320	3.296	320	14.236	320	21.382	320	0	320	4.806	320	0.075	320	2.171
340	0	170	0.768	170	0.358	170	14.358	340	0.35	340	0	340	0.383	340	5.265	340	11.858	340	13.644	340	0	340	5.801	340	0.074	340	2.187
360	0	180	0.568	180	0.324	180	9.582	360	0.487	360	0.852	360	0.278	360	1.254	360	4.809	360	16.056	360	0	360	3.571	360	0.105	360	1.721
380	0	190	0.438	190	0.209	190	6.709	380	0.648	380	0.323	380	0.15	380	1.692	380	3.72	380	12.968	380	0	380	3.041	380	0	380	1.894
400	0	200	0.17	200	0.216	200	6.768	400	0.095	400	0.255	400	0	400	1.648	400	5.908	400	8.414	400	0	400	2.03	400	0.069	400	0.691
420	0.004	210	0.207	210	0.277	210	6.894	420	0	420	0.218	420	0	420	0.933	420	2.547	420	8.53	420	0	420	3.147	420	0.014	420	1.514
440	0	220	0.228	220	0.192	220	6.479	440	0	440	0	440	0	440	2.654	440	2.431	440	10.459	440	0	440	2.759	440	0	440	1.049
460	0.008	230	0.209	230	0.169	230	6.686	460	0	460	0	460	0	460	0.788	460	1.406	460	5.558	460	0	460	0.677	460	0.063	460	0.453
480	0	240	0.145	240	0.156	240	6.375	480	0	480	0	480	0	480	0.51	480	0.666	480	6.291	480	0	480	1.459	480	0.016	480	0.179
500	0	250	0.215	250	0.05	250	5.487	500	0	500	0.205	500	0	500	0.394	500	0.571	500	7.063	500	0	500	1.335	500	0	500	0.074
520	0	260	0.177	260	0.118	260	6.383	520	0	520	0	520	0.08	520	0.51	520	0	520	4.11	520	0	520	0.524	520	0	520	0.099
540	0	270	0.134	270	0.041	270	6.338	540	0	540	0	540	0	540	0.423	540	0	540	0	540	0	540	1.371	540	0	540	0.102
560	0	280	0.112	280	0.065	280	5.546	560	0.156	560	0	560	0	560	0	560	0	560	2.393	560	0	560	0.588	560	0	560	0
580	0	290	0.091	290	0.063	290	1.577	580	0	580	0	580	0	580	0	580	0	580	4.014	580	0	580	0.241	580	0	580	0.133
600	0	300	0.126	300	0.023	300	3.643	600	0	600	0	600	0	600	0	600	0	600	2.026	600	0	600	0.571	600	0	600	0
620	0	310	0.04	310	0.047	310	5.057	620	0	620	0	620	0	620	0	620	0	620	2.007	620	0	620	1.165	620	0	620	0
640	0	320	0.077	320	0.036	320	2.281	640	0	640	0	640	0	640	0.452	640	0	640	0	640	0	640	0.841	640	0	640	0
660	0	330	0.078	330	0.01	330	2.17	660	0	660	0	660	0	660	0	660	0	660	2.895	660	0	660	0.435	660	0	660	0
680	0	340	0.043	340	0.015	340	3.584	680	0	680	0	680	0	680	0.481	680	0	680	1.003	680	0	680	0	680	0	680	0
700	0	350	0.037	350	0.037	350	2.799	700	0	700	0	700	0	700	0	700	0	700	3.242	700	0	700	0	700	0	700	0
720	0	360	0.047	360	0.04	360	1.629	720	0	720	0	720	0	720	0	720	0	720	0	720	0	720	0	720	0	720	0
740	0	370	0.045	370	0	370	1.777	740	0	740	0	740	0	740	0	740	0	740	0.675	740	0	740	0	740	0	740	0
760	0	380	0.011	380	0.005	380	4.191	760	0	760	0	760	0	760	0	760	0	760	0	760	0	760	0	760	0	760	0
780	0	390	0	390	0.022	390	2.295	780	0	780	0	780	0	780	0	780	0	780	1.544	780	0	780	0	780	0	780	0
800	0	400	0	400	0.005	400	1.592	800	0	800	0	800	0	800	0	800	0	800	1.756	800	0	800	0	800	0	800	0
820	0	410	0.038	410	0.005	410	1.259	820	0	820	0	820	0	820	0	820	0	820	0	820	0	820	0	820	0	820	0
840	0	420	0	420	0	420	0.148	840	0	840	0	840	0	840	0	840	0	840	0.984	840	0	840	0	840	0	840	0
860	0	430	0.032	430	0	430	0	860	0	860	0	860	0	860	0	860	0	860	0	860	0	860	0	860	0	860	0
880	0	440	0	440	0.01	440	0.17	880	0	880	0	880	0	880	0	880	0	880	0	880	0	880	0	880	0	880	0
900	0	450	0	450	0	450	0.585	900	0	900	0	900	0	900	0	900	0	900	0	900	0	900	0	900	0	900	0
920	0	460	0	460	0	460	0.392	920	0	920	0	920	0	920	0	920	0	920	0	920	0	920	0	920	0	920	0
940	0	470	0	470	0	470	0.281	940	0	940	0	940	0	940	0.744	940	0	940	0	940	0	940	0	940	0	940	0
960	0	480	0	480	0	480	0	960	0	960	0	960	0	960	0	960	0	960	0	960	0	960	0	960	0	960	0
980	0	490	0	490	0	490	0.274	980	0	980	0	980	0	980	0	980	0	980	0	980	0	980	0	980	0	980	0
1000	0	500	0	500	0	500	0	1000	0	1000	0	1000	0	1000	0	1000	0	1000	0	1000	0	1000	0	1000	0	1000	0
		510	0	510	0	510	0
		520	0	520	0	520	0.185
		530	0	530	0	530	0.274
		540	0	540	0	540	0
		550	0	550	0	550	0
		560	0	560	0	560	0.2
		570	0	570	0	570	0
		580	0	580	0	580	0
		590	0	590	0	590	0
		600	0	600	0	600	0.666
		610	0	610	0	610	0
		620	0	620	0	620	0
		630	0	630	0	630	0
		640	0	640	0	640	0
		650	0	650	0	650	0
		660	0	660	0	660	0
		670	0	670	0	670	0
		680	0	680	0	680	0
		690	0	690	0	690	0
		700	0	700	0	700	0
		710	0	710	0	710	0
		720	0	720	0	720	0
		730	0	730	0	730	0
		740	0	740	0	740	0
		750	0	750	0	750	0
		760	0	760	0	760	0
		770	0	770	0	770	0
		780	0	780	0	780	0
		790	0	790	0	790	0
		800	0	800	0	800	0
		810	0	810	0	810	0
		820	0	820	0	820	0
		830	0	830	0	830	0
		840	0	840	0	840	0
		850	0	850	0	850	0
		860	0	860	0	860	0
		870	0	870	0	870	0
		880	0	880	0	880	0
		890	0	890	0	890	0
		900	0	900	0	900	0
		910	0	910	0	910	0
		920	0	920	0	920	0
		930	0	930	0	930	0
		940	0	940	0	940	0
		950	0	950	0	950	0
		960	0	960	0	960	0
		970	0	970	0	970	0
		980	0	980	0	980	0
		990	0	990	0	990	0
		1000	0	1000	0	1000	0
Supplementary Figure 2B					Supplementary Figure 2C						Supplementary Figure 2D
Cisplatin concentration, microM	Cell line	Mean Relative cell number (%)	SD								Cisplatin concentration, microM	Secretome	Mean Relative cell number (%)	SD	Replicates (normalized)
400	MESOV	2.75741	0.375638								0	TIS	1.3393	0.0804508	1.458	1.248	1.312
200	MESOV	21.4087	3.78046								0.390625	TIS	1.26768	0.0518845	1.346	1.246	1.211
100	MESOV	27.9459	3.35295								0.78125	TIS	1.16249	0.0294845	1.148	1.207	1.132
50	MESOV	44.3871	2.19172								1.5625	TIS	1.11459	0.025632	1.111	1.082	1.151
25	MESOV	64.1537	0.07797								3.125	TIS	1.03715	0.0482113	1.088	1.06	0.964
12.5	MESOV	73.1282	2.35491								6.25	TIS	0.876455	0.0295353	0.838	0.874	0.917
6.25	MESOV	80.4813	1.55817								12.5	TIS	0.816473	0.0314325	0.768	0.835	0.846
3.125	MESOV	86.9875	5.09054								25	TIS	0.390779	0.032909	0.356	0.376	0.44
1.5625	MESOV	89.3731	3.71286								50	TIS	0.251567	0.0133167	0.236	0.247	0.271
0	MESOV	100	6.5599								100	TIS	0.231423	0.0231805	0.203	0.227	0.265
400	OVCAR3	10.0912	1.40272								0	CtrlS	1	0.0265016	1	1.035	0.964
200	OVCAR3	17.5493	1.05299								0.390625	CtrlS	0.958818	0.0396106	0.948	0.912	1.017
100	OVCAR3	23.4628	3.30135								0.78125	CtrlS	0.862131	0.0320468	0.912	0.837	0.838
50	OVCAR3	16.7255	1.74358								1.5625	CtrlS	0.785139	0.0315647	0.818	0.8	0.737
25	OVCAR3	18.0788	0.0918652								3.125	CtrlS	0.605192	0.0712484	0.678	0.641	0.497
12.5	OVCAR3	70.4766	2.18747								6.25	CtrlS	0.461504	0.0106927	0.478	0.453	0.454
6.25	OVCAR3	83.7305	1.34315								12.5	CtrlS	0.434199	0.0571431	0.508	0.44	0.355
3.125	OVCAR3	93.7385	10.5753								25	CtrlS	0.235452	0.0170392	0.262	0.223	0.222
1.5625	OVCAR3	86.7604	5.72674								50	CtrlS	0.17547	0.0218251	0.181	0.201	0.144
0	OVCAR3	100	1.26294								100	CtrlS	0.153984	0.021362	0.187	0.142	0.133
400	HaCaT	1.31421	0.277995
200	HaCaT	0.784286	0.347009
100	HaCaT	1.48378	0.168245		Supplementary Figure 2E					Supplementary Figure 2F					Supplementary Figure 2G
50	HaCaT	0.819614	0.251104
25	HaCaT	35.1304	0.982708
12.5	HaCaT	68.7345	5.38553
6.25	HaCaT	79.4673	4.07047
3.125	HaCaT	95.1035	1.97374
1.5625	HaCaT	95.6617	3.9679
0	HaCaT	100	0.924519
400	SKOV3	1.86258	0.937479
200	SKOV3	2.35927	1.31411
100	SKOV3	4.80132	1.97248
50	SKOV3	15.4387	5.71372
25	SKOV3	53.4768	14.1045
12.5	SKOV3	61.2169	2.12186
6.25	SKOV3	89.8179	2.9498
3.125	SKOV3	87.0861	8.6657
1.5625	SKOV3	100	5.53275
0	SKOV3	98.9238	6.95845
400	Fibroblasts	18.1312	1.10596
200	Fibroblasts	34.6705	0.334288
100	Fibroblasts	41.611	1.73131
50	Fibroblasts	50.971	2.27545
25	Fibroblasts	71.9039	1.11008
12.5	Fibroblasts	77.4117	8.9065
6.25	Fibroblasts	85.7689	5.75469
3.125	Fibroblasts	85.0525	5.54704
1.5625	Fibroblasts	84.3362	7.89758
0	Fibroblasts	100	13.6928
400	hTERT FT282	14.3295	0.807353
200	hTERT FT282	29.7841	0.56829
100	hTERT FT282	43.8562	3.46263
50	hTERT FT282	65.7402	3.18564
25	hTERT FT282	76.12	1.3321
12.5	hTERT FT282	80.2608	5.3439
6.25	hTERT FT282	89.1835	6.33015
3.125	hTERT FT282	89.0036	4.99234
1.5625	hTERT FT282	91.8862	11.8464
0	hTERT FT282	100	9.99577

## Sheet: Supplementary Fig. 3 b
Supplementary Figure 3. Proteomic profiles of secretomes from different cell lines before and after cisplatin treatment.
Supplementary Figure 3B

## Sheet: Supplementary Fig. 4 a,d,f
Supplementary Figure 4. Spliceosomal proteins are exported from drug-stressed cancer but not fibroblasts.
Supplementary Figure 4A
RNA type	value	sd	pvalue	Replicates (normalized)
				point1	point2	point3
SNORD114	0.84	0.25	ns	0.576337	1.07362	0.870042
HY1	1.0565	0.07039	ns	1.00957	1.02249	1.13744
U35	0.938	0.0636	ns	1.0012	0.938798	0.874005
Supplementary Figure 4D
snRNA type	Relative amount normalised to GFP mRNA fragment	sd	pvalue	Replicates (normalized)
				point1	point2	point3
U1	0.43	0.0192	0.001	0.409751	0.447942	0.432307
U2	0.752	0.016	0.03	0.741333	0.74427	0.770397
U4	0.495	0.00769	0.006	0.502641	0.495097	0.487262
U4atac	0.55	0.0241	0.009	0.554041	0.571824	0.524135
U5	0.588	0.0232	0.002	0.614788	0.574395	0.574817
U6	0.547	0.0396	0.007	0.583605	0.504966	0.552429
Supplementary Figure 4F

[truncated: 4 more sheets: Supplementary Fig. 5 e, Supplementary Fig. 6 c, Supplementary Fig. 7 a-d, Supplementary Fig. 8 c-g,i,j]
